# Supplementary material for: Quantitative inner membrane proteome datasets of the wild-type and the Δmin mutant of Escherichia coli
Source: Data Brief. 2016 May 27;8:304–7. doi: 10.1016/j.dib.2016.05.043 (PMC4906036; doi:10.1016/j.dib.2016.05.043)
Supplement: Supplementary file 2 — Supplementary material: Table 1. Information of the dataset files. Table 2. The peptide quantification file combines the four search result files as listed in Supplementary Table 1. Network 1. Network built based on the filtered proteins of interest. Under the PSIMI25 visual style, the red (positive value) to blue (negative value) shade is applied to the nodes according to the ratio of protein abundance on the inner membrane of the mutant. The thickness of the edges is drawn according to the mentha scores. Network 2. Network of MinD and MinE. Under the PSIMI25 visual style, the red (positive value) to blue (negative value) shade is applied to the nodes according to the ratio of protein abundance on the inner membrane of the mutant. The thickness of the edges is drawn according to the mentha scores. [file mmc2.zip › Network 1/Network 1.cyjs]

{
  "format_version" : "1.0",
  "generated_by" : "cytoscape-3.2.1",
  "target_cytoscapejs_version" : "~2.1",
  "data" : {
    "shared_name" : "Merged Network(2)",
    "name" : "Network 1",
    "SUID" : 52,
    "__Annotations" : [ "" ],
    "selected" : true
  },
  "elements" : {
    "nodes" : [ {
      "data" : {
        "id" : "531",
        "STEPdb_Sub_cellular_Location" : "Peripheral inner membrane protein facing the cytoplasm",
        "target_40" : "",
        "Taxonomy_ID" : "83333",
        "dip" : [ "" ],
        "chembl" : [ "" ],
        "unknown" : [ "" ],
        "BindingDB_polymerID" : [ "" ],
        "shared_name" : "P0ABB4",
        "Protein_names" : "ATP synthase subunit beta (EC 3.6.3.14) (ATP synthase F1 sector subunit beta) (F-ATPase subunit beta)",
        "Gene_name" : "atpD",
        "SUID" : 531,
        "Ratio" : 0.173403351,
        "P_value" : 0.408259343,
        "Human_Readable_Label" : "papB",
        "Localizome" : "Cytoplasmic",
        "selected" : false,
        "obo_chebi" : [ "" ],
        "psi_mi" : [ "" ],
        "JW_ASKA_" : "JW3710",
        "Matching_Attribute" : [ "P0ABB4" ],
        "BindingDB_monomerID" : [ "" ],
        "final_target_10" : "",
        "ASKA_" : "Membrane_Focus",
        "Entry_name" : "ATPB_ECOLI",
        "refseq" : [ "" ],
        "intact" : [ "" ],
        "MS_ID" : "1",
        "Taxonomy_Name" : "Escherichia coli K12",
        "PSORTdb" : "Cytoplasmic Membrane",
        "name" : "P0ABB4",
        "UniRef100" : "A7ZTU4",
        "STEPdb_simplified" : "Peripheral IM",
        "uniprot" : [ "P0ABB4", "papB", "b3732", "JW3710", "atpD", "uncD", "ATPB_ECOLI" ],
        "cid" : [ "" ]
      },
      "position" : {
        "x" : 2181.0509816583467,
        "y" : 750.812010552979
      },
      "selected" : false
    }, {
      "data" : {
        "id" : "530",
        "STEPdb_Sub_cellular_Location" : "Peripheral inner membrane protein facing the cytoplasm",
        "target_40" : "",
        "Taxonomy_ID" : "83333",
        "dip" : [ "" ],
        "chembl" : [ "" ],
        "unknown" : [ "" ],
        "BindingDB_polymerID" : [ "" ],
        "shared_name" : "P0A7E1",
        "Protein_names" : "Dihydroorotate dehydrogenase (quinone) (EC 1.3.5.2) (DHOdehase) (DHOD) (DHODase) (Dihydroorotate oxidase)",
        "Gene_name" : "pyrD",
        "SUID" : 530,
        "Ratio" : -0.129330555,
        "P_value" : 0.146634083,
        "Human_Readable_Label" : "PYRD",
        "Localizome" : "Cytoplasmic",
        "selected" : false,
        "obo_chebi" : [ "" ],
        "psi_mi" : [ "" ],
        "JW_ASKA_" : "JW0928",
        "Matching_Attribute" : [ "P0A7E1" ],
        "BindingDB_monomerID" : [ "" ],
        "final_target_10" : "",
        "ASKA_" : "Cytoplasm",
        "Entry_name" : "PYRD_ECOLI",
        "refseq" : [ "" ],
        "intact" : [ "" ],
        "MS_ID" : "1",
        "Taxonomy_Name" : "Escherichia coli K12",
        "PSORTdb" : "Cytoplasmic Membrane",
        "name" : "P0A7E1",
        "UniRef100" : "A7ZK49",
        "STEPdb_simplified" : "Peripheral IM",
        "uniprot" : [ "P0A7E1", "PYRD_ECOLI", "b0945", "JW0928", "pyrD" ],
        "cid" : [ "" ]
      },
      "position" : {
        "x" : 2265.5174061775924,
        "y" : 636.2828582512384
      },
      "selected" : false
    }, {
      "data" : {
        "id" : "529",
        "STEPdb_Sub_cellular_Location" : "Ribosomal",
        "target_40" : "",
        "Taxonomy_ID" : "83333",
        "dip" : [ "" ],
        "chembl" : [ "" ],
        "unknown" : [ "" ],
        "BindingDB_polymerID" : [ "" ],
        "shared_name" : "P0A7L0",
        "Protein_names" : "50S ribosomal protein L1",
        "Gene_name" : "rplA",
        "SUID" : 529,
        "Ratio" : -0.553425551,
        "P_value" : 0.066926203,
        "Human_Readable_Label" : "rplA",
        "Localizome" : "Cytoplasmic",
        "selected" : false,
        "obo_chebi" : [ "" ],
        "psi_mi" : [ "" ],
        "JW_ASKA_" : "JW3947",
        "Matching_Attribute" : [ "P0A7L0" ],
        "BindingDB_monomerID" : [ "" ],
        "final_target_10" : "",
        "ASKA_" : "Cytoplasm",
        "Entry_name" : "RL1_ECOLI",
        "refseq" : [ "" ],
        "intact" : [ "" ],
        "MS_ID" : "1",
        "Taxonomy_Name" : "Escherichia coli K12",
        "PSORTdb" : "Cytoplasmic",
        "name" : "P0A7L0",
        "UniRef100" : "A7ZUJ7",
        "STEPdb_simplified" : "Cytoplasmic",
        "uniprot" : [ "rplA", "RL1_ECOLI", "b3984", "P0A7L0", "JW3947" ],
        "cid" : [ "" ]
      },
      "position" : {
        "x" : 2123.341284984025,
        "y" : 620.730903132345
      },
      "selected" : false
    }, {
      "data" : {
        "id" : "528",
        "STEPdb_Sub_cellular_Location" : "Integral Inner Membrane",
        "target_40" : "",
        "Taxonomy_ID" : "83333",
        "dip" : [ "" ],
        "chembl" : [ "" ],
        "unknown" : [ "" ],
        "BindingDB_polymerID" : [ "" ],
        "shared_name" : "P69801",
        "Protein_names" : "Mannose permease IIC component (EII-P-Man) (EIIC-Man) (PTS system mannose-specific EIIC component)",
        "Gene_name" : "manY",
        "SUID" : 528,
        "Ratio" : -0.255791843,
        "P_value" : 0.399190802,
        "Human_Readable_Label" : "PTNC_ECOLI",
        "Localizome" : "Integral Membrane Protein",
        "selected" : false,
        "obo_chebi" : [ "" ],
        "psi_mi" : [ "" ],
        "JW_ASKA_" : "JW1807",
        "Matching_Attribute" : [ "P69801" ],
        "BindingDB_monomerID" : [ "" ],
        "final_target_10" : "",
        "ASKA_" : "Cytoplasm",
        "Entry_name" : "PTNC_ECOLI",
        "refseq" : [ "" ],
        "intact" : [ "" ],
        "MS_ID" : "1",
        "Taxonomy_Name" : "Escherichia coli K12",
        "PSORTdb" : "Cytoplasmic Membrane",
        "name" : "P69801",
        "UniRef100" : "P69803",
        "STEPdb_simplified" : "Membrane",
        "uniprot" : [ "P69801", "PTNC_ECOLI", "ptsP", "pel", "manY", "b1818", "JW1807" ],
        "cid" : [ "" ]
      },
      "position" : {
        "x" : 1454.0,
        "y" : 881.0
      },
      "selected" : false
    }, {
      "data" : {
        "id" : "527",
        "STEPdb_Sub_cellular_Location" : "Periplasmic",
        "target_40" : "",
        "Taxonomy_ID" : "83333",
        "dip" : [ "" ],
        "chembl" : [ "" ],
        "unknown" : [ "" ],
        "BindingDB_polymerID" : [ "" ],
        "shared_name" : "P77802",
        "Protein_names" : "Probable outer membrane usher protein EcpC",
        "Gene_name" : "yagX",
        "SUID" : 527,
        "Human_Readable_Label" : "ECPC",
        "Localizome" : "Periplasmic",
        "selected" : false,
        "obo_chebi" : [ "" ],
        "psi_mi" : [ "" ],
        "JW_ASKA_" : "JW0285",
        "Matching_Attribute" : [ "P77802" ],
        "BindingDB_monomerID" : [ "" ],
        "final_target_10" : "",
        "ASKA_" : "Focus",
        "Entry_name" : "ECPC_ECOLI",
        "refseq" : [ "" ],
        "intact" : [ "" ],
        "MS_ID" : "",
        "Taxonomy_Name" : "Escherichia coli K-12",
        "PSORTdb" : "Unknown",
        "name" : "P77802",
        "UniRef100" : "P77802",
        "STEPdb_simplified" : "Periplasmic",
        "uniprot" : [ "ECPC", "P77802" ],
        "cid" : [ "" ]
      },
      "position" : {
        "x" : 1410.0,
        "y" : 1034.0
      },
      "selected" : false
    }, {
      "data" : {
        "id" : "526",
        "STEPdb_Sub_cellular_Location" : "Ribosomal",
        "target_40" : "",
        "Taxonomy_ID" : "83333",
        "dip" : [ "" ],
        "chembl" : [ "" ],
        "unknown" : [ "" ],
        "BindingDB_polymerID" : [ "" ],
        "shared_name" : "P61175",
        "Protein_names" : "50S ribosomal protein L22",
        "Gene_name" : "rplV",
        "SUID" : 526,
        "Ratio" : -0.00135186,
        "P_value" : 0.994932975,
        "Human_Readable_Label" : "JW3277",
        "Localizome" : "Cytoplasmic",
        "selected" : false,
        "obo_chebi" : [ "" ],
        "psi_mi" : [ "" ],
        "JW_ASKA_" : "JW3277",
        "Matching_Attribute" : [ "P61175" ],
        "BindingDB_monomerID" : [ "" ],
        "final_target_10" : "",
        "ASKA_" : "Cytoplasm",
        "Entry_name" : "RL22_ECOLI",
        "refseq" : [ "" ],
        "intact" : [ "" ],
        "MS_ID" : "1",
        "Taxonomy_Name" : "Escherichia coli K-12",
        "PSORTdb" : "Cytoplasmic",
        "name" : "P61175",
        "UniRef100" : "A8AQL2",
        "STEPdb_simplified" : "Cytoplasmic",
        "uniprot" : [ "JW3277", "P61175", "RL22_ECOLI", "eryB", "b3315", "rplV", "RPLV" ],
        "cid" : [ "" ]
      },
      "position" : {
        "x" : 1614.4174081895012,
        "y" : 1303.7312587431204
      },
      "selected" : false
    }, {
      "data" : {
        "id" : "525",
        "STEPdb_Sub_cellular_Location" : "Ribosomal",
        "target_40" : "",
        "Taxonomy_ID" : "83333",
        "dip" : [ "" ],
        "chembl" : [ "" ],
        "unknown" : [ "" ],
        "BindingDB_polymerID" : [ "" ],
        "shared_name" : "P60438",
        "Protein_names" : "50S ribosomal protein L3",
        "Gene_name" : "rplC",
        "SUID" : 525,
        "Ratio" : -0.601390662,
        "P_value" : 0.024569593,
        "Human_Readable_Label" : "rplC",
        "Localizome" : "Cytoplasmic",
        "selected" : false,
        "obo_chebi" : [ "" ],
        "psi_mi" : [ "" ],
        "JW_ASKA_" : "JW3282",
        "Matching_Attribute" : [ "P60438" ],
        "BindingDB_monomerID" : [ "" ],
        "final_target_10" : "",
        "ASKA_" : "Cytoplasm",
        "Entry_name" : "RL3_ECOLI",
        "refseq" : [ "" ],
        "intact" : [ "" ],
        "MS_ID" : "1",
        "Taxonomy_Name" : "Escherichia coli K-12",
        "PSORTdb" : "Cytoplasmic",
        "name" : "P60438",
        "UniRef100" : "A7ZSK9",
        "STEPdb_simplified" : "Cytoplasmic",
        "uniprot" : [ "rplC", "RPLC", "RL3_ECOLI", "P60438", "b3320", "JW3282" ],
        "cid" : [ "" ]
      },
      "position" : {
        "x" : 1680.2595099425698,
        "y" : 1176.7638204669763
      },
      "selected" : false
    }, {
      "data" : {
        "id" : "524",
        "STEPdb_Sub_cellular_Location" : "Peripheral inner membrane protein facing the cytoplasm",
        "target_40" : "",
        "Taxonomy_ID" : "83333",
        "dip" : [ "" ],
        "chembl" : [ "" ],
        "unknown" : [ "" ],
        "BindingDB_polymerID" : [ "" ],
        "shared_name" : "P0AC41",
        "Protein_names" : "Succinate dehydrogenase flavoprotein subunit (EC 1.3.5.1)",
        "Gene_name" : "sdhA",
        "SUID" : 524,
        "Ratio" : -0.146365248,
        "P_value" : 0.697720211,
        "Human_Readable_Label" : "DHSA_ECOLI",
        "Localizome" : "Cytoplasmic",
        "selected" : false,
        "obo_chebi" : [ "" ],
        "psi_mi" : [ "" ],
        "JW_ASKA_" : "JW0713",
        "Matching_Attribute" : [ "P0AC41" ],
        "BindingDB_monomerID" : [ "" ],
        "final_target_10" : "",
        "ASKA_" : "Focus",
        "Entry_name" : "SDHA_ECOLI",
        "refseq" : [ "" ],
        "intact" : [ "" ],
        "MS_ID" : "1",
        "Taxonomy_Name" : "Escherichia coli K-12",
        "PSORTdb" : "Cytoplasmic Membrane",
        "name" : "P0AC41",
        "UniRef100" : "P0AC43",
        "STEPdb_simplified" : "Peripheral IM",
        "uniprot" : [ "DHSA_ECOLI", "b0723", "JW0713", "P0AC41", "SDHA", "sdhA" ],
        "cid" : [ "" ]
      },
      "position" : {
        "x" : 1756.5605203808486,
        "y" : 1296.887337748641
      },
      "selected" : false
    }, {
      "data" : {
        "id" : "523",
        "STEPdb_Sub_cellular_Location" : "Peripheral inner membrane protein facing the cytoplasm",
        "target_40" : "",
        "Taxonomy_ID" : "83333",
        "dip" : [ "" ],
        "chembl" : [ "" ],
        "unknown" : [ "" ],
        "BindingDB_polymerID" : [ "" ],
        "shared_name" : "P0A9P0",
        "Protein_names" : "Dihydrolipoyl dehydrogenase (EC 1.8.1.4) (Dihydrolipoamide dehydrogenase) (E3 component of pyruvate and 2-oxoglutarate dehydrogenases complexes) (Glycine cleavage system L protein)",
        "Gene_name" : "lpdA",
        "SUID" : 523,
        "Ratio" : -0.357599016,
        "P_value" : 0.188940749,
        "Human_Readable_Label" : "DLDH_ECOLI",
        "Localizome" : "Cytoplasmic",
        "selected" : false,
        "obo_chebi" : [ "" ],
        "psi_mi" : [ "" ],
        "JW_ASKA_" : "JW0112",
        "Matching_Attribute" : [ "P0A9P0" ],
        "BindingDB_monomerID" : [ "" ],
        "final_target_10" : "",
        "ASKA_" : "Cytoplasm",
        "Entry_name" : "DLDH_ECOLI",
        "refseq" : [ "" ],
        "intact" : [ "" ],
        "MS_ID" : "1",
        "Taxonomy_Name" : "Escherichia coli K-12",
        "PSORTdb" : "Cytoplasmic",
        "name" : "P0A9P0",
        "UniRef100" : "P0A9P2",
        "STEPdb_simplified" : "Peripheral IM",
        "uniprot" : [ "DLDH_ECOLI", "lpd", "LPDA", "lpdA", "b0116", "JW0112", "P0A9P0" ],
        "cid" : [ "" ]
      },
      "position" : {
        "x" : 1763.8557541791909,
        "y" : 1241.2167840283748
      },
      "selected" : false
    }, {
      "data" : {
        "id" : "522",
        "STEPdb_Sub_cellular_Location" : "Peripheral inner membrane protein facing the cytoplasm",
        "target_40" : "",
        "Taxonomy_ID" : "83333",
        "dip" : [ "" ],
        "chembl" : [ "" ],
        "unknown" : [ "" ],
        "BindingDB_polymerID" : [ "" ],
        "shared_name" : "P0A8M3",
        "Protein_names" : "Threonine--tRNA ligase (EC 6.1.1.3) (Threonyl-tRNA synthetase) (ThrRS)",
        "Gene_name" : "thrS",
        "SUID" : 522,
        "Ratio" : 0.308643502,
        "P_value" : 0.407922188,
        "Human_Readable_Label" : "SYT_ECOLI",
        "Localizome" : "Cytoplasmic",
        "selected" : false,
        "obo_chebi" : [ "" ],
        "psi_mi" : [ "" ],
        "JW_ASKA_" : "JW1709",
        "Matching_Attribute" : [ "P0A8M3" ],
        "BindingDB_monomerID" : [ "" ],
        "final_target_10" : "",
        "ASKA_" : "Cytoplasm",
        "Entry_name" : "SYT_ECOLI",
        "refseq" : [ "" ],
        "intact" : [ "" ],
        "MS_ID" : "1",
        "Taxonomy_Name" : "Escherichia coli K-12",
        "PSORTdb" : "Cytoplasmic",
        "name" : "P0A8M3",
        "UniRef100" : "B7USA2",
        "STEPdb_simplified" : "Peripheral IM",
        "uniprot" : [ "SYT_ECOLI", "THRS", "thrS", "P0A8M3", "JW1709", "b1719" ],
        "cid" : [ "" ]
      },
      "position" : {
        "x" : 1733.7517374635343,
        "y" : 1193.8229113729676
      },
      "selected" : false
    }, {
      "data" : {
        "id" : "521",
        "STEPdb_Sub_cellular_Location" : "Integral Inner Membrane",
        "target_40" : "",
        "Taxonomy_ID" : "83333",
        "dip" : [ "" ],
        "chembl" : [ "" ],
        "unknown" : [ "" ],
        "BindingDB_polymerID" : [ "" ],
        "shared_name" : "P75742",
        "Protein_names" : "Dipeptide permease D",
        "Gene_name" : "dtpD",
        "SUID" : 521,
        "Human_Readable_Label" : "ybgH",
        "Localizome" : "Integral Membrane Protein",
        "selected" : false,
        "obo_chebi" : [ "" ],
        "psi_mi" : [ "dtpD", "dtpd_ecoli" ],
        "JW_ASKA_" : "JW0699",
        "Matching_Attribute" : [ "P75742" ],
        "BindingDB_monomerID" : [ "" ],
        "final_target_10" : "",
        "ASKA_" : "Membrane",
        "Entry_name" : "DTPD_ECOLI",
        "refseq" : [ "" ],
        "intact" : [ "EBI-561354" ],
        "MS_ID" : "",
        "Taxonomy_Name" : "ecoli",
        "PSORTdb" : "Cytoplasmic Membrane",
        "name" : "P75742",
        "UniRef100" : "P75742",
        "STEPdb_simplified" : "Membrane",
        "uniprot" : [ "ybgH", "P75742", "DTPD", "JW0699", "b0709", "dtpD" ],
        "cid" : [ "" ]
      },
      "position" : {
        "x" : 1715.2613906286053,
        "y" : 1334.924331181362
      },
      "selected" : false
    }, {
      "data" : {
        "id" : "520",
        "STEPdb_Sub_cellular_Location" : "Cytoplasmic",
        "target_40" : "",
        "Taxonomy_ID" : "83333",
        "dip" : [ "" ],
        "chembl" : [ "" ],
        "unknown" : [ "" ],
        "BindingDB_polymerID" : [ "" ],
        "shared_name" : "P0A8F0",
        "Protein_names" : "Uracil phosphoribosyltransferase (EC 2.4.2.9) (UMP pyrophosphorylase) (UPRTase)",
        "Gene_name" : "upp",
        "SUID" : 520,
        "Human_Readable_Label" : "JW2483",
        "Localizome" : "Cytoplasmic",
        "selected" : false,
        "obo_chebi" : [ "" ],
        "psi_mi" : [ "" ],
        "JW_ASKA_" : "JW2483",
        "Matching_Attribute" : [ "P0A8F0" ],
        "BindingDB_monomerID" : [ "" ],
        "final_target_10" : "",
        "ASKA_" : "Focus",
        "Entry_name" : "UPP_ECOLI",
        "refseq" : [ "" ],
        "intact" : [ "" ],
        "MS_ID" : "1",
        "Taxonomy_Name" : "Escherichia coli K-12",
        "PSORTdb" : "Cytoplasmic",
        "name" : "P0A8F0",
        "UniRef100" : "A7ZPU1",
        "STEPdb_simplified" : "Cytoplasmic",
        "uniprot" : [ "JW2483", "UPP", "upp", "UPP_ECOLI", "P0A8F0", "uraP", "b2498" ],
        "cid" : [ "" ]
      },
      "position" : {
        "x" : 1671.9086971361478,
        "y" : 2002.4241168849628
      },
      "selected" : false
    }, {
      "data" : {
        "id" : "519",
        "STEPdb_Sub_cellular_Location" : "Cytoplasmic",
        "target_40" : "",
        "Taxonomy_ID" : "83333",
        "dip" : [ "" ],
        "chembl" : [ "" ],
        "unknown" : [ "" ],
        "BindingDB_polymerID" : [ "" ],
        "shared_name" : "P06968",
        "Protein_names" : "Deoxyuridine 5'-triphosphate nucleotidohydrolase (dUTPase) (EC 3.6.1.23) (dUTP pyrophosphatase)",
        "Gene_name" : "dut",
        "SUID" : 519,
        "Human_Readable_Label" : "DUT",
        "Localizome" : "Cytoplasmic",
        "selected" : false,
        "obo_chebi" : [ "" ],
        "psi_mi" : [ "" ],
        "JW_ASKA_" : "JW3615",
        "Matching_Attribute" : [ "P06968" ],
        "BindingDB_monomerID" : [ "" ],
        "final_target_10" : "",
        "ASKA_" : "Cytoplasm",
        "Entry_name" : "DUT_ECOLI",
        "refseq" : [ "" ],
        "intact" : [ "" ],
        "MS_ID" : "",
        "Taxonomy_Name" : "Escherichia coli K-12",
        "PSORTdb" : "Unknown",
        "name" : "P06968",
        "UniRef100" : "C4ZXN2",
        "STEPdb_simplified" : "Cytoplasmic",
        "uniprot" : [ "DUT", "dut", "dnaS", "P06968", "DUT_ECOLI", "sof", "JW3615", "b3640" ],
        "cid" : [ "" ]
      },
      "position" : {
        "x" : 1956.3228388631994,
        "y" : 2096.138507233335
      },
      "selected" : false
    }, {
      "data" : {
        "id" : "518",
        "STEPdb_Sub_cellular_Location" : "Outer Membrane Lipoprotein",
        "target_40" : "",
        "Taxonomy_ID" : "83333",
        "dip" : [ "" ],
        "chembl" : [ "" ],
        "unknown" : [ "" ],
        "BindingDB_polymerID" : [ "" ],
        "shared_name" : "P0A9J4",
        "Protein_names" : "2-dehydropantoate 2-reductase (EC 1.1.1.169) (Ketopantoate reductase) (KPA reductase) (KPR)",
        "Gene_name" : "panE",
        "SUID" : 518,
        "Human_Readable_Label" : "PANE",
        "Localizome" : "Outer Membrane Lipoprotein",
        "selected" : false,
        "obo_chebi" : [ "" ],
        "psi_mi" : [ "" ],
        "JW_ASKA_" : "JW0415",
        "Matching_Attribute" : [ "P0A9J4" ],
        "BindingDB_monomerID" : [ "" ],
        "final_target_10" : "",
        "ASKA_" : "Cytoplasm",
        "Entry_name" : "PANE_ECOLI",
        "refseq" : [ "" ],
        "intact" : [ "" ],
        "MS_ID" : "",
        "Taxonomy_Name" : "Escherichia coli K-12",
        "PSORTdb" : "Cytoplasmic",
        "name" : "P0A9J4",
        "UniRef100" : "P0A9J4",
        "STEPdb_simplified" : "OM",
        "uniprot" : [ "PANE_ECOLI", "b0425", "JW0415", "apbA", "P0A9J4", "panE", "PANE" ],
        "cid" : [ "" ]
      },
      "position" : {
        "x" : 1616.7216298111896,
        "y" : 2035.653040875631
      },
      "selected" : false
    }, {
      "data" : {
        "id" : "517",
        "STEPdb_Sub_cellular_Location" : "Cytoplasmic",
        "target_40" : "",
        "Taxonomy_ID" : "83333",
        "dip" : [ "" ],
        "chembl" : [ "" ],
        "unknown" : [ "" ],
        "BindingDB_polymerID" : [ "" ],
        "shared_name" : "P0A8W5",
        "Protein_names" : "UPF0301 protein YqgE",
        "Gene_name" : "yqgE",
        "SUID" : 517,
        "Human_Readable_Label" : "JW2915",
        "Localizome" : "Cytoplasmic",
        "selected" : false,
        "obo_chebi" : [ "" ],
        "psi_mi" : [ "" ],
        "JW_ASKA_" : "JW2915",
        "Matching_Attribute" : [ "P0A8W5" ],
        "BindingDB_monomerID" : [ "" ],
        "final_target_10" : "",
        "ASKA_" : "Cytoplasm",
        "Entry_name" : "YQGE_ECOLI",
        "refseq" : [ "" ],
        "intact" : [ "" ],
        "MS_ID" : "",
        "Taxonomy_Name" : "Escherichia coli K-12",
        "PSORTdb" : "Unknown",
        "name" : "P0A8W5",
        "UniRef100" : "A7ZR71",
        "STEPdb_simplified" : "Cytoplasmic",
        "uniprot" : [ "JW2915", "b2948", "P0A8W5", "YQGE_ECOLI", "yqgE", "YQGE" ],
        "cid" : [ "" ]
      },
      "position" : {
        "x" : 1980.9469542483037,
        "y" : 2155.6651964660496
      },
      "selected" : false
    }, {
      "data" : {
        "id" : "516",
        "STEPdb_Sub_cellular_Location" : "Peripheral inner membrane protein facing the cytoplasm",
        "target_40" : "",
        "Taxonomy_ID" : "83333",
        "dip" : [ "" ],
        "chembl" : [ "" ],
        "unknown" : [ "" ],
        "BindingDB_polymerID" : [ "" ],
        "shared_name" : "P0A9Q5",
        "Protein_names" : "Acetyl-coenzyme A carboxylase carboxyl transferase subunit beta (ACCase subunit beta) (Acetyl-CoA carboxylase carboxyltransferase subunit beta) (EC 6.4.1.2)",
        "Gene_name" : "accD",
        "SUID" : 516,
        "Ratio" : 0.663321712,
        "P_value" : 0.220990541,
        "Human_Readable_Label" : "dedB",
        "Localizome" : "Cytoplasmic",
        "selected" : false,
        "obo_chebi" : [ "" ],
        "psi_mi" : [ "" ],
        "JW_ASKA_" : "JW2313",
        "Matching_Attribute" : [ "P0A9Q5" ],
        "BindingDB_monomerID" : [ "" ],
        "final_target_10" : "",
        "ASKA_" : "Focus",
        "Entry_name" : "ACCD_ECOLI",
        "refseq" : [ "" ],
        "intact" : [ "" ],
        "MS_ID" : "1",
        "Taxonomy_Name" : "Escherichia coli K-12",
        "PSORTdb" : "Cytoplasmic",
        "name" : "P0A9Q5",
        "UniRef100" : "A7ZPD1",
        "STEPdb_simplified" : "Peripheral IM",
        "uniprot" : [ "dedB", "b2316", "usg", "JW2313", "P0A9Q5", "ACCD", "accD", "ACCD_ECOLI" ],
        "cid" : [ "" ]
      },
      "position" : {
        "x" : 1573.0594282110142,
        "y" : 2083.017436162943
      },
      "selected" : false
    }, {
      "data" : {
        "id" : "515",
        "STEPdb_Sub_cellular_Location" : "Cytoplasmic",
        "target_40" : "",
        "Taxonomy_ID" : "83333",
        "dip" : [ "" ],
        "chembl" : [ "" ],
        "unknown" : [ "" ],
        "BindingDB_polymerID" : [ "" ],
        "shared_name" : "P19931",
        "Protein_names" : "Hydrogenase-1 operon protein HyaE",
        "Gene_name" : "hyaE",
        "SUID" : 515,
        "Human_Readable_Label" : "HYAE",
        "Localizome" : "Cytoplasmic",
        "selected" : false,
        "obo_chebi" : [ "" ],
        "psi_mi" : [ "hyae_ecoli", "hyaE" ],
        "JW_ASKA_" : "JW0958",
        "Matching_Attribute" : [ "P19931" ],
        "BindingDB_monomerID" : [ "" ],
        "final_target_10" : "",
        "ASKA_" : "Cytoplasm",
        "Entry_name" : "HYAE_ECOLI",
        "refseq" : [ "" ],
        "intact" : [ "EBI-1121314" ],
        "MS_ID" : "",
        "Taxonomy_Name" : "Escherichia coli K-12",
        "PSORTdb" : "Unknown",
        "name" : "P19931",
        "UniRef100" : "P19931",
        "STEPdb_simplified" : "Cytoplasmic",
        "uniprot" : [ "HYAE_ECOLI", "b0976", "hyaE", "HYAE", "JW0958", "P19931" ],
        "cid" : [ "" ]
      },
      "position" : {
        "x" : 1606.0,
        "y" : 2764.0
      },
      "selected" : false
    }, {
      "data" : {
        "id" : "514",
        "STEPdb_Sub_cellular_Location" : "Integral Inner Membrane",
        "target_40" : "",
        "Taxonomy_ID" : "83333",
        "dip" : [ "" ],
        "chembl" : [ "" ],
        "unknown" : [ "" ],
        "BindingDB_polymerID" : [ "" ],
        "shared_name" : "P37146",
        "Protein_names" : "Ribonucleoside-diphosphate reductase 2 subunit beta (EC 1.17.4.1) (R2F protein) (Ribonucleotide reductase 2)",
        "Gene_name" : "nrdF",
        "SUID" : 514,
        "Human_Readable_Label" : "RIR4_ECOLI",
        "Localizome" : "Cytoplasmic",
        "selected" : false,
        "obo_chebi" : [ "" ],
        "psi_mi" : [ "" ],
        "JW_ASKA_" : "JW2651",
        "Matching_Attribute" : [ "P37146" ],
        "BindingDB_monomerID" : [ "" ],
        "final_target_10" : "",
        "ASKA_" : "Cytoplasm",
        "Entry_name" : "RIR4_ECOLI",
        "refseq" : [ "" ],
        "intact" : [ "" ],
        "MS_ID" : "",
        "Taxonomy_Name" : "Escherichia coli K-12",
        "PSORTdb" : "Unknown",
        "name" : "P37146",
        "UniRef100" : "P37146",
        "STEPdb_simplified" : "Membrane",
        "uniprot" : [ "NRDF", "P37146", "nrdF", "JW2651", "ygaD", "b2676", "RIR4_ECOLI" ],
        "cid" : [ "" ]
      },
      "position" : {
        "x" : 1546.0,
        "y" : 2750.0
      },
      "selected" : false
    }, {
      "data" : {
        "id" : "513",
        "STEPdb_Sub_cellular_Location" : "Cytoplasmic",
        "target_40" : "",
        "Taxonomy_ID" : "83333",
        "dip" : [ "" ],
        "chembl" : [ "" ],
        "unknown" : [ "" ],
        "BindingDB_polymerID" : [ "" ],
        "shared_name" : "P43533",
        "Protein_names" : "Flagella synthesis protein FlgN",
        "Gene_name" : "flgN",
        "SUID" : 513,
        "Human_Readable_Label" : "JW1057",
        "Localizome" : "Cytoplasmic",
        "selected" : false,
        "obo_chebi" : [ "" ],
        "psi_mi" : [ "" ],
        "JW_ASKA_" : "JW1057",
        "Matching_Attribute" : [ "P43533" ],
        "BindingDB_monomerID" : [ "" ],
        "final_target_10" : "",
        "ASKA_" : "Cytoplasm",
        "Entry_name" : "FLGN_ECOLI",
        "refseq" : [ "" ],
        "intact" : [ "" ],
        "MS_ID" : "",
        "Taxonomy_Name" : "Escherichia coli K-12",
        "PSORTdb" : "Cytoplasmic",
        "name" : "P43533",
        "UniRef100" : "P43533",
        "STEPdb_simplified" : "Cytoplasmic",
        "uniprot" : [ "b1070", "JW1057", "FLGN_ECOLI", "FLGN", "flgN", "P43533" ],
        "cid" : [ "" ]
      },
      "position" : {
        "x" : 1670.0,
        "y" : 2626.0
      },
      "selected" : false
    }, {
      "data" : {
        "id" : "512",
        "STEPdb_Sub_cellular_Location" : "Cytoplasmic",
        "target_40" : "",
        "Taxonomy_ID" : "83333",
        "dip" : [ "" ],
        "chembl" : [ "" ],
        "unknown" : [ "" ],
        "BindingDB_polymerID" : [ "" ],
        "shared_name" : "P21361",
        "Protein_names" : "Uncharacterized protein YciG",
        "Gene_name" : "yciG",
        "SUID" : 512,
        "Human_Readable_Label" : "yciG",
        "Localizome" : "Cytoplasmic",
        "selected" : false,
        "obo_chebi" : [ "" ],
        "psi_mi" : [ "" ],
        "JW_ASKA_" : "JW1251",
        "Matching_Attribute" : [ "P21361" ],
        "BindingDB_monomerID" : [ "" ],
        "final_target_10" : "",
        "ASKA_" : "Cytoplasm",
        "Entry_name" : "YCIG_ECOLI",
        "refseq" : [ "" ],
        "intact" : [ "" ],
        "MS_ID" : "",
        "Taxonomy_Name" : "Escherichia coli K-12",
        "PSORTdb" : "Unknown",
        "name" : "P21361",
        "UniRef100" : "P21361",
        "STEPdb_simplified" : "Cytoplasmic",
        "uniprot" : [ "yciG", "YCIG", "P21361", "b1259", "JW1251", "YCIG_ECOLI" ],
        "cid" : [ "" ]
      },
      "position" : {
        "x" : 1744.0,
        "y" : 2675.0
      },
      "selected" : false
    }, {
      "data" : {
        "id" : "511",
        "STEPdb_Sub_cellular_Location" : "Cytoplasmic",
        "target_40" : "",
        "Taxonomy_ID" : "83333",
        "dip" : [ "" ],
        "chembl" : [ "" ],
        "unknown" : [ "" ],
        "BindingDB_polymerID" : [ "" ],
        "shared_name" : "P25738",
        "Protein_names" : "Acidic protein MsyB",
        "Gene_name" : "msyB",
        "SUID" : 511,
        "Human_Readable_Label" : "JW1039",
        "Localizome" : "Cytoplasmic",
        "selected" : false,
        "obo_chebi" : [ "" ],
        "psi_mi" : [ "" ],
        "JW_ASKA_" : "JW1039",
        "Matching_Attribute" : [ "P25738" ],
        "BindingDB_monomerID" : [ "" ],
        "final_target_10" : "",
        "ASKA_" : "Cytoplasm",
        "Entry_name" : "MSYB_ECOLI",
        "refseq" : [ "" ],
        "intact" : [ "" ],
        "MS_ID" : "",
        "Taxonomy_Name" : "Escherichia coli K-12",
        "PSORTdb" : "Cytoplasmic",
        "name" : "P25738",
        "UniRef100" : "P25738",
        "STEPdb_simplified" : "Cytoplasmic",
        "uniprot" : [ "b1051", "P25738", "JW1039", "MSYB", "msyB", "MSYB_ECOLI" ],
        "cid" : [ "" ]
      },
      "position" : {
        "x" : 1909.0,
        "y" : 2813.0
      },
      "selected" : false
    }, {
      "data" : {
        "id" : "510",
        "STEPdb_Sub_cellular_Location" : "Cytoplasmic",
        "target_40" : "",
        "Taxonomy_ID" : "83333",
        "dip" : [ "" ],
        "chembl" : [ "" ],
        "unknown" : [ "" ],
        "BindingDB_polymerID" : [ "" ],
        "shared_name" : "P25536",
        "Protein_names" : "Maf-like protein YhdE",
        "Gene_name" : "yhdE",
        "SUID" : 510,
        "Human_Readable_Label" : "YHDE",
        "Localizome" : "Cytoplasmic",
        "selected" : false,
        "obo_chebi" : [ "" ],
        "psi_mi" : [ "" ],
        "JW_ASKA_" : "JW3217",
        "Matching_Attribute" : [ "P25536" ],
        "BindingDB_monomerID" : [ "" ],
        "final_target_10" : "",
        "ASKA_" : "Cytoplasm",
        "Entry_name" : "YHDE_ECOLI",
        "refseq" : [ "" ],
        "intact" : [ "" ],
        "MS_ID" : "",
        "Taxonomy_Name" : "Escherichia coli K-12",
        "PSORTdb" : "Cytoplasmic",
        "name" : "P25536",
        "UniRef100" : "P25536",
        "STEPdb_simplified" : "Cytoplasmic",
        "uniprot" : [ "YHDE_ECOLI", "P25536", "yhdE", "YHDE", "b3248", "JW3217" ],
        "cid" : [ "" ]
      },
      "position" : {
        "x" : 1537.0,
        "y" : 2695.0
      },
      "selected" : false
    }, {
      "data" : {
        "id" : "509",
        "STEPdb_Sub_cellular_Location" : "Cytoplasmic",
        "target_40" : "",
        "Taxonomy_ID" : "83333",
        "dip" : [ "" ],
        "chembl" : [ "" ],
        "unknown" : [ "" ],
        "BindingDB_polymerID" : [ "" ],
        "shared_name" : "P37590",
        "Protein_names" : "Signal transduction protein PmrD (BasR post-transcriptional activator) (Polymyxin resistance protein PmrD)",
        "Gene_name" : "pmrD",
        "SUID" : 509,
        "Human_Readable_Label" : "JW2254",
        "Localizome" : "Cytoplasmic",
        "selected" : false,
        "obo_chebi" : [ "" ],
        "psi_mi" : [ "" ],
        "JW_ASKA_" : "JW2254",
        "Matching_Attribute" : [ "P37590" ],
        "BindingDB_monomerID" : [ "" ],
        "final_target_10" : "",
        "ASKA_" : "Cytoplasm",
        "Entry_name" : "PMRD_ECOLI",
        "refseq" : [ "" ],
        "intact" : [ "" ],
        "MS_ID" : "",
        "Taxonomy_Name" : "Escherichia coli K-12",
        "PSORTdb" : "Unknown",
        "name" : "P37590",
        "UniRef100" : "P37590",
        "STEPdb_simplified" : "Cytoplasmic",
        "uniprot" : [ "P37590", "JW2254", "PMRD_ECOLI", "PMRD", "b2259", "pmrD" ],
        "cid" : [ "" ]
      },
      "position" : {
        "x" : 1867.0,
        "y" : 2753.0
      },
      "selected" : false
    }, {
      "data" : {
        "id" : "508",
        "STEPdb_Sub_cellular_Location" : "Cytoplasmic",
        "target_40" : "",
        "Taxonomy_ID" : "83333",
        "dip" : [ "" ],
        "chembl" : [ "" ],
        "unknown" : [ "" ],
        "BindingDB_polymerID" : [ "" ],
        "shared_name" : "P45748",
        "Protein_names" : "Threonylcarbamoyl-AMP synthase (TC-AMP synthase) (EC 2.7.7.87) (L-threonylcarbamoyladenylate synthase) (Ribosome maturation factor TsaC) (t(6)A37 threonylcarbamoyladenosine biosynthesis protein TsaC) (tRNA threonylcarbamoyladenosine biosynthesis protein TsaC)",
        "Gene_name" : "tsaC",
        "SUID" : 508,
        "Human_Readable_Label" : "yrdC",
        "Localizome" : "Cytoplasmic",
        "selected" : false,
        "obo_chebi" : [ "" ],
        "psi_mi" : [ "" ],
        "JW_ASKA_" : "JW3243",
        "Matching_Attribute" : [ "P45748" ],
        "BindingDB_monomerID" : [ "" ],
        "final_target_10" : "",
        "ASKA_" : "Cytoplasm",
        "Entry_name" : "TSAC_ECOLI",
        "refseq" : [ "" ],
        "intact" : [ "" ],
        "MS_ID" : "",
        "Taxonomy_Name" : "Escherichia coli K-12",
        "PSORTdb" : "Unknown",
        "name" : "P45748",
        "UniRef100" : "B1X6D5",
        "STEPdb_simplified" : "Cytoplasmic",
        "uniprot" : [ "yrdC", "P45748", "JW3243", "RIMN_ECOLI", "TSAC", "b3282", "rimN" ],
        "cid" : [ "" ]
      },
      "position" : {
        "x" : 1441.0,
        "y" : 2693.0
      },
      "selected" : false
    }, {
      "data" : {
        "id" : "507",
        "STEPdb_Sub_cellular_Location" : "Peripheral inner membrane protein facing the cytoplasm",
        "target_40" : "",
        "Taxonomy_ID" : "83333",
        "dip" : [ "" ],
        "chembl" : [ "" ],
        "unknown" : [ "" ],
        "BindingDB_polymerID" : [ "" ],
        "shared_name" : "P09372",
        "Protein_names" : "Protein GrpE (HSP-70 cofactor) (HSP24) (Heat shock protein B25.3)",
        "Gene_name" : "grpE",
        "SUID" : 507,
        "Ratio" : 0.495571726,
        "P_value" : 0.272215633,
        "Human_Readable_Label" : "HSP24",
        "Localizome" : "Cytoplasmic",
        "selected" : false,
        "obo_chebi" : [ "" ],
        "psi_mi" : [ "grpE", "grpe_ecoli" ],
        "JW_ASKA_" : "JW2594",
        "Matching_Attribute" : [ "P09372" ],
        "BindingDB_monomerID" : [ "" ],
        "final_target_10" : "",
        "ASKA_" : "Cytoplasm",
        "Entry_name" : "GRPE_ECOLI",
        "refseq" : [ "" ],
        "intact" : [ "EBI-547441" ],
        "MS_ID" : "1",
        "Taxonomy_Name" : "Escherichia coli K-12",
        "PSORTdb" : "Cytoplasmic",
        "name" : "P09372",
        "UniRef100" : "C4ZYN1",
        "STEPdb_simplified" : "Peripheral IM",
        "uniprot" : [ "grpE", "GRPE", "GRPE_ECOLI", "HSP-70 cofactor", "JW2594", "b2614", "P09372", "HSP24", "Heat shock protein B25.3" ],
        "cid" : [ "" ]
      },
      "position" : {
        "x" : 1987.9006680019754,
        "y" : 2219.707523520421
      },
      "selected" : false
    }, {
      "data" : {
        "id" : "506",
        "STEPdb_Sub_cellular_Location" : "Peripheral inner membrane protein facing the cytoplasm",
        "target_40" : "",
        "Taxonomy_ID" : "83333",
        "dip" : [ "" ],
        "chembl" : [ "" ],
        "unknown" : [ "" ],
        "BindingDB_polymerID" : [ "" ],
        "shared_name" : "P0A7J0",
        "Protein_names" : "3,4-dihydroxy-2-butanone 4-phosphate synthase (DHBP synthase) (EC 4.1.99.12)",
        "Gene_name" : "ribB",
        "SUID" : 506,
        "Human_Readable_Label" : "RIBB",
        "Localizome" : "Cytoplasmic",
        "selected" : false,
        "obo_chebi" : [ "" ],
        "psi_mi" : [ "" ],
        "JW_ASKA_" : "JW3009",
        "Matching_Attribute" : [ "P0A7J0" ],
        "BindingDB_monomerID" : [ "" ],
        "final_target_10" : "",
        "ASKA_" : "Cytoplasm",
        "Entry_name" : "RIBB_ECOLI",
        "refseq" : [ "" ],
        "intact" : [ "" ],
        "MS_ID" : "",
        "Taxonomy_Name" : "Escherichia coli K-12",
        "PSORTdb" : "Cytoplasmic",
        "name" : "P0A7J0",
        "UniRef100" : "A7ZRS4",
        "STEPdb_simplified" : "Peripheral IM",
        "uniprot" : [ "b3041", "RIBB", "ribB", "P0A7J0", "htrP", "JW3009", "RIBB_ECOLI" ],
        "cid" : [ "" ]
      },
      "position" : {
        "x" : 1544.421930385181,
        "y" : 2140.7207073681566
      },
      "selected" : false
    }, {
      "data" : {
        "id" : "505",
        "STEPdb_Sub_cellular_Location" : "Cytoplasmic",
        "target_40" : "",
        "Taxonomy_ID" : "83333",
        "dip" : [ "" ],
        "chembl" : [ "" ],
        "unknown" : [ "" ],
        "BindingDB_polymerID" : [ "" ],
        "shared_name" : "P33030",
        "Protein_names" : "Uncharacterized protein YeiR",
        "Gene_name" : "yeiR",
        "SUID" : 505,
        "Human_Readable_Label" : "YEIR",
        "Localizome" : "Cytoplasmic",
        "selected" : false,
        "obo_chebi" : [ "" ],
        "psi_mi" : [ "" ],
        "JW_ASKA_" : "JW2161",
        "Matching_Attribute" : [ "P33030" ],
        "BindingDB_monomerID" : [ "" ],
        "final_target_10" : "",
        "ASKA_" : "",
        "Entry_name" : "YEIR_ECOLI",
        "refseq" : [ "" ],
        "intact" : [ "" ],
        "MS_ID" : "",
        "Taxonomy_Name" : "Escherichia coli K-12",
        "PSORTdb" : "Cytoplasmic",
        "name" : "P33030",
        "UniRef100" : "P33030",
        "STEPdb_simplified" : "Cytoplasmic",
        "uniprot" : [ "b2173", "YEIR_ECOLI", "P33030", "YEIR", "yeiR", "JW2161" ],
        "cid" : [ "" ]
      },
      "position" : {
        "x" : 1568.0,
        "y" : 2652.0
      },
      "selected" : false
    }, {
      "data" : {
        "id" : "504",
        "STEPdb_Sub_cellular_Location" : "Cytoplasmic",
        "target_40" : "",
        "Taxonomy_ID" : "83333",
        "dip" : [ "" ],
        "chembl" : [ "" ],
        "unknown" : [ "" ],
        "BindingDB_polymerID" : [ "" ],
        "shared_name" : "P08245",
        "Protein_names" : "Uncharacterized protein YciH",
        "Gene_name" : "yciH",
        "SUID" : 504,
        "Human_Readable_Label" : "YCIH",
        "Localizome" : "Cytoplasmic",
        "selected" : false,
        "obo_chebi" : [ "" ],
        "psi_mi" : [ "" ],
        "JW_ASKA_" : "JW1274",
        "Matching_Attribute" : [ "P08245" ],
        "BindingDB_monomerID" : [ "" ],
        "final_target_10" : "",
        "ASKA_" : "Cytoplasm",
        "Entry_name" : "YCIH_ECOLI",
        "refseq" : [ "" ],
        "intact" : [ "" ],
        "MS_ID" : "",
        "Taxonomy_Name" : "Escherichia coli K-12",
        "PSORTdb" : "Cytoplasmic",
        "name" : "P08245",
        "UniRef100" : "P08245",
        "STEPdb_simplified" : "Cytoplasmic",
        "uniprot" : [ "YCIH", "yciH", "b1282", "YCIH_ECOLI", "P08245", "JW1274" ],
        "cid" : [ "" ]
      },
      "position" : {
        "x" : 1976.6265901830545,
        "y" : 2283.132037384068
      },
      "selected" : false
    }, {
      "data" : {
        "id" : "503",
        "STEPdb_Sub_cellular_Location" : "Cytoplasmic",
        "target_40" : "",
        "Taxonomy_ID" : "83333",
        "dip" : [ "" ],
        "chembl" : [ "" ],
        "unknown" : [ "" ],
        "BindingDB_polymerID" : [ "" ],
        "shared_name" : "P52119",
        "Protein_names" : "UPF0125 protein RatB",
        "Gene_name" : "ratB",
        "SUID" : 503,
        "Human_Readable_Label" : "yfjF",
        "Localizome" : "Cytoplasmic",
        "selected" : false,
        "obo_chebi" : [ "" ],
        "psi_mi" : [ "" ],
        "JW_ASKA_" : "JW2599",
        "Matching_Attribute" : [ "P52119" ],
        "BindingDB_monomerID" : [ "" ],
        "final_target_10" : "",
        "ASKA_" : "Cytoplasm",
        "Entry_name" : "RATB_ECOLI",
        "refseq" : [ "" ],
        "intact" : [ "" ],
        "MS_ID" : "",
        "Taxonomy_Name" : "Escherichia coli K-12",
        "PSORTdb" : "Cytoplasmic",
        "name" : "P52119",
        "UniRef100" : "P52119",
        "STEPdb_simplified" : "Cytoplasmic",
        "uniprot" : [ "yfjF", "b2618", "JW2599", "P52119", "YFJF_ECOLI", "RATB" ],
        "cid" : [ "" ]
      },
      "position" : {
        "x" : 1616.0,
        "y" : 2698.0
      },
      "selected" : false
    }, {
      "data" : {
        "id" : "502",
        "STEPdb_Sub_cellular_Location" : "Cytoplasmic",
        "target_40" : "",
        "Taxonomy_ID" : "83333",
        "dip" : [ "" ],
        "chembl" : [ "" ],
        "unknown" : [ "" ],
        "BindingDB_polymerID" : [ "" ],
        "shared_name" : "P0ABU0",
        "Protein_names" : "1,4-dihydroxy-2-naphthoyl-CoA synthase (DHNA-CoA synthase) (EC 4.1.3.36)",
        "Gene_name" : "menB",
        "SUID" : 502,
        "Ratio" : 0.0227848,
        "P_value" : 0.67571727,
        "Human_Readable_Label" : "MENB",
        "Localizome" : "Cytoplasmic",
        "selected" : false,
        "obo_chebi" : [ "" ],
        "psi_mi" : [ "" ],
        "JW_ASKA_" : "JW2257",
        "Matching_Attribute" : [ "P0ABU0" ],
        "BindingDB_monomerID" : [ "" ],
        "final_target_10" : "",
        "ASKA_" : "Cytoplasm",
        "Entry_name" : "MENB_ECOLI",
        "refseq" : [ "" ],
        "intact" : [ "" ],
        "MS_ID" : "1",
        "Taxonomy_Name" : "Escherichia coli K-12",
        "PSORTdb" : "Cytoplasmic",
        "name" : "P0ABU0",
        "UniRef100" : "P0ABU1",
        "STEPdb_simplified" : "Cytoplasmic",
        "uniprot" : [ "b2262", "MENB_ECOLI", "JW2257", "MENB", "P0ABU0", "menB" ],
        "cid" : [ "" ]
      },
      "position" : {
        "x" : 1533.1046368092002,
        "y" : 2204.1375241884775
      },
      "selected" : false
    }, {
      "data" : {
        "id" : "501",
        "STEPdb_Sub_cellular_Location" : "Cytoplasmic",
        "target_40" : "",
        "Taxonomy_ID" : "83333",
        "dip" : [ "" ],
        "chembl" : [ "" ],
        "unknown" : [ "" ],
        "BindingDB_polymerID" : [ "" ],
        "shared_name" : "P0AB96",
        "Protein_names" : "Arsenate reductase (EC 1.20.4.1) (Arsenical pump modifier)",
        "Gene_name" : "arsC",
        "SUID" : 501,
        "Human_Readable_Label" : "arsG",
        "Localizome" : "Cytoplasmic",
        "selected" : false,
        "obo_chebi" : [ "" ],
        "psi_mi" : [ "" ],
        "JW_ASKA_" : "JW3470",
        "Matching_Attribute" : [ "P0AB96" ],
        "BindingDB_monomerID" : [ "" ],
        "final_target_10" : "",
        "ASKA_" : "Cytoplasm",
        "Entry_name" : "ARSC_ECOLI",
        "refseq" : [ "" ],
        "intact" : [ "" ],
        "MS_ID" : "",
        "Taxonomy_Name" : "Escherichia coli K-12",
        "PSORTdb" : "Cytoplasmic",
        "name" : "P0AB96",
        "UniRef100" : "P0AB96",
        "STEPdb_simplified" : "Cytoplasmic",
        "uniprot" : [ "P0AB96", "arsG", "b3503", "ARSC_ECOLI", "arsC", "ARSC", "JW3470" ],
        "cid" : [ "" ]
      },
      "position" : {
        "x" : 1540.0147095872176,
        "y" : 2268.184574735006
      },
      "selected" : false
    }, {
      "data" : {
        "id" : "500",
        "STEPdb_Sub_cellular_Location" : "Cytoplasmic",
        "target_40" : "",
        "Taxonomy_ID" : "83333",
        "dip" : [ "" ],
        "chembl" : [ "" ],
        "unknown" : [ "" ],
        "BindingDB_polymerID" : [ "" ],
        "shared_name" : "P0AB43",
        "Protein_names" : "Protein YcgL",
        "Gene_name" : "ycgL",
        "SUID" : 500,
        "Human_Readable_Label" : "YCGL",
        "Localizome" : "Cytoplasmic",
        "selected" : false,
        "obo_chebi" : [ "" ],
        "psi_mi" : [ "" ],
        "JW_ASKA_" : "JW1168",
        "Matching_Attribute" : [ "P0AB43" ],
        "BindingDB_monomerID" : [ "" ],
        "final_target_10" : "",
        "ASKA_" : "Cytoplasm",
        "Entry_name" : "YCGL_ECOLI",
        "refseq" : [ "" ],
        "intact" : [ "" ],
        "MS_ID" : "",
        "Taxonomy_Name" : "Escherichia coli K-12",
        "PSORTdb" : "Cytoplasmic",
        "name" : "P0AB43",
        "UniRef100" : "B7MK76",
        "STEPdb_simplified" : "Cytoplasmic",
        "uniprot" : [ "P0AB43", "YCGL", "ycgL", "YCGL_ECOLI", "b1179", "JW1168" ],
        "cid" : [ "" ]
      },
      "position" : {
        "x" : 1948.0284188433634,
        "y" : 2340.854809194964
      },
      "selected" : false
    }, {
      "data" : {
        "id" : "499",
        "STEPdb_Sub_cellular_Location" : "Cytoplasmic",
        "target_40" : "",
        "Taxonomy_ID" : "83333",
        "dip" : [ "" ],
        "chembl" : [ "" ],
        "unknown" : [ "" ],
        "BindingDB_polymerID" : [ "" ],
        "shared_name" : "P0AB28",
        "Protein_names" : "Uncharacterized protein YceD (G30K)",
        "Gene_name" : "yceD",
        "SUID" : 499,
        "Human_Readable_Label" : "YCED",
        "Localizome" : "Cytoplasmic",
        "selected" : false,
        "obo_chebi" : [ "" ],
        "psi_mi" : [ "" ],
        "JW_ASKA_" : "JW1074",
        "Matching_Attribute" : [ "P0AB28" ],
        "BindingDB_monomerID" : [ "" ],
        "final_target_10" : "",
        "ASKA_" : "Cytoplasm",
        "Entry_name" : "YCED_ECOLI",
        "refseq" : [ "" ],
        "intact" : [ "" ],
        "MS_ID" : "",
        "Taxonomy_Name" : "Escherichia coli K-12",
        "PSORTdb" : "Cytoplasmic",
        "name" : "P0AB28",
        "UniRef100" : "P0AB30",
        "STEPdb_simplified" : "Cytoplasmic",
        "uniprot" : [ "YCED", "P0AB28", "yceD", "g30k", "YCED_ECOLI", "b1088", "JW1074" ],
        "cid" : [ "" ]
      },
      "position" : {
        "x" : 1904.3985021589972,
        "y" : 2388.2489455371565
      },
      "selected" : false
    }, {
      "data" : {
        "id" : "498",
        "STEPdb_Sub_cellular_Location" : "Cytoplasmic",
        "target_40" : "",
        "Taxonomy_ID" : "83333",
        "dip" : [ "" ],
        "chembl" : [ "" ],
        "unknown" : [ "" ],
        "BindingDB_polymerID" : [ "" ],
        "shared_name" : "P0ACY9",
        "Protein_names" : "Uncharacterized protein YebG",
        "Gene_name" : "yebG",
        "SUID" : 498,
        "Human_Readable_Label" : "YEBG",
        "Localizome" : "Cytoplasmic",
        "selected" : false,
        "obo_chebi" : [ "" ],
        "psi_mi" : [ "" ],
        "JW_ASKA_" : "JW1837",
        "Matching_Attribute" : [ "P0ACY9" ],
        "BindingDB_monomerID" : [ "" ],
        "final_target_10" : "",
        "ASKA_" : "Focus",
        "Entry_name" : "YEBG_ECOLI",
        "refseq" : [ "" ],
        "intact" : [ "" ],
        "MS_ID" : "",
        "Taxonomy_Name" : "Escherichia coli K-12",
        "PSORTdb" : "Unknown",
        "name" : "P0ACY9",
        "UniRef100" : "P0ACZ1",
        "STEPdb_simplified" : "Cytoplasmic",
        "uniprot" : [ "b1848", "P0ACY9", "YEBG", "yebG", "YEBG_ECOLI", "JW1837" ],
        "cid" : [ "" ]
      },
      "position" : {
        "x" : 1564.598256914711,
        "y" : 2327.728029373648
      },
      "selected" : false
    }, {
      "data" : {
        "id" : "497",
        "STEPdb_Sub_cellular_Location" : "Cytoplasmic",
        "target_40" : "",
        "Taxonomy_ID" : "83333",
        "dip" : [ "" ],
        "chembl" : [ "" ],
        "unknown" : [ "" ],
        "BindingDB_polymerID" : [ "" ],
        "shared_name" : "P39279",
        "Protein_names" : "Uncharacterized protein YjeJ",
        "Gene_name" : "yjeJ",
        "SUID" : 497,
        "Human_Readable_Label" : "YJEJ",
        "Localizome" : "Cytoplasmic",
        "selected" : false,
        "obo_chebi" : [ "" ],
        "psi_mi" : [ "" ],
        "JW_ASKA_" : "JW4105",
        "Matching_Attribute" : [ "P39279" ],
        "BindingDB_monomerID" : [ "" ],
        "final_target_10" : "",
        "ASKA_" : "Cytoplasm",
        "Entry_name" : "YJEJ_ECOLI",
        "refseq" : [ "" ],
        "intact" : [ "" ],
        "MS_ID" : "",
        "Taxonomy_Name" : "Escherichia coli K-12",
        "PSORTdb" : "Cytoplasmic",
        "name" : "P39279",
        "UniRef100" : "P39279",
        "STEPdb_simplified" : "Cytoplasmic",
        "uniprot" : [ "YJEJ_ECOLI", "P39279", "JW4105", "b4145", "yjeJ", "YJEJ" ],
        "cid" : [ "" ]
      },
      "position" : {
        "x" : 1840.0,
        "y" : 2816.0
      },
      "selected" : false
    }, {
      "data" : {
        "id" : "496",
        "STEPdb_Sub_cellular_Location" : "Cytoplasmic",
        "target_40" : "",
        "Taxonomy_ID" : "83333",
        "dip" : [ "" ],
        "chembl" : [ "" ],
        "unknown" : [ "" ],
        "BindingDB_polymerID" : [ "" ],
        "shared_name" : "P64559",
        "Protein_names" : "Antitoxin CptB",
        "Gene_name" : "cptB",
        "SUID" : 496,
        "Human_Readable_Label" : "CPTB",
        "Localizome" : "Cytoplasmic",
        "selected" : false,
        "obo_chebi" : [ "" ],
        "psi_mi" : [ "" ],
        "JW_ASKA_" : "JW2865",
        "Matching_Attribute" : [ "P64559" ],
        "BindingDB_monomerID" : [ "" ],
        "final_target_10" : "",
        "ASKA_" : "Cytoplasm",
        "Entry_name" : "CPTB_ECOLI",
        "refseq" : [ "" ],
        "intact" : [ "" ],
        "MS_ID" : "",
        "Taxonomy_Name" : "Escherichia coli K-12",
        "PSORTdb" : "Cytoplasmic",
        "name" : "P64559",
        "UniRef100" : "P64559",
        "STEPdb_simplified" : "Cytoplasmic",
        "uniprot" : [ "CPTB", "YGFY_ECOLI", "ygfY", "b2897", "JW2865", "P64559" ],
        "cid" : [ "" ]
      },
      "position" : {
        "x" : 1906.0,
        "y" : 2694.0
      },
      "selected" : false
    }, {
      "data" : {
        "id" : "495",
        "STEPdb_Sub_cellular_Location" : "Cytoplasmic",
        "target_40" : "",
        "Taxonomy_ID" : "83333",
        "dip" : [ "" ],
        "chembl" : [ "" ],
        "unknown" : [ "" ],
        "BindingDB_polymerID" : [ "" ],
        "shared_name" : "P64483",
        "Protein_names" : "Uncharacterized protein YeaK",
        "Gene_name" : "yeaK",
        "SUID" : 495,
        "Human_Readable_Label" : "JW1776",
        "Localizome" : "Cytoplasmic",
        "selected" : false,
        "obo_chebi" : [ "" ],
        "psi_mi" : [ "" ],
        "JW_ASKA_" : "JW1776",
        "Matching_Attribute" : [ "P64483" ],
        "BindingDB_monomerID" : [ "" ],
        "final_target_10" : "",
        "ASKA_" : "Cytoplasm",
        "Entry_name" : "YEAK_ECOLI",
        "refseq" : [ "" ],
        "intact" : [ "" ],
        "MS_ID" : "",
        "Taxonomy_Name" : "Escherichia coli K-12",
        "PSORTdb" : "Cytoplasmic",
        "name" : "P64483",
        "UniRef100" : "P64484",
        "STEPdb_simplified" : "Cytoplasmic",
        "uniprot" : [ "P64483", "JW1776", "YEAK_ECOLI", "b1787", "yeaK", "YEAK" ],
        "cid" : [ "" ]
      },
      "position" : {
        "x" : 1477.0,
        "y" : 2700.0
      },
      "selected" : false
    }, {
      "data" : {
        "id" : "494",
        "STEPdb_Sub_cellular_Location" : "Cytoplasmic",
        "target_40" : "",
        "Taxonomy_ID" : "83333",
        "dip" : [ "" ],
        "chembl" : [ "" ],
        "unknown" : [ "" ],
        "BindingDB_polymerID" : [ "" ],
        "shared_name" : "P64479",
        "Protein_names" : "Uncharacterized protein YdiZ",
        "Gene_name" : "ydiZ",
        "SUID" : 494,
        "Human_Readable_Label" : "JW1713",
        "Localizome" : "Cytoplasmic",
        "selected" : false,
        "obo_chebi" : [ "" ],
        "psi_mi" : [ "" ],
        "JW_ASKA_" : "JW1713",
        "Matching_Attribute" : [ "P64479" ],
        "BindingDB_monomerID" : [ "" ],
        "final_target_10" : "",
        "ASKA_" : "",
        "Entry_name" : "YDIZ_ECOLI",
        "refseq" : [ "" ],
        "intact" : [ "" ],
        "MS_ID" : "",
        "Taxonomy_Name" : "Escherichia coli K-12",
        "PSORTdb" : "Unknown",
        "name" : "P64479",
        "UniRef100" : "P64480",
        "STEPdb_simplified" : "Cytoplasmic",
        "uniprot" : [ "JW1713", "ydiZ", "YDIZ", "b1724", "P64479", "YDIZ_ECOLI" ],
        "cid" : [ "" ]
      },
      "position" : {
        "x" : 2038.0,
        "y" : 2737.0
      },
      "selected" : false
    }, {
      "data" : {
        "id" : "493",
        "STEPdb_Sub_cellular_Location" : "Cytoplasmic",
        "target_40" : "",
        "Taxonomy_ID" : "83333",
        "dip" : [ "" ],
        "chembl" : [ "" ],
        "unknown" : [ "" ],
        "BindingDB_polymerID" : [ "" ],
        "shared_name" : "P64463",
        "Protein_names" : "Putative selenoprotein YdfZ",
        "Gene_name" : "ydfZ",
        "SUID" : 493,
        "Human_Readable_Label" : "JW1534",
        "Localizome" : "Cytoplasmic",
        "selected" : false,
        "obo_chebi" : [ "" ],
        "psi_mi" : [ "" ],
        "JW_ASKA_" : "JW1534",
        "Matching_Attribute" : [ "P64463" ],
        "BindingDB_monomerID" : [ "" ],
        "final_target_10" : "",
        "ASKA_" : "Cytoplasm",
        "Entry_name" : "YDFZ_ECOLI",
        "refseq" : [ "" ],
        "intact" : [ "" ],
        "MS_ID" : "",
        "Taxonomy_Name" : "Escherichia coli K-12",
        "PSORTdb" : "Unknown",
        "name" : "P64463",
        "UniRef100" : "P64465",
        "STEPdb_simplified" : "Cytoplasmic",
        "uniprot" : [ "JW1534", "P64463", "YDFZ", "ydfZ", "YDFZ_ECOLI", "b1541" ],
        "cid" : [ "" ]
      },
      "position" : {
        "x" : 1779.0,
        "y" : 2808.0
      },
      "selected" : false
    }, {
      "data" : {
        "id" : "492",
        "STEPdb_Sub_cellular_Location" : "Nucleoid",
        "target_40" : "",
        "Taxonomy_ID" : "83333",
        "dip" : [ "" ],
        "chembl" : [ "" ],
        "unknown" : [ "" ],
        "BindingDB_polymerID" : [ "" ],
        "shared_name" : "P77245",
        "Protein_names" : "HTH-type transcriptional regulator MurR (MurPQ operon repressor)",
        "Gene_name" : "murR",
        "SUID" : 492,
        "Human_Readable_Label" : "yfeT",
        "Localizome" : "Cytoplasmic",
        "selected" : false,
        "obo_chebi" : [ "" ],
        "psi_mi" : [ "murr_ecoli", "murR" ],
        "JW_ASKA_" : "JW2420",
        "Matching_Attribute" : [ "P77245" ],
        "BindingDB_monomerID" : [ "" ],
        "final_target_10" : "",
        "ASKA_" : "Nucleoid",
        "Entry_name" : "MURR_ECOLI",
        "refseq" : [ "" ],
        "intact" : [ "EBI-1119017" ],
        "MS_ID" : "",
        "Taxonomy_Name" : "Escherichia coli K-12",
        "PSORTdb" : "Cytoplasmic",
        "name" : "P77245",
        "UniRef100" : "C4ZVV8",
        "STEPdb_simplified" : "Cytoplasmic",
        "uniprot" : [ "yfeT", "b2427", "JW2420", "P77245", "YFET_ECOLI", "murR", "MurPQ operon repressor", "MURR" ],
        "cid" : [ "" ]
      },
      "position" : {
        "x" : 1819.0,
        "y" : 2684.0
      },
      "selected" : false
    }, {
      "data" : {
        "id" : "491",
        "STEPdb_Sub_cellular_Location" : "Cytoplasmic",
        "target_40" : "",
        "Taxonomy_ID" : "83333",
        "dip" : [ "" ],
        "chembl" : [ "" ],
        "unknown" : [ "" ],
        "BindingDB_polymerID" : [ "" ],
        "shared_name" : "P76540",
        "Protein_names" : "Ethanolamine utilization protein EutK",
        "Gene_name" : "eutK",
        "SUID" : 491,
        "Human_Readable_Label" : "EUTK",
        "Localizome" : "Cytoplasmic",
        "selected" : false,
        "obo_chebi" : [ "" ],
        "psi_mi" : [ "" ],
        "JW_ASKA_" : "JW2431",
        "Matching_Attribute" : [ "P76540" ],
        "BindingDB_monomerID" : [ "" ],
        "final_target_10" : "",
        "ASKA_" : "Cytoplasm",
        "Entry_name" : "EUTK_ECOLI",
        "refseq" : [ "" ],
        "intact" : [ "" ],
        "MS_ID" : "",
        "Taxonomy_Name" : "Escherichia coli K-12",
        "PSORTdb" : "Unknown",
        "name" : "P76540",
        "UniRef100" : "P76540",
        "STEPdb_simplified" : "Cytoplasmic",
        "uniprot" : [ "EUTK_ECOLI", "b2438", "JW2431", "P76540", "EUTK", "eutK", "yffI" ],
        "cid" : [ "" ]
      },
      "position" : {
        "x" : 1452.0,
        "y" : 2634.0
      },
      "selected" : false
    }, {
      "data" : {
        "id" : "490",
        "STEPdb_Sub_cellular_Location" : "Cytoplasmic",
        "target_40" : "",
        "Taxonomy_ID" : "83333",
        "dip" : [ "" ],
        "chembl" : [ "" ],
        "unknown" : [ "" ],
        "BindingDB_polymerID" : [ "" ],
        "shared_name" : "P75992",
        "Protein_names" : "Probable two-component-system connector protein YmgA",
        "Gene_name" : "ymgA",
        "SUID" : 490,
        "Human_Readable_Label" : "YMGA",
        "Localizome" : "Cytoplasmic",
        "selected" : false,
        "obo_chebi" : [ "" ],
        "psi_mi" : [ "" ],
        "JW_ASKA_" : "JW1152",
        "Matching_Attribute" : [ "P75992" ],
        "BindingDB_monomerID" : [ "" ],
        "final_target_10" : "",
        "ASKA_" : "Cytoplasm",
        "Entry_name" : "YMGA_ECOLI",
        "refseq" : [ "" ],
        "intact" : [ "" ],
        "MS_ID" : "",
        "Taxonomy_Name" : "Escherichia coli K-12",
        "PSORTdb" : "Unknown",
        "name" : "P75992",
        "UniRef100" : "P75992",
        "STEPdb_simplified" : "Cytoplasmic",
        "uniprot" : [ "YMGA_ECOLI", "ymgA", "P75992", "YMGA", "b1165", "JW1152" ],
        "cid" : [ "" ]
      },
      "position" : {
        "x" : 1677.0,
        "y" : 2709.0
      },
      "selected" : false
    }, {
      "data" : {
        "id" : "489",
        "STEPdb_Sub_cellular_Location" : "Cytoplasmic",
        "target_40" : "",
        "Taxonomy_ID" : "83333",
        "dip" : [ "" ],
        "chembl" : [ "" ],
        "unknown" : [ "" ],
        "BindingDB_polymerID" : [ "" ],
        "shared_name" : "P77544",
        "Protein_names" : "Glutathione S-transferase YfcF (EC 2.5.1.18)",
        "Gene_name" : "yfcF",
        "SUID" : 489,
        "Human_Readable_Label" : "JW2298",
        "Localizome" : "Cytoplasmic",
        "selected" : false,
        "obo_chebi" : [ "" ],
        "psi_mi" : [ "yfcF", "yfcf_ecoli" ],
        "JW_ASKA_" : "JW2298",
        "Matching_Attribute" : [ "P77544" ],
        "BindingDB_monomerID" : [ "" ],
        "final_target_10" : "",
        "ASKA_" : "Focus",
        "Entry_name" : "YFCF_ECOLI",
        "refseq" : [ "" ],
        "intact" : [ "EBI-1125963" ],
        "MS_ID" : "",
        "Taxonomy_Name" : "Escherichia coli K-12",
        "PSORTdb" : "Cytoplasmic",
        "name" : "P77544",
        "UniRef100" : "P77544",
        "STEPdb_simplified" : "Cytoplasmic",
        "uniprot" : [ "P77544", "JW2298", "YFCF_ECOLI", "yfcF", "b2301", "YFCF" ],
        "cid" : [ "" ]
      },
      "position" : {
        "x" : 1609.0,
        "y" : 2624.0
      },
      "selected" : false
    }, {
      "data" : {
        "id" : "488",
        "STEPdb_Sub_cellular_Location" : "Integral Inner Membrane",
        "target_40" : "",
        "Taxonomy_ID" : "83333",
        "dip" : [ "" ],
        "chembl" : [ "" ],
        "unknown" : [ "" ],
        "BindingDB_polymerID" : [ "" ],
        "shared_name" : "P77541",
        "Protein_names" : "Methylisocitrate lyase (EC 4.1.3.30) (2-methylisocitrate lyase)",
        "Gene_name" : "prpB",
        "SUID" : 488,
        "Human_Readable_Label" : "prpB",
        "Localizome" : "Cytoplasmic",
        "selected" : false,
        "obo_chebi" : [ "" ],
        "psi_mi" : [ "" ],
        "JW_ASKA_" : "JW0323",
        "Matching_Attribute" : [ "P77541" ],
        "BindingDB_monomerID" : [ "" ],
        "final_target_10" : "",
        "ASKA_" : "Cytoplasm",
        "Entry_name" : "PRPB_ECOLI",
        "refseq" : [ "" ],
        "intact" : [ "" ],
        "MS_ID" : "",
        "Taxonomy_Name" : "Escherichia coli K-12",
        "PSORTdb" : "Cytoplasmic",
        "name" : "P77541",
        "UniRef100" : "P77541",
        "STEPdb_simplified" : "Membrane",
        "uniprot" : [ "prpB", "PRPB", "PRPB_ECOLI", "P77541", "JW0323", "b0331", "yahQ" ],
        "cid" : [ "" ]
      },
      "position" : {
        "x" : 1980.0,
        "y" : 2704.0
      },
      "selected" : false
    }, {
      "data" : {
        "id" : "487",
        "STEPdb_Sub_cellular_Location" : "Cytoplasmic",
        "target_40" : "",
        "Taxonomy_ID" : "83333",
        "dip" : [ "" ],
        "chembl" : [ "" ],
        "unknown" : [ "" ],
        "BindingDB_polymerID" : [ "" ],
        "shared_name" : "P80645",
        "Protein_names" : "Alkanesulfonate monooxygenase (EC 1.14.14.5) (FMNH2-dependent aliphatic sulfonate monooxygenase) (Sulfate starvation-induced protein 6) (SSI6)",
        "Gene_name" : "ssuD",
        "SUID" : 487,
        "Human_Readable_Label" : "SSUD",
        "Localizome" : "Cytoplasmic",
        "selected" : false,
        "obo_chebi" : [ "" ],
        "psi_mi" : [ "" ],
        "JW_ASKA_" : "JW0918",
        "Matching_Attribute" : [ "P80645" ],
        "BindingDB_monomerID" : [ "" ],
        "final_target_10" : "",
        "ASKA_" : "Cytoplasm",
        "Entry_name" : "SSUD_ECOLI",
        "refseq" : [ "" ],
        "intact" : [ "" ],
        "MS_ID" : "",
        "Taxonomy_Name" : "Escherichia coli K-12",
        "PSORTdb" : "Cytoplasmic",
        "name" : "P80645",
        "UniRef100" : "C4ZQ61",
        "STEPdb_simplified" : "Cytoplasmic",
        "uniprot" : [ "P80645", "b0935", "SSUD", "ssuD", "JW0918", "SSUD_ECOLI", "ycbN" ],
        "cid" : [ "" ]
      },
      "position" : {
        "x" : 1993.0,
        "y" : 2785.0
      },
      "selected" : false
    }, {
      "data" : {
        "id" : "486",
        "STEPdb_Sub_cellular_Location" : "Periplasmic",
        "target_40" : "",
        "Taxonomy_ID" : "83333",
        "dip" : [ "" ],
        "chembl" : [ "" ],
        "unknown" : [ "" ],
        "BindingDB_polymerID" : [ "" ],
        "shared_name" : "P18133",
        "Protein_names" : "Nicotinate phosphoribosyltransferase (NAPRTase) (EC 6.3.4.21)",
        "Gene_name" : "pncB",
        "SUID" : 486,
        "Human_Readable_Label" : "PNCB",
        "Localizome" : "Cytoplasmic",
        "selected" : false,
        "obo_chebi" : [ "" ],
        "psi_mi" : [ "pncb_ecoli", "pncB" ],
        "JW_ASKA_" : "JW0914",
        "Matching_Attribute" : [ "P18133" ],
        "BindingDB_monomerID" : [ "" ],
        "final_target_10" : "",
        "ASKA_" : "Cytoplasm",
        "Entry_name" : "PNCB_ECOLI",
        "refseq" : [ "" ],
        "intact" : [ "EBI-555791" ],
        "MS_ID" : "",
        "Taxonomy_Name" : "Escherichia coli K-12",
        "PSORTdb" : "Cytoplasmic",
        "name" : "P18133",
        "UniRef100" : "C4ZQ57",
        "STEPdb_simplified" : "Periplasmic",
        "uniprot" : [ "b0931", "PNCB_ECOLI", "PNCB", "pncB", "P18133", "JW0914" ],
        "cid" : [ "" ]
      },
      "position" : {
        "x" : 1522.0,
        "y" : 2624.0
      },
      "selected" : false
    }, {
      "data" : {
        "id" : "485",
        "STEPdb_Sub_cellular_Location" : "Peripheral inner membrane protein facing the cytoplasm",
        "target_40" : "",
        "Taxonomy_ID" : "83333",
        "dip" : [ "" ],
        "chembl" : [ "" ],
        "unknown" : [ "" ],
        "BindingDB_polymerID" : [ "" ],
        "shared_name" : "P37750",
        "Protein_names" : "Putative lipopolysaccharide biosynthesis O-acetyl transferase WbbJ (EC 2.3.1.-)",
        "Gene_name" : "wbbJ",
        "SUID" : 485,
        "Ratio" : -0.246520255,
        "P_value" : 0.43421428,
        "Human_Readable_Label" : "wbbJ",
        "Localizome" : "Cytoplasmic",
        "selected" : false,
        "obo_chebi" : [ "" ],
        "psi_mi" : [ "" ],
        "JW_ASKA_" : "JW2018",
        "Matching_Attribute" : [ "P37750" ],
        "BindingDB_monomerID" : [ "" ],
        "final_target_10" : "",
        "ASKA_" : "Cytoplasm",
        "Entry_name" : "WBBJ_ECOLI",
        "refseq" : [ "" ],
        "intact" : [ "" ],
        "MS_ID" : "1",
        "Taxonomy_Name" : "Escherichia coli K-12",
        "PSORTdb" : "Cytoplasmic",
        "name" : "P37750",
        "UniRef100" : "P37750",
        "STEPdb_simplified" : "Peripheral IM",
        "uniprot" : [ "P37750", "wbbJ", "yefH", "JW2018", "WBBJ", "b2033", "WBBJ_ECOLI" ],
        "cid" : [ "" ]
      },
      "position" : {
        "x" : 1936.0,
        "y" : 2762.0
      },
      "selected" : false
    }, {
      "data" : {
        "id" : "484",
        "STEPdb_Sub_cellular_Location" : "Peripheral inner membrane protein facing the cytoplasm",
        "target_40" : "",
        "Taxonomy_ID" : "83333",
        "dip" : [ "" ],
        "chembl" : [ "" ],
        "unknown" : [ "" ],
        "BindingDB_polymerID" : [ "" ],
        "shared_name" : "P0A8P3",
        "Protein_names" : "Probable Fe(2+)-trafficking protein",
        "Gene_name" : "yggX",
        "SUID" : 484,
        "Human_Readable_Label" : "JW2929",
        "Localizome" : "Cytoplasmic",
        "selected" : false,
        "obo_chebi" : [ "" ],
        "psi_mi" : [ "" ],
        "JW_ASKA_" : "JW2929",
        "Matching_Attribute" : [ "P0A8P3" ],
        "BindingDB_monomerID" : [ "" ],
        "final_target_10" : "",
        "ASKA_" : "Cytoplasm",
        "Entry_name" : "FETP_ECOLI",
        "refseq" : [ "" ],
        "intact" : [ "" ],
        "MS_ID" : "",
        "Taxonomy_Name" : "Escherichia coli K-12",
        "PSORTdb" : "Unknown",
        "name" : "P0A8P3",
        "UniRef100" : "A7ZR88",
        "STEPdb_simplified" : "Peripheral IM",
        "uniprot" : [ "JW2929", "YGGX", "yggX", "b2962", "P0A8P3", "FETP_ECOLI" ],
        "cid" : [ "" ]
      },
      "position" : {
        "x" : 1722.5592029590553,
        "y" : 2436.3456387952756
      },
      "selected" : false
    }, {
      "data" : {
        "id" : "483",
        "STEPdb_Sub_cellular_Location" : "Cytoplasmic",
        "target_40" : "",
        "Taxonomy_ID" : "83333",
        "dip" : [ "" ],
        "chembl" : [ "" ],
        "unknown" : [ "" ],
        "BindingDB_polymerID" : [ "" ],
        "shared_name" : "P15254",
        "Protein_names" : "Phosphoribosylformylglycinamidine synthase (FGAM synthase) (FGAMS) (EC 6.3.5.3) (Formylglycinamide ribonucleotide amidotransferase) (FGAR amidotransferase) (FGAR-AT)",
        "Gene_name" : "purL",
        "SUID" : 483,
        "Human_Readable_Label" : "PURL",
        "Localizome" : "Cytoplasmic",
        "selected" : false,
        "obo_chebi" : [ "" ],
        "psi_mi" : [ "" ],
        "JW_ASKA_" : "JW2541",
        "Matching_Attribute" : [ "P15254" ],
        "BindingDB_monomerID" : [ "" ],
        "final_target_10" : "",
        "ASKA_" : "Cytoplasm",
        "Entry_name" : "PUR4_ECOLI",
        "refseq" : [ "" ],
        "intact" : [ "" ],
        "MS_ID" : "",
        "Taxonomy_Name" : "Escherichia coli K-12",
        "PSORTdb" : "Cytoplasmic",
        "name" : "P15254",
        "UniRef100" : "P15254",
        "STEPdb_simplified" : "Cytoplasmic",
        "uniprot" : [ "P15254", "PURL" ],
        "cid" : [ "" ]
      },
      "position" : {
        "x" : 1657.6448839002067,
        "y" : 2414.956386493898
      },
      "selected" : false
    }, {
      "data" : {
        "id" : "482",
        "STEPdb_Sub_cellular_Location" : "Cytoplasmic",
        "target_40" : "",
        "Taxonomy_ID" : "83333",
        "dip" : [ "" ],
        "chembl" : [ "" ],
        "unknown" : [ "" ],
        "BindingDB_polymerID" : [ "" ],
        "shared_name" : "P41039",
        "Protein_names" : "Uncharacterized protein YbiI",
        "Gene_name" : "ybiI",
        "SUID" : 482,
        "Human_Readable_Label" : "YBII",
        "Localizome" : "Cytoplasmic",
        "selected" : false,
        "obo_chebi" : [ "" ],
        "psi_mi" : [ "ybiI", "ybii_ecoli" ],
        "JW_ASKA_" : "JW0788",
        "Matching_Attribute" : [ "P41039" ],
        "BindingDB_monomerID" : [ "" ],
        "final_target_10" : "",
        "ASKA_" : "Cytoplasm",
        "Entry_name" : "YBII_ECOLI",
        "refseq" : [ "" ],
        "intact" : [ "EBI-1114880" ],
        "MS_ID" : "",
        "Taxonomy_Name" : "Escherichia coli K-12",
        "PSORTdb" : "Unknown",
        "name" : "P41039",
        "UniRef100" : "P41039",
        "STEPdb_simplified" : "Cytoplasmic",
        "uniprot" : [ "YBII", "ybiI", "JW0788", "b0803", "YBII_ECOLI", "P41039" ],
        "cid" : [ "" ]
      },
      "position" : {
        "x" : 1658.0,
        "y" : 2784.0
      },
      "selected" : false
    }, {
      "data" : {
        "id" : "481",
        "STEPdb_Sub_cellular_Location" : "Cytoplasmic",
        "target_40" : "",
        "Taxonomy_ID" : "83333",
        "dip" : [ "" ],
        "chembl" : [ "" ],
        "unknown" : [ "" ],
        "BindingDB_polymerID" : [ "" ],
        "shared_name" : "P46857",
        "Protein_names" : "Uncharacterized protein YrhB",
        "Gene_name" : "yrhB",
        "SUID" : 481,
        "Human_Readable_Label" : "JW3411",
        "Localizome" : "Cytoplasmic",
        "selected" : false,
        "obo_chebi" : [ "" ],
        "psi_mi" : [ "" ],
        "JW_ASKA_" : "JW3411",
        "Matching_Attribute" : [ "P46857" ],
        "BindingDB_monomerID" : [ "" ],
        "final_target_10" : "",
        "ASKA_" : "Cytoplasm",
        "Entry_name" : "YRHB_ECOLI",
        "refseq" : [ "" ],
        "intact" : [ "" ],
        "MS_ID" : "",
        "Taxonomy_Name" : "Escherichia coli K-12",
        "PSORTdb" : "Unknown",
        "name" : "P46857",
        "UniRef100" : "P46857",
        "STEPdb_simplified" : "Cytoplasmic",
        "uniprot" : [ "P46857", "JW3411", "b3446", "YRHB", "yrhB", "YRHB_ECOLI" ],
        "cid" : [ "" ]
      },
      "position" : {
        "x" : 1716.0,
        "y" : 2812.0
      },
      "selected" : false
    }, {
      "data" : {
        "id" : "480",
        "STEPdb_Sub_cellular_Location" : "Cytoplasmic",
        "target_40" : "",
        "Taxonomy_ID" : "83333",
        "dip" : [ "" ],
        "chembl" : [ "" ],
        "unknown" : [ "" ],
        "BindingDB_polymerID" : [ "" ],
        "shared_name" : "Q46822",
        "Protein_names" : "Isopentenyl-diphosphate Delta-isomerase (IPP isomerase) (EC 5.3.3.2) (IPP:DMAPP isomerase) (Isopentenyl pyrophosphate isomerase)",
        "Gene_name" : "idi",
        "SUID" : 480,
        "Human_Readable_Label" : "ygfV",
        "Localizome" : "Cytoplasmic",
        "selected" : false,
        "obo_chebi" : [ "" ],
        "psi_mi" : [ "" ],
        "JW_ASKA_" : "JW2857",
        "Matching_Attribute" : [ "Q46822" ],
        "BindingDB_monomerID" : [ "" ],
        "final_target_10" : "",
        "ASKA_" : "Cytoplasm",
        "Entry_name" : "IDI_ECOLI",
        "refseq" : [ "" ],
        "intact" : [ "" ],
        "MS_ID" : "",
        "Taxonomy_Name" : "Escherichia coli K-12",
        "PSORTdb" : "Cytoplasmic",
        "name" : "Q46822",
        "UniRef100" : "C5A0G1",
        "STEPdb_simplified" : "Cytoplasmic",
        "uniprot" : [ "b2889", "ygfV", "Q46822", "JW2857", "IDI", "IDI_ECOLI", "idi" ],
        "cid" : [ "" ]
      },
      "position" : {
        "x" : 1798.0,
        "y" : 2750.0
      },
      "selected" : false
    }, {
      "data" : {
        "id" : "479",
        "STEPdb_Sub_cellular_Location" : "Peripheral inner membrane protein facing the cytoplasm",
        "target_40" : "",
        "Taxonomy_ID" : "83333",
        "dip" : [ "" ],
        "chembl" : [ "" ],
        "unknown" : [ "" ],
        "BindingDB_polymerID" : [ "" ],
        "shared_name" : "P0A8H6",
        "Protein_names" : "Der GTPase-activating protein YihI (GAP)",
        "Gene_name" : "yihI",
        "SUID" : 479,
        "Human_Readable_Label" : "YIHI",
        "Localizome" : "Cytoplasmic",
        "selected" : false,
        "obo_chebi" : [ "" ],
        "psi_mi" : [ "" ],
        "JW_ASKA_" : "JW3837",
        "Matching_Attribute" : [ "P0A8H6" ],
        "BindingDB_monomerID" : [ "" ],
        "final_target_10" : "",
        "ASKA_" : "Cytoplasm",
        "Entry_name" : "YIHI_ECOLI",
        "refseq" : [ "" ],
        "intact" : [ "" ],
        "MS_ID" : "",
        "Taxonomy_Name" : "Escherichia coli K-12",
        "PSORTdb" : "Unknown",
        "name" : "P0A8H6",
        "UniRef100" : "A7ZU67",
        "STEPdb_simplified" : "Peripheral IM",
        "uniprot" : [ "P0A8H6", "YIHI", "yihI", "b3866", "JW3837", "YIHI_ECOLI" ],
        "cid" : [ "" ]
      },
      "position" : {
        "x" : 2748.042395828926,
        "y" : 1424.7558806958384
      },
      "selected" : false
    }, {
      "data" : {
        "id" : "478",
        "STEPdb_Sub_cellular_Location" : "Peripheral inner membrane protein facing the cytoplasm",
        "target_40" : "",
        "Taxonomy_ID" : "83333",
        "dip" : [ "" ],
        "chembl" : [ "" ],
        "unknown" : [ "" ],
        "BindingDB_polymerID" : [ "" ],
        "shared_name" : "P0A805",
        "Protein_names" : "Ribosome-recycling factor (RRF) (Ribosome-releasing factor)",
        "Gene_name" : "frr",
        "SUID" : 478,
        "Human_Readable_Label" : "FRR",
        "Localizome" : "Cytoplasmic",
        "selected" : false,
        "obo_chebi" : [ "" ],
        "psi_mi" : [ "" ],
        "JW_ASKA_" : "JW0167",
        "Matching_Attribute" : [ "P0A805" ],
        "BindingDB_monomerID" : [ "" ],
        "final_target_10" : "",
        "ASKA_" : "Cytoplasm",
        "Entry_name" : "RRF_ECOLI",
        "refseq" : [ "" ],
        "intact" : [ "" ],
        "MS_ID" : "1",
        "Taxonomy_Name" : "Escherichia coli K-12",
        "PSORTdb" : "Cytoplasmic",
        "name" : "P0A805",
        "UniRef100" : "A7ZHR2",
        "STEPdb_simplified" : "Peripheral IM",
        "uniprot" : [ "FRR", "P0A805" ],
        "cid" : [ "" ]
      },
      "position" : {
        "x" : 2562.1682646952727,
        "y" : 1414.4690780349765
      },
      "selected" : false
    }, {
      "data" : {
        "id" : "477",
        "STEPdb_Sub_cellular_Location" : "Cytoplasmic",
        "target_40" : "",
        "Taxonomy_ID" : "83333",
        "dip" : [ "" ],
        "chembl" : [ "" ],
        "unknown" : [ "" ],
        "BindingDB_polymerID" : [ "" ],
        "shared_name" : "P06988",
        "Protein_names" : "Histidinol dehydrogenase (HDH) (EC 1.1.1.23)",
        "Gene_name" : "hisD",
        "SUID" : 477,
        "Human_Readable_Label" : "hisD",
        "Localizome" : "Cytoplasmic",
        "selected" : false,
        "obo_chebi" : [ "" ],
        "psi_mi" : [ "" ],
        "JW_ASKA_" : "JW2002",
        "Matching_Attribute" : [ "P06988" ],
        "BindingDB_monomerID" : [ "" ],
        "final_target_10" : "",
        "ASKA_" : "Cytoplasm",
        "Entry_name" : "HISX_ECOLI",
        "refseq" : [ "" ],
        "intact" : [ "" ],
        "MS_ID" : "1",
        "Taxonomy_Name" : "Escherichia coli K-12",
        "PSORTdb" : "Cytoplasmic",
        "name" : "P06988",
        "UniRef100" : "P06988",
        "STEPdb_simplified" : "Cytoplasmic",
        "uniprot" : [ "P06988", "hisD", "b2020", "HISD", "JW2002", "HISX_ECOLI" ],
        "cid" : [ "" ]
      },
      "position" : {
        "x" : 2789.4374225140305,
        "y" : 1475.9371842151752
      },
      "selected" : false
    }, {
      "data" : {
        "id" : "476",
        "STEPdb_Sub_cellular_Location" : "Cytoplasmic",
        "target_40" : "",
        "Taxonomy_ID" : "83333",
        "dip" : [ "" ],
        "chembl" : [ "" ],
        "unknown" : [ "" ],
        "BindingDB_polymerID" : [ "" ],
        "shared_name" : "P0AAQ6",
        "Protein_names" : "Uncharacterized protein YbaA",
        "Gene_name" : "ybaA",
        "SUID" : 476,
        "Human_Readable_Label" : "YBAA",
        "Localizome" : "Cytoplasmic",
        "selected" : false,
        "obo_chebi" : [ "" ],
        "psi_mi" : [ "" ],
        "JW_ASKA_" : "JW0445",
        "Matching_Attribute" : [ "P0AAQ6" ],
        "BindingDB_monomerID" : [ "" ],
        "final_target_10" : "",
        "ASKA_" : "Cytoplasm",
        "Entry_name" : "YBAA_ECOLI",
        "refseq" : [ "" ],
        "intact" : [ "" ],
        "MS_ID" : "",
        "Taxonomy_Name" : "Escherichia coli K-12",
        "PSORTdb" : "Unknown",
        "name" : "P0AAQ6",
        "UniRef100" : "P0AAQ8",
        "STEPdb_simplified" : "Cytoplasmic",
        "uniprot" : [ "YBAA", "ybaA", "P0AAQ6", "JW0445", "b0456", "YBAA_ECOLI" ],
        "cid" : [ "" ]
      },
      "position" : {
        "x" : 2515.3782960905673,
        "y" : 1460.7699732981314
      },
      "selected" : false
    }, {
      "data" : {
        "id" : "475",
        "STEPdb_Sub_cellular_Location" : "Cytoplasmic",
        "target_40" : "",
        "Taxonomy_ID" : "83333",
        "dip" : [ "" ],
        "chembl" : [ "" ],
        "unknown" : [ "" ],
        "BindingDB_polymerID" : [ "" ],
        "shared_name" : "P0AAN9",
        "Protein_names" : "Anti-adapter protein IraP",
        "Gene_name" : "iraP",
        "SUID" : 475,
        "Human_Readable_Label" : "IRAP",
        "Localizome" : "Cytoplasmic",
        "selected" : false,
        "obo_chebi" : [ "" ],
        "psi_mi" : [ "" ],
        "JW_ASKA_" : "JW0373",
        "Matching_Attribute" : [ "P0AAN9" ],
        "BindingDB_monomerID" : [ "" ],
        "final_target_10" : "",
        "ASKA_" : "Cytoplasm",
        "Entry_name" : "IRAP_ECOLI",
        "refseq" : [ "" ],
        "intact" : [ "" ],
        "MS_ID" : "",
        "Taxonomy_Name" : "Escherichia coli K-12",
        "PSORTdb" : "Unknown",
        "name" : "P0AAN9",
        "UniRef100" : "A7ZID1",
        "STEPdb_simplified" : "Cytoplasmic",
        "uniprot" : [ "IRAP_ECOLI", "b0382", "iraP", "yaiB", "IRAP", "JW0373", "P0AAN9" ],
        "cid" : [ "" ]
      },
      "position" : {
        "x" : 2494.341108066743,
        "y" : 1587.8313800425437
      },
      "selected" : false
    }, {
      "data" : {
        "id" : "474",
        "STEPdb_Sub_cellular_Location" : "Cytoplasmic",
        "target_40" : "",
        "Taxonomy_ID" : "83333",
        "dip" : [ "" ],
        "chembl" : [ "" ],
        "unknown" : [ "" ],
        "BindingDB_polymerID" : [ "" ],
        "shared_name" : "P32177",
        "Protein_names" : "Protein FdhD",
        "Gene_name" : "fdhD",
        "SUID" : 474,
        "Human_Readable_Label" : "fdhD",
        "Localizome" : "Cytoplasmic",
        "selected" : false,
        "obo_chebi" : [ "" ],
        "psi_mi" : [ "" ],
        "JW_ASKA_" : "JW3866",
        "Matching_Attribute" : [ "P32177" ],
        "BindingDB_monomerID" : [ "" ],
        "final_target_10" : "",
        "ASKA_" : "Cytoplasm",
        "Entry_name" : "FDHD_ECOLI",
        "refseq" : [ "" ],
        "intact" : [ "" ],
        "MS_ID" : "",
        "Taxonomy_Name" : "Escherichia coli K-12",
        "PSORTdb" : "Cytoplasmic",
        "name" : "P32177",
        "UniRef100" : "B7M697",
        "STEPdb_simplified" : "Cytoplasmic",
        "uniprot" : [ "fdhD", "FDHD", "JW3866", "P32177", "FDHD_ECOLI", "b3895" ],
        "cid" : [ "" ]
      },
      "position" : {
        "x" : 3048.0,
        "y" : 1539.0
      },
      "selected" : false
    }, {
      "data" : {
        "id" : "473",
        "STEPdb_Sub_cellular_Location" : "Cytoplasmic",
        "target_40" : "",
        "Taxonomy_ID" : "83333",
        "dip" : [ "" ],
        "chembl" : [ "" ],
        "unknown" : [ "" ],
        "BindingDB_polymerID" : [ "" ],
        "shared_name" : "P32141",
        "Protein_names" : "Sulfofructosephosphate aldolase (SFP aldolase) (EC 4.1.2.57)",
        "Gene_name" : "yihT",
        "SUID" : 473,
        "Human_Readable_Label" : "yihT",
        "Localizome" : "",
        "selected" : false,
        "obo_chebi" : [ "" ],
        "psi_mi" : [ "" ],
        "JW_ASKA_" : "JW3852",
        "Matching_Attribute" : [ "P32141" ],
        "BindingDB_monomerID" : [ "" ],
        "final_target_10" : "",
        "ASKA_" : "Cytoplasm",
        "Entry_name" : "SQUT_ECOLI",
        "refseq" : [ "" ],
        "intact" : [ "" ],
        "MS_ID" : "",
        "Taxonomy_Name" : "Escherichia coli K-12",
        "PSORTdb" : "Periplasmic",
        "name" : "P32141",
        "UniRef100" : "P32141",
        "STEPdb_simplified" : "Cytoplasmic",
        "uniprot" : [ "yihT", "YIHT", "P32141", "JW3852", "b3881", "YIHT_ECOLI" ],
        "cid" : [ "" ]
      },
      "position" : {
        "x" : 3044.0,
        "y" : 1682.0
      },
      "selected" : false
    }, {
      "data" : {
        "id" : "472",
        "STEPdb_Sub_cellular_Location" : "Cytoplasmic",
        "target_40" : "",
        "Taxonomy_ID" : "83333",
        "dip" : [ "" ],
        "chembl" : [ "" ],
        "unknown" : [ "" ],
        "BindingDB_polymerID" : [ "" ],
        "shared_name" : "P37677",
        "Protein_names" : "L-xylulose/3-keto-L-gulonate kinase (L-xylulokinase) (EC 2.7.1.-) (EC 2.7.1.53) (3-dehydro-L-gulonate kinase)",
        "Gene_name" : "lyx",
        "SUID" : 472,
        "Human_Readable_Label" : "lyxK",
        "Localizome" : "Cytoplasmic",
        "selected" : false,
        "obo_chebi" : [ "" ],
        "psi_mi" : [ "" ],
        "JW_ASKA_" : "JW3552",
        "Matching_Attribute" : [ "P37677" ],
        "BindingDB_monomerID" : [ "" ],
        "final_target_10" : "",
        "ASKA_" : "Cytoplasm",
        "Entry_name" : "LYXK_ECOLI",
        "refseq" : [ "" ],
        "intact" : [ "" ],
        "MS_ID" : "",
        "Taxonomy_Name" : "Escherichia coli K-12",
        "PSORTdb" : "Cytoplasmic",
        "name" : "P37677",
        "UniRef100" : "P37677",
        "STEPdb_simplified" : "Cytoplasmic",
        "uniprot" : [ "b3580", "lyxK", "LYXK_ECOLI", "JW3552", "yiaP", "sgbK", "xylK", "LYX", "lyx", "P37677" ],
        "cid" : [ "" ]
      },
      "position" : {
        "x" : 3081.0,
        "y" : 1385.0
      },
      "selected" : false
    }, {
      "data" : {
        "id" : "471",
        "STEPdb_Sub_cellular_Location" : "Cytoplasmic",
        "target_40" : "",
        "Taxonomy_ID" : "83333",
        "dip" : [ "" ],
        "chembl" : [ "" ],
        "unknown" : [ "" ],
        "BindingDB_polymerID" : [ "" ],
        "shared_name" : "P0A752",
        "Protein_names" : "Nicotinate-nucleotide adenylyltransferase (EC 2.7.7.18) (Deamido-NAD(+) diphosphorylase) (Deamido-NAD(+) pyrophosphorylase) (Nicotinate mononucleotide adenylyltransferase) (NaMN adenylyltransferase)",
        "Gene_name" : "nadD",
        "SUID" : 471,
        "Human_Readable_Label" : "nadD",
        "Localizome" : "Cytoplasmic",
        "selected" : false,
        "obo_chebi" : [ "" ],
        "psi_mi" : [ "" ],
        "JW_ASKA_" : "JW0634",
        "Matching_Attribute" : [ "P0A752" ],
        "BindingDB_monomerID" : [ "" ],
        "final_target_10" : "",
        "ASKA_" : "Cytoplasm",
        "Entry_name" : "NADD_ECOLI",
        "refseq" : [ "" ],
        "intact" : [ "" ],
        "MS_ID" : "",
        "Taxonomy_Name" : "Escherichia coli K-12",
        "PSORTdb" : "Cytoplasmic",
        "name" : "P0A752",
        "UniRef100" : "P0A752",
        "STEPdb_simplified" : "Cytoplasmic",
        "uniprot" : [ "nadD", "NADD_ECOLI", "JW0634", "P0A752", "b0639", "NADD", "ybeN" ],
        "cid" : [ "" ]
      },
      "position" : {
        "x" : 2760.6335067852533,
        "y" : 1659.8538647320975
      },
      "selected" : false
    }, {
      "data" : {
        "id" : "470",
        "STEPdb_Sub_cellular_Location" : "Cytoplasmic",
        "target_40" : "",
        "Taxonomy_ID" : "83333",
        "dip" : [ "" ],
        "chembl" : [ "" ],
        "unknown" : [ "" ],
        "BindingDB_polymerID" : [ "" ],
        "shared_name" : "P0AEN1",
        "Protein_names" : "NAD(P)H-flavin reductase (EC 1.16.1.3) (EC 1.5.1.41) (Aquacobalamin reductase) (FMN reductase) (Ferrisiderophore reductase C) (NAD(P)H:flavin oxidoreductase) (Riboflavin reductase [NAD(P)H])",
        "Gene_name" : "fre",
        "SUID" : 470,
        "Human_Readable_Label" : "ubiB",
        "Localizome" : "Cytoplasmic",
        "selected" : false,
        "obo_chebi" : [ "" ],
        "psi_mi" : [ "" ],
        "JW_ASKA_" : "JW3820",
        "Matching_Attribute" : [ "P0AEN1" ],
        "BindingDB_monomerID" : [ "" ],
        "final_target_10" : "",
        "ASKA_" : "Cytoplasm",
        "Entry_name" : "FRE_ECOLI",
        "refseq" : [ "" ],
        "intact" : [ "" ],
        "MS_ID" : "",
        "Taxonomy_Name" : "Escherichia coli K-12",
        "PSORTdb" : "Cytoplasmic",
        "name" : "P0AEN1",
        "UniRef100" : "P0AEN3",
        "STEPdb_simplified" : "Cytoplasmic",
        "uniprot" : [ "ubiB", "P0AEN1", "FRE_ECOLI", "FRE", "fre", "flrD", "JW3820", "b3844", "fsrC", "fadI" ],
        "cid" : [ "" ]
      },
      "position" : {
        "x" : 3094.0,
        "y" : 1436.0
      },
      "selected" : false
    }, {
      "data" : {
        "id" : "469",
        "STEPdb_Sub_cellular_Location" : "Cytoplasmic",
        "target_40" : "",
        "Taxonomy_ID" : "83333",
        "dip" : [ "" ],
        "chembl" : [ "" ],
        "unknown" : [ "" ],
        "BindingDB_polymerID" : [ "" ],
        "shared_name" : "P46850",
        "Protein_names" : "RNA-splicing ligase RtcB (EC 6.5.1.-)",
        "Gene_name" : "rtcB",
        "SUID" : 469,
        "Human_Readable_Label" : "JW3384",
        "Localizome" : "Cytoplasmic",
        "selected" : false,
        "obo_chebi" : [ "" ],
        "psi_mi" : [ "" ],
        "JW_ASKA_" : "JW3384",
        "Matching_Attribute" : [ "P46850" ],
        "BindingDB_monomerID" : [ "" ],
        "final_target_10" : "",
        "ASKA_" : "Cytoplasm",
        "Entry_name" : "RTCB_ECOLI",
        "refseq" : [ "" ],
        "intact" : [ "" ],
        "MS_ID" : "",
        "Taxonomy_Name" : "Escherichia coli K-12",
        "PSORTdb" : "Cytoplasmic",
        "name" : "P46850",
        "UniRef100" : "P46850",
        "STEPdb_simplified" : "Cytoplasmic",
        "uniprot" : [ "JW3384", "rtcB", "RTCB", "P46850", "yhgL", "RTCB_ECOLI", "b3421" ],
        "cid" : [ "" ]
      },
      "position" : {
        "x" : 3110.0,
        "y" : 1484.0
      },
      "selected" : false
    }, {
      "data" : {
        "id" : "468",
        "STEPdb_Sub_cellular_Location" : "Cytoplasmic",
        "target_40" : "",
        "Taxonomy_ID" : "83333",
        "dip" : [ "" ],
        "chembl" : [ "" ],
        "unknown" : [ "" ],
        "BindingDB_polymerID" : [ "" ],
        "shared_name" : "P37689",
        "Protein_names" : "2,3-bisphosphoglycerate-independent phosphoglycerate mutase (BPG-independent PGAM) (Phosphoglyceromutase) (iPGM) (EC 5.4.2.12)",
        "Gene_name" : "gpmI",
        "SUID" : 468,
        "Ratio" : 0.413246336,
        "P_value" : 0.135038675,
        "Human_Readable_Label" : "GPMI",
        "Localizome" : "Cytoplasmic",
        "selected" : false,
        "obo_chebi" : [ "" ],
        "psi_mi" : [ "" ],
        "JW_ASKA_" : "JW3587",
        "Matching_Attribute" : [ "P37689" ],
        "BindingDB_monomerID" : [ "" ],
        "final_target_10" : "",
        "ASKA_" : "Cytoplasm",
        "Entry_name" : "GPMI_ECOLI",
        "refseq" : [ "" ],
        "intact" : [ "" ],
        "MS_ID" : "1",
        "Taxonomy_Name" : "Escherichia coli K-12",
        "PSORTdb" : "Cytoplasmic",
        "name" : "P37689",
        "UniRef100" : "P37689",
        "STEPdb_simplified" : "Cytoplasmic",
        "uniprot" : [ "GPMI", "P37689" ],
        "cid" : [ "" ]
      },
      "position" : {
        "x" : 3089.0,
        "y" : 1642.0
      },
      "selected" : false
    }, {
      "data" : {
        "id" : "467",
        "STEPdb_Sub_cellular_Location" : "Cytoplasmic",
        "target_40" : "",
        "Taxonomy_ID" : "83333",
        "dip" : [ "" ],
        "chembl" : [ "" ],
        "unknown" : [ "" ],
        "BindingDB_polymerID" : [ "" ],
        "shared_name" : "P08394",
        "Protein_names" : "RecBCD enzyme subunit RecB (EC 3.1.11.5) (Exodeoxyribonuclease V 135 kDa polypeptide) (Exodeoxyribonuclease V beta chain) (Exonuclease V subunit RecB) (ExoV subunit RecB) (Helicase/nuclease RecBCD subunit RecB)",
        "Gene_name" : "recB",
        "SUID" : 467,
        "Human_Readable_Label" : "RECB",
        "Localizome" : "Cytoplasmic",
        "selected" : false,
        "obo_chebi" : [ "" ],
        "psi_mi" : [ "" ],
        "JW_ASKA_" : "JW2788",
        "Matching_Attribute" : [ "P08394" ],
        "BindingDB_monomerID" : [ "" ],
        "final_target_10" : "",
        "ASKA_" : "Nucleoid_Focus",
        "Entry_name" : "RECB_ECOLI",
        "refseq" : [ "" ],
        "intact" : [ "" ],
        "MS_ID" : "",
        "Taxonomy_Name" : "Escherichia coli K-12",
        "PSORTdb" : "Cytoplasmic",
        "name" : "P08394",
        "UniRef100" : "P08394",
        "STEPdb_simplified" : "Cytoplasmic",
        "uniprot" : [ "P08394", "RECB", "recB", "rorA", "b2820", "JW2788", "EX5B_ECOLI" ],
        "cid" : [ "" ]
      },
      "position" : {
        "x" : 2806.5103321953093,
        "y" : 1539.5106835621036
      },
      "selected" : false
    }, {
      "data" : {
        "id" : "466",
        "STEPdb_Sub_cellular_Location" : "Cytoplasmic",
        "target_40" : "",
        "Taxonomy_ID" : "83333",
        "dip" : [ "" ],
        "chembl" : [ "" ],
        "unknown" : [ "" ],
        "BindingDB_polymerID" : [ "" ],
        "shared_name" : "P0A6Z1",
        "Protein_names" : "Chaperone protein HscA (Hsc66)",
        "Gene_name" : "hscA",
        "SUID" : 466,
        "Human_Readable_Label" : "JW2510",
        "Localizome" : "Cytoplasmic",
        "selected" : false,
        "obo_chebi" : [ "" ],
        "psi_mi" : [ "" ],
        "JW_ASKA_" : "JW2510",
        "Matching_Attribute" : [ "P0A6Z1" ],
        "BindingDB_monomerID" : [ "" ],
        "final_target_10" : "",
        "ASKA_" : "Cytoplasm",
        "Entry_name" : "HSCA_ECOLI",
        "refseq" : [ "" ],
        "intact" : [ "" ],
        "MS_ID" : "",
        "Taxonomy_Name" : "Escherichia coli K-12",
        "PSORTdb" : "Cytoplasmic",
        "name" : "P0A6Z1",
        "UniRef100" : "B7MIL6",
        "STEPdb_simplified" : "Cytoplasmic",
        "uniprot" : [ "b2526", "JW2510", "HSCA", "hscA", "hsc", "P0A6Z1", "HSCA_ECOLI" ],
        "cid" : [ "" ]
      },
      "position" : {
        "x" : 2796.3252024027197,
        "y" : 1604.5440380450693
      },
      "selected" : false
    }, {
      "data" : {
        "id" : "465",
        "STEPdb_Sub_cellular_Location" : "Periplasmic",
        "target_40" : "",
        "Taxonomy_ID" : "83333",
        "dip" : [ "" ],
        "chembl" : [ "" ],
        "unknown" : [ "" ],
        "BindingDB_polymerID" : [ "" ],
        "shared_name" : "P0ADV1",
        "Protein_names" : "Lipopolysaccharide export system protein LptA",
        "Gene_name" : "lptA",
        "SUID" : 465,
        "Human_Readable_Label" : "LPTA",
        "Localizome" : "Periplasmic",
        "selected" : false,
        "obo_chebi" : [ "" ],
        "psi_mi" : [ "" ],
        "JW_ASKA_" : "JW3167",
        "Matching_Attribute" : [ "P0ADV1" ],
        "BindingDB_monomerID" : [ "" ],
        "final_target_10" : "",
        "ASKA_" : "Cytoplasm",
        "Entry_name" : "LPTA_ECOLI",
        "refseq" : [ "" ],
        "intact" : [ "" ],
        "MS_ID" : "",
        "Taxonomy_Name" : "Escherichia coli K-12",
        "PSORTdb" : "Unknown",
        "name" : "P0ADV1",
        "UniRef100" : "P0ADV3",
        "STEPdb_simplified" : "Periplasmic",
        "uniprot" : [ "LPTA", "lptA", "yhbN", "JW3167", "P0ADV1", "YHBN_ECOLI", "b3200" ],
        "cid" : [ "" ]
      },
      "position" : {
        "x" : 2491.394459995891,
        "y" : 1522.071275652834
      },
      "selected" : false
    }, {
      "data" : {
        "id" : "464",
        "STEPdb_Sub_cellular_Location" : "Nucleoid",
        "target_40" : "",
        "Taxonomy_ID" : "83333",
        "dip" : [ "" ],
        "chembl" : [ "" ],
        "unknown" : [ "" ],
        "BindingDB_polymerID" : [ "" ],
        "shared_name" : "P0ACU0",
        "Protein_names" : "Uncharacterized HTH-type transcriptional regulator YbiH",
        "Gene_name" : "ybiH",
        "SUID" : 464,
        "Human_Readable_Label" : "ybiH",
        "Localizome" : "Cytoplasmic",
        "selected" : false,
        "obo_chebi" : [ "" ],
        "psi_mi" : [ "" ],
        "JW_ASKA_" : "JW0780",
        "Matching_Attribute" : [ "P0ACU0" ],
        "BindingDB_monomerID" : [ "" ],
        "final_target_10" : "",
        "ASKA_" : "Cytoplasm",
        "Entry_name" : "YBIH_ECOLI",
        "refseq" : [ "" ],
        "intact" : [ "" ],
        "MS_ID" : "",
        "Taxonomy_Name" : "Escherichia coli K-12",
        "PSORTdb" : "Cytoplasmic",
        "name" : "P0ACU0",
        "UniRef100" : "P0ACU0",
        "STEPdb_simplified" : "Cytoplasmic",
        "uniprot" : [ "ybiH", "YBIH", "P0ACU0", "JW0780", "YBIH_ECOLI", "b0796" ],
        "cid" : [ "" ]
      },
      "position" : {
        "x" : 2640.6118841826014,
        "y" : 1706.5654743344803
      },
      "selected" : false
    }, {
      "data" : {
        "id" : "463",
        "STEPdb_Sub_cellular_Location" : "Outer Membrane b-barrel protein",
        "target_40" : "",
        "Taxonomy_ID" : "83333",
        "dip" : [ "" ],
        "chembl" : [ "" ],
        "unknown" : [ "" ],
        "BindingDB_polymerID" : [ "" ],
        "shared_name" : "P34749",
        "Protein_names" : "Putative DNA transport protein HofQ",
        "Gene_name" : "hofQ",
        "SUID" : 463,
        "Human_Readable_Label" : "hofQ",
        "Localizome" : "Periplasmic",
        "selected" : false,
        "obo_chebi" : [ "" ],
        "psi_mi" : [ "" ],
        "JW_ASKA_" : "JW3354",
        "Matching_Attribute" : [ "P34749" ],
        "BindingDB_monomerID" : [ "" ],
        "final_target_10" : "",
        "ASKA_" : "No GFP signal",
        "Entry_name" : "HOFQ_ECOLI",
        "refseq" : [ "" ],
        "intact" : [ "" ],
        "MS_ID" : "",
        "Taxonomy_Name" : "Escherichia coli K-12",
        "PSORTdb" : "Outer Membrane",
        "name" : "P34749",
        "UniRef100" : "P34749",
        "STEPdb_simplified" : "OM",
        "uniprot" : [ "P34749", "hofQ", "HOFQ", "JW3354", "b3391", "HOFQ_ECOLI", "hopQ" ],
        "cid" : [ "" ]
      },
      "position" : {
        "x" : 3116.0,
        "y" : 1533.0
      },
      "selected" : false
    }, {
      "data" : {
        "id" : "462",
        "STEPdb_Sub_cellular_Location" : "Peripheral inner membrane protein facing the cytoplasm",
        "target_40" : "",
        "Taxonomy_ID" : "83333",
        "dip" : [ "" ],
        "chembl" : [ "" ],
        "unknown" : [ "" ],
        "BindingDB_polymerID" : [ "" ],
        "shared_name" : "P76346",
        "Protein_names" : "Protein MtfA (Mlc titration factor A)",
        "Gene_name" : "mtfA",
        "SUID" : 462,
        "Human_Readable_Label" : "mtfA",
        "Localizome" : "Cytoplasmic",
        "selected" : false,
        "obo_chebi" : [ "" ],
        "psi_mi" : [ "" ],
        "JW_ASKA_" : "JW1958",
        "Matching_Attribute" : [ "P76346" ],
        "BindingDB_monomerID" : [ "" ],
        "final_target_10" : "",
        "ASKA_" : "Cytoplasm",
        "Entry_name" : "MTFA_ECOLI",
        "refseq" : [ "" ],
        "intact" : [ "" ],
        "MS_ID" : "",
        "Taxonomy_Name" : "Escherichia coli K-12",
        "PSORTdb" : "Cytoplasmic",
        "name" : "P76346",
        "UniRef100" : "Q8X8V8",
        "STEPdb_simplified" : "Peripheral IM",
        "uniprot" : [ "mtfA", "P76346", "b1976", "MTFA", "yeeI", "MTFA_ECOLI", "JW1958" ],
        "cid" : [ "" ]
      },
      "position" : {
        "x" : 3041.0,
        "y" : 1473.0
      },
      "selected" : false
    }, {
      "data" : {
        "id" : "461",
        "STEPdb_Sub_cellular_Location" : "Cytoplasmic",
        "target_40" : "",
        "Taxonomy_ID" : "83333",
        "dip" : [ "" ],
        "chembl" : [ "" ],
        "unknown" : [ "" ],
        "BindingDB_polymerID" : [ "" ],
        "shared_name" : "P77788",
        "Protein_names" : "CTP pyrophosphohydrolase (EC 3.6.1.65)",
        "Gene_name" : "nudG",
        "SUID" : 461,
        "Human_Readable_Label" : "JW1748",
        "Localizome" : "Cytoplasmic",
        "selected" : false,
        "obo_chebi" : [ "" ],
        "psi_mi" : [ "nudG", "nudg_ecoli" ],
        "JW_ASKA_" : "JW1748",
        "Matching_Attribute" : [ "P77788" ],
        "BindingDB_monomerID" : [ "" ],
        "final_target_10" : "",
        "ASKA_" : "Cytoplasm",
        "Entry_name" : "NUDG_ECOLI",
        "refseq" : [ "" ],
        "intact" : [ "EBI-545184" ],
        "MS_ID" : "",
        "Taxonomy_Name" : "ecoli",
        "PSORTdb" : "Cytoplasmic",
        "name" : "P77788",
        "UniRef100" : "P77788",
        "STEPdb_simplified" : "Cytoplasmic",
        "uniprot" : [ "b1759", "JW1748", "P77788", "NUDG_ECOLI", "nudG", "ynjG", "NUDG" ],
        "cid" : [ "" ]
      },
      "position" : {
        "x" : 3028.0,
        "y" : 1344.0
      },
      "selected" : false
    }, {
      "data" : {
        "id" : "460",
        "STEPdb_Sub_cellular_Location" : "Peripheral inner membrane protein facing the cytoplasm",
        "target_40" : "",
        "Taxonomy_ID" : "83333",
        "dip" : [ "" ],
        "chembl" : [ "" ],
        "unknown" : [ "" ],
        "BindingDB_polymerID" : [ "" ],
        "shared_name" : "P77624",
        "Protein_names" : "Carbamate kinase-like protein YahI",
        "Gene_name" : "yahI",
        "SUID" : 460,
        "Human_Readable_Label" : "YAHI",
        "Localizome" : "Cytoplasmic",
        "selected" : false,
        "obo_chebi" : [ "" ],
        "psi_mi" : [ "" ],
        "JW_ASKA_" : "JW0315",
        "Matching_Attribute" : [ "P77624" ],
        "BindingDB_monomerID" : [ "" ],
        "final_target_10" : "",
        "ASKA_" : "Cytoplasm",
        "Entry_name" : "ARCM_ECOLI",
        "refseq" : [ "" ],
        "intact" : [ "" ],
        "MS_ID" : "",
        "Taxonomy_Name" : "Escherichia coli K-12",
        "PSORTdb" : "Cytoplasmic",
        "name" : "P77624",
        "UniRef100" : "P77624",
        "STEPdb_simplified" : "Peripheral IM",
        "uniprot" : [ "YAHI", "yahI", "ARCM_ECOLI", "JW0315", "P77624", "b0323" ],
        "cid" : [ "" ]
      },
      "position" : {
        "x" : 3111.0,
        "y" : 1585.0
      },
      "selected" : false
    }, {
      "data" : {
        "id" : "459",
        "STEPdb_Sub_cellular_Location" : "Cytoplasmic",
        "target_40" : "",
        "Taxonomy_ID" : "83333",
        "dip" : [ "" ],
        "chembl" : [ "" ],
        "unknown" : [ "" ],
        "BindingDB_polymerID" : [ "" ],
        "shared_name" : "P30147",
        "Protein_names" : "Hydroxypyruvate isomerase (EC 5.3.1.22) (Glyoxylate-induced protein)",
        "Gene_name" : "hyi",
        "SUID" : 459,
        "Human_Readable_Label" : "HYI",
        "Localizome" : "Cytoplasmic",
        "selected" : false,
        "obo_chebi" : [ "" ],
        "psi_mi" : [ "" ],
        "JW_ASKA_" : "JW0496",
        "Matching_Attribute" : [ "P30147" ],
        "BindingDB_monomerID" : [ "" ],
        "final_target_10" : "",
        "ASKA_" : "Cytoplasm",
        "Entry_name" : "HYI_ECOLI",
        "refseq" : [ "" ],
        "intact" : [ "" ],
        "MS_ID" : "",
        "Taxonomy_Name" : "Escherichia coli K-12",
        "PSORTdb" : "Cytoplasmic",
        "name" : "P30147",
        "UniRef100" : "P30147",
        "STEPdb_simplified" : "Cytoplasmic",
        "uniprot" : [ "HYI_ECOLI", "b0508", "ybbG", "HYI", "hyi", "JW0496", "P30147", "gip" ],
        "cid" : [ "" ]
      },
      "position" : {
        "x" : 3025.0,
        "y" : 1407.0
      },
      "selected" : false
    }, {
      "data" : {
        "id" : "458",
        "STEPdb_Sub_cellular_Location" : "Cytoplasmic",
        "target_40" : "",
        "Taxonomy_ID" : "83333",
        "dip" : [ "" ],
        "chembl" : [ "" ],
        "unknown" : [ "" ],
        "BindingDB_polymerID" : [ "" ],
        "shared_name" : "P05459",
        "Protein_names" : "Erythronate-4-phosphate dehydrogenase (EC 1.1.1.290)",
        "Gene_name" : "pdxB",
        "SUID" : 458,
        "Human_Readable_Label" : "PDXB",
        "Localizome" : "Cytoplasmic",
        "selected" : false,
        "obo_chebi" : [ "" ],
        "psi_mi" : [ "pdxB", "pdxb_ecoli" ],
        "JW_ASKA_" : "JW2317",
        "Matching_Attribute" : [ "P05459" ],
        "BindingDB_monomerID" : [ "" ],
        "final_target_10" : "",
        "ASKA_" : "Cytoplasm",
        "Entry_name" : "PDXB_ECOLI",
        "refseq" : [ "" ],
        "intact" : [ "EBI-1112809" ],
        "MS_ID" : "1",
        "Taxonomy_Name" : "ecoli",
        "PSORTdb" : "Cytoplasmic",
        "name" : "P05459",
        "UniRef100" : "C4ZVL3",
        "STEPdb_simplified" : "Cytoplasmic",
        "uniprot" : [ "P05459", "PDXB_ECOLI", "pdxB", "PDXB", "JW2317", "b2320" ],
        "cid" : [ "" ]
      },
      "position" : {
        "x" : 2574.455057962758,
        "y" : 1688.6724401117315
      },
      "selected" : false
    }, {
      "data" : {
        "id" : "457",
        "STEPdb_Sub_cellular_Location" : "Cytoplasmic",
        "target_40" : "",
        "Taxonomy_ID" : "83333",
        "dip" : [ "" ],
        "chembl" : [ "" ],
        "unknown" : [ "" ],
        "BindingDB_polymerID" : [ "" ],
        "shared_name" : "Q46920",
        "Protein_names" : "NADPH-dependent 7-cyano-7-deazaguanine reductase (EC 1.7.1.13) (7-cyano-7-carbaguanine reductase) (NADPH-dependent nitrile oxidoreductase) (PreQ(0) reductase)",
        "Gene_name" : "queF",
        "SUID" : 457,
        "Human_Readable_Label" : "queF",
        "Localizome" : "Cytoplasmic",
        "selected" : false,
        "obo_chebi" : [ "" ],
        "psi_mi" : [ "" ],
        "JW_ASKA_" : "JW2765",
        "Matching_Attribute" : [ "Q46920" ],
        "BindingDB_monomerID" : [ "" ],
        "final_target_10" : "",
        "ASKA_" : "Cytoplasm",
        "Entry_name" : "QUEF_ECOLI",
        "refseq" : [ "" ],
        "intact" : [ "" ],
        "MS_ID" : "",
        "Taxonomy_Name" : "Escherichia coli K-12",
        "PSORTdb" : "Cytoplasmic",
        "name" : "Q46920",
        "UniRef100" : "C4ZZU9",
        "STEPdb_simplified" : "Cytoplasmic",
        "uniprot" : [ "queF", "yqcD", "QUEF", "QUEF_ECOLI", "JW2765", "Q46920", "b2794" ],
        "cid" : [ "" ]
      },
      "position" : {
        "x" : 3044.0,
        "y" : 1604.0
      },
      "selected" : false
    }, {
      "data" : {
        "id" : "456",
        "STEPdb_Sub_cellular_Location" : "Cytoplasmic",
        "target_40" : "",
        "Taxonomy_ID" : "83333",
        "dip" : [ "" ],
        "chembl" : [ "" ],
        "unknown" : [ "" ],
        "BindingDB_polymerID" : [ "" ],
        "shared_name" : "P28305",
        "Protein_names" : "Aminodeoxychorismate lyase (EC 4.1.3.38) (4-amino-4-deoxychorismate lyase) (ADC lyase) (ADCL)",
        "Gene_name" : "pabC",
        "SUID" : 456,
        "Human_Readable_Label" : "4-amino-4-deoxychorismate lyase",
        "Localizome" : "Cytoplasmic",
        "selected" : false,
        "obo_chebi" : [ "" ],
        "psi_mi" : [ "pabc_ecoli", "pabC" ],
        "JW_ASKA_" : "JW1082",
        "Matching_Attribute" : [ "P28305" ],
        "BindingDB_monomerID" : [ "" ],
        "final_target_10" : "",
        "ASKA_" : "Cytoplasm",
        "Entry_name" : "PABC_ECOLI",
        "refseq" : [ "" ],
        "intact" : [ "EBI-1122185" ],
        "MS_ID" : "",
        "Taxonomy_Name" : "ecoli",
        "PSORTdb" : "Cytoplasmic",
        "name" : "P28305",
        "UniRef100" : "P28305",
        "STEPdb_simplified" : "Cytoplasmic",
        "uniprot" : [ "4-amino-4-deoxychorismate lyase", "JW1082", "b1096", "pabC", "PABC", "P28305" ],
        "cid" : [ "" ]
      },
      "position" : {
        "x" : 2503.0,
        "y" : 1628.0
      },
      "selected" : false
    }, {
      "data" : {
        "id" : "455",
        "STEPdb_Sub_cellular_Location" : "Peripheral inner membrane protein facing the cytoplasm",
        "target_40" : "",
        "Taxonomy_ID" : "83333",
        "dip" : [ "" ],
        "chembl" : [ "" ],
        "unknown" : [ "" ],
        "BindingDB_polymerID" : [ "" ],
        "shared_name" : "P27242",
        "Protein_names" : "Lipopolysaccharide 1,2-N-acetylglucosaminetransferase (EC 2.4.1.56)",
        "Gene_name" : "waaU",
        "SUID" : 455,
        "Ratio" : -0.370312984,
        "P_value" : 0.388914509,
        "Human_Readable_Label" : "WAAU",
        "Localizome" : "Cytoplasmic",
        "selected" : false,
        "obo_chebi" : [ "" ],
        "psi_mi" : [ "" ],
        "JW_ASKA_" : "JW3598",
        "Matching_Attribute" : [ "P27242" ],
        "BindingDB_monomerID" : [ "" ],
        "final_target_10" : "",
        "ASKA_" : "Membrane",
        "Entry_name" : "WAAU_ECOLI",
        "refseq" : [ "" ],
        "intact" : [ "" ],
        "MS_ID" : "1",
        "Taxonomy_Name" : "Escherichia coli K-12",
        "PSORTdb" : "Cytoplasmic",
        "name" : "P27242",
        "UniRef100" : "P27242",
        "STEPdb_simplified" : "Peripheral IM",
        "uniprot" : [ "WAAU_ECOLI", "waaK", "P27242", "WAAU", "JW3598", "waaU", "b3623", "rfaK" ],
        "cid" : [ "" ]
      },
      "position" : {
        "x" : 1149.0,
        "y" : 1583.0
      },
      "selected" : false
    }, {
      "data" : {
        "id" : "454",
        "STEPdb_Sub_cellular_Location" : "Cytoplasmic",
        "target_40" : "",
        "Taxonomy_ID" : "83333",
        "dip" : [ "" ],
        "chembl" : [ "" ],
        "unknown" : [ "" ],
        "BindingDB_polymerID" : [ "" ],
        "shared_name" : "P16688",
        "Protein_names" : "Alpha-D-ribose 1-methylphosphonate 5-phosphate C-P lyase (PRPn C-P lyase) (EC 4.7.1.1)",
        "Gene_name" : "phnJ",
        "SUID" : 454,
        "Human_Readable_Label" : "PHNJ",
        "Localizome" : "Cytoplasmic",
        "selected" : false,
        "obo_chebi" : [ "" ],
        "psi_mi" : [ "" ],
        "JW_ASKA_" : "JW4059",
        "Matching_Attribute" : [ "P16688" ],
        "BindingDB_monomerID" : [ "" ],
        "final_target_10" : "",
        "ASKA_" : "Cytoplasm",
        "Entry_name" : "PHNJ_ECOLI",
        "refseq" : [ "" ],
        "intact" : [ "" ],
        "MS_ID" : "",
        "Taxonomy_Name" : "Escherichia coli K-12",
        "PSORTdb" : "Cytoplasmic",
        "name" : "P16688",
        "UniRef100" : "P16688",
        "STEPdb_simplified" : "Cytoplasmic",
        "uniprot" : [ "PHNJ_ECOLI", "phnJ", "b4098", "PHNJ", "JW4059", "P16688" ],
        "cid" : [ "" ]
      },
      "position" : {
        "x" : 1192.0,
        "y" : 1540.0
      },
      "selected" : false
    }, {
      "data" : {
        "id" : "453",
        "STEPdb_Sub_cellular_Location" : "Peripheral inner membrane protein facing the cytoplasm",
        "target_40" : "",
        "Taxonomy_ID" : "83333",
        "dip" : [ "" ],
        "chembl" : [ "" ],
        "unknown" : [ "" ],
        "BindingDB_polymerID" : [ "" ],
        "shared_name" : "P0ADI4",
        "Protein_names" : "Enterobactin synthase component B (EC 6.3.2.14) (Enterobactin biosynthesis bifunctional protein EntB) (Enterochelin synthase B) [Includes: Isochorismatase (EC 3.3.2.1) (2,3-dihydro-2,3-dihydroxybenzoate synthase) (Isochorismate lyase); Aryl carrier protein (ArCP)]",
        "Gene_name" : "entB",
        "SUID" : 453,
        "Human_Readable_Label" : "entG",
        "Localizome" : "Cytoplasmic",
        "selected" : false,
        "obo_chebi" : [ "" ],
        "psi_mi" : [ "" ],
        "JW_ASKA_" : "JW0587",
        "Matching_Attribute" : [ "P0ADI4" ],
        "BindingDB_monomerID" : [ "" ],
        "final_target_10" : "",
        "ASKA_" : "Cytoplasm",
        "Entry_name" : "ENTB_ECOLI",
        "refseq" : [ "" ],
        "intact" : [ "" ],
        "MS_ID" : "",
        "Taxonomy_Name" : "Escherichia coli K-12",
        "PSORTdb" : "Cytoplasmic",
        "name" : "P0ADI4",
        "UniRef100" : "P0ADI5",
        "STEPdb_simplified" : "Peripheral IM",
        "uniprot" : [ "entG", "JW0587", "ENTB", "P0ADI4", "entB", "b0595", "ENTB_ECOLI" ],
        "cid" : [ "" ]
      },
      "position" : {
        "x" : 1502.0,
        "y" : 1930.0
      },
      "selected" : false
    }, {
      "data" : {
        "id" : "452",
        "STEPdb_Sub_cellular_Location" : "Periplasmic",
        "target_40" : "",
        "Taxonomy_ID" : "83333",
        "dip" : [ "" ],
        "chembl" : [ "" ],
        "unknown" : [ "" ],
        "BindingDB_polymerID" : [ "" ],
        "shared_name" : "P32160",
        "Protein_names" : "Uncharacterized protein YiiQ",
        "Gene_name" : "yiiQ",
        "SUID" : 452,
        "Human_Readable_Label" : "yiiQ",
        "Localizome" : "Periplasmic",
        "selected" : false,
        "obo_chebi" : [ "" ],
        "psi_mi" : [ "" ],
        "JW_ASKA_" : "JW3891",
        "Matching_Attribute" : [ "P32160" ],
        "BindingDB_monomerID" : [ "" ],
        "final_target_10" : "",
        "ASKA_" : "No GFP signal",
        "Entry_name" : "YIIQ_ECOLI",
        "refseq" : [ "" ],
        "intact" : [ "" ],
        "MS_ID" : "",
        "Taxonomy_Name" : "Escherichia coli K-12",
        "PSORTdb" : "Unknown",
        "name" : "P32160",
        "UniRef100" : "P32160",
        "STEPdb_simplified" : "Periplasmic",
        "uniprot" : [ "yiiQ", "YIIQ", "JW3891", "P32160", "YIIQ_ECOLI", "b3920" ],
        "cid" : [ "" ]
      },
      "position" : {
        "x" : 1132.0,
        "y" : 1460.0
      },
      "selected" : false
    }, {
      "data" : {
        "id" : "451",
        "STEPdb_Sub_cellular_Location" : "Cytoplasmic",
        "target_40" : "",
        "Taxonomy_ID" : "83333",
        "dip" : [ "" ],
        "chembl" : [ "" ],
        "unknown" : [ "" ],
        "BindingDB_polymerID" : [ "" ],
        "shared_name" : "P77627",
        "Protein_names" : "Uncharacterized protein YbeR",
        "Gene_name" : "ybeR",
        "SUID" : 451,
        "Human_Readable_Label" : "YBER",
        "Localizome" : "Cytoplasmic",
        "selected" : false,
        "obo_chebi" : [ "" ],
        "psi_mi" : [ "yber_ecoli", "ybeR" ],
        "JW_ASKA_" : "JW0640",
        "Matching_Attribute" : [ "P77627" ],
        "BindingDB_monomerID" : [ "" ],
        "final_target_10" : "",
        "ASKA_" : "Cytoplasm",
        "Entry_name" : "YBER_ECOLI",
        "refseq" : [ "" ],
        "intact" : [ "EBI-562706" ],
        "MS_ID" : "",
        "Taxonomy_Name" : "ecoli",
        "PSORTdb" : "Unknown",
        "name" : "P77627",
        "UniRef100" : "P77627",
        "STEPdb_simplified" : "Cytoplasmic",
        "uniprot" : [ "YBER_ECOLI", "b0645", "JW0640", "ybeR", "P77627", "YBER" ],
        "cid" : [ "" ]
      },
      "position" : {
        "x" : 1191.0,
        "y" : 1630.0
      },
      "selected" : false
    }, {
      "data" : {
        "id" : "450",
        "STEPdb_Sub_cellular_Location" : "Cytoplasmic",
        "target_40" : "",
        "Taxonomy_ID" : "83333",
        "dip" : [ "" ],
        "chembl" : [ "" ],
        "unknown" : [ "" ],
        "BindingDB_polymerID" : [ "" ],
        "shared_name" : "P30850",
        "Protein_names" : "Exoribonuclease 2 (EC 3.1.13.1) (Exoribonuclease II) (RNase II) (Ribonuclease II)",
        "Gene_name" : "rnb",
        "SUID" : 450,
        "Human_Readable_Label" : "RNB",
        "Localizome" : "Cytoplasmic",
        "selected" : false,
        "obo_chebi" : [ "" ],
        "psi_mi" : [ "" ],
        "JW_ASKA_" : "JW1279",
        "Matching_Attribute" : [ "P30850" ],
        "BindingDB_monomerID" : [ "" ],
        "final_target_10" : "",
        "ASKA_" : "Cytoplasm",
        "Entry_name" : "RNB_ECOLI",
        "refseq" : [ "" ],
        "intact" : [ "" ],
        "MS_ID" : "",
        "Taxonomy_Name" : "Escherichia coli K-12",
        "PSORTdb" : "Cytoplasmic",
        "name" : "P30850",
        "UniRef100" : "A7ZLA9",
        "STEPdb_simplified" : "Cytoplasmic",
        "uniprot" : [ "RNB", "rnb", "JW1279", "b1286", "P30850", "RNB_ECOLI" ],
        "cid" : [ "" ]
      },
      "position" : {
        "x" : 739.0,
        "y" : 1850.0
      },
      "selected" : false
    }, {
      "data" : {
        "id" : "449",
        "STEPdb_Sub_cellular_Location" : "Cytoplasmic",
        "target_40" : "",
        "Taxonomy_ID" : "83333",
        "dip" : [ "" ],
        "chembl" : [ "" ],
        "unknown" : [ "" ],
        "BindingDB_polymerID" : [ "" ],
        "shared_name" : "P36661",
        "Protein_names" : "Uncharacterized protein YccE (ORF-D)",
        "Gene_name" : "yccE",
        "SUID" : 449,
        "Human_Readable_Label" : "JW0986",
        "Localizome" : "Cytoplasmic",
        "selected" : false,
        "obo_chebi" : [ "" ],
        "psi_mi" : [ "" ],
        "JW_ASKA_" : "JW0986",
        "Matching_Attribute" : [ "P36661" ],
        "BindingDB_monomerID" : [ "" ],
        "final_target_10" : "",
        "ASKA_" : "Cytoplasm",
        "Entry_name" : "YCCE_ECOLI",
        "refseq" : [ "" ],
        "intact" : [ "" ],
        "MS_ID" : "",
        "Taxonomy_Name" : "Escherichia coli K-12",
        "PSORTdb" : "Cytoplasmic",
        "name" : "P36661",
        "UniRef100" : "P36661",
        "STEPdb_simplified" : "Cytoplasmic",
        "uniprot" : [ "JW0986", "yccE", "P36661", "YCCE", "b1001", "YCCE_ECOLI" ],
        "cid" : [ "" ]
      },
      "position" : {
        "x" : 786.0,
        "y" : 2001.0
      },
      "selected" : false
    }, {
      "data" : {
        "id" : "448",
        "STEPdb_Sub_cellular_Location" : "Cytoplasmic",
        "target_40" : "",
        "Taxonomy_ID" : "83333",
        "dip" : [ "" ],
        "chembl" : [ "" ],
        "unknown" : [ "" ],
        "BindingDB_polymerID" : [ "" ],
        "shared_name" : "P0A8N0",
        "Protein_names" : "Macrodomain Ter protein",
        "Gene_name" : "matP",
        "SUID" : 448,
        "Human_Readable_Label" : "MATP",
        "Localizome" : "Cytoplasmic",
        "selected" : false,
        "obo_chebi" : [ "" ],
        "psi_mi" : [ "" ],
        "JW_ASKA_" : "JW0939",
        "Matching_Attribute" : [ "P0A8N0" ],
        "BindingDB_monomerID" : [ "" ],
        "final_target_10" : "",
        "ASKA_" : "Cytoplasm",
        "Entry_name" : "MATP_ECOLI",
        "refseq" : [ "" ],
        "intact" : [ "" ],
        "MS_ID" : "",
        "Taxonomy_Name" : "Escherichia coli K-12",
        "PSORTdb" : "Cytoplasmic",
        "name" : "P0A8N0",
        "UniRef100" : "B7LE56",
        "STEPdb_simplified" : "Cytoplasmic",
        "uniprot" : [ "MATP", "P0A8N0" ],
        "cid" : [ "" ]
      },
      "position" : {
        "x" : 1728.1588448961877,
        "y" : 420.87498774409096
      },
      "selected" : false
    }, {
      "data" : {
        "id" : "447",
        "STEPdb_Sub_cellular_Location" : "Nucleoid",
        "target_40" : "",
        "Taxonomy_ID" : "83333",
        "dip" : [ "" ],
        "chembl" : [ "" ],
        "unknown" : [ "" ],
        "BindingDB_polymerID" : [ "" ],
        "shared_name" : "Q46864",
        "Protein_names" : "Antitoxin MqsA",
        "Gene_name" : "mqsA",
        "SUID" : 447,
        "Human_Readable_Label" : "MQSA",
        "Localizome" : "Cytoplasmic",
        "selected" : false,
        "obo_chebi" : [ "" ],
        "psi_mi" : [ "" ],
        "JW_ASKA_" : "JW2989",
        "Matching_Attribute" : [ "Q46864" ],
        "BindingDB_monomerID" : [ "" ],
        "final_target_10" : "",
        "ASKA_" : "Nucleoid",
        "Entry_name" : "MQSA_ECOLI",
        "refseq" : [ "" ],
        "intact" : [ "" ],
        "MS_ID" : "",
        "Taxonomy_Name" : "Escherichia coli K-12",
        "PSORTdb" : "Cytoplasmic",
        "name" : "Q46864",
        "UniRef100" : "Q46864",
        "STEPdb_simplified" : "Cytoplasmic",
        "uniprot" : [ "MQSA", "Q46864" ],
        "cid" : [ "" ]
      },
      "position" : {
        "x" : 1801.0,
        "y" : 111.0
      },
      "selected" : false
    }, {
      "data" : {
        "id" : "446",
        "STEPdb_Sub_cellular_Location" : "Outer Membrane Lipoprotein",
        "target_40" : "",
        "Taxonomy_ID" : "83333",
        "dip" : [ "" ],
        "chembl" : [ "" ],
        "unknown" : [ "" ],
        "BindingDB_polymerID" : [ "" ],
        "shared_name" : "Q46798",
        "Protein_names" : "Uncharacterized lipoprotein YgeR",
        "Gene_name" : "ygeR",
        "SUID" : 446,
        "Human_Readable_Label" : "YGER",
        "Localizome" : "Outer Membrane Lipoprotein",
        "selected" : false,
        "obo_chebi" : [ "" ],
        "psi_mi" : [ "" ],
        "JW_ASKA_" : "JW2833",
        "Matching_Attribute" : [ "Q46798" ],
        "BindingDB_monomerID" : [ "" ],
        "final_target_10" : "",
        "ASKA_" : "No GFP signal",
        "Entry_name" : "YGER_ECOLI",
        "refseq" : [ "" ],
        "intact" : [ "" ],
        "MS_ID" : "",
        "Taxonomy_Name" : "Escherichia coli K-12",
        "PSORTdb" : "Outer Membrane",
        "name" : "Q46798",
        "UniRef100" : "Q46798",
        "STEPdb_simplified" : "OM",
        "uniprot" : [ "YGER_ECOLI", "YGER", "ygeR", "b2865", "JW2833", "Q46798" ],
        "cid" : [ "" ]
      },
      "position" : {
        "x" : 1855.0,
        "y" : 132.0
      },
      "selected" : false
    }, {
      "data" : {
        "id" : "445",
        "STEPdb_Sub_cellular_Location" : "Nucleoid",
        "target_40" : "",
        "Taxonomy_ID" : "83333",
        "dip" : [ "" ],
        "chembl" : [ "" ],
        "unknown" : [ "" ],
        "BindingDB_polymerID" : [ "" ],
        "shared_name" : "P28638",
        "Protein_names" : "DNA adenine methyltransferase YhdJ (EC 2.1.1.72)",
        "Gene_name" : "yhdJ",
        "SUID" : 445,
        "Human_Readable_Label" : "YHDJ",
        "Localizome" : "Cytoplasmic",
        "selected" : false,
        "obo_chebi" : [ "" ],
        "psi_mi" : [ "" ],
        "JW_ASKA_" : "JW5543",
        "Matching_Attribute" : [ "P28638" ],
        "BindingDB_monomerID" : [ "" ],
        "final_target_10" : "",
        "ASKA_" : "",
        "Entry_name" : "YHDJ_ECOLI",
        "refseq" : [ "" ],
        "intact" : [ "" ],
        "MS_ID" : "",
        "Taxonomy_Name" : "Escherichia coli K-12",
        "PSORTdb" : "Cytoplasmic",
        "name" : "P28638",
        "UniRef100" : "P28638",
        "STEPdb_simplified" : "Cytoplasmic",
        "uniprot" : [ "P28638", "YHDJ" ],
        "cid" : [ "" ]
      },
      "position" : {
        "x" : 1722.0,
        "y" : 113.0
      },
      "selected" : false
    }, {
      "data" : {
        "id" : "444",
        "STEPdb_Sub_cellular_Location" : "Outer Membrane Lipoprotein",
        "target_40" : "",
        "Taxonomy_ID" : "83333",
        "dip" : [ "" ],
        "chembl" : [ "" ],
        "unknown" : [ "" ],
        "BindingDB_polymerID" : [ "" ],
        "shared_name" : "P25894",
        "Protein_names" : "Metalloprotease LoiP (EC 3.4.24.-)",
        "Gene_name" : "loiP",
        "SUID" : 444,
        "Human_Readable_Label" : "YGGG",
        "Localizome" : "Outer Membrane Lipoprotein",
        "selected" : false,
        "obo_chebi" : [ "" ],
        "psi_mi" : [ "" ],
        "JW_ASKA_" : "JW2903",
        "Matching_Attribute" : [ "P25894" ],
        "BindingDB_monomerID" : [ "" ],
        "final_target_10" : "",
        "ASKA_" : "No GFP signal",
        "Entry_name" : "LOIP_ECOLI",
        "refseq" : [ "" ],
        "intact" : [ "" ],
        "MS_ID" : "1",
        "Taxonomy_Name" : "Escherichia coli K-12",
        "PSORTdb" : "Unknown",
        "name" : "P25894",
        "UniRef100" : "P25894",
        "STEPdb_simplified" : "OM",
        "uniprot" : [ "b2936", "YGGG_ECOLI", "yggG", "LOIP", "P25894", "JW2903" ],
        "cid" : [ "" ]
      },
      "position" : {
        "x" : 1655.0,
        "y" : 139.0
      },
      "selected" : false
    }, {
      "data" : {
        "id" : "443",
        "STEPdb_Sub_cellular_Location" : "Cytoplasmic",
        "target_40" : "",
        "Taxonomy_ID" : "83333",
        "dip" : [ "" ],
        "chembl" : [ "" ],
        "unknown" : [ "" ],
        "BindingDB_polymerID" : [ "" ],
        "shared_name" : "P18811",
        "Protein_names" : "Maltose regulon regulatory protein MalI",
        "Gene_name" : "malI",
        "SUID" : 443,
        "Human_Readable_Label" : "MALI",
        "Localizome" : "",
        "selected" : false,
        "obo_chebi" : [ "" ],
        "psi_mi" : [ "" ],
        "JW_ASKA_" : "JW1612",
        "Matching_Attribute" : [ "P18811" ],
        "BindingDB_monomerID" : [ "" ],
        "final_target_10" : "",
        "ASKA_" : "Focus",
        "Entry_name" : "MALI_ECOLI",
        "refseq" : [ "" ],
        "intact" : [ "" ],
        "MS_ID" : "",
        "Taxonomy_Name" : "Escherichia coli K-12",
        "PSORTdb" : "Cytoplasmic",
        "name" : "P18811",
        "UniRef100" : "P18811",
        "STEPdb_simplified" : "Cytoplasmic",
        "uniprot" : [ "P18811", "MALI" ],
        "cid" : [ "" ]
      },
      "position" : {
        "x" : 1769.0,
        "y" : 151.0
      },
      "selected" : false
    }, {
      "data" : {
        "id" : "442",
        "STEPdb_Sub_cellular_Location" : "Nucleoid",
        "target_40" : "",
        "Taxonomy_ID" : "83333",
        "dip" : [ "" ],
        "chembl" : [ "" ],
        "unknown" : [ "" ],
        "BindingDB_polymerID" : [ "" ],
        "shared_name" : "P0DMC9",
        "Protein_names" : "Transcriptional regulatory protein RcsA (Colanic acid capsular biosynthesis activation protein A)",
        "Gene_name" : "rcsA",
        "SUID" : 442,
        "Human_Readable_Label" : "RCSA",
        "Localizome" : "Cytoplasmic",
        "selected" : false,
        "obo_chebi" : [ "" ],
        "psi_mi" : [ "" ],
        "JW_ASKA_" : "JW1935",
        "Matching_Attribute" : [ "P0DMC9" ],
        "BindingDB_monomerID" : [ "" ],
        "final_target_10" : "",
        "ASKA_" : "Cytoplasm",
        "Entry_name" : "RCSA_ECOLI",
        "refseq" : [ "" ],
        "intact" : [ "" ],
        "MS_ID" : "",
        "Taxonomy_Name" : "Escherichia coli K-12",
        "PSORTdb" : "Unknown",
        "name" : "P0DMC9",
        "UniRef100" : "P69406",
        "STEPdb_simplified" : "Cytoplasmic",
        "uniprot" : [ "P0DMC9", "RCSA" ],
        "cid" : [ "" ]
      },
      "position" : {
        "x" : 1702.0,
        "y" : 171.0
      },
      "selected" : false
    }, {
      "data" : {
        "id" : "441",
        "STEPdb_Sub_cellular_Location" : "Cytoplasmic",
        "target_40" : "",
        "Taxonomy_ID" : "83333",
        "dip" : [ "" ],
        "chembl" : [ "" ],
        "unknown" : [ "" ],
        "BindingDB_polymerID" : [ "" ],
        "shared_name" : "P0A8W8",
        "Protein_names" : "UPF0304 protein YfbU",
        "Gene_name" : "yfbU",
        "SUID" : 441,
        "Human_Readable_Label" : "yfbU",
        "Localizome" : "Cytoplasmic",
        "selected" : false,
        "obo_chebi" : [ "" ],
        "psi_mi" : [ "" ],
        "JW_ASKA_" : "JW2291",
        "Matching_Attribute" : [ "P0A8W8" ],
        "BindingDB_monomerID" : [ "" ],
        "final_target_10" : "",
        "ASKA_" : "No GFP signal",
        "Entry_name" : "YFBU_ECOLI",
        "refseq" : [ "" ],
        "intact" : [ "" ],
        "MS_ID" : "",
        "Taxonomy_Name" : "Escherichia coli K-12",
        "PSORTdb" : "Cytoplasmic",
        "name" : "P0A8W8",
        "UniRef100" : "B7MG58",
        "STEPdb_simplified" : "Cytoplasmic",
        "uniprot" : [ "b2294", "yfbU", "YFBU", "YFBU_ECOLI", "JW2291", "P0A8W8" ],
        "cid" : [ "" ]
      },
      "position" : {
        "x" : 1786.603458116857,
        "y" : 607.0950853910424
      },
      "selected" : false
    }, {
      "data" : {
        "id" : "440",
        "STEPdb_Sub_cellular_Location" : "Peripheral inner membrane protein facing the cytoplasm",
        "target_40" : "",
        "Taxonomy_ID" : "83333",
        "dip" : [ "" ],
        "chembl" : [ "" ],
        "unknown" : [ "" ],
        "BindingDB_polymerID" : [ "" ],
        "shared_name" : "P0A8V2",
        "Protein_names" : "DNA-directed RNA polymerase subunit beta (RNAP subunit beta) (EC 2.7.7.6) (RNA polymerase subunit beta) (Transcriptase subunit beta)",
        "Gene_name" : "rpoB",
        "SUID" : 440,
        "Ratio" : -1.137848912,
        "P_value" : 0.186562345,
        "Human_Readable_Label" : "rpoB",
        "Localizome" : "Cytoplasmic",
        "selected" : false,
        "obo_chebi" : [ "" ],
        "psi_mi" : [ "" ],
        "JW_ASKA_" : "JW3950",
        "Matching_Attribute" : [ "P0A8V2" ],
        "BindingDB_monomerID" : [ "" ],
        "final_target_10" : "",
        "ASKA_" : "Cytoplasm",
        "Entry_name" : "RPOB_ECOLI",
        "refseq" : [ "" ],
        "intact" : [ "" ],
        "MS_ID" : "1",
        "Taxonomy_Name" : "Escherichia coli K-12",
        "PSORTdb" : "Cytoplasmic",
        "name" : "P0A8V2",
        "UniRef100" : "A7ZUK1",
        "STEPdb_simplified" : "Peripheral IM",
        "uniprot" : [ "rpoB", "JW3950", "RPOB_ECOLI", "stl", "rif", "ron", "stv", "P0A8V2", "RPOB", "tabD", "groN", "nitB", "b3987" ],
        "cid" : [ "" ]
      },
      "position" : {
        "x" : 1921.4854060528219,
        "y" : 522.3766837942997
      },
      "selected" : false
    }, {
      "data" : {
        "id" : "439",
        "STEPdb_Sub_cellular_Location" : "Peripheral inner membrane protein facing the cytoplasm",
        "target_40" : "",
        "Taxonomy_ID" : "83333",
        "dip" : [ "" ],
        "chembl" : [ "" ],
        "unknown" : [ "" ],
        "BindingDB_polymerID" : [ "" ],
        "shared_name" : "P0A8T7",
        "Protein_names" : "DNA-directed RNA polymerase subunit beta' (RNAP subunit beta') (EC 2.7.7.6) (RNA polymerase subunit beta') (Transcriptase subunit beta')",
        "Gene_name" : "rpoC",
        "SUID" : 439,
        "Ratio" : -1.075468801,
        "P_value" : 0.143980912,
        "Human_Readable_Label" : "RPOC",
        "Localizome" : "Cytoplasmic",
        "selected" : false,
        "obo_chebi" : [ "" ],
        "psi_mi" : [ "" ],
        "JW_ASKA_" : "JW3951",
        "Matching_Attribute" : [ "P0A8T7" ],
        "BindingDB_monomerID" : [ "" ],
        "final_target_10" : "",
        "ASKA_" : "Focus",
        "Entry_name" : "RPOC_ECOLI",
        "refseq" : [ "" ],
        "intact" : [ "" ],
        "MS_ID" : "1",
        "Taxonomy_Name" : "Escherichia coli K-12",
        "PSORTdb" : "Cytoplasmic",
        "name" : "P0A8T7",
        "UniRef100" : "A7ZUK2",
        "STEPdb_simplified" : "Peripheral IM",
        "uniprot" : [ "RPOC", "b3988", "rpoC", "JW3951", "tabB", "P0A8T7", "RPOC_ECOLI" ],
        "cid" : [ "" ]
      },
      "position" : {
        "x" : 1894.1736741062323,
        "y" : 573.8493931971914
      },
      "selected" : false
    }, {
      "data" : {
        "id" : "438",
        "STEPdb_Sub_cellular_Location" : "Integral Inner Membrane",
        "target_40" : "",
        "Taxonomy_ID" : "83333",
        "dip" : [ "" ],
        "chembl" : [ "" ],
        "unknown" : [ "" ],
        "BindingDB_polymerID" : [ "" ],
        "shared_name" : "P0AFX7",
        "Protein_names" : "Anti-sigma-E factor RseA (Regulator of SigE) (Sigma-E anti-sigma factor RseA) (Sigma-E factor negative regulatory protein)",
        "Gene_name" : "rseA",
        "SUID" : 438,
        "Human_Readable_Label" : "yfiJ",
        "Localizome" : "",
        "selected" : false,
        "obo_chebi" : [ "" ],
        "psi_mi" : [ "" ],
        "JW_ASKA_" : "JW2556",
        "Matching_Attribute" : [ "P0AFX7" ],
        "BindingDB_monomerID" : [ "" ],
        "final_target_10" : "",
        "ASKA_" : "No GFP signal",
        "Entry_name" : "RSEA_ECOLI",
        "refseq" : [ "" ],
        "intact" : [ "" ],
        "MS_ID" : "",
        "Taxonomy_Name" : "Escherichia coli K-12",
        "PSORTdb" : "Unknown",
        "name" : "P0AFX7",
        "UniRef100" : "P0AFX8",
        "STEPdb_simplified" : "Membrane",
        "uniprot" : [ "P0AFX7", "yfiJ", "RSEA_ECOLI", "rseA", "mclA", "JW2556", "RSEA", "b2572" ],
        "cid" : [ "" ]
      },
      "position" : {
        "x" : 1844.829690432753,
        "y" : 604.8420018390648
      },
      "selected" : false
    }, {
      "data" : {
        "id" : "437",
        "STEPdb_Sub_cellular_Location" : "Nucleoid",
        "target_40" : "",
        "Taxonomy_ID" : "83333",
        "dip" : [ "" ],
        "chembl" : [ "" ],
        "unknown" : [ "" ],
        "BindingDB_polymerID" : [ "" ],
        "shared_name" : "P0ACL5",
        "Protein_names" : "Glc operon transcriptional activator",
        "Gene_name" : "glcC",
        "SUID" : 437,
        "Human_Readable_Label" : "GLCC",
        "Localizome" : "Cytoplasmic",
        "selected" : false,
        "obo_chebi" : [ "" ],
        "psi_mi" : [ "" ],
        "JW_ASKA_" : "JW2947",
        "Matching_Attribute" : [ "P0ACL5" ],
        "BindingDB_monomerID" : [ "" ],
        "final_target_10" : "",
        "ASKA_" : "Cytoplasm",
        "Entry_name" : "GLCC_ECOLI",
        "refseq" : [ "" ],
        "intact" : [ "" ],
        "MS_ID" : "",
        "Taxonomy_Name" : "Escherichia coli K-12",
        "PSORTdb" : "Cytoplasmic",
        "name" : "P0ACL5",
        "UniRef100" : "P0ACL6",
        "STEPdb_simplified" : "Cytoplasmic",
        "uniprot" : [ "GLCC", "P0ACL5" ],
        "cid" : [ "" ]
      },
      "position" : {
        "x" : 1837.3563425699765,
        "y" : 387.126367248989
      },
      "selected" : false
    }, {
      "data" : {
        "id" : "436",
        "STEPdb_Sub_cellular_Location" : "Peripheral inner membrane protein facing the cytoplasm",
        "target_40" : "",
        "Taxonomy_ID" : "83333",
        "dip" : [ "" ],
        "chembl" : [ "" ],
        "unknown" : [ "" ],
        "BindingDB_polymerID" : [ "" ],
        "shared_name" : "P06959",
        "Protein_names" : "Dihydrolipoyllysine-residue acetyltransferase component of pyruvate dehydrogenase complex (EC 2.3.1.12) (Dihydrolipoamide acetyltransferase component of pyruvate dehydrogenase complex) (E2)",
        "Gene_name" : "aceF",
        "SUID" : 436,
        "Ratio" : 0.057803952,
        "P_value" : 0.548737206,
        "Human_Readable_Label" : "ODP2_ECOLI",
        "Localizome" : "",
        "selected" : false,
        "obo_chebi" : [ "" ],
        "psi_mi" : [ "odp2_ecoli", "aceF" ],
        "JW_ASKA_" : "JW0111",
        "Matching_Attribute" : [ "P06959" ],
        "BindingDB_monomerID" : [ "" ],
        "final_target_10" : "",
        "ASKA_" : "Cytoplasm",
        "Entry_name" : "ODP2_ECOLI",
        "refseq" : [ "" ],
        "intact" : [ "EBI-542707" ],
        "MS_ID" : "1",
        "Taxonomy_Name" : "ecoli",
        "PSORTdb" : "Cytoplasmic",
        "name" : "P06959",
        "UniRef100" : "P06959",
        "STEPdb_simplified" : "Peripheral IM",
        "uniprot" : [ "ODP2_ECOLI", "P06959", "Dihydrolipoamide acetyltransferase component of pyruvate dehydrogenase complex", "JW0111", "b0115", "ACEF", "E2", "aceF" ],
        "cid" : [ "" ]
      },
      "position" : {
        "x" : 1970.708159406959,
        "y" : 1657.0168267170352
      },
      "selected" : false
    }, {
      "data" : {
        "id" : "435",
        "STEPdb_Sub_cellular_Location" : "Cytoplasmic",
        "target_40" : "",
        "Taxonomy_ID" : "83333",
        "dip" : [ "" ],
        "chembl" : [ "" ],
        "unknown" : [ "" ],
        "BindingDB_polymerID" : [ "" ],
        "shared_name" : "P37906",
        "Protein_names" : "Gamma-glutamylputrescine oxidoreductase (Gamma-Glu-Put oxidase) (Gamma-glutamylputrescine oxidase) (EC 1.4.3.-)",
        "Gene_name" : "puuB",
        "SUID" : 435,
        "Human_Readable_Label" : "PUUB",
        "Localizome" : "Cytoplasmic",
        "selected" : false,
        "obo_chebi" : [ "" ],
        "psi_mi" : [ "" ],
        "JW_ASKA_" : "JW1294",
        "Matching_Attribute" : [ "P37906" ],
        "BindingDB_monomerID" : [ "" ],
        "final_target_10" : "",
        "ASKA_" : "Cytoplasm",
        "Entry_name" : "PUUB_ECOLI",
        "refseq" : [ "" ],
        "intact" : [ "" ],
        "MS_ID" : "",
        "Taxonomy_Name" : "Escherichia coli K-12",
        "PSORTdb" : "Cytoplasmic",
        "name" : "P37906",
        "UniRef100" : "P37906",
        "STEPdb_simplified" : "Cytoplasmic",
        "uniprot" : [ "PUUB_ECOLI", "puuB", "P37906", "PUUB", "ycjA", "b1301", "JW1294", "ordL" ],
        "cid" : [ "" ]
      },
      "position" : {
        "x" : 1784.0,
        "y" : 1868.0
      },
      "selected" : false
    }, {
      "data" : {
        "id" : "434",
        "STEPdb_Sub_cellular_Location" : "Cytoplasmic",
        "target_40" : "",
        "Taxonomy_ID" : "83333",
        "dip" : [ "" ],
        "chembl" : [ "" ],
        "unknown" : [ "" ],
        "BindingDB_polymerID" : [ "" ],
        "shared_name" : "P37128",
        "Protein_names" : "GDP-mannose pyrophosphatase NudK (EC 3.6.1.-)",
        "Gene_name" : "nudK",
        "SUID" : 434,
        "Human_Readable_Label" : "JW2451",
        "Localizome" : "Cytoplasmic",
        "selected" : false,
        "obo_chebi" : [ "" ],
        "psi_mi" : [ "" ],
        "JW_ASKA_" : "JW2451",
        "Matching_Attribute" : [ "P37128" ],
        "BindingDB_monomerID" : [ "" ],
        "final_target_10" : "",
        "ASKA_" : "Cytoplasm",
        "Entry_name" : "NUDK_ECOLI",
        "refseq" : [ "" ],
        "intact" : [ "" ],
        "MS_ID" : "",
        "Taxonomy_Name" : "Escherichia coli K-12",
        "PSORTdb" : "Cytoplasmic",
        "name" : "P37128",
        "UniRef100" : "B1XAD8",
        "STEPdb_simplified" : "Cytoplasmic",
        "uniprot" : [ "JW2451", "yffH", "NUDK_ECOLI", "b2467", "NUDK", "nudK", "P37128" ],
        "cid" : [ "" ]
      },
      "position" : {
        "x" : 2247.0,
        "y" : 1558.0
      },
      "selected" : false
    }, {
      "data" : {
        "id" : "433",
        "STEPdb_Sub_cellular_Location" : "Peripheral inner membrane protein facing the cytoplasm",
        "target_40" : "",
        "Taxonomy_ID" : "83333",
        "dip" : [ "" ],
        "chembl" : [ "" ],
        "unknown" : [ "" ],
        "BindingDB_polymerID" : [ "" ],
        "shared_name" : "P69822",
        "Protein_names" : "Ascorbate-specific phosphotransferase enzyme IIB component (EC 2.7.1.69) (Ascorbate-specific PTS system EIIB component)",
        "Gene_name" : "ulaB",
        "SUID" : 433,
        "Human_Readable_Label" : "sgaB",
        "Localizome" : "Cytoplasmic",
        "selected" : false,
        "obo_chebi" : [ "" ],
        "psi_mi" : [ "" ],
        "JW_ASKA_" : "JW4152",
        "Matching_Attribute" : [ "P69822" ],
        "BindingDB_monomerID" : [ "" ],
        "final_target_10" : "",
        "ASKA_" : "Cytoplasm",
        "Entry_name" : "ULAB_ECOLI",
        "refseq" : [ "" ],
        "intact" : [ "" ],
        "MS_ID" : "",
        "Taxonomy_Name" : "Escherichia coli K-12",
        "PSORTdb" : "Unknown",
        "name" : "P69822",
        "UniRef100" : "P69823",
        "STEPdb_simplified" : "Peripheral IM",
        "uniprot" : [ "sgaB", "P69822", "ULAB_ECOLI", "yjfT", "b4194", "ulaB", "ULAB", "JW4152" ],
        "cid" : [ "" ]
      },
      "position" : {
        "x" : 1616.0,
        "y" : 1713.0
      },
      "selected" : false
    }, {
      "data" : {
        "id" : "432",
        "STEPdb_Sub_cellular_Location" : "Nucleoid",
        "target_40" : "",
        "Taxonomy_ID" : "83333",
        "dip" : [ "" ],
        "chembl" : [ "" ],
        "unknown" : [ "" ],
        "BindingDB_polymerID" : [ "" ],
        "shared_name" : "P13458",
        "Protein_names" : "Nuclease SbcCD subunit C",
        "Gene_name" : "sbcC",
        "SUID" : 432,
        "Human_Readable_Label" : "SBCC",
        "Localizome" : "Cytoplasmic",
        "selected" : false,
        "obo_chebi" : [ "" ],
        "psi_mi" : [ "" ],
        "JW_ASKA_" : "JW0387",
        "Matching_Attribute" : [ "P13458" ],
        "BindingDB_monomerID" : [ "" ],
        "final_target_10" : "",
        "ASKA_" : "Focus",
        "Entry_name" : "SBCC_ECOLI",
        "refseq" : [ "" ],
        "intact" : [ "" ],
        "MS_ID" : "",
        "Taxonomy_Name" : "Escherichia coli K-12",
        "PSORTdb" : "Cytoplasmic",
        "name" : "P13458",
        "UniRef100" : "P13458",
        "STEPdb_simplified" : "Cytoplasmic",
        "uniprot" : [ "SBCC_ECOLI", "rmuA", "b0397", "JW0387", "SBCC", "sbcC", "P13458" ],
        "cid" : [ "" ]
      },
      "position" : {
        "x" : 1827.2736587769784,
        "y" : 1605.4812079908033
      },
      "selected" : false
    }, {
      "data" : {
        "id" : "431",
        "STEPdb_Sub_cellular_Location" : "Cytoplasmic",
        "target_40" : "",
        "Taxonomy_ID" : "83333",
        "dip" : [ "" ],
        "chembl" : [ "" ],
        "unknown" : [ "" ],
        "BindingDB_polymerID" : [ "" ],
        "shared_name" : "P0A7F6",
        "Protein_names" : "S-adenosylmethionine decarboxylase proenzyme (AdoMetDC) (SAMDC) (EC 4.1.1.50) [Cleaved into: S-adenosylmethionine decarboxylase beta chain; S-adenosylmethionine decarboxylase alpha chain]",
        "Gene_name" : "speD",
        "SUID" : 431,
        "Human_Readable_Label" : "JW0116",
        "Localizome" : "Cytoplasmic",
        "selected" : false,
        "obo_chebi" : [ "" ],
        "psi_mi" : [ "" ],
        "JW_ASKA_" : "JW0116",
        "Matching_Attribute" : [ "P0A7F6" ],
        "BindingDB_monomerID" : [ "" ],
        "final_target_10" : "",
        "ASKA_" : "Cytoplasm",
        "Entry_name" : "SPED_ECOLI",
        "refseq" : [ "" ],
        "intact" : [ "" ],
        "MS_ID" : "",
        "Taxonomy_Name" : "Escherichia coli K-12",
        "PSORTdb" : "Cytoplasmic",
        "name" : "P0A7F6",
        "UniRef100" : "A7ZHK9",
        "STEPdb_simplified" : "Cytoplasmic",
        "uniprot" : [ "P0A7F6", "JW0116", "SPED_ECOLI", "speD", "SPED", "b0120" ],
        "cid" : [ "" ]
      },
      "position" : {
        "x" : 1991.6928314107945,
        "y" : 1597.8013734773458
      },
      "selected" : false
    }, {
      "data" : {
        "id" : "430",
        "STEPdb_Sub_cellular_Location" : "Cytoplasmic",
        "target_40" : "",
        "Taxonomy_ID" : "83333",
        "dip" : [ "" ],
        "chembl" : [ "" ],
        "unknown" : [ "" ],
        "BindingDB_polymerID" : [ "" ],
        "shared_name" : "P63020",
        "Protein_names" : "Fe/S biogenesis protein NfuA",
        "Gene_name" : "nfuA",
        "SUID" : 430,
        "Human_Readable_Label" : "NFUA",
        "Localizome" : "Cytoplasmic",
        "selected" : false,
        "obo_chebi" : [ "" ],
        "psi_mi" : [ "" ],
        "JW_ASKA_" : "JW3377",
        "Matching_Attribute" : [ "P63020" ],
        "BindingDB_monomerID" : [ "" ],
        "final_target_10" : "",
        "ASKA_" : "Cytoplasm",
        "Entry_name" : "NFUA_ECOLI",
        "refseq" : [ "" ],
        "intact" : [ "" ],
        "MS_ID" : "",
        "Taxonomy_Name" : "Escherichia coli K-12",
        "PSORTdb" : "Cytoplasmic",
        "name" : "P63020",
        "UniRef100" : "A7ZSU3",
        "STEPdb_simplified" : "Cytoplasmic",
        "uniprot" : [ "NFUA", "P63020", "JW3377", "nfuA", "yhgI", "b3414", "NFUA_ECOLI", "gntY" ],
        "cid" : [ "" ]
      },
      "position" : {
        "x" : 1721.0,
        "y" : 1839.0
      },
      "selected" : false
    }, {
      "data" : {
        "id" : "429",
        "STEPdb_Sub_cellular_Location" : "Peripheral inner membrane protein facing the cytoplasm",
        "target_40" : "",
        "Taxonomy_ID" : "83333",
        "dip" : [ "" ],
        "chembl" : [ "" ],
        "unknown" : [ "" ],
        "BindingDB_polymerID" : [ "" ],
        "shared_name" : "P00895",
        "Protein_names" : "Anthranilate synthase component 1 (AS) (ASI) (EC 4.1.3.27)",
        "Gene_name" : "trpE",
        "SUID" : 429,
        "Human_Readable_Label" : "TRPE",
        "Localizome" : "Cytoplasmic",
        "selected" : false,
        "obo_chebi" : [ "" ],
        "psi_mi" : [ "" ],
        "JW_ASKA_" : "JW1256",
        "Matching_Attribute" : [ "P00895" ],
        "BindingDB_monomerID" : [ "" ],
        "final_target_10" : "",
        "ASKA_" : "Cytoplasm",
        "Entry_name" : "TRPE_ECOLI",
        "refseq" : [ "" ],
        "intact" : [ "" ],
        "MS_ID" : "",
        "Taxonomy_Name" : "Escherichia coli K-12",
        "PSORTdb" : "Cytoplasmic",
        "name" : "P00895",
        "UniRef100" : "P00895",
        "STEPdb_simplified" : "Peripheral IM",
        "uniprot" : [ "TRPE", "trpE", "JW1256", "P00895", "TRPE_ECOLI", "b1264" ],
        "cid" : [ "" ]
      },
      "position" : {
        "x" : 1964.7833731267401,
        "y" : 1541.0324786814354
      },
      "selected" : false
    }, {
      "data" : {
        "id" : "428",
        "STEPdb_Sub_cellular_Location" : "Peripheral inner membrane protein facing the cytoplasm",
        "target_40" : "",
        "Taxonomy_ID" : "83333",
        "dip" : [ "" ],
        "chembl" : [ "" ],
        "unknown" : [ "" ],
        "BindingDB_polymerID" : [ "" ],
        "shared_name" : "P0AG20",
        "Protein_names" : "GTP pyrophosphokinase (EC 2.7.6.5) ((p)ppGpp synthase) (ATP:GTP 3'-pyrophosphotransferase) (ppGpp synthase I)",
        "Gene_name" : "relA",
        "SUID" : 428,
        "Human_Readable_Label" : "RELA",
        "Localizome" : "Cytoplasmic",
        "selected" : false,
        "obo_chebi" : [ "" ],
        "psi_mi" : [ "" ],
        "JW_ASKA_" : "JW2755",
        "Matching_Attribute" : [ "P0AG20" ],
        "BindingDB_monomerID" : [ "" ],
        "final_target_10" : "",
        "ASKA_" : "Cytoplasm",
        "Entry_name" : "RELA_ECOLI",
        "refseq" : [ "" ],
        "intact" : [ "" ],
        "MS_ID" : "",
        "Taxonomy_Name" : "Escherichia coli K-12",
        "PSORTdb" : "Cytoplasmic",
        "name" : "P0AG20",
        "UniRef100" : "P0AG22",
        "STEPdb_simplified" : "Peripheral IM",
        "uniprot" : [ "P0AG20", "RELA_ECOLI", "JW2755", "relA", "RELA", "b2784" ],
        "cid" : [ "" ]
      },
      "position" : {
        "x" : 1848.774277503553,
        "y" : 1546.4511329792902
      },
      "selected" : false
    }, {
      "data" : {
        "id" : "427",
        "STEPdb_Sub_cellular_Location" : "Integral Inner Membrane",
        "target_40" : "",
        "Taxonomy_ID" : "83333",
        "dip" : [ "" ],
        "chembl" : [ "" ],
        "unknown" : [ "" ],
        "BindingDB_polymerID" : [ "" ],
        "shared_name" : "P24205",
        "Protein_names" : "Lipid A biosynthesis (KDO)2-(lauroyl)-lipid IVA acyltransferase (EC 2.3.1.-)",
        "Gene_name" : "msbB",
        "SUID" : 427,
        "Ratio" : -0.177058713,
        "P_value" : 0.228562982,
        "Human_Readable_Label" : "MSBB",
        "Localizome" : "Membrane Anchored",
        "selected" : false,
        "obo_chebi" : [ "" ],
        "psi_mi" : [ "lpxm_ecoli", "lpxM" ],
        "JW_ASKA_" : "JW1844",
        "Matching_Attribute" : [ "P24205" ],
        "BindingDB_monomerID" : [ "" ],
        "final_target_10" : "",
        "ASKA_" : "Membrane_Focus",
        "Entry_name" : "MSBB_ECOLI",
        "refseq" : [ "" ],
        "intact" : [ "EBI-552830" ],
        "MS_ID" : "1",
        "Taxonomy_Name" : "ecoli",
        "PSORTdb" : "Cytoplasmic Membrane",
        "name" : "P24205",
        "UniRef100" : "P24205",
        "STEPdb_simplified" : "Membrane",
        "uniprot" : [ "MSBB", "JW1844", "msbB", "b1855", "P24205", "lpxM", "Kdo(2)-lauroyl-lipid IV(A) myristoyltransferase", "MSBB_ECOLI" ],
        "cid" : [ "" ]
      },
      "position" : {
        "x" : 1905.6600461896787,
        "y" : 1519.789631099632
      },
      "selected" : false
    }, {
      "data" : {
        "id" : "426",
        "STEPdb_Sub_cellular_Location" : "Periplasmic",
        "target_40" : "",
        "Taxonomy_ID" : "83333",
        "dip" : [ "" ],
        "chembl" : [ "" ],
        "unknown" : [ "" ],
        "BindingDB_polymerID" : [ "" ],
        "shared_name" : "P46923",
        "Protein_names" : "Trimethylamine-N-oxide reductase 2 (TMAO reductase 2) (Trimethylamine oxidase 2) (EC 1.7.2.3)",
        "Gene_name" : "torZ",
        "SUID" : 426,
        "Human_Readable_Label" : "bisZ",
        "Localizome" : "Periplasmic",
        "selected" : false,
        "obo_chebi" : [ "" ],
        "psi_mi" : [ "" ],
        "JW_ASKA_" : "JW1861",
        "Matching_Attribute" : [ "P46923" ],
        "BindingDB_monomerID" : [ "" ],
        "final_target_10" : "",
        "ASKA_" : "Focus",
        "Entry_name" : "TORZ_ECOLI",
        "refseq" : [ "" ],
        "intact" : [ "" ],
        "MS_ID" : "",
        "Taxonomy_Name" : "Escherichia coli K-12",
        "PSORTdb" : "Periplasmic",
        "name" : "P46923",
        "UniRef100" : "P46923",
        "STEPdb_simplified" : "Periplasmic",
        "uniprot" : [ "bisZ", "P46923", "TORZ_ECOLI", "TORZ", "torZ", "b1872", "JW1861" ],
        "cid" : [ "" ]
      },
      "position" : {
        "x" : 1698.0,
        "y" : 1797.0
      },
      "selected" : false
    }, {
      "data" : {
        "id" : "425",
        "STEPdb_Sub_cellular_Location" : "Peripheral inner membrane protein facing the cytoplasm",
        "target_40" : "",
        "Taxonomy_ID" : "83333",
        "dip" : [ "" ],
        "chembl" : [ "" ],
        "unknown" : [ "" ],
        "BindingDB_polymerID" : [ "" ],
        "shared_name" : "P11349",
        "Protein_names" : "Respiratory nitrate reductase 1 beta chain (EC 1.7.99.4) (Nitrate reductase A subunit beta) (Quinol-nitrate oxidoreductase subunit beta)",
        "Gene_name" : "narH",
        "SUID" : 425,
        "Ratio" : -0.132342283,
        "P_value" : 0.05771961,
        "Human_Readable_Label" : "Quinol-nitrate oxidoreductase subunit beta",
        "Localizome" : "Cytoplasmic",
        "selected" : false,
        "obo_chebi" : [ "" ],
        "psi_mi" : [ "narH", "narh_ecoli" ],
        "JW_ASKA_" : "JW1216",
        "Matching_Attribute" : [ "P11349" ],
        "BindingDB_monomerID" : [ "" ],
        "final_target_10" : "",
        "ASKA_" : "Cytoplasm",
        "Entry_name" : "NARH_ECOLI",
        "refseq" : [ "" ],
        "intact" : [ "EBI-555067" ],
        "MS_ID" : "1",
        "Taxonomy_Name" : "Escherichia coli K-12",
        "PSORTdb" : "Cytoplasmic Membrane",
        "name" : "P11349",
        "UniRef100" : "P11349",
        "STEPdb_simplified" : "Peripheral IM",
        "uniprot" : [ "Quinol-nitrate oxidoreductase subunit beta", "JW1216", "P11349", "Nitrate reductase A subunit beta", "narH", "b1225", "NARH" ],
        "cid" : [ "" ]
      },
      "position" : {
        "x" : 3073.0,
        "y" : 913.0
      },
      "selected" : false
    }, {
      "data" : {
        "id" : "424",
        "STEPdb_Sub_cellular_Location" : "Cytoplasmic",
        "target_40" : "",
        "Taxonomy_ID" : "83333",
        "dip" : [ "" ],
        "chembl" : [ "" ],
        "unknown" : [ "" ],
        "BindingDB_polymerID" : [ "" ],
        "shared_name" : "P42593",
        "Protein_names" : "2,4-dienoyl-CoA reductase [NADPH] (EC 1.3.1.34) (2,4-dienoyl coenzyme A reductase)",
        "Gene_name" : "fadH",
        "SUID" : 424,
        "Human_Readable_Label" : "FADH",
        "Localizome" : "Cytoplasmic",
        "selected" : false,
        "obo_chebi" : [ "" ],
        "psi_mi" : [ "" ],
        "JW_ASKA_" : "JW3052",
        "Matching_Attribute" : [ "P42593" ],
        "BindingDB_monomerID" : [ "" ],
        "final_target_10" : "",
        "ASKA_" : "Cytoplasm",
        "Entry_name" : "FADH_ECOLI",
        "refseq" : [ "" ],
        "intact" : [ "" ],
        "MS_ID" : "",
        "Taxonomy_Name" : "Escherichia coli K-12",
        "PSORTdb" : "Cytoplasmic",
        "name" : "P42593",
        "UniRef100" : "P42593",
        "STEPdb_simplified" : "Cytoplasmic",
        "uniprot" : [ "P42593", "FADH" ],
        "cid" : [ "" ]
      },
      "position" : {
        "x" : 3000.0,
        "y" : 812.0
      },
      "selected" : false
    }, {
      "data" : {
        "id" : "423",
        "STEPdb_Sub_cellular_Location" : "Ribosomal",
        "target_40" : "",
        "Taxonomy_ID" : "83333",
        "dip" : [ "" ],
        "chembl" : [ "" ],
        "unknown" : [ "" ],
        "BindingDB_polymerID" : [ "" ],
        "shared_name" : "P0A7M6",
        "Protein_names" : "50S ribosomal protein L29",
        "Gene_name" : "rpmC",
        "SUID" : 423,
        "Human_Readable_Label" : "rpmC",
        "Localizome" : "Cytoplasmic",
        "selected" : false,
        "obo_chebi" : [ "" ],
        "psi_mi" : [ "" ],
        "JW_ASKA_" : "JW3274",
        "Matching_Attribute" : [ "P0A7M6" ],
        "BindingDB_monomerID" : [ "" ],
        "final_target_10" : "",
        "ASKA_" : "Cytoplasm",
        "Entry_name" : "RL29_ECOLI",
        "refseq" : [ "" ],
        "intact" : [ "" ],
        "MS_ID" : "",
        "Taxonomy_Name" : "Escherichia coli K-12",
        "PSORTdb" : "Cytoplasmic",
        "name" : "P0A7M6",
        "UniRef100" : "A7ZSK1",
        "STEPdb_simplified" : "Cytoplasmic",
        "uniprot" : [ "rpmC", "JW3274", "RPMC", "P0A7M6", "RL29_ECOLI", "b3312" ],
        "cid" : [ "" ]
      },
      "position" : {
        "x" : 3083.0,
        "y" : 983.0
      },
      "selected" : false
    }, {
      "data" : {
        "id" : "422",
        "STEPdb_Sub_cellular_Location" : "Peripheral inner membrane protein facing the cytoplasm",
        "target_40" : "",
        "Taxonomy_ID" : "83333",
        "dip" : [ "" ],
        "chembl" : [ "" ],
        "unknown" : [ "" ],
        "BindingDB_polymerID" : [ "" ],
        "shared_name" : "P19319",
        "Protein_names" : "Respiratory nitrate reductase 2 alpha chain (EC 1.7.99.4)",
        "Gene_name" : "narZ",
        "SUID" : 422,
        "Human_Readable_Label" : "NARZ",
        "Localizome" : "Cytoplasmic",
        "selected" : false,
        "obo_chebi" : [ "" ],
        "psi_mi" : [ "" ],
        "JW_ASKA_" : "JW1463",
        "Matching_Attribute" : [ "P19319" ],
        "BindingDB_monomerID" : [ "" ],
        "final_target_10" : "",
        "ASKA_" : "Cytoplasm",
        "Entry_name" : "NARZ_ECOLI",
        "refseq" : [ "" ],
        "intact" : [ "" ],
        "MS_ID" : "",
        "Taxonomy_Name" : "Escherichia coli K-12",
        "PSORTdb" : "Cytoplasmic Membrane",
        "name" : "P19319",
        "UniRef100" : "P19319",
        "STEPdb_simplified" : "Peripheral IM",
        "uniprot" : [ "P19319", "NARZ" ],
        "cid" : [ "" ]
      },
      "position" : {
        "x" : 3039.0,
        "y" : 862.0
      },
      "selected" : false
    }, {
      "data" : {
        "id" : "421",
        "STEPdb_Sub_cellular_Location" : "Cytoplasmic",
        "target_40" : "",
        "Taxonomy_ID" : "83333",
        "dip" : [ "" ],
        "chembl" : [ "" ],
        "unknown" : [ "" ],
        "BindingDB_polymerID" : [ "" ],
        "shared_name" : "P19317",
        "Protein_names" : "Probable nitrate reductase molybdenum cofactor assembly chaperone NarW (Redox enzyme maturation protein NarW)",
        "Gene_name" : "narW",
        "SUID" : 421,
        "Human_Readable_Label" : "narW",
        "Localizome" : "Cytoplasmic",
        "selected" : false,
        "obo_chebi" : [ "" ],
        "psi_mi" : [ "narw_ecoli", "narW" ],
        "JW_ASKA_" : "JW1461",
        "Matching_Attribute" : [ "P19317" ],
        "BindingDB_monomerID" : [ "" ],
        "final_target_10" : "",
        "ASKA_" : "Cytoplasm",
        "Entry_name" : "NARW_ECOLI",
        "refseq" : [ "" ],
        "intact" : [ "EBI-555088" ],
        "MS_ID" : "",
        "Taxonomy_Name" : "Escherichia coli K-12",
        "PSORTdb" : "Cytoplasmic",
        "name" : "P19317",
        "UniRef100" : "P19317",
        "STEPdb_simplified" : "Cytoplasmic",
        "uniprot" : [ "P19317", "b1466", "narW", "Redox enzyme maturation protein NarW", "NARW", "JW1461" ],
        "cid" : [ "" ]
      },
      "position" : {
        "x" : 3036.0,
        "y" : 936.0
      },
      "selected" : false
    }, {
      "data" : {
        "id" : "420",
        "STEPdb_Sub_cellular_Location" : "Periplasmic",
        "target_40" : "",
        "Taxonomy_ID" : "83333",
        "dip" : [ "" ],
        "chembl" : [ "" ],
        "unknown" : [ "" ],
        "BindingDB_polymerID" : [ "" ],
        "shared_name" : "P42592",
        "Protein_names" : "Glucosidase YgjK (EC 3.2.1.-)",
        "Gene_name" : "ygjK",
        "SUID" : 420,
        "Human_Readable_Label" : "YGJK",
        "Localizome" : "Periplasmic",
        "selected" : false,
        "obo_chebi" : [ "" ],
        "psi_mi" : [ "" ],
        "JW_ASKA_" : "JW3051",
        "Matching_Attribute" : [ "P42592" ],
        "BindingDB_monomerID" : [ "" ],
        "final_target_10" : "",
        "ASKA_" : "Cytoplasm",
        "Entry_name" : "YGJK_ECOLI",
        "refseq" : [ "" ],
        "intact" : [ "" ],
        "MS_ID" : "",
        "Taxonomy_Name" : "Escherichia coli K-12",
        "PSORTdb" : "Periplasmic",
        "name" : "P42592",
        "UniRef100" : "P42592",
        "STEPdb_simplified" : "Periplasmic",
        "uniprot" : [ "YGJK", "ygjK", "P42592", "YGJK_ECOLI", "b3080", "JW3051" ],
        "cid" : [ "" ]
      },
      "position" : {
        "x" : 3041.0,
        "y" : 982.0
      },
      "selected" : false
    }, {
      "data" : {
        "id" : "419",
        "STEPdb_Sub_cellular_Location" : "Cytoplasmic",
        "target_40" : "",
        "Taxonomy_ID" : "83333",
        "dip" : [ "" ],
        "chembl" : [ "" ],
        "unknown" : [ "" ],
        "BindingDB_polymerID" : [ "" ],
        "shared_name" : "P0AA43",
        "Protein_names" : "Ribosomal small subunit pseudouridine synthase A (EC 5.4.99.19) (16S pseudouridylate 516 synthase) (16S rRNA pseudouridine(516) synthase) (rRNA pseudouridylate synthase A) (rRNA-uridine isomerase A)",
        "Gene_name" : "rsuA",
        "SUID" : 419,
        "Human_Readable_Label" : "rsuA",
        "Localizome" : "Cytoplasmic",
        "selected" : false,
        "obo_chebi" : [ "" ],
        "psi_mi" : [ "" ],
        "JW_ASKA_" : "JW2171",
        "Matching_Attribute" : [ "P0AA43" ],
        "BindingDB_monomerID" : [ "" ],
        "final_target_10" : "",
        "ASKA_" : "",
        "Entry_name" : "RSUA_ECOLI",
        "refseq" : [ "" ],
        "intact" : [ "" ],
        "MS_ID" : "",
        "Taxonomy_Name" : "Escherichia coli K-12",
        "PSORTdb" : "Cytoplasmic",
        "name" : "P0AA43",
        "UniRef100" : "P0AA45",
        "STEPdb_simplified" : "Cytoplasmic",
        "uniprot" : [ "b2183", "rsuA", "P0AA43", "RSUA", "RSUA_ECOLI", "yejD", "JW2171" ],
        "cid" : [ "" ]
      },
      "position" : {
        "x" : 3096.0,
        "y" : 1206.0
      },
      "selected" : false
    }, {
      "data" : {
        "id" : "418",
        "STEPdb_Sub_cellular_Location" : "Peripheral inner membrane protein facing the cytoplasm",
        "target_40" : "",
        "Taxonomy_ID" : "83333",
        "dip" : [ "" ],
        "chembl" : [ "" ],
        "unknown" : [ "" ],
        "BindingDB_polymerID" : [ "" ],
        "shared_name" : "P09152",
        "Protein_names" : "Respiratory nitrate reductase 1 alpha chain (EC 1.7.99.4) (Nitrate reductase A subunit alpha) (Quinol-nitrate oxidoreductase subunit alpha)",
        "Gene_name" : "narG",
        "SUID" : 418,
        "Ratio" : -0.517185401,
        "P_value" : 0.097646197,
        "Human_Readable_Label" : "NARG",
        "Localizome" : "Cytoplasmic",
        "selected" : false,
        "obo_chebi" : [ "" ],
        "psi_mi" : [ "" ],
        "JW_ASKA_" : "JW1215",
        "Matching_Attribute" : [ "P09152" ],
        "BindingDB_monomerID" : [ "" ],
        "final_target_10" : "",
        "ASKA_" : "Cytoplasm",
        "Entry_name" : "NARG_ECOLI",
        "refseq" : [ "" ],
        "intact" : [ "" ],
        "MS_ID" : "1",
        "Taxonomy_Name" : "Escherichia coli K-12",
        "PSORTdb" : "Cytoplasmic Membrane",
        "name" : "P09152",
        "UniRef100" : "P09152",
        "STEPdb_simplified" : "Peripheral IM",
        "uniprot" : [ "P09152", "NARG" ],
        "cid" : [ "" ]
      },
      "position" : {
        "x" : 2953.0,
        "y" : 789.0
      },
      "selected" : false
    }, {
      "data" : {
        "id" : "417",
        "STEPdb_Sub_cellular_Location" : "Periplasmic",
        "target_40" : "",
        "Taxonomy_ID" : "83333",
        "dip" : [ "" ],
        "chembl" : [ "" ],
        "unknown" : [ "" ],
        "BindingDB_polymerID" : [ "" ],
        "shared_name" : "P45523",
        "Protein_names" : "FKBP-type peptidyl-prolyl cis-trans isomerase FkpA (PPIase) (EC 5.2.1.8) (Rotamase)",
        "Gene_name" : "fkpA",
        "SUID" : 417,
        "Ratio" : 0.493311867,
        "P_value" : 0.069345329,
        "Human_Readable_Label" : "yzzS",
        "Localizome" : "Periplasmic",
        "selected" : false,
        "obo_chebi" : [ "" ],
        "psi_mi" : [ "" ],
        "JW_ASKA_" : "JW3309",
        "Matching_Attribute" : [ "P45523" ],
        "BindingDB_monomerID" : [ "" ],
        "final_target_10" : "",
        "ASKA_" : "Cytoplasm",
        "Entry_name" : "FKBA_ECOLI",
        "refseq" : [ "" ],
        "intact" : [ "" ],
        "MS_ID" : "1",
        "Taxonomy_Name" : "Escherichia coli K-12",
        "PSORTdb" : "Periplasmic",
        "name" : "P45523",
        "UniRef100" : "P45523",
        "STEPdb_simplified" : "Periplasmic",
        "uniprot" : [ "yzzS", "FKPA", "fkpA", "b3347", "P45523", "JW3309", "FKBA_ECOLI" ],
        "cid" : [ "" ]
      },
      "position" : {
        "x" : 2522.0,
        "y" : 1998.0
      },
      "selected" : false
    }, {
      "data" : {
        "id" : "416",
        "STEPdb_Sub_cellular_Location" : "Cytoplasmic",
        "target_40" : "",
        "Taxonomy_ID" : "83333",
        "dip" : [ "" ],
        "chembl" : [ "" ],
        "unknown" : [ "" ],
        "BindingDB_polymerID" : [ "" ],
        "shared_name" : "P37052",
        "Protein_names" : "UPF0225 protein YchJ",
        "Gene_name" : "ychJ",
        "SUID" : 416,
        "Human_Readable_Label" : "YCHJ",
        "Localizome" : "Cytoplasmic",
        "selected" : false,
        "obo_chebi" : [ "" ],
        "psi_mi" : [ "ychJ", "ychj_ecoli" ],
        "JW_ASKA_" : "JW1221",
        "Matching_Attribute" : [ "P37052" ],
        "BindingDB_monomerID" : [ "" ],
        "final_target_10" : "",
        "ASKA_" : "Cytoplasm",
        "Entry_name" : "YCHJ_ECOLI",
        "refseq" : [ "" ],
        "intact" : [ "EBI-560596" ],
        "MS_ID" : "",
        "Taxonomy_Name" : "ecoli",
        "PSORTdb" : "Unknown",
        "name" : "P37052",
        "UniRef100" : "B7LHH6",
        "STEPdb_simplified" : "Cytoplasmic",
        "uniprot" : [ "YCHJ_ECOLI", "ychJ", "P37052", "YCHJ", "JW1221", "b1233" ],
        "cid" : [ "" ]
      },
      "position" : {
        "x" : 2484.0,
        "y" : 2044.0
      },
      "selected" : false
    }, {
      "data" : {
        "id" : "415",
        "STEPdb_Sub_cellular_Location" : "Integral Inner Membrane",
        "target_40" : "",
        "Taxonomy_ID" : "83333",
        "dip" : [ "" ],
        "chembl" : [ "" ],
        "unknown" : [ "" ],
        "BindingDB_polymerID" : [ "" ],
        "shared_name" : "P0ABI8",
        "Protein_names" : "Cytochrome bo(3) ubiquinol oxidase subunit 1 (EC 1.10.3.10) (Cytochrome b562-o complex subunit I) (Cytochrome o ubiquinol oxidase subunit 1) (Cytochrome o subunit 1) (Oxidase bo(3) subunit 1) (Ubiquinol oxidase chain A) (Ubiquinol oxidase polypeptide I) (Ubiquinol oxidase subunit 1)",
        "Gene_name" : "cyoB",
        "SUID" : 415,
        "Ratio" : -0.999310523,
        "P_value" : 0.147181671,
        "Human_Readable_Label" : "CYOB",
        "Localizome" : "Integral Membrane Protein",
        "selected" : false,
        "obo_chebi" : [ "" ],
        "psi_mi" : [ "" ],
        "JW_ASKA_" : "JW0421",
        "Matching_Attribute" : [ "P0ABI8" ],
        "BindingDB_monomerID" : [ "" ],
        "final_target_10" : "",
        "ASKA_" : "Membrane",
        "Entry_name" : "CYOB_ECOLI",
        "refseq" : [ "" ],
        "intact" : [ "" ],
        "MS_ID" : "1",
        "Taxonomy_Name" : "Escherichia coli K-12",
        "PSORTdb" : "Cytoplasmic Membrane",
        "name" : "P0ABI8",
        "UniRef100" : "P0ABJ0",
        "STEPdb_simplified" : "Membrane",
        "uniprot" : [ "P0ABI8", "CYOB" ],
        "cid" : [ "" ]
      },
      "position" : {
        "x" : 1624.4599043285525,
        "y" : 956.7526240046238
      },
      "selected" : false
    }, {
      "data" : {
        "id" : "414",
        "STEPdb_Sub_cellular_Location" : "Integral Inner Membrane",
        "target_40" : "",
        "Taxonomy_ID" : "83333",
        "dip" : [ "" ],
        "chembl" : [ "" ],
        "unknown" : [ "" ],
        "BindingDB_polymerID" : [ "" ],
        "shared_name" : "P0ABJ3",
        "Protein_names" : "Cytochrome bo(3) ubiquinol oxidase subunit 3 (Cytochrome o ubiquinol oxidase subunit 3) (Cytochrome o subunit 3) (Oxidase bo(3) subunit 3) (Ubiquinol oxidase chain C) (Ubiquinol oxidase polypeptide III) (Ubiquinol oxidase subunit 3)",
        "Gene_name" : "cyoC",
        "SUID" : 414,
        "Human_Readable_Label" : "CYOC",
        "Localizome" : "Integral Membrane Protein",
        "selected" : false,
        "obo_chebi" : [ "" ],
        "psi_mi" : [ "" ],
        "JW_ASKA_" : "JW0420",
        "Matching_Attribute" : [ "P0ABJ3" ],
        "BindingDB_monomerID" : [ "" ],
        "final_target_10" : "",
        "ASKA_" : "Cytoplasm",
        "Entry_name" : "CYOC_ECOLI",
        "refseq" : [ "" ],
        "intact" : [ "" ],
        "MS_ID" : "1",
        "Taxonomy_Name" : "Escherichia coli K-12",
        "PSORTdb" : "Cytoplasmic Membrane",
        "name" : "P0ABJ3",
        "UniRef100" : "P0ABJ4",
        "STEPdb_simplified" : "Membrane",
        "uniprot" : [ "CYOC", "P0ABJ3" ],
        "cid" : [ "" ]
      },
      "position" : {
        "x" : 1755.0,
        "y" : 607.0
      },
      "selected" : false
    }, {
      "data" : {
        "id" : "413",
        "STEPdb_Sub_cellular_Location" : "Integral Inner Membrane",
        "target_40" : "",
        "Taxonomy_ID" : "83333",
        "dip" : [ "" ],
        "chembl" : [ "" ],
        "unknown" : [ "" ],
        "BindingDB_polymerID" : [ "" ],
        "shared_name" : "P0ABJ6",
        "Protein_names" : "Cytochrome bo(3) ubiquinol oxidase subunit 4 (Cytochrome o ubiquinol oxidase subunit 4) (Cytochrome o subunit 4) (Oxidase bo(3) subunit 4) (Ubiquinol oxidase chain D) (Ubiquinol oxidase polypeptide IV) (Ubiquinol oxidase subunit 4)",
        "Gene_name" : "cyoD",
        "SUID" : 413,
        "Human_Readable_Label" : "CYOD",
        "Localizome" : "Integral Membrane Protein",
        "selected" : false,
        "obo_chebi" : [ "" ],
        "psi_mi" : [ "" ],
        "JW_ASKA_" : "JW0419",
        "Matching_Attribute" : [ "P0ABJ6" ],
        "BindingDB_monomerID" : [ "" ],
        "final_target_10" : "",
        "ASKA_" : "Cytoplasm",
        "Entry_name" : "CYOD_ECOLI",
        "refseq" : [ "" ],
        "intact" : [ "" ],
        "MS_ID" : "",
        "Taxonomy_Name" : "Escherichia coli K-12",
        "PSORTdb" : "Cytoplasmic Membrane",
        "name" : "P0ABJ6",
        "UniRef100" : "P0ABJ7",
        "STEPdb_simplified" : "Membrane",
        "uniprot" : [ "CYOD", "P0ABJ6" ],
        "cid" : [ "" ]
      },
      "position" : {
        "x" : 1504.0,
        "y" : 703.0
      },
      "selected" : false
    }, {
      "data" : {
        "id" : "412",
        "STEPdb_Sub_cellular_Location" : "Integral Inner Membrane",
        "target_40" : "",
        "Taxonomy_ID" : "83333",
        "dip" : [ "" ],
        "chembl" : [ "" ],
        "unknown" : [ "" ],
        "BindingDB_polymerID" : [ "" ],
        "shared_name" : "P0ABX8",
        "Protein_names" : "Flagellar protein FliL",
        "Gene_name" : "fliL",
        "SUID" : 412,
        "Ratio" : 0.35995198,
        "P_value" : 0.332331745,
        "Human_Readable_Label" : "fla AI",
        "Localizome" : "Outer Membrane Lipoprotein",
        "selected" : false,
        "obo_chebi" : [ "" ],
        "psi_mi" : [ "" ],
        "JW_ASKA_" : "JW1928",
        "Matching_Attribute" : [ "P0ABX8" ],
        "BindingDB_monomerID" : [ "" ],
        "final_target_10" : "",
        "ASKA_" : "No GFP signal",
        "Entry_name" : "FLIL_ECOLI",
        "refseq" : [ "" ],
        "intact" : [ "" ],
        "MS_ID" : "1",
        "Taxonomy_Name" : "Escherichia coli K-12",
        "PSORTdb" : "Cytoplasmic Membrane",
        "name" : "P0ABX8",
        "UniRef100" : "P0ABY0",
        "STEPdb_simplified" : "Membrane",
        "uniprot" : [ "fla AI", "fla QI", "FLIL_ECOLI", "b1944", "P0ABX8", "FLIL", "fliL", "JW1928", "cheC1" ],
        "cid" : [ "" ]
      },
      "position" : {
        "x" : 2265.0374644227754,
        "y" : 1684.0469036984853
      },
      "selected" : false
    }, {
      "data" : {
        "id" : "411",
        "STEPdb_Sub_cellular_Location" : "Cytoplasmic",
        "target_40" : "",
        "Taxonomy_ID" : "83333",
        "dip" : [ "" ],
        "chembl" : [ "" ],
        "unknown" : [ "" ],
        "BindingDB_polymerID" : [ "" ],
        "shared_name" : "P76257",
        "Protein_names" : "Probable ATP-dependent helicase YoaA (EC 3.6.4.12)",
        "Gene_name" : "yoaA",
        "SUID" : 411,
        "Human_Readable_Label" : "YOAA",
        "Localizome" : "Cytoplasmic",
        "selected" : false,
        "obo_chebi" : [ "" ],
        "psi_mi" : [ "" ],
        "JW_ASKA_" : "JW1797",
        "Matching_Attribute" : [ "P76257" ],
        "BindingDB_monomerID" : [ "" ],
        "final_target_10" : "",
        "ASKA_" : "Cytoplasm",
        "Entry_name" : "YOAA_ECOLI",
        "refseq" : [ "" ],
        "intact" : [ "" ],
        "MS_ID" : "",
        "Taxonomy_Name" : "Escherichia coli K-12",
        "PSORTdb" : "Cytoplasmic",
        "name" : "P76257",
        "UniRef100" : "P76257",
        "STEPdb_simplified" : "Cytoplasmic",
        "uniprot" : [ "P76257", "YOAA_ECOLI", "JW1797", "b1808", "yoaA", "YOAA" ],
        "cid" : [ "" ]
      },
      "position" : {
        "x" : 1657.0,
        "y" : 637.0
      },
      "selected" : false
    }, {
      "data" : {
        "id" : "410",
        "STEPdb_Sub_cellular_Location" : "Cytoplasmic",
        "target_40" : "",
        "Taxonomy_ID" : "83333",
        "dip" : [ "" ],
        "chembl" : [ "" ],
        "unknown" : [ "" ],
        "BindingDB_polymerID" : [ "" ],
        "shared_name" : "P27296",
        "Protein_names" : "Probable ATP-dependent helicase DinG (EC 3.6.4.12) (DNA-damage-inducible protein G)",
        "Gene_name" : "dinG",
        "SUID" : 410,
        "Human_Readable_Label" : "dinG",
        "Localizome" : "Cytoplasmic",
        "selected" : false,
        "obo_chebi" : [ "" ],
        "psi_mi" : [ "dinG", "ding_ecoli" ],
        "JW_ASKA_" : "JW0784",
        "Matching_Attribute" : [ "P27296" ],
        "BindingDB_monomerID" : [ "" ],
        "final_target_10" : "",
        "ASKA_" : "Cytoplasm",
        "Entry_name" : "DING_ECOLI",
        "refseq" : [ "" ],
        "intact" : [ "EBI-1114590" ],
        "MS_ID" : "",
        "Taxonomy_Name" : "ecoli",
        "PSORTdb" : "Cytoplasmic",
        "name" : "P27296",
        "UniRef100" : "P27296",
        "STEPdb_simplified" : "Cytoplasmic",
        "uniprot" : [ "dinG", "DNA-damage-inducible protein G", "b0799", "P27296", "JW0784", "DING_ECOLI", "rarB", "DING" ],
        "cid" : [ "" ]
      },
      "position" : {
        "x" : 1692.0,
        "y" : 596.0
      },
      "selected" : false
    }, {
      "data" : {
        "id" : "409",
        "STEPdb_Sub_cellular_Location" : "Cytoplasmic",
        "target_40" : "",
        "Taxonomy_ID" : "83333",
        "dip" : [ "" ],
        "chembl" : [ "" ],
        "unknown" : [ "" ],
        "BindingDB_polymerID" : [ "" ],
        "shared_name" : "P25748",
        "Protein_names" : "HTH-type transcriptional regulator GalS (Mgl repressor and galactose ultrainduction factor)",
        "Gene_name" : "galS",
        "SUID" : 409,
        "Human_Readable_Label" : "GALS",
        "Localizome" : "Cytoplasmic",
        "selected" : false,
        "obo_chebi" : [ "" ],
        "psi_mi" : [ "" ],
        "JW_ASKA_" : "JW2138",
        "Matching_Attribute" : [ "P25748" ],
        "BindingDB_monomerID" : [ "" ],
        "final_target_10" : "",
        "ASKA_" : "Cytoplasm",
        "Entry_name" : "GALS_ECOLI",
        "refseq" : [ "" ],
        "intact" : [ "" ],
        "MS_ID" : "",
        "Taxonomy_Name" : "Escherichia coli K-12",
        "PSORTdb" : "Cytoplasmic",
        "name" : "P25748",
        "UniRef100" : "P25748",
        "STEPdb_simplified" : "Cytoplasmic",
        "uniprot" : [ "GALS", "galS", "b2151", "P25748", "GALS_ECOLI", "JW2138" ],
        "cid" : [ "" ]
      },
      "position" : {
        "x" : 1615.0,
        "y" : 606.0
      },
      "selected" : false
    }, {
      "data" : {
        "id" : "408",
        "STEPdb_Sub_cellular_Location" : "Nucleoid, Peripheral inner membrane protein facing the cytoplasm",
        "target_40" : "",
        "Taxonomy_ID" : "83333",
        "dip" : [ "" ],
        "chembl" : [ "" ],
        "unknown" : [ "" ],
        "BindingDB_polymerID" : [ "" ],
        "shared_name" : "P22523",
        "Protein_names" : "Chromosome partition protein MukB (Structural maintenance of chromosome-related protein)",
        "Gene_name" : "mukB",
        "SUID" : 408,
        "Human_Readable_Label" : "MUKB",
        "Localizome" : "Cytoplasmic",
        "selected" : false,
        "obo_chebi" : [ "" ],
        "psi_mi" : [ "" ],
        "JW_ASKA_" : "JW0907",
        "Matching_Attribute" : [ "P22523" ],
        "BindingDB_monomerID" : [ "" ],
        "final_target_10" : "",
        "ASKA_" : "Cytoplasm",
        "Entry_name" : "MUKB_ECOLI",
        "refseq" : [ "" ],
        "intact" : [ "" ],
        "MS_ID" : "1",
        "Taxonomy_Name" : "Escherichia coli K-12",
        "PSORTdb" : "Cytoplasmic",
        "name" : "P22523",
        "UniRef100" : "C4ZQ50",
        "STEPdb_simplified" : "Peripheral IM",
        "uniprot" : [ "MUKB_ECOLI", "b0924", "JW0907", "MUKB", "mukB", "P22523" ],
        "cid" : [ "" ]
      },
      "position" : {
        "x" : 1586.0,
        "y" : 650.0
      },
      "selected" : false
    }, {
      "data" : {
        "id" : "407",
        "STEPdb_Sub_cellular_Location" : "Cytoplasmic",
        "target_40" : "",
        "Taxonomy_ID" : "83333",
        "dip" : [ "" ],
        "chembl" : [ "" ],
        "unknown" : [ "" ],
        "BindingDB_polymerID" : [ "" ],
        "shared_name" : "P0A9M0",
        "Protein_names" : "Lon protease (EC 3.4.21.53) (ATP-dependent protease La)",
        "Gene_name" : "lon",
        "SUID" : 407,
        "Ratio" : -0.366315626,
        "P_value" : 0.499800293,
        "Human_Readable_Label" : "LON",
        "Localizome" : "Cytoplasmic",
        "selected" : false,
        "obo_chebi" : [ "" ],
        "psi_mi" : [ "" ],
        "JW_ASKA_" : "JW0429",
        "Matching_Attribute" : [ "P0A9M0" ],
        "BindingDB_monomerID" : [ "" ],
        "final_target_10" : "",
        "ASKA_" : "Cytoplasm",
        "Entry_name" : "LON_ECOLI",
        "refseq" : [ "" ],
        "intact" : [ "" ],
        "MS_ID" : "1",
        "Taxonomy_Name" : "Escherichia coli K-12",
        "PSORTdb" : "Cytoplasmic",
        "name" : "P0A9M0",
        "UniRef100" : "P0A9M1",
        "STEPdb_simplified" : "Cytoplasmic",
        "uniprot" : [ "LON_ECOLI", "lopA", "deg", "b0439", "LON", "lon", "muc", "P0A9M0", "capR", "JW0429" ],
        "cid" : [ "" ]
      },
      "position" : {
        "x" : 1661.2962194591996,
        "y" : 914.9104736402855
      },
      "selected" : false
    }, {
      "data" : {
        "id" : "406",
        "STEPdb_Sub_cellular_Location" : "Peripheral inner membrane protein facing the cytoplasm",
        "target_40" : "",
        "Taxonomy_ID" : "83333",
        "dip" : [ "" ],
        "chembl" : [ "" ],
        "unknown" : [ "" ],
        "BindingDB_polymerID" : [ "" ],
        "shared_name" : "P0A9A6",
        "Protein_names" : "Cell division protein FtsZ",
        "Gene_name" : "ftsZ",
        "SUID" : 406,
        "Ratio" : -0.259549563,
        "P_value" : 0.13814867,
        "Human_Readable_Label" : "FTSZ",
        "Localizome" : "Cytoplasmic",
        "selected" : false,
        "obo_chebi" : [ "" ],
        "psi_mi" : [ "" ],
        "JW_ASKA_" : "JW0093",
        "Matching_Attribute" : [ "P0A9A6" ],
        "BindingDB_monomerID" : [ "" ],
        "final_target_10" : "",
        "ASKA_" : "Ring",
        "Entry_name" : "FTSZ_ECOLI",
        "refseq" : [ "" ],
        "intact" : [ "" ],
        "MS_ID" : "1",
        "Taxonomy_Name" : "Escherichia coli K-12",
        "PSORTdb" : "Cytoplasmic Membrane",
        "name" : "P0A9A6",
        "UniRef100" : "P0A9A8",
        "STEPdb_simplified" : "Peripheral IM",
        "uniprot" : [ "FTSZ_ECOLI", "JW0093", "FTSZ", "ftsZ", "b0095", "sfiB", "P0A9A6", "sulB" ],
        "cid" : [ "" ]
      },
      "position" : {
        "x" : 1622.3086090908491,
        "y" : 1011.1030080442924
      },
      "selected" : false
    }, {
      "data" : {
        "id" : "405",
        "STEPdb_Sub_cellular_Location" : "Peripheral inner membrane protein facing the cytoplasm",
        "target_40" : "",
        "Taxonomy_ID" : "83333",
        "dip" : [ "" ],
        "chembl" : [ "" ],
        "unknown" : [ "" ],
        "BindingDB_polymerID" : [ "" ],
        "shared_name" : "P0A6H5",
        "Protein_names" : "ATP-dependent protease ATPase subunit HslU (Heat shock protein HslU) (Unfoldase HslU)",
        "Gene_name" : "hslU",
        "SUID" : 405,
        "Ratio" : 0.330352948,
        "P_value" : 0.157523513,
        "Human_Readable_Label" : "htpI",
        "Localizome" : "Cytoplasmic",
        "selected" : false,
        "obo_chebi" : [ "" ],
        "psi_mi" : [ "" ],
        "JW_ASKA_" : "JW3902",
        "Matching_Attribute" : [ "P0A6H5" ],
        "BindingDB_monomerID" : [ "" ],
        "final_target_10" : "",
        "ASKA_" : "Cytoplasm",
        "Entry_name" : "HSLU_ECOLI",
        "refseq" : [ "" ],
        "intact" : [ "" ],
        "MS_ID" : "1",
        "Taxonomy_Name" : "Escherichia coli K-12",
        "PSORTdb" : "Cytoplasmic",
        "name" : "P0A6H5",
        "UniRef100" : "P0A6H6",
        "STEPdb_simplified" : "Peripheral IM",
        "uniprot" : [ "P0A6H5", "htpI", "HSLU", "hslU", "HSLU_ECOLI", "b3931", "JW3902" ],
        "cid" : [ "" ]
      },
      "position" : {
        "x" : 1714.935711810716,
        "y" : 905.8884352491664
      },
      "selected" : false
    }, {
      "data" : {
        "id" : "404",
        "STEPdb_Sub_cellular_Location" : "Integral Inner Membrane",
        "target_40" : "",
        "Taxonomy_ID" : "83333",
        "dip" : [ "" ],
        "chembl" : [ "" ],
        "unknown" : [ "" ],
        "BindingDB_polymerID" : [ "" ],
        "shared_name" : "P03960",
        "Protein_names" : "Potassium-transporting ATPase B chain (EC 3.6.3.12) (ATP phosphohydrolase [potassium-transporting] B chain) (Potassium-binding and translocating subunit B) (Potassium-translocating ATPase B chain)",
        "Gene_name" : "kdpB",
        "SUID" : 404,
        "Human_Readable_Label" : "JW0685",
        "Localizome" : "Integral Membrane Protein",
        "selected" : false,
        "obo_chebi" : [ "" ],
        "psi_mi" : [ "" ],
        "JW_ASKA_" : "JW0685",
        "Matching_Attribute" : [ "P03960" ],
        "BindingDB_monomerID" : [ "" ],
        "final_target_10" : "",
        "ASKA_" : "Cytoplasm",
        "Entry_name" : "ATKB_ECOLI",
        "refseq" : [ "" ],
        "intact" : [ "" ],
        "MS_ID" : "",
        "Taxonomy_Name" : "Escherichia coli K-12",
        "PSORTdb" : "Cytoplasmic Membrane",
        "name" : "P03960",
        "UniRef100" : "C4ZWH3",
        "STEPdb_simplified" : "Membrane",
        "uniprot" : [ "P03960", "JW0685", "KDPB", "kdpB", "ATKB_ECOLI", "b0697" ],
        "cid" : [ "" ]
      },
      "position" : {
        "x" : 1654.5299369824234,
        "y" : 1054.9251296880798
      },
      "selected" : false
    }, {
      "data" : {
        "id" : "403",
        "STEPdb_Sub_cellular_Location" : "Cytoplasmic",
        "target_40" : "",
        "Taxonomy_ID" : "83333",
        "dip" : [ "" ],
        "chembl" : [ "" ],
        "unknown" : [ "" ],
        "BindingDB_polymerID" : [ "" ],
        "shared_name" : "P52102",
        "Protein_names" : "Uncharacterized ferredoxin-like protein YfhL",
        "Gene_name" : "yfhL",
        "SUID" : 403,
        "Human_Readable_Label" : "YFHL",
        "Localizome" : "Cytoplasmic",
        "selected" : false,
        "obo_chebi" : [ "" ],
        "psi_mi" : [ "" ],
        "JW_ASKA_" : "JW2546",
        "Matching_Attribute" : [ "P52102" ],
        "BindingDB_monomerID" : [ "" ],
        "final_target_10" : "",
        "ASKA_" : "Cytoplasm",
        "Entry_name" : "YFHL_ECOLI",
        "refseq" : [ "" ],
        "intact" : [ "" ],
        "MS_ID" : "",
        "Taxonomy_Name" : "Escherichia coli K-12",
        "PSORTdb" : "Unknown",
        "name" : "P52102",
        "UniRef100" : "P52102",
        "STEPdb_simplified" : "Cytoplasmic",
        "uniprot" : [ "P52102", "YFHL" ],
        "cid" : [ "" ]
      },
      "position" : {
        "x" : 2406.0,
        "y" : 2060.0
      },
      "selected" : false
    }, {
      "data" : {
        "id" : "402",
        "STEPdb_Sub_cellular_Location" : "Cytoplasmic",
        "target_40" : "",
        "Taxonomy_ID" : "83333",
        "dip" : [ "" ],
        "chembl" : [ "" ],
        "unknown" : [ "" ],
        "BindingDB_polymerID" : [ "" ],
        "shared_name" : "P08390",
        "Protein_names" : "USG-1 protein",
        "Gene_name" : "usg",
        "SUID" : 402,
        "Human_Readable_Label" : "USG",
        "Localizome" : "Cytoplasmic",
        "selected" : false,
        "obo_chebi" : [ "" ],
        "psi_mi" : [ "usg_ecoli", "usg" ],
        "JW_ASKA_" : "JW2316",
        "Matching_Attribute" : [ "P08390" ],
        "BindingDB_monomerID" : [ "" ],
        "final_target_10" : "",
        "ASKA_" : "Cytoplasm",
        "Entry_name" : "USG_ECOLI",
        "refseq" : [ "" ],
        "intact" : [ "EBI-548921" ],
        "MS_ID" : "",
        "Taxonomy_Name" : "ecoli",
        "PSORTdb" : "Cytoplasmic",
        "name" : "P08390",
        "UniRef100" : "P08390",
        "STEPdb_simplified" : "Cytoplasmic",
        "uniprot" : [ "P08390", "USG_ECOLI", "b2319", "USG", "usg", "JW2316" ],
        "cid" : [ "" ]
      },
      "position" : {
        "x" : 2444.0,
        "y" : 1407.0
      },
      "selected" : false
    }, {
      "data" : {
        "id" : "401",
        "STEPdb_Sub_cellular_Location" : "Periplasmic",
        "target_40" : "",
        "Taxonomy_ID" : "83333",
        "dip" : [ "" ],
        "chembl" : [ "" ],
        "unknown" : [ "" ],
        "BindingDB_polymerID" : [ "" ],
        "shared_name" : "P0AEX9",
        "Protein_names" : "Maltose-binding periplasmic protein (MBP) (MMBP) (Maltodextrin-binding protein)",
        "Gene_name" : "malE",
        "SUID" : 401,
        "Ratio" : 0.293811169,
        "P_value" : 0.395406813,
        "Human_Readable_Label" : "MALE",
        "Localizome" : "Periplasmic",
        "selected" : false,
        "obo_chebi" : [ "" ],
        "psi_mi" : [ "" ],
        "JW_ASKA_" : "JW3994",
        "Matching_Attribute" : [ "P0AEX9" ],
        "BindingDB_monomerID" : [ "" ],
        "final_target_10" : "",
        "ASKA_" : "Cytoplasm",
        "Entry_name" : "MALE_ECOLI",
        "refseq" : [ "" ],
        "intact" : [ "" ],
        "MS_ID" : "1",
        "Taxonomy_Name" : "Escherichia coli K-12",
        "PSORTdb" : "Periplasmic",
        "name" : "P0AEX9",
        "UniRef100" : "P0AEY0",
        "STEPdb_simplified" : "Periplasmic",
        "uniprot" : [ "P0AEX9", "MALE" ],
        "cid" : [ "" ]
      },
      "position" : {
        "x" : 3088.0,
        "y" : 2144.0
      },
      "selected" : false
    }, {
      "data" : {
        "id" : "400",
        "STEPdb_Sub_cellular_Location" : "Cytoplasmic",
        "target_40" : "",
        "Taxonomy_ID" : "83333",
        "dip" : [ "" ],
        "chembl" : [ "" ],
        "unknown" : [ "" ],
        "BindingDB_polymerID" : [ "" ],
        "shared_name" : "P0ADR6",
        "Protein_names" : "Ribosomal RNA large subunit methyltransferase M (EC 2.1.1.186) (23S rRNA (cytidine2498-2'-O)-methyltransferase) (23S rRNA 2'-O-ribose methyltransferase RlmM)",
        "Gene_name" : "rlmM",
        "SUID" : 400,
        "Human_Readable_Label" : "RRMT_ECOLI",
        "Localizome" : "Cytoplasmic",
        "selected" : false,
        "obo_chebi" : [ "" ],
        "psi_mi" : [ "" ],
        "JW_ASKA_" : "JW2777",
        "Matching_Attribute" : [ "P0ADR6" ],
        "BindingDB_monomerID" : [ "" ],
        "final_target_10" : "",
        "ASKA_" : "Cytoplasm",
        "Entry_name" : "RLMM_ECOLI",
        "refseq" : [ "" ],
        "intact" : [ "" ],
        "MS_ID" : "",
        "Taxonomy_Name" : "Escherichia coli K-12",
        "PSORTdb" : "Cytoplasmic",
        "name" : "P0ADR6",
        "UniRef100" : "A7ZQQ1",
        "STEPdb_simplified" : "Cytoplasmic",
        "uniprot" : [ "P0ADR6", "b2806", "b1976", "RRMT_ECOLI", "ygdE", "JW2777", "RLMM", "rlmM" ],
        "cid" : [ "" ]
      },
      "position" : {
        "x" : 3042.0,
        "y" : 2262.0
      },
      "selected" : false
    }, {
      "data" : {
        "id" : "399",
        "STEPdb_Sub_cellular_Location" : "Cytoplasmic",
        "target_40" : "",
        "Taxonomy_ID" : "83333",
        "dip" : [ "" ],
        "chembl" : [ "" ],
        "unknown" : [ "" ],
        "BindingDB_polymerID" : [ "" ],
        "shared_name" : "P77425",
        "Protein_names" : "Allantoate amidohydrolase (EC 3.5.3.-) (Allantoate deiminase)",
        "Gene_name" : "allC",
        "SUID" : 399,
        "Human_Readable_Label" : "JW0504",
        "Localizome" : "Cytoplasmic",
        "selected" : false,
        "obo_chebi" : [ "" ],
        "psi_mi" : [ "" ],
        "JW_ASKA_" : "JW0504",
        "Matching_Attribute" : [ "P77425" ],
        "BindingDB_monomerID" : [ "" ],
        "final_target_10" : "",
        "ASKA_" : "Cytoplasm",
        "Entry_name" : "ALLC_ECOLI",
        "refseq" : [ "" ],
        "intact" : [ "" ],
        "MS_ID" : "",
        "Taxonomy_Name" : "Escherichia coli K-12",
        "PSORTdb" : "Cytoplasmic",
        "name" : "P77425",
        "UniRef100" : "P77425",
        "STEPdb_simplified" : "Cytoplasmic",
        "uniprot" : [ "JW0504", "P77425", "glxB7", "b0516", "ALLC_ECOLI", "ylbB", "ALLC", "allC" ],
        "cid" : [ "" ]
      },
      "position" : {
        "x" : 3077.0,
        "y" : 2198.0
      },
      "selected" : false
    }, {
      "data" : {
        "id" : "398",
        "STEPdb_Sub_cellular_Location" : "Cytoplasmic",
        "target_40" : "",
        "Taxonomy_ID" : "83333",
        "dip" : [ "" ],
        "chembl" : [ "" ],
        "unknown" : [ "" ],
        "BindingDB_polymerID" : [ "" ],
        "shared_name" : "P0A9H1",
        "Protein_names" : "G/U mismatch-specific DNA glycosylase (EC 3.2.2.28) (Double-strand-specific uracil glycosylase) (Mismatch-specific uracil DNA-glycosylase) (MUG)",
        "Gene_name" : "mug",
        "SUID" : 398,
        "Human_Readable_Label" : "MUG",
        "Localizome" : "Cytoplasmic",
        "selected" : false,
        "obo_chebi" : [ "" ],
        "psi_mi" : [ "" ],
        "JW_ASKA_" : "JW3040",
        "Matching_Attribute" : [ "P0A9H1" ],
        "BindingDB_monomerID" : [ "" ],
        "final_target_10" : "",
        "ASKA_" : "Cytoplasm",
        "Entry_name" : "MUG_ECOLI",
        "refseq" : [ "" ],
        "intact" : [ "" ],
        "MS_ID" : "",
        "Taxonomy_Name" : "Escherichia coli K-12",
        "PSORTdb" : "Cytoplasmic",
        "name" : "P0A9H1",
        "UniRef100" : "B7MB04",
        "STEPdb_simplified" : "Cytoplasmic",
        "uniprot" : [ "MUG_ECOLI", "ygjF", "P0A9H1", "b3068", "MUG", "mug", "JW3040" ],
        "cid" : [ "" ]
      },
      "position" : {
        "x" : 2146.0,
        "y" : 2576.0
      },
      "selected" : false
    }, {
      "data" : {
        "id" : "397",
        "STEPdb_Sub_cellular_Location" : "Cytoplasmic",
        "target_40" : "",
        "Taxonomy_ID" : "83333",
        "dip" : [ "" ],
        "chembl" : [ "" ],
        "unknown" : [ "" ],
        "BindingDB_polymerID" : [ "" ],
        "shared_name" : "P0A9Y6",
        "Protein_names" : "Cold shock-like protein CspC (CSP-C)",
        "Gene_name" : "cspC",
        "SUID" : 397,
        "Human_Readable_Label" : "CSPC",
        "Localizome" : "Cytoplasmic",
        "selected" : false,
        "obo_chebi" : [ "" ],
        "psi_mi" : [ "" ],
        "JW_ASKA_" : "JW1812",
        "Matching_Attribute" : [ "P0A9Y6" ],
        "BindingDB_monomerID" : [ "" ],
        "final_target_10" : "",
        "ASKA_" : "Cytoplasm",
        "Entry_name" : "CSPC_ECOLI",
        "refseq" : [ "" ],
        "intact" : [ "" ],
        "MS_ID" : "1",
        "Taxonomy_Name" : "Escherichia coli K-12",
        "PSORTdb" : "Cytoplasmic",
        "name" : "P0A9Y6",
        "UniRef100" : "P0A9Y8",
        "STEPdb_simplified" : "Cytoplasmic",
        "uniprot" : [ "CSPC_ECOLI", "JW1812", "P0A9Y6", "b1823", "msmB", "CSPC", "cspC" ],
        "cid" : [ "" ]
      },
      "position" : {
        "x" : 2399.0,
        "y" : 2785.0
      },
      "selected" : false
    }, {
      "data" : {
        "id" : "396",
        "STEPdb_Sub_cellular_Location" : "Cytoplasmic",
        "target_40" : "",
        "Taxonomy_ID" : "83333",
        "dip" : [ "" ],
        "chembl" : [ "" ],
        "unknown" : [ "" ],
        "BindingDB_polymerID" : [ "" ],
        "shared_name" : "P0A9R4",
        "Protein_names" : "2Fe-2S ferredoxin",
        "Gene_name" : "fdx",
        "SUID" : 396,
        "Human_Readable_Label" : "JW2509",
        "Localizome" : "Cytoplasmic",
        "selected" : false,
        "obo_chebi" : [ "" ],
        "psi_mi" : [ "" ],
        "JW_ASKA_" : "JW2509",
        "Matching_Attribute" : [ "P0A9R4" ],
        "BindingDB_monomerID" : [ "" ],
        "final_target_10" : "",
        "ASKA_" : "Cytoplasm",
        "Entry_name" : "FER_ECOLI",
        "refseq" : [ "" ],
        "intact" : [ "" ],
        "MS_ID" : "",
        "Taxonomy_Name" : "Escherichia coli K-12",
        "PSORTdb" : "Cytoplasmic",
        "name" : "P0A9R4",
        "UniRef100" : "P0A9R5",
        "STEPdb_simplified" : "Cytoplasmic",
        "uniprot" : [ "JW2509", "b2525", "FDX", "fdx", "P0A9R4", "FER_ECOLI" ],
        "cid" : [ "" ]
      },
      "position" : {
        "x" : 2134.0,
        "y" : 2620.0
      },
      "selected" : false
    }, {
      "data" : {
        "id" : "395",
        "STEPdb_Sub_cellular_Location" : "Peripheral inner membrane protein facing the cytoplasm",
        "target_40" : "",
        "Taxonomy_ID" : "83333",
        "dip" : [ "" ],
        "chembl" : [ "" ],
        "unknown" : [ "" ],
        "BindingDB_polymerID" : [ "" ],
        "shared_name" : "P33916",
        "Protein_names" : "Uncharacterized ABC transporter ATP-binding protein YejF",
        "Gene_name" : "yejF",
        "SUID" : 395,
        "Ratio" : 0.516730062,
        "P_value" : 0.149973854,
        "Human_Readable_Label" : "yejF",
        "Localizome" : "Cytoplasmic",
        "selected" : false,
        "obo_chebi" : [ "" ],
        "psi_mi" : [ "yejF", "yejf_ecoli" ],
        "JW_ASKA_" : "JW2168",
        "Matching_Attribute" : [ "P33916" ],
        "BindingDB_monomerID" : [ "" ],
        "final_target_10" : "",
        "ASKA_" : "Membrane",
        "Entry_name" : "YEJF_ECOLI",
        "refseq" : [ "" ],
        "intact" : [ "EBI-560808" ],
        "MS_ID" : "1",
        "Taxonomy_Name" : "ecoli",
        "PSORTdb" : "Cytoplasmic Membrane",
        "name" : "P33916",
        "UniRef100" : "P33916",
        "STEPdb_simplified" : "Peripheral IM",
        "uniprot" : [ "yejF", "YEJF", "P33916", "b2180", "JW2168", "YEJF_ECOLI" ],
        "cid" : [ "" ]
      },
      "position" : {
        "x" : 2542.0,
        "y" : 2717.0
      },
      "selected" : false
    }, {
      "data" : {
        "id" : "394",
        "STEPdb_Sub_cellular_Location" : "Cytoplasmic",
        "target_40" : "",
        "Taxonomy_ID" : "83333",
        "dip" : [ "" ],
        "chembl" : [ "" ],
        "unknown" : [ "" ],
        "BindingDB_polymerID" : [ "" ],
        "shared_name" : "P0ABS1",
        "Protein_names" : "RNA polymerase-binding transcription factor DksA (DnaK suppressor protein)",
        "Gene_name" : "dksA",
        "SUID" : 394,
        "Human_Readable_Label" : "DKSA",
        "Localizome" : "Cytoplasmic",
        "selected" : false,
        "obo_chebi" : [ "" ],
        "psi_mi" : [ "" ],
        "JW_ASKA_" : "JW0141",
        "Matching_Attribute" : [ "P0ABS1" ],
        "BindingDB_monomerID" : [ "" ],
        "final_target_10" : "",
        "ASKA_" : "Cytoplasm",
        "Entry_name" : "DKSA_ECOLI",
        "refseq" : [ "" ],
        "intact" : [ "" ],
        "MS_ID" : "",
        "Taxonomy_Name" : "Escherichia coli K-12",
        "PSORTdb" : "Cytoplasmic",
        "name" : "P0ABS1",
        "UniRef100" : "P0ABS3",
        "STEPdb_simplified" : "Cytoplasmic",
        "uniprot" : [ "DKSA", "P0ABS1", "DKSA_ECOLI", "dksA", "JW0141", "b0145" ],
        "cid" : [ "" ]
      },
      "position" : {
        "x" : 2171.0,
        "y" : 2651.0
      },
      "selected" : false
    }, {
      "data" : {
        "id" : "393",
        "STEPdb_Sub_cellular_Location" : "Nucleoid",
        "target_40" : "",
        "Taxonomy_ID" : "83333",
        "dip" : [ "" ],
        "chembl" : [ "" ],
        "unknown" : [ "" ],
        "BindingDB_polymerID" : [ "" ],
        "shared_name" : "P0AE72",
        "Protein_names" : "Antitoxin MazE",
        "Gene_name" : "mazE",
        "SUID" : 393,
        "Human_Readable_Label" : "chpAI",
        "Localizome" : "Cytoplasmic",
        "selected" : false,
        "obo_chebi" : [ "" ],
        "psi_mi" : [ "" ],
        "JW_ASKA_" : "JW2754",
        "Matching_Attribute" : [ "P0AE72" ],
        "BindingDB_monomerID" : [ "" ],
        "final_target_10" : "",
        "ASKA_" : "Cytoplasm",
        "Entry_name" : "MAZE_ECOLI",
        "refseq" : [ "" ],
        "intact" : [ "" ],
        "MS_ID" : "",
        "Taxonomy_Name" : "Escherichia coli K-12",
        "PSORTdb" : "Unknown",
        "name" : "P0AE72",
        "UniRef100" : "P0AE73",
        "STEPdb_simplified" : "Cytoplasmic",
        "uniprot" : [ "chpAI", "P0AE72", "chpR", "JW2754", "CHPR_ECOLI", "MAZE", "mazE", "b2783" ],
        "cid" : [ "" ]
      },
      "position" : {
        "x" : 2203.0,
        "y" : 2577.0
      },
      "selected" : false
    }, {
      "data" : {
        "id" : "392",
        "STEPdb_Sub_cellular_Location" : "Cytoplasmic",
        "target_40" : "",
        "Taxonomy_ID" : "83333",
        "dip" : [ "" ],
        "chembl" : [ "" ],
        "unknown" : [ "" ],
        "BindingDB_polymerID" : [ "" ],
        "shared_name" : "P67080",
        "Protein_names" : "UPF0001 protein YggS",
        "Gene_name" : "yggS",
        "SUID" : 392,
        "Human_Readable_Label" : "yggS",
        "Localizome" : "Cytoplasmic",
        "selected" : false,
        "obo_chebi" : [ "" ],
        "psi_mi" : [ "" ],
        "JW_ASKA_" : "JW2918",
        "Matching_Attribute" : [ "P67080" ],
        "BindingDB_monomerID" : [ "" ],
        "final_target_10" : "",
        "ASKA_" : "Cytoplasm",
        "Entry_name" : "YGGS_ECOLI",
        "refseq" : [ "" ],
        "intact" : [ "" ],
        "MS_ID" : "",
        "Taxonomy_Name" : "Escherichia coli K-12",
        "PSORTdb" : "Cytoplasmic",
        "name" : "P67080",
        "UniRef100" : "P67082",
        "STEPdb_simplified" : "Cytoplasmic",
        "uniprot" : [ "P67080", "yggS", "YGGS", "JW2918", "b2951", "YGGS_ECOLI" ],
        "cid" : [ "" ]
      },
      "position" : {
        "x" : 2213.0,
        "y" : 2627.0
      },
      "selected" : false
    }, {
      "data" : {
        "id" : "391",
        "STEPdb_Sub_cellular_Location" : "Nucleoid",
        "target_40" : "",
        "Taxonomy_ID" : "83333",
        "dip" : [ "" ],
        "chembl" : [ "" ],
        "unknown" : [ "" ],
        "BindingDB_polymerID" : [ "" ],
        "shared_name" : "P76250",
        "Protein_names" : "HTH-type transcriptional regulator DmlR (D-malate degradation protein R)",
        "Gene_name" : "dmlR",
        "SUID" : 391,
        "Human_Readable_Label" : "dmlR",
        "Localizome" : "Cytoplasmic",
        "selected" : false,
        "obo_chebi" : [ "" ],
        "psi_mi" : [ "dmlR", "dmlr_ecoli" ],
        "JW_ASKA_" : "JW1788",
        "Matching_Attribute" : [ "P76250" ],
        "BindingDB_monomerID" : [ "" ],
        "final_target_10" : "",
        "ASKA_" : "Nucleoid",
        "Entry_name" : "DMLR_ECOLI",
        "refseq" : [ "" ],
        "intact" : [ "EBI-1125518" ],
        "MS_ID" : "",
        "Taxonomy_Name" : "ecoli",
        "PSORTdb" : "Unknown",
        "name" : "P76250",
        "UniRef100" : "P76250",
        "STEPdb_simplified" : "Cytoplasmic",
        "uniprot" : [ "dmlR", "YEAT_ECOLI", "b1799", "JW1788", "yeaT", "D-malate degradation protein R", "P76250", "DMLR" ],
        "cid" : [ "" ]
      },
      "position" : {
        "x" : 2475.0,
        "y" : 2737.0
      },
      "selected" : false
    }, {
      "data" : {
        "id" : "390",
        "STEPdb_Sub_cellular_Location" : "Cytoplasmic",
        "target_40" : "",
        "Taxonomy_ID" : "83333",
        "dip" : [ "" ],
        "chembl" : [ "" ],
        "unknown" : [ "" ],
        "BindingDB_polymerID" : [ "" ],
        "shared_name" : "P76215",
        "Protein_names" : "Succinylglutamate desuccinylase (EC 3.5.1.96)",
        "Gene_name" : "astE",
        "SUID" : 390,
        "Human_Readable_Label" : "JW1733",
        "Localizome" : "Cytoplasmic",
        "selected" : false,
        "obo_chebi" : [ "" ],
        "psi_mi" : [ "" ],
        "JW_ASKA_" : "JW1733",
        "Matching_Attribute" : [ "P76215" ],
        "BindingDB_monomerID" : [ "" ],
        "final_target_10" : "",
        "ASKA_" : "Cytoplasm",
        "Entry_name" : "ASTE_ECOLI",
        "refseq" : [ "" ],
        "intact" : [ "" ],
        "MS_ID" : "",
        "Taxonomy_Name" : "Escherichia coli K-12",
        "PSORTdb" : "Cytoplasmic",
        "name" : "P76215",
        "UniRef100" : "B7M1F6",
        "STEPdb_simplified" : "Cytoplasmic",
        "uniprot" : [ "P76215", "b1744", "JW1733", "ASTE_ECOLI", "ydjS", "ASTE", "astE" ],
        "cid" : [ "" ]
      },
      "position" : {
        "x" : 2516.0,
        "y" : 2761.0
      },
      "selected" : false
    }, {
      "data" : {
        "id" : "389",
        "STEPdb_Sub_cellular_Location" : "Nucleoid",
        "target_40" : "",
        "Taxonomy_ID" : "83333",
        "dip" : [ "" ],
        "chembl" : [ "" ],
        "unknown" : [ "" ],
        "BindingDB_polymerID" : [ "" ],
        "shared_name" : "P77379",
        "Protein_names" : "RCS-specific HTH-type transcriptional activator RclR (Reactive chlorine resistance protein R)",
        "Gene_name" : "ykgD",
        "SUID" : 389,
        "Human_Readable_Label" : "RCLR",
        "Localizome" : "Cytoplasmic",
        "selected" : false,
        "obo_chebi" : [ "" ],
        "psi_mi" : [ "" ],
        "JW_ASKA_" : "JW0298",
        "Matching_Attribute" : [ "P77379" ],
        "BindingDB_monomerID" : [ "" ],
        "final_target_10" : "",
        "ASKA_" : "Nucleoid",
        "Entry_name" : "RCLR_ECOLI",
        "refseq" : [ "" ],
        "intact" : [ "" ],
        "MS_ID" : "",
        "Taxonomy_Name" : "Escherichia coli K-12",
        "PSORTdb" : "Unknown",
        "name" : "P77379",
        "UniRef100" : "P77379",
        "STEPdb_simplified" : "Cytoplasmic",
        "uniprot" : [ "P77379", "RCLR", "b0305", "YKGD_ECOLI", "ykgD", "JW0298" ],
        "cid" : [ "" ]
      },
      "position" : {
        "x" : 2578.0,
        "y" : 2683.0
      },
      "selected" : false
    }, {
      "data" : {
        "id" : "388",
        "STEPdb_Sub_cellular_Location" : "Periplasmic",
        "target_40" : "",
        "Taxonomy_ID" : "83333",
        "dip" : [ "" ],
        "chembl" : [ "" ],
        "unknown" : [ "" ],
        "BindingDB_polymerID" : [ "" ],
        "shared_name" : "P0A9P4",
        "Protein_names" : "Thioredoxin reductase (TRXR) (EC 1.8.1.9)",
        "Gene_name" : "trxB",
        "SUID" : 388,
        "Human_Readable_Label" : "TRXB",
        "Localizome" : "Periplasmic",
        "selected" : false,
        "obo_chebi" : [ "" ],
        "psi_mi" : [ "" ],
        "JW_ASKA_" : "JW0871",
        "Matching_Attribute" : [ "P0A9P4" ],
        "BindingDB_monomerID" : [ "" ],
        "final_target_10" : "",
        "ASKA_" : "Cytoplasm",
        "Entry_name" : "TRXB_ECOLI",
        "refseq" : [ "" ],
        "intact" : [ "" ],
        "MS_ID" : "1",
        "Taxonomy_Name" : "Escherichia coli K-12",
        "PSORTdb" : "Cytoplasmic",
        "name" : "P0A9P4",
        "UniRef100" : "P0A9P5",
        "STEPdb_simplified" : "Periplasmic",
        "uniprot" : [ "P0A9P4", "TRXB" ],
        "cid" : [ "" ]
      },
      "position" : {
        "x" : 1737.0,
        "y" : 2296.0
      },
      "selected" : false
    }, {
      "data" : {
        "id" : "387",
        "STEPdb_Sub_cellular_Location" : "Ribosomal",
        "target_40" : "",
        "Taxonomy_ID" : "83333",
        "dip" : [ "" ],
        "chembl" : [ "" ],
        "unknown" : [ "" ],
        "BindingDB_polymerID" : [ "" ],
        "shared_name" : "P62399",
        "Protein_names" : "50S ribosomal protein L5",
        "Gene_name" : "rplE",
        "SUID" : 387,
        "Ratio" : -0.656835067,
        "P_value" : 0.102267119,
        "Human_Readable_Label" : "RPLE",
        "Localizome" : "Cytoplasmic",
        "selected" : false,
        "obo_chebi" : [ "" ],
        "psi_mi" : [ "" ],
        "JW_ASKA_" : "JW3270",
        "Matching_Attribute" : [ "P62399" ],
        "BindingDB_monomerID" : [ "" ],
        "final_target_10" : "",
        "ASKA_" : "Cytoplasm",
        "Entry_name" : "RL5_ECOLI",
        "refseq" : [ "" ],
        "intact" : [ "" ],
        "MS_ID" : "1",
        "Taxonomy_Name" : "Escherichia coli K-12",
        "PSORTdb" : "Cytoplasmic",
        "name" : "P62399",
        "UniRef100" : "A7ZSJ7",
        "STEPdb_simplified" : "Cytoplasmic",
        "uniprot" : [ "RPLE", "rplE", "P62399", "b3308", "RL5_ECOLI", "JW3270" ],
        "cid" : [ "" ]
      },
      "position" : {
        "x" : 1830.0,
        "y" : 2379.0
      },
      "selected" : false
    }, {
      "data" : {
        "id" : "386",
        "STEPdb_Sub_cellular_Location" : "Cytoplasmic",
        "target_40" : "",
        "Taxonomy_ID" : "83333",
        "dip" : [ "" ],
        "chembl" : [ "" ],
        "unknown" : [ "" ],
        "BindingDB_polymerID" : [ "" ],
        "shared_name" : "P27838",
        "Protein_names" : "Protein CyaY",
        "Gene_name" : "cyaY",
        "SUID" : 386,
        "Human_Readable_Label" : "CYAY",
        "Localizome" : "Cytoplasmic",
        "selected" : false,
        "obo_chebi" : [ "" ],
        "psi_mi" : [ "" ],
        "JW_ASKA_" : "JW3779",
        "Matching_Attribute" : [ "P27838" ],
        "BindingDB_monomerID" : [ "" ],
        "final_target_10" : "",
        "ASKA_" : "Cytoplasm",
        "Entry_name" : "CYAY_ECOLI",
        "refseq" : [ "" ],
        "intact" : [ "" ],
        "MS_ID" : "",
        "Taxonomy_Name" : "Escherichia coli K-12",
        "PSORTdb" : "Cytoplasmic",
        "name" : "P27838",
        "UniRef100" : "A7ZU09",
        "STEPdb_simplified" : "Cytoplasmic",
        "uniprot" : [ "CYAY", "P27838" ],
        "cid" : [ "" ]
      },
      "position" : {
        "x" : 1815.0,
        "y" : 2337.0
      },
      "selected" : false
    }, {
      "data" : {
        "id" : "385",
        "STEPdb_Sub_cellular_Location" : "Peripheral inner membrane protein facing the cytoplasm",
        "target_40" : "",
        "Taxonomy_ID" : "83333",
        "dip" : [ "" ],
        "chembl" : [ "" ],
        "unknown" : [ "" ],
        "BindingDB_polymerID" : [ "" ],
        "shared_name" : "P0AFD1",
        "Protein_names" : "NADH-quinone oxidoreductase subunit E (EC 1.6.99.5) (NADH dehydrogenase I subunit E) (NDH-1 subunit E) (NUO5)",
        "Gene_name" : "nuoE",
        "SUID" : 385,
        "Ratio" : 0.015434934,
        "P_value" : 0.844674621,
        "Human_Readable_Label" : "NUOE",
        "Localizome" : "Cytoplasmic",
        "selected" : false,
        "obo_chebi" : [ "" ],
        "psi_mi" : [ "" ],
        "JW_ASKA_" : "JW2280",
        "Matching_Attribute" : [ "P0AFD1" ],
        "BindingDB_monomerID" : [ "" ],
        "final_target_10" : "",
        "ASKA_" : "Cytoplasm",
        "Entry_name" : "NUOE_ECOLI",
        "refseq" : [ "" ],
        "intact" : [ "" ],
        "MS_ID" : "1",
        "Taxonomy_Name" : "Escherichia coli K-12",
        "PSORTdb" : "Cytoplasmic",
        "name" : "P0AFD1",
        "UniRef100" : "P0AFD2",
        "STEPdb_simplified" : "Peripheral IM",
        "uniprot" : [ "NUOE_ECOLI", "b2285", "P0AFD1", "NUOE", "JW2280", "nuoE" ],
        "cid" : [ "" ]
      },
      "position" : {
        "x" : 1767.0,
        "y" : 2336.0
      },
      "selected" : false
    }, {
      "data" : {
        "id" : "384",
        "STEPdb_Sub_cellular_Location" : "Peripheral inner membrane protein facing the cytoplasm",
        "target_40" : "",
        "Taxonomy_ID" : "83333",
        "dip" : [ "" ],
        "chembl" : [ "" ],
        "unknown" : [ "" ],
        "BindingDB_polymerID" : [ "" ],
        "shared_name" : "P0AFD6",
        "Protein_names" : "NADH-quinone oxidoreductase subunit I (EC 1.6.99.5) (NADH dehydrogenase I subunit I) (NDH-1 subunit I) (NUO9)",
        "Gene_name" : "nuoI",
        "SUID" : 384,
        "Ratio" : -0.063731172,
        "P_value" : 0.650725255,
        "Human_Readable_Label" : "nuoI",
        "Localizome" : "Cytoplasmic",
        "selected" : false,
        "obo_chebi" : [ "" ],
        "psi_mi" : [ "" ],
        "JW_ASKA_" : "JW2276",
        "Matching_Attribute" : [ "P0AFD6" ],
        "BindingDB_monomerID" : [ "" ],
        "final_target_10" : "",
        "ASKA_" : "No GFP signal",
        "Entry_name" : "NUOI_ECOLI",
        "refseq" : [ "" ],
        "intact" : [ "" ],
        "MS_ID" : "1",
        "Taxonomy_Name" : "Escherichia coli K-12",
        "PSORTdb" : "Cytoplasmic",
        "name" : "P0AFD6",
        "UniRef100" : "P0AFD8",
        "STEPdb_simplified" : "Peripheral IM",
        "uniprot" : [ "P0AFD6", "nuoI", "JW2276", "NUOI", "NUOI_ECOLI", "b2281" ],
        "cid" : [ "" ]
      },
      "position" : {
        "x" : 1973.0,
        "y" : 2378.0
      },
      "selected" : false
    }, {
      "data" : {
        "id" : "383",
        "STEPdb_Sub_cellular_Location" : "Cytoplasmic",
        "target_40" : "",
        "Taxonomy_ID" : "83333",
        "dip" : [ "" ],
        "chembl" : [ "" ],
        "unknown" : [ "" ],
        "BindingDB_polymerID" : [ "" ],
        "shared_name" : "P0AB65",
        "Protein_names" : "Acylphosphatase (EC 3.6.1.7) (Acylphosphate phosphohydrolase)",
        "Gene_name" : "yccX",
        "SUID" : 383,
        "Human_Readable_Label" : "YCCX",
        "Localizome" : "Cytoplasmic",
        "selected" : false,
        "obo_chebi" : [ "" ],
        "psi_mi" : [ "" ],
        "JW_ASKA_" : "JW5131",
        "Matching_Attribute" : [ "P0AB65" ],
        "BindingDB_monomerID" : [ "" ],
        "final_target_10" : "",
        "ASKA_" : "",
        "Entry_name" : "ACYP_ECOLI",
        "refseq" : [ "" ],
        "intact" : [ "" ],
        "MS_ID" : "",
        "Taxonomy_Name" : "Escherichia coli K-12",
        "PSORTdb" : "Cytoplasmic",
        "name" : "P0AB65",
        "UniRef100" : "P0AB66",
        "STEPdb_simplified" : "Cytoplasmic",
        "uniprot" : [ "P0AB65", "YCCX" ],
        "cid" : [ "" ]
      },
      "position" : {
        "x" : 1923.0,
        "y" : 2384.0
      },
      "selected" : false
    }, {
      "data" : {
        "id" : "382",
        "STEPdb_Sub_cellular_Location" : "Nucleoid, Peripheral inner membrane protein facing the cytoplasm",
        "target_40" : "",
        "Taxonomy_ID" : "83333",
        "dip" : [ "" ],
        "chembl" : [ "" ],
        "unknown" : [ "" ],
        "BindingDB_polymerID" : [ "" ],
        "shared_name" : "P0ABT2",
        "Protein_names" : "DNA protection during starvation protein (EC 1.16.-.-)",
        "Gene_name" : "dps",
        "SUID" : 382,
        "Ratio" : -0.416850329,
        "P_value" : 0.289878731,
        "Human_Readable_Label" : "JW0797",
        "Localizome" : "Cytoplasmic",
        "selected" : false,
        "obo_chebi" : [ "" ],
        "psi_mi" : [ "" ],
        "JW_ASKA_" : "JW0797",
        "Matching_Attribute" : [ "P0ABT2" ],
        "BindingDB_monomerID" : [ "" ],
        "final_target_10" : "",
        "ASKA_" : "Focus",
        "Entry_name" : "DPS_ECOLI",
        "refseq" : [ "" ],
        "intact" : [ "" ],
        "MS_ID" : "1",
        "Taxonomy_Name" : "Escherichia coli K-12",
        "PSORTdb" : "Cytoplasmic",
        "name" : "P0ABT2",
        "UniRef100" : "A7ZJM7",
        "STEPdb_simplified" : "Peripheral IM",
        "uniprot" : [ "b0812", "JW0797", "DPS", "dps", "P0ABT2", "pexB", "vtm", "DPS_ECOLI" ],
        "cid" : [ "" ]
      },
      "position" : {
        "x" : 1878.0,
        "y" : 2376.0
      },
      "selected" : false
    }, {
      "data" : {
        "id" : "381",
        "STEPdb_Sub_cellular_Location" : "Cytoplasmic",
        "target_40" : "",
        "Taxonomy_ID" : "83333",
        "dip" : [ "" ],
        "chembl" : [ "" ],
        "unknown" : [ "" ],
        "BindingDB_polymerID" : [ "" ],
        "shared_name" : "P0A8A2",
        "Protein_names" : "Probable transcriptional regulatory protein YeeN",
        "Gene_name" : "yeeN",
        "SUID" : 381,
        "Human_Readable_Label" : "JW1964",
        "Localizome" : "Cytoplasmic",
        "selected" : false,
        "obo_chebi" : [ "" ],
        "psi_mi" : [ "" ],
        "JW_ASKA_" : "JW1964",
        "Matching_Attribute" : [ "P0A8A2" ],
        "BindingDB_monomerID" : [ "" ],
        "final_target_10" : "",
        "ASKA_" : "",
        "Entry_name" : "YEEN_ECOLI",
        "refseq" : [ "" ],
        "intact" : [ "" ],
        "MS_ID" : "",
        "Taxonomy_Name" : "Escherichia coli K-12",
        "PSORTdb" : "Cytoplasmic",
        "name" : "P0A8A2",
        "UniRef100" : "Q0TGH3",
        "STEPdb_simplified" : "Cytoplasmic",
        "uniprot" : [ "JW1964", "b1983", "YEEN", "YEEN_ECOLI", "yeeN", "P0A8A2" ],
        "cid" : [ "" ]
      },
      "position" : {
        "x" : 2246.0,
        "y" : 383.0
      },
      "selected" : false
    }, {
      "data" : {
        "id" : "380",
        "STEPdb_Sub_cellular_Location" : "Cytoplasmic",
        "target_40" : "",
        "Taxonomy_ID" : "83333",
        "dip" : [ "" ],
        "chembl" : [ "" ],
        "unknown" : [ "" ],
        "BindingDB_polymerID" : [ "" ],
        "shared_name" : "P09996",
        "Protein_names" : "Uncharacterized protein YidB",
        "Gene_name" : "yidB",
        "SUID" : 380,
        "Human_Readable_Label" : "YIDB",
        "Localizome" : "Cytoplasmic",
        "selected" : false,
        "obo_chebi" : [ "" ],
        "psi_mi" : [ "" ],
        "JW_ASKA_" : "JW3675",
        "Matching_Attribute" : [ "P09996" ],
        "BindingDB_monomerID" : [ "" ],
        "final_target_10" : "",
        "ASKA_" : "Cytoplasm",
        "Entry_name" : "YIDB_ECOLI",
        "refseq" : [ "" ],
        "intact" : [ "" ],
        "MS_ID" : "",
        "Taxonomy_Name" : "Escherichia coli K-12",
        "PSORTdb" : "Unknown",
        "name" : "P09996",
        "UniRef100" : "P09996",
        "STEPdb_simplified" : "Cytoplasmic",
        "uniprot" : [ "YIDB_ECOLI", "yidB", "JW3675", "YIDB", "b3698", "P09996" ],
        "cid" : [ "" ]
      },
      "position" : {
        "x" : 2078.0,
        "y" : 1238.0
      },
      "selected" : false
    }, {
      "data" : {
        "id" : "379",
        "STEPdb_Sub_cellular_Location" : "Peripheral inner membrane protein facing the cytoplasm",
        "target_40" : "",
        "Taxonomy_ID" : "83333",
        "dip" : [ "" ],
        "chembl" : [ "" ],
        "unknown" : [ "" ],
        "BindingDB_polymerID" : [ "" ],
        "shared_name" : "P0A9H9",
        "Protein_names" : "Protein phosphatase CheZ (EC 3.1.3.-) (Chemotaxis protein CheZ)",
        "Gene_name" : "cheZ",
        "SUID" : 379,
        "Human_Readable_Label" : "cheZ",
        "Localizome" : "Cytoplasmic",
        "selected" : false,
        "obo_chebi" : [ "" ],
        "psi_mi" : [ "" ],
        "JW_ASKA_" : "JW1870",
        "Matching_Attribute" : [ "P0A9H9" ],
        "BindingDB_monomerID" : [ "" ],
        "final_target_10" : "",
        "ASKA_" : "Focus",
        "Entry_name" : "CHEZ_ECOLI",
        "refseq" : [ "" ],
        "intact" : [ "" ],
        "MS_ID" : "",
        "Taxonomy_Name" : "Escherichia coli K-12",
        "PSORTdb" : "Cytoplasmic",
        "name" : "P0A9H9",
        "UniRef100" : "C6EBU6",
        "STEPdb_simplified" : "Peripheral IM",
        "uniprot" : [ "cheZ", "CHEZ", "JW1870", "CHEZ_ECOLI", "b1881", "P0A9H9" ],
        "cid" : [ "" ]
      },
      "position" : {
        "x" : 2045.0,
        "y" : 401.0
      },
      "selected" : false
    }, {
      "data" : {
        "id" : "378",
        "STEPdb_Sub_cellular_Location" : "Cytoplasmic",
        "target_40" : "",
        "Taxonomy_ID" : "83333",
        "dip" : [ "" ],
        "chembl" : [ "" ],
        "unknown" : [ "" ],
        "BindingDB_polymerID" : [ "" ],
        "shared_name" : "P0A964",
        "Protein_names" : "Chemotaxis protein CheW",
        "Gene_name" : "cheW",
        "SUID" : 378,
        "Human_Readable_Label" : "JW1876",
        "Localizome" : "Cytoplasmic",
        "selected" : false,
        "obo_chebi" : [ "" ],
        "psi_mi" : [ "" ],
        "JW_ASKA_" : "JW1876",
        "Matching_Attribute" : [ "P0A964" ],
        "BindingDB_monomerID" : [ "" ],
        "final_target_10" : "",
        "ASKA_" : "Focus",
        "Entry_name" : "CHEW_ECOLI",
        "refseq" : [ "" ],
        "intact" : [ "" ],
        "MS_ID" : "",
        "Taxonomy_Name" : "Escherichia coli K-12",
        "PSORTdb" : "Cytoplasmic",
        "name" : "P0A964",
        "UniRef100" : "P0A966",
        "STEPdb_simplified" : "Cytoplasmic",
        "uniprot" : [ "P0A964", "b1887", "JW1876", "CHEW", "CHEW_ECOLI", "cheW" ],
        "cid" : [ "" ]
      },
      "position" : {
        "x" : 2252.0,
        "y" : 1147.0
      },
      "selected" : false
    }, {
      "data" : {
        "id" : "377",
        "STEPdb_Sub_cellular_Location" : "Cytoplasmic",
        "target_40" : "",
        "Taxonomy_ID" : "83333",
        "dip" : [ "" ],
        "chembl" : [ "" ],
        "unknown" : [ "" ],
        "BindingDB_polymerID" : [ "" ],
        "shared_name" : "P30748",
        "Protein_names" : "Molybdopterin synthase sulfur carrier subunit (MPT synthase subunit 1) (Molybdenum cofactor biosynthesis protein D) (Molybdopterin-converting factor small subunit) (Molybdopterin-converting factor subunit 1) (Sulfur carrier protein MoaD)",
        "Gene_name" : "moaD",
        "SUID" : 377,
        "Human_Readable_Label" : "MOAD",
        "Localizome" : "Cytoplasmic",
        "selected" : false,
        "obo_chebi" : [ "" ],
        "psi_mi" : [ "" ],
        "JW_ASKA_" : "JW0767",
        "Matching_Attribute" : [ "P30748" ],
        "BindingDB_monomerID" : [ "" ],
        "final_target_10" : "",
        "ASKA_" : "Cytoplasm",
        "Entry_name" : "MOAD_ECOLI",
        "refseq" : [ "" ],
        "intact" : [ "" ],
        "MS_ID" : "",
        "Taxonomy_Name" : "Escherichia coli K-12",
        "PSORTdb" : "Unknown",
        "name" : "P30748",
        "UniRef100" : "P30748",
        "STEPdb_simplified" : "Cytoplasmic",
        "uniprot" : [ "MOAD", "JW0767", "MOAD_ECOLI", "moaD", "P30748", "chlM", "chlA4", "b0784" ],
        "cid" : [ "" ]
      },
      "position" : {
        "x" : 2261.0,
        "y" : 326.0
      },
      "selected" : false
    }, {
      "data" : {
        "id" : "376",
        "STEPdb_Sub_cellular_Location" : "Peripheral inner membrane protein facing the cytoplasm",
        "target_40" : "",
        "Taxonomy_ID" : "83333",
        "dip" : [ "" ],
        "chembl" : [ "" ],
        "unknown" : [ "" ],
        "BindingDB_polymerID" : [ "" ],
        "shared_name" : "P10441",
        "Protein_names" : "Lipid-A-disaccharide synthase (EC 2.4.1.182)",
        "Gene_name" : "lpxB",
        "SUID" : 376,
        "Ratio" : 0.118194659,
        "P_value" : 0.480953671,
        "Human_Readable_Label" : "pgsB",
        "Localizome" : "Cytoplasmic",
        "selected" : false,
        "obo_chebi" : [ "" ],
        "psi_mi" : [ "" ],
        "JW_ASKA_" : "JW0177",
        "Matching_Attribute" : [ "P10441" ],
        "BindingDB_monomerID" : [ "" ],
        "final_target_10" : "",
        "ASKA_" : "Membrane",
        "Entry_name" : "LPXB_ECOLI",
        "refseq" : [ "" ],
        "intact" : [ "" ],
        "MS_ID" : "1",
        "Taxonomy_Name" : "Escherichia coli K-12",
        "PSORTdb" : "Cytoplasmic",
        "name" : "P10441",
        "UniRef100" : "A7ZHS2",
        "STEPdb_simplified" : "Peripheral IM",
        "uniprot" : [ "pgsB", "LPXB_ECOLI", "b0182", "JW0177", "lpxB", "LPXB", "P10441" ],
        "cid" : [ "" ]
      },
      "position" : {
        "x" : 2306.0,
        "y" : 340.0
      },
      "selected" : false
    }, {
      "data" : {
        "id" : "375",
        "STEPdb_Sub_cellular_Location" : "Peripheral inner membrane protein facing the cytoplasm",
        "target_40" : "",
        "Taxonomy_ID" : "83333",
        "dip" : [ "" ],
        "chembl" : [ "" ],
        "unknown" : [ "" ],
        "BindingDB_polymerID" : [ "" ],
        "shared_name" : "P43341",
        "Protein_names" : "UDP-2,3-diacylglucosamine hydrolase (EC 3.6.1.54) (UDP-2,3-diacylglucosamine diphosphatase)",
        "Gene_name" : "lpxH",
        "SUID" : 375,
        "Human_Readable_Label" : "LPXH",
        "Localizome" : "Cytoplasmic",
        "selected" : false,
        "obo_chebi" : [ "" ],
        "psi_mi" : [ "" ],
        "JW_ASKA_" : "JW0513",
        "Matching_Attribute" : [ "P43341" ],
        "BindingDB_monomerID" : [ "" ],
        "final_target_10" : "",
        "ASKA_" : "Membrane_Focus",
        "Entry_name" : "LPXH_ECOLI",
        "refseq" : [ "" ],
        "intact" : [ "" ],
        "MS_ID" : "1",
        "Taxonomy_Name" : "Escherichia coli K-12",
        "PSORTdb" : "Cytoplasmic",
        "name" : "P43341",
        "UniRef100" : "C4ZUX2",
        "STEPdb_simplified" : "Peripheral IM",
        "uniprot" : [ "b0524", "LPXH_ECOLI", "JW0513", "ybbF", "lpxH", "LPXH", "P43341" ],
        "cid" : [ "" ]
      },
      "position" : {
        "x" : 2125.0,
        "y" : 361.0
      },
      "selected" : false
    }, {
      "data" : {
        "id" : "374",
        "STEPdb_Sub_cellular_Location" : "Peripheral inner membrane protein facing the cytoplasm",
        "target_40" : "",
        "Taxonomy_ID" : "83333",
        "dip" : [ "" ],
        "chembl" : [ "" ],
        "unknown" : [ "" ],
        "BindingDB_polymerID" : [ "" ],
        "shared_name" : "P0ABB0",
        "Protein_names" : "ATP synthase subunit alpha (EC 3.6.3.14) (ATP synthase F1 sector subunit alpha) (F-ATPase subunit alpha)",
        "Gene_name" : "atpA",
        "SUID" : 374,
        "Ratio" : -0.080514455,
        "P_value" : 0.452974662,
        "Human_Readable_Label" : "uncA",
        "Localizome" : "Cytoplasmic",
        "selected" : false,
        "obo_chebi" : [ "" ],
        "psi_mi" : [ "" ],
        "JW_ASKA_" : "JW3712",
        "Matching_Attribute" : [ "P0ABB0" ],
        "BindingDB_monomerID" : [ "" ],
        "final_target_10" : "",
        "ASKA_" : "Membrane",
        "Entry_name" : "ATPA_ECOLI",
        "refseq" : [ "" ],
        "intact" : [ "" ],
        "MS_ID" : "1",
        "Taxonomy_Name" : "Escherichia coli K-12",
        "PSORTdb" : "Cytoplasmic",
        "name" : "P0ABB0",
        "UniRef100" : "A7ZTU6",
        "STEPdb_simplified" : "Peripheral IM",
        "uniprot" : [ "uncA", "ATPA_ECOLI", "papA", "P0ABB0", "atpA", "ATPA", "b3734", "JW3712" ],
        "cid" : [ "" ]
      },
      "position" : {
        "x" : 2187.0,
        "y" : 375.0
      },
      "selected" : false
    }, {
      "data" : {
        "id" : "373",
        "STEPdb_Sub_cellular_Location" : "Nucleoid, Peripheral inner membrane protein facing the cytoplasm",
        "target_40" : "",
        "Taxonomy_ID" : "83333",
        "dip" : [ "" ],
        "chembl" : [ "" ],
        "unknown" : [ "" ],
        "BindingDB_polymerID" : [ "" ],
        "shared_name" : "P0AFP4",
        "Protein_names" : "Uncharacterized oxidoreductase YbbO (EC 1.-.-.-)",
        "Gene_name" : "ybbO",
        "SUID" : 373,
        "Ratio" : -0.303371574,
        "P_value" : 1.13066E-4,
        "Human_Readable_Label" : "YBBO",
        "Localizome" : "Cytoplasmic",
        "selected" : false,
        "obo_chebi" : [ "" ],
        "psi_mi" : [ "" ],
        "JW_ASKA_" : "JW0482",
        "Matching_Attribute" : [ "P0AFP4" ],
        "BindingDB_monomerID" : [ "" ],
        "final_target_10" : "",
        "ASKA_" : "Membrane_Focus",
        "Entry_name" : "YBBO_ECOLI",
        "refseq" : [ "" ],
        "intact" : [ "" ],
        "MS_ID" : "1",
        "Taxonomy_Name" : "Escherichia coli K-12",
        "PSORTdb" : "Cytoplasmic",
        "name" : "P0AFP4",
        "UniRef100" : "P0AFP5",
        "STEPdb_simplified" : "Peripheral IM",
        "uniprot" : [ "YBBO_ECOLI", "b0493", "JW0482", "ybbO", "P0AFP4", "YBBO" ],
        "cid" : [ "" ]
      },
      "position" : {
        "x" : 2433.0,
        "y" : 408.0
      },
      "selected" : false
    }, {
      "data" : {
        "id" : "372",
        "STEPdb_Sub_cellular_Location" : "Periplasmic",
        "target_40" : "",
        "Taxonomy_ID" : "83333",
        "dip" : [ "" ],
        "chembl" : [ "" ],
        "unknown" : [ "" ],
        "BindingDB_polymerID" : [ "" ],
        "shared_name" : "P0AEL6",
        "Protein_names" : "Ferrienterobactin-binding periplasmic protein",
        "Gene_name" : "fepB",
        "SUID" : 372,
        "Human_Readable_Label" : "FEPB",
        "Localizome" : "Periplasmic",
        "selected" : false,
        "obo_chebi" : [ "" ],
        "psi_mi" : [ "" ],
        "JW_ASKA_" : "JW0584",
        "Matching_Attribute" : [ "P0AEL6" ],
        "BindingDB_monomerID" : [ "" ],
        "final_target_10" : "",
        "ASKA_" : "Cytoplasm",
        "Entry_name" : "FEPB_ECOLI",
        "refseq" : [ "" ],
        "intact" : [ "" ],
        "MS_ID" : "",
        "Taxonomy_Name" : "Escherichia coli K-12",
        "PSORTdb" : "Periplasmic",
        "name" : "P0AEL6",
        "UniRef100" : "P0AEL7",
        "STEPdb_simplified" : "Periplasmic",
        "uniprot" : [ "FEPB", "P0AEL6", "FEPB_ECOLI", "JW0584", "b0592", "fepB" ],
        "cid" : [ "" ]
      },
      "position" : {
        "x" : 2481.0,
        "y" : 527.0
      },
      "selected" : false
    }, {
      "data" : {
        "id" : "371",
        "STEPdb_Sub_cellular_Location" : "Cytoplasmic",
        "target_40" : "",
        "Taxonomy_ID" : "83333",
        "dip" : [ "" ],
        "chembl" : [ "" ],
        "unknown" : [ "" ],
        "BindingDB_polymerID" : [ "" ],
        "shared_name" : "P0A7A9",
        "Protein_names" : "Inorganic pyrophosphatase (EC 3.6.1.1) (Pyrophosphate phospho-hydrolase) (PPase)",
        "Gene_name" : "ppa",
        "SUID" : 371,
        "Ratio" : 0.242039225,
        "P_value" : 0.333948502,
        "Human_Readable_Label" : "PPA",
        "Localizome" : "Cytoplasmic",
        "selected" : false,
        "obo_chebi" : [ "" ],
        "psi_mi" : [ "" ],
        "JW_ASKA_" : "JW4185",
        "Matching_Attribute" : [ "P0A7A9" ],
        "BindingDB_monomerID" : [ "" ],
        "final_target_10" : "",
        "ASKA_" : "Focus",
        "Entry_name" : "IPYR_ECOLI",
        "refseq" : [ "" ],
        "intact" : [ "" ],
        "MS_ID" : "1",
        "Taxonomy_Name" : "Escherichia coli K-12",
        "PSORTdb" : "Cytoplasmic",
        "name" : "P0A7A9",
        "UniRef100" : "P0A7B0",
        "STEPdb_simplified" : "Cytoplasmic",
        "uniprot" : [ "PPA", "ppa", "P0A7A9", "b4226", "IPYR_ECOLI", "JW4185" ],
        "cid" : [ "" ]
      },
      "position" : {
        "x" : 2162.0,
        "y" : 328.0
      },
      "selected" : false
    }, {
      "data" : {
        "id" : "370",
        "STEPdb_Sub_cellular_Location" : "Cytoplasmic",
        "target_40" : "",
        "Taxonomy_ID" : "83333",
        "dip" : [ "" ],
        "chembl" : [ "" ],
        "unknown" : [ "" ],
        "BindingDB_polymerID" : [ "" ],
        "shared_name" : "P0AD05",
        "Protein_names" : "Uncharacterized protein YecA",
        "Gene_name" : "yecA",
        "SUID" : 370,
        "Human_Readable_Label" : "yecA",
        "Localizome" : "Cytoplasmic",
        "selected" : false,
        "obo_chebi" : [ "" ],
        "psi_mi" : [ "" ],
        "JW_ASKA_" : "JW1896",
        "Matching_Attribute" : [ "P0AD05" ],
        "BindingDB_monomerID" : [ "" ],
        "final_target_10" : "",
        "ASKA_" : "Cytoplasm",
        "Entry_name" : "YECA_ECOLI",
        "refseq" : [ "" ],
        "intact" : [ "" ],
        "MS_ID" : "",
        "Taxonomy_Name" : "Escherichia coli K-12",
        "PSORTdb" : "Cytoplasmic",
        "name" : "P0AD05",
        "UniRef100" : "P0AD05",
        "STEPdb_simplified" : "Cytoplasmic",
        "uniprot" : [ "yecA", "YECA", "JW1896", "P0AD05", "b1908", "YECA_ECOLI" ],
        "cid" : [ "" ]
      },
      "position" : {
        "x" : 2214.0,
        "y" : 320.0
      },
      "selected" : false
    }, {
      "data" : {
        "id" : "369",
        "STEPdb_Sub_cellular_Location" : "Peripheral inner membrane protein facing the cytoplasm",
        "target_40" : "",
        "Taxonomy_ID" : "83333",
        "dip" : [ "" ],
        "chembl" : [ "" ],
        "unknown" : [ "" ],
        "BindingDB_polymerID" : [ "" ],
        "shared_name" : "P17443",
        "Protein_names" : "UDP-N-acetylglucosamine--N-acetylmuramyl-(pentapeptide) pyrophosphoryl-undecaprenol N-acetylglucosamine transferase (EC 2.4.1.227) (Undecaprenyl-PP-MurNAc-pentapeptide-UDPGlcNAc GlcNAc transferase)",
        "Gene_name" : "murG",
        "SUID" : 369,
        "Ratio" : -0.047415043,
        "P_value" : 0.559838076,
        "Human_Readable_Label" : "MURG",
        "Localizome" : "",
        "selected" : false,
        "obo_chebi" : [ "" ],
        "psi_mi" : [ "murg_ecoli", "murG" ],
        "JW_ASKA_" : "JW0088",
        "Matching_Attribute" : [ "P17443" ],
        "BindingDB_monomerID" : [ "" ],
        "final_target_10" : "",
        "ASKA_" : "Membrane",
        "Entry_name" : "MURG_ECOLI",
        "refseq" : [ "" ],
        "intact" : [ "EBI-554881" ],
        "MS_ID" : "1",
        "Taxonomy_Name" : "ecoli",
        "PSORTdb" : "Cytoplasmic Membrane",
        "name" : "P17443",
        "UniRef100" : "C4ZRI5",
        "STEPdb_simplified" : "Peripheral IM",
        "uniprot" : [ "P17443", "b0090", "MURG", "JW0088", "murG", "Undecaprenyl-PP-MurNAc-pentapeptide-UDPGlcNAc GlcNAc transferase", "MURG_ECOLI" ],
        "cid" : [ "" ]
      },
      "position" : {
        "x" : 2308.0,
        "y" : 399.0
      },
      "selected" : false
    }, {
      "data" : {
        "id" : "368",
        "STEPdb_Sub_cellular_Location" : "Peripheral inner membrane protein facing the cytoplasm",
        "target_40" : "",
        "Taxonomy_ID" : "83333",
        "dip" : [ "" ],
        "chembl" : [ "" ],
        "unknown" : [ "" ],
        "BindingDB_polymerID" : [ "" ],
        "shared_name" : "P23871",
        "Protein_names" : "Ferrochelatase (EC 4.99.1.1) (Heme synthase) (Protoheme ferro-lyase)",
        "Gene_name" : "hemH",
        "SUID" : 368,
        "Ratio" : 0.087562836,
        "P_value" : 0.752210594,
        "Human_Readable_Label" : "popA",
        "Localizome" : "Cytoplasmic",
        "selected" : false,
        "obo_chebi" : [ "" ],
        "psi_mi" : [ "" ],
        "JW_ASKA_" : "JW0464",
        "Matching_Attribute" : [ "P23871" ],
        "BindingDB_monomerID" : [ "" ],
        "final_target_10" : "",
        "ASKA_" : "Membrane_Focus",
        "Entry_name" : "HEMH_ECOLI",
        "refseq" : [ "" ],
        "intact" : [ "" ],
        "MS_ID" : "1",
        "Taxonomy_Name" : "Escherichia coli K-12",
        "PSORTdb" : "Cytoplasmic",
        "name" : "P23871",
        "UniRef100" : "C4ZUS9",
        "STEPdb_simplified" : "Peripheral IM",
        "uniprot" : [ "popA", "visA", "hemH", "JW0464", "HEMH", "HEMH_ECOLI", "P23871", "b0475" ],
        "cid" : [ "" ]
      },
      "position" : {
        "x" : 2370.0,
        "y" : 426.0
      },
      "selected" : false
    }, {
      "data" : {
        "id" : "367",
        "STEPdb_Sub_cellular_Location" : "Peripheral inner membrane protein facing the cytoplasm",
        "target_40" : "",
        "Taxonomy_ID" : "83333",
        "dip" : [ "" ],
        "chembl" : [ "" ],
        "unknown" : [ "" ],
        "BindingDB_polymerID" : [ "" ],
        "shared_name" : "P24173",
        "Protein_names" : "Lipopolysaccharide heptosyltransferase 1 (EC 2.-.-.-)",
        "Gene_name" : "rfaC",
        "SUID" : 367,
        "Ratio" : 0.127472531,
        "P_value" : 0.455468,
        "Human_Readable_Label" : "RFAC",
        "Localizome" : "Cytoplasmic",
        "selected" : false,
        "obo_chebi" : [ "" ],
        "psi_mi" : [ "" ],
        "JW_ASKA_" : "JW3596",
        "Matching_Attribute" : [ "P24173" ],
        "BindingDB_monomerID" : [ "" ],
        "final_target_10" : "",
        "ASKA_" : "Membrane",
        "Entry_name" : "RFAC_ECOLI",
        "refseq" : [ "" ],
        "intact" : [ "" ],
        "MS_ID" : "1",
        "Taxonomy_Name" : "Escherichia coli K-12",
        "PSORTdb" : "Cytoplasmic",
        "name" : "P24173",
        "UniRef100" : "P24173",
        "STEPdb_simplified" : "Peripheral IM",
        "uniprot" : [ "RFAC", "rfaC", "rfa-2", "JW3596", "P24173", "RFAC_ECOLI", "b3621", "yibC", "waaC" ],
        "cid" : [ "" ]
      },
      "position" : {
        "x" : 2349.0,
        "y" : 360.0
      },
      "selected" : false
    }, {
      "data" : {
        "id" : "366",
        "STEPdb_Sub_cellular_Location" : "Peripheral inner membrane protein facing the cytoplasm",
        "target_40" : "",
        "Taxonomy_ID" : "83333",
        "dip" : [ "" ],
        "chembl" : [ "" ],
        "unknown" : [ "" ],
        "BindingDB_polymerID" : [ "" ],
        "shared_name" : "P23869",
        "Protein_names" : "Peptidyl-prolyl cis-trans isomerase B (PPIase B) (EC 5.2.1.8) (Rotamase B)",
        "Gene_name" : "ppiB",
        "SUID" : 366,
        "Ratio" : -0.123583915,
        "P_value" : 0.30056492,
        "Human_Readable_Label" : "JW0514",
        "Localizome" : "Cytoplasmic",
        "selected" : false,
        "obo_chebi" : [ "" ],
        "psi_mi" : [ "" ],
        "JW_ASKA_" : "JW0514",
        "Matching_Attribute" : [ "P23869" ],
        "BindingDB_monomerID" : [ "" ],
        "final_target_10" : "",
        "ASKA_" : "Cytoplasm",
        "Entry_name" : "PPIB_ECOLI",
        "refseq" : [ "" ],
        "intact" : [ "" ],
        "MS_ID" : "1",
        "Taxonomy_Name" : "Escherichia coli K-12",
        "PSORTdb" : "Cytoplasmic",
        "name" : "P23869",
        "UniRef100" : "P23869",
        "STEPdb_simplified" : "Peripheral IM",
        "uniprot" : [ "b0525", "JW0514", "P23869", "PPIB_ECOLI", "PPIB", "ppiB" ],
        "cid" : [ "" ]
      },
      "position" : {
        "x" : 2394.0,
        "y" : 378.0
      },
      "selected" : false
    }, {
      "data" : {
        "id" : "365",
        "STEPdb_Sub_cellular_Location" : "Peripheral inner membrane protein facing the cytoplasm",
        "target_40" : "",
        "Taxonomy_ID" : "83333",
        "dip" : [ "" ],
        "chembl" : [ "" ],
        "unknown" : [ "" ],
        "BindingDB_polymerID" : [ "" ],
        "shared_name" : "P23878",
        "Protein_names" : "Ferric enterobactin transport ATP-binding protein FepC",
        "Gene_name" : "fepC",
        "SUID" : 365,
        "Human_Readable_Label" : "FEPC",
        "Localizome" : "Cytoplasmic",
        "selected" : false,
        "obo_chebi" : [ "" ],
        "psi_mi" : [ "" ],
        "JW_ASKA_" : "JW0580",
        "Matching_Attribute" : [ "P23878" ],
        "BindingDB_monomerID" : [ "" ],
        "final_target_10" : "",
        "ASKA_" : "Focus",
        "Entry_name" : "FEPC_ECOLI",
        "refseq" : [ "" ],
        "intact" : [ "" ],
        "MS_ID" : "",
        "Taxonomy_Name" : "Escherichia coli K-12",
        "PSORTdb" : "Cytoplasmic Membrane",
        "name" : "P23878",
        "UniRef100" : "P23878",
        "STEPdb_simplified" : "Peripheral IM",
        "uniprot" : [ "FEPC", "P23878", "b0588", "fepC", "JW0580", "FEPC_ECOLI" ],
        "cid" : [ "" ]
      },
      "position" : {
        "x" : 2441.0,
        "y" : 452.0
      },
      "selected" : false
    }, {
      "data" : {
        "id" : "364",
        "STEPdb_Sub_cellular_Location" : "Cytoplasmic",
        "target_40" : "",
        "Taxonomy_ID" : "83333",
        "dip" : [ "" ],
        "chembl" : [ "" ],
        "unknown" : [ "" ],
        "BindingDB_polymerID" : [ "" ],
        "shared_name" : "P00946",
        "Protein_names" : "Mannose-6-phosphate isomerase (EC 5.3.1.8) (Phosphohexomutase) (Phosphomannose isomerase) (PMI)",
        "Gene_name" : "manA",
        "SUID" : 364,
        "Human_Readable_Label" : "JW1605",
        "Localizome" : "Cytoplasmic",
        "selected" : false,
        "obo_chebi" : [ "" ],
        "psi_mi" : [ "manA", "mana_ecoli" ],
        "JW_ASKA_" : "JW1605",
        "Matching_Attribute" : [ "P00946" ],
        "BindingDB_monomerID" : [ "" ],
        "final_target_10" : "",
        "ASKA_" : "Cytoplasm",
        "Entry_name" : "MANA_ECOLI",
        "refseq" : [ "" ],
        "intact" : [ "EBI-554045" ],
        "MS_ID" : "",
        "Taxonomy_Name" : "Escherichia coli K-12",
        "PSORTdb" : "Periplasmic",
        "name" : "P00946",
        "UniRef100" : "P00946",
        "STEPdb_simplified" : "Cytoplasmic",
        "uniprot" : [ "JW1605", "MANA", "manA", "P00946", "b1613", "MANA_ECOLI", "Phosphohexomutase", "pmi", "Phosphomannose isomerase" ],
        "cid" : [ "" ]
      },
      "position" : {
        "x" : 1516.3058097183264,
        "y" : 1857.9057340927654
      },
      "selected" : false
    }, {
      "data" : {
        "id" : "363",
        "STEPdb_Sub_cellular_Location" : "Peripheral inner membrane protein facing the cytoplasm",
        "target_40" : "",
        "Taxonomy_ID" : "83333",
        "dip" : [ "" ],
        "chembl" : [ "" ],
        "unknown" : [ "" ],
        "BindingDB_polymerID" : [ "" ],
        "shared_name" : "P0A6L0",
        "Protein_names" : "Deoxyribose-phosphate aldolase (DERA) (EC 4.1.2.4) (2-deoxy-D-ribose 5-phosphate aldolase) (Phosphodeoxyriboaldolase) (Deoxyriboaldolase)",
        "Gene_name" : "deoC",
        "SUID" : 363,
        "Ratio" : 0.430974023,
        "P_value" : 0.423619086,
        "Human_Readable_Label" : "dra",
        "Localizome" : "Cytoplasmic",
        "selected" : false,
        "obo_chebi" : [ "" ],
        "psi_mi" : [ "" ],
        "JW_ASKA_" : "JW4344",
        "Matching_Attribute" : [ "P0A6L0" ],
        "BindingDB_monomerID" : [ "" ],
        "final_target_10" : "",
        "ASKA_" : "Cytoplasm",
        "Entry_name" : "DEOC_ECOLI",
        "refseq" : [ "" ],
        "intact" : [ "" ],
        "MS_ID" : "1",
        "Taxonomy_Name" : "Escherichia coli K-12",
        "PSORTdb" : "Cytoplasmic",
        "name" : "P0A6L0",
        "UniRef100" : "B7MNI8",
        "STEPdb_simplified" : "Peripheral IM",
        "uniprot" : [ "dra", "JW4344", "b4381", "DEOC", "deoC", "thyR", "DEOC_ECOLI", "P0A6L0" ],
        "cid" : [ "" ]
      },
      "position" : {
        "x" : 1422.0,
        "y" : 2017.0
      },
      "selected" : false
    }, {
      "data" : {
        "id" : "362",
        "STEPdb_Sub_cellular_Location" : "Peripheral inner membrane protein facing the cytoplasm",
        "target_40" : "",
        "Taxonomy_ID" : "83333",
        "dip" : [ "" ],
        "chembl" : [ "" ],
        "unknown" : [ "" ],
        "BindingDB_polymerID" : [ "" ],
        "shared_name" : "P0ABK5",
        "Protein_names" : "Cysteine synthase A (CSase A) (EC 2.5.1.47) (O-acetylserine (thiol)-lyase A) (OAS-TL A) (O-acetylserine sulfhydrylase A) (S-carboxymethylcysteine synthase) (EC 4.5.1.5) (Sulfate starvation-induced protein 5) (SSI5)",
        "Gene_name" : "cysK",
        "SUID" : 362,
        "Ratio" : 0.259399012,
        "P_value" : 0.046411828,
        "Human_Readable_Label" : "CYSK",
        "Localizome" : "Cytoplasmic",
        "selected" : false,
        "obo_chebi" : [ "" ],
        "psi_mi" : [ "" ],
        "JW_ASKA_" : "JW2407",
        "Matching_Attribute" : [ "P0ABK5" ],
        "BindingDB_monomerID" : [ "" ],
        "final_target_10" : "",
        "ASKA_" : "Cytoplasm",
        "Entry_name" : "CYSK_ECOLI",
        "refseq" : [ "" ],
        "intact" : [ "" ],
        "MS_ID" : "1",
        "Taxonomy_Name" : "Escherichia coli K-12",
        "PSORTdb" : "Cytoplasmic",
        "name" : "P0ABK5",
        "UniRef100" : "P0ABK6",
        "STEPdb_simplified" : "Peripheral IM",
        "uniprot" : [ "CYSK", "P0ABK5" ],
        "cid" : [ "" ]
      },
      "position" : {
        "x" : 1188.0,
        "y" : 1847.0
      },
      "selected" : false
    }, {
      "data" : {
        "id" : "361",
        "STEPdb_Sub_cellular_Location" : "Cytoplasmic",
        "target_40" : "",
        "Taxonomy_ID" : "83333",
        "dip" : [ "" ],
        "chembl" : [ "" ],
        "unknown" : [ "" ],
        "BindingDB_polymerID" : [ "" ],
        "shared_name" : "P0ABD8",
        "Protein_names" : "Biotin carboxyl carrier protein of acetyl-CoA carboxylase (BCCP)",
        "Gene_name" : "accB",
        "SUID" : 361,
        "Human_Readable_Label" : "fabE",
        "Localizome" : "Cytoplasmic",
        "selected" : false,
        "obo_chebi" : [ "" ],
        "psi_mi" : [ "" ],
        "JW_ASKA_" : "JW3223",
        "Matching_Attribute" : [ "P0ABD8" ],
        "BindingDB_monomerID" : [ "" ],
        "final_target_10" : "",
        "ASKA_" : "Focus",
        "Entry_name" : "BCCP_ECOLI",
        "refseq" : [ "" ],
        "intact" : [ "" ],
        "MS_ID" : "",
        "Taxonomy_Name" : "Escherichia coli K-12",
        "PSORTdb" : "Cytoplasmic",
        "name" : "P0ABD8",
        "UniRef100" : "P0ABE0",
        "STEPdb_simplified" : "Cytoplasmic",
        "uniprot" : [ "fabE", "P0ABD8", "JW3223", "BCCP_ECOLI", "accB", "b3255", "ACCB" ],
        "cid" : [ "" ]
      },
      "position" : {
        "x" : 1190.0,
        "y" : 1896.0
      },
      "selected" : false
    }, {
      "data" : {
        "id" : "360",
        "STEPdb_Sub_cellular_Location" : "Cytoplasmic, Extra-cellular",
        "target_40" : "",
        "Taxonomy_ID" : "83333",
        "dip" : [ "" ],
        "chembl" : [ "" ],
        "unknown" : [ "" ],
        "BindingDB_polymerID" : [ "" ],
        "shared_name" : "P0AEM4",
        "Protein_names" : "Negative regulator of flagellin synthesis (Anti-sigma-28 factor)",
        "Gene_name" : "flgM",
        "SUID" : 360,
        "Human_Readable_Label" : "JW1058",
        "Localizome" : "Cytoplasmic",
        "selected" : false,
        "obo_chebi" : [ "" ],
        "psi_mi" : [ "" ],
        "JW_ASKA_" : "JW1058",
        "Matching_Attribute" : [ "P0AEM4" ],
        "BindingDB_monomerID" : [ "" ],
        "final_target_10" : "",
        "ASKA_" : "Cytoplasm",
        "Entry_name" : "FLGM_ECOLI",
        "refseq" : [ "" ],
        "intact" : [ "" ],
        "MS_ID" : "",
        "Taxonomy_Name" : "Escherichia coli K-12",
        "PSORTdb" : "Cytoplasmic",
        "name" : "P0AEM4",
        "UniRef100" : "P0AEM4",
        "STEPdb_simplified" : "Extracellular",
        "uniprot" : [ "b1071", "JW1058", "FLGM_ECOLI", "FLGM", "flgM", "P0AEM4" ],
        "cid" : [ "" ]
      },
      "position" : {
        "x" : 1426.0,
        "y" : 2063.0
      },
      "selected" : false
    }, {
      "data" : {
        "id" : "359",
        "STEPdb_Sub_cellular_Location" : "Cytoplasmic",
        "target_40" : "",
        "Taxonomy_ID" : "83333",
        "dip" : [ "" ],
        "chembl" : [ "" ],
        "unknown" : [ "" ],
        "BindingDB_polymerID" : [ "" ],
        "shared_name" : "P0AD10",
        "Protein_names" : "Uncharacterized protein YecJ",
        "Gene_name" : "yecJ",
        "SUID" : 359,
        "Human_Readable_Label" : "YECJ",
        "Localizome" : "Cytoplasmic",
        "selected" : false,
        "obo_chebi" : [ "" ],
        "psi_mi" : [ "" ],
        "JW_ASKA_" : "JW1891",
        "Matching_Attribute" : [ "P0AD10" ],
        "BindingDB_monomerID" : [ "" ],
        "final_target_10" : "",
        "ASKA_" : "Cytoplasm",
        "Entry_name" : "YECJ_ECOLI",
        "refseq" : [ "" ],
        "intact" : [ "" ],
        "MS_ID" : "",
        "Taxonomy_Name" : "Escherichia coli K-12",
        "PSORTdb" : "Unknown",
        "name" : "P0AD10",
        "UniRef100" : "P0AD11",
        "STEPdb_simplified" : "Cytoplasmic",
        "uniprot" : [ "P0AD10", "YECJ", "b4537", "yecJ", "JW1891", "YECJ_ECOLI" ],
        "cid" : [ "" ]
      },
      "position" : {
        "x" : 1383.0,
        "y" : 2039.0
      },
      "selected" : false
    }, {
      "data" : {
        "id" : "358",
        "STEPdb_Sub_cellular_Location" : "Nucleoid",
        "target_40" : "",
        "Taxonomy_ID" : "83333",
        "dip" : [ "" ],
        "chembl" : [ "" ],
        "unknown" : [ "" ],
        "BindingDB_polymerID" : [ "" ],
        "shared_name" : "P0ACK8",
        "Protein_names" : "L-fucose operon activator",
        "Gene_name" : "fucR",
        "SUID" : 358,
        "Human_Readable_Label" : "JW2776",
        "Localizome" : "Cytoplasmic",
        "selected" : false,
        "obo_chebi" : [ "" ],
        "psi_mi" : [ "" ],
        "JW_ASKA_" : "JW2776",
        "Matching_Attribute" : [ "P0ACK8" ],
        "BindingDB_monomerID" : [ "" ],
        "final_target_10" : "",
        "ASKA_" : "Cytoplasm",
        "Entry_name" : "FUCR_ECOLI",
        "refseq" : [ "" ],
        "intact" : [ "" ],
        "MS_ID" : "",
        "Taxonomy_Name" : "Escherichia coli K-12",
        "PSORTdb" : "Cytoplasmic",
        "name" : "P0ACK8",
        "UniRef100" : "P0ACK8",
        "STEPdb_simplified" : "Cytoplasmic",
        "uniprot" : [ "b2805", "P0ACK8", "JW2776", "FUCR_ECOLI", "fucR", "FUCR" ],
        "cid" : [ "" ]
      },
      "position" : {
        "x" : 1470.0,
        "y" : 2047.0
      },
      "selected" : false
    }, {
      "data" : {
        "id" : "357",
        "STEPdb_Sub_cellular_Location" : "Cytoplasmic",
        "target_40" : "",
        "Taxonomy_ID" : "83333",
        "dip" : [ "" ],
        "chembl" : [ "" ],
        "unknown" : [ "" ],
        "BindingDB_polymerID" : [ "" ],
        "shared_name" : "P12994",
        "Protein_names" : "UPF0098 protein YbhB",
        "Gene_name" : "ybhB",
        "SUID" : 357,
        "Human_Readable_Label" : "JW0756",
        "Localizome" : "Cytoplasmic",
        "selected" : false,
        "obo_chebi" : [ "" ],
        "psi_mi" : [ "" ],
        "JW_ASKA_" : "JW0756",
        "Matching_Attribute" : [ "P12994" ],
        "BindingDB_monomerID" : [ "" ],
        "final_target_10" : "",
        "ASKA_" : "Cytoplasm",
        "Entry_name" : "YBHB_ECOLI",
        "refseq" : [ "" ],
        "intact" : [ "" ],
        "MS_ID" : "",
        "Taxonomy_Name" : "Escherichia coli K-12",
        "PSORTdb" : "Cytoplasmic",
        "name" : "P12994",
        "UniRef100" : "P12994",
        "STEPdb_simplified" : "Cytoplasmic",
        "uniprot" : [ "JW0756", "YBHB_ECOLI", "YBHB", "ybhB", "P12994", "b0773" ],
        "cid" : [ "" ]
      },
      "position" : {
        "x" : 1194.0,
        "y" : 1802.0
      },
      "selected" : false
    }, {
      "data" : {
        "id" : "356",
        "STEPdb_Sub_cellular_Location" : "Periplasmic",
        "target_40" : "",
        "Taxonomy_ID" : "83333",
        "dip" : [ "" ],
        "chembl" : [ "" ],
        "unknown" : [ "" ],
        "BindingDB_polymerID" : [ "" ],
        "shared_name" : "P77188",
        "Protein_names" : "Probable fimbrial chaperone EcpB",
        "Gene_name" : "matC",
        "SUID" : 356,
        "Human_Readable_Label" : "ECPB",
        "Localizome" : "Periplasmic",
        "selected" : false,
        "obo_chebi" : [ "" ],
        "psi_mi" : [ "" ],
        "JW_ASKA_" : "JW0286",
        "Matching_Attribute" : [ "P77188" ],
        "BindingDB_monomerID" : [ "" ],
        "final_target_10" : "",
        "ASKA_" : "No GFP signal",
        "Entry_name" : "ECPB_ECOLI",
        "refseq" : [ "" ],
        "intact" : [ "" ],
        "MS_ID" : "",
        "Taxonomy_Name" : "Escherichia coli K-12",
        "PSORTdb" : "Unknown",
        "name" : "P77188",
        "UniRef100" : "A7ZI26",
        "STEPdb_simplified" : "Periplasmic",
        "uniprot" : [ "ECPB", "matC", "MATC_ECOLI", "yagY", "P77188", "b0292", "JW0286" ],
        "cid" : [ "" ]
      },
      "position" : {
        "x" : 1236.0,
        "y" : 1885.0
      },
      "selected" : false
    }, {
      "data" : {
        "id" : "355",
        "STEPdb_Sub_cellular_Location" : "Outer Membrane b-barrel protein",
        "target_40" : "",
        "Taxonomy_ID" : "83333",
        "dip" : [ "" ],
        "chembl" : [ "" ],
        "unknown" : [ "" ],
        "BindingDB_polymerID" : [ "" ],
        "shared_name" : "P31554",
        "Protein_names" : "LPS-assembly protein LptD (Organic solvent tolerance protein)",
        "Gene_name" : "lptD",
        "SUID" : 355,
        "Ratio" : -0.129414343,
        "P_value" : 0.653186589,
        "Human_Readable_Label" : "ostA",
        "Localizome" : "Periplasmic",
        "selected" : false,
        "obo_chebi" : [ "" ],
        "psi_mi" : [ "" ],
        "JW_ASKA_" : "JW0053",
        "Matching_Attribute" : [ "P31554" ],
        "BindingDB_monomerID" : [ "" ],
        "final_target_10" : "",
        "ASKA_" : "No GFP signal",
        "Entry_name" : "LPTD_ECOLI",
        "refseq" : [ "" ],
        "intact" : [ "" ],
        "MS_ID" : "1",
        "Taxonomy_Name" : "Escherichia coli K-12",
        "PSORTdb" : "Outer Membrane",
        "name" : "P31554",
        "UniRef100" : "P31554",
        "STEPdb_simplified" : "OM",
        "uniprot" : [ "ostA", "yabG", "lptD", "LPTD", "OSTA_ECOLI", "b0054", "JW0053", "imp", "P31554" ],
        "cid" : [ "" ]
      },
      "position" : {
        "x" : 1252.0,
        "y" : 1965.0
      },
      "selected" : false
    }, {
      "data" : {
        "id" : "354",
        "STEPdb_Sub_cellular_Location" : "Peripheral inner membrane protein facing the cytoplasm",
        "target_40" : "",
        "Taxonomy_ID" : "83333",
        "dip" : [ "" ],
        "chembl" : [ "" ],
        "unknown" : [ "" ],
        "BindingDB_polymerID" : [ "" ],
        "shared_name" : "P0A9K9",
        "Protein_names" : "FKBP-type peptidyl-prolyl cis-trans isomerase SlyD (PPIase) (EC 5.2.1.8) (Histidine-rich protein) (Metallochaperone SlyD) (Rotamase) (Sensitivity to lysis protein D) (WHP)",
        "Gene_name" : "slyD",
        "SUID" : 354,
        "Ratio" : 0.197119399,
        "P_value" : 0.039330043,
        "Human_Readable_Label" : "slyD",
        "Localizome" : "Cytoplasmic",
        "selected" : false,
        "obo_chebi" : [ "" ],
        "psi_mi" : [ "" ],
        "JW_ASKA_" : "JW3311",
        "Matching_Attribute" : [ "P0A9K9" ],
        "BindingDB_monomerID" : [ "" ],
        "final_target_10" : "",
        "ASKA_" : "Cytoplasm",
        "Entry_name" : "SLYD_ECOLI",
        "refseq" : [ "" ],
        "intact" : [ "" ],
        "MS_ID" : "1",
        "Taxonomy_Name" : "Escherichia coli K-12",
        "PSORTdb" : "Cytoplasmic",
        "name" : "P0A9K9",
        "UniRef100" : "P0A9L1",
        "STEPdb_simplified" : "Peripheral IM",
        "uniprot" : [ "P0A9K9", "slyD", "SLYD", "JW3311", "SLYD_ECOLI", "b3349" ],
        "cid" : [ "" ]
      },
      "position" : {
        "x" : 1216.0,
        "y" : 1937.0
      },
      "selected" : false
    }, {
      "data" : {
        "id" : "353",
        "STEPdb_Sub_cellular_Location" : "Cytoplasmic",
        "target_40" : "",
        "Taxonomy_ID" : "83333",
        "dip" : [ "" ],
        "chembl" : [ "" ],
        "unknown" : [ "" ],
        "BindingDB_polymerID" : [ "" ],
        "shared_name" : "P64574",
        "Protein_names" : "Uncharacterized protein YghW",
        "Gene_name" : "yghW",
        "SUID" : 353,
        "Human_Readable_Label" : "YGHW",
        "Localizome" : "Cytoplasmic",
        "selected" : false,
        "obo_chebi" : [ "" ],
        "psi_mi" : [ "" ],
        "JW_ASKA_" : "JW2966",
        "Matching_Attribute" : [ "P64574" ],
        "BindingDB_monomerID" : [ "" ],
        "final_target_10" : "",
        "ASKA_" : "Cytoplasm",
        "Entry_name" : "YGHW_ECOLI",
        "refseq" : [ "" ],
        "intact" : [ "" ],
        "MS_ID" : "",
        "Taxonomy_Name" : "Escherichia coli K-12",
        "PSORTdb" : "Unknown",
        "name" : "P64574",
        "UniRef100" : "P64576",
        "STEPdb_simplified" : "Cytoplasmic",
        "uniprot" : [ "P64574", "YGHW_ECOLI", "YGHW", "b2998", "yghW", "JW2966" ],
        "cid" : [ "" ]
      },
      "position" : {
        "x" : 2341.0,
        "y" : 1386.0
      },
      "selected" : false
    }, {
      "data" : {
        "id" : "352",
        "STEPdb_Sub_cellular_Location" : "Nucleoid",
        "target_40" : "",
        "Taxonomy_ID" : "83333",
        "dip" : [ "" ],
        "chembl" : [ "" ],
        "unknown" : [ "" ],
        "BindingDB_polymerID" : [ "" ],
        "shared_name" : "P0ACJ5",
        "Protein_names" : "Uncharacterized HTH-type transcriptional regulator YbaO",
        "Gene_name" : "ybaO",
        "SUID" : 352,
        "Human_Readable_Label" : "JW0437",
        "Localizome" : "Cytoplasmic",
        "selected" : false,
        "obo_chebi" : [ "" ],
        "psi_mi" : [ "" ],
        "JW_ASKA_" : "JW0437",
        "Matching_Attribute" : [ "P0ACJ5" ],
        "BindingDB_monomerID" : [ "" ],
        "final_target_10" : "",
        "ASKA_" : "",
        "Entry_name" : "YBAO_ECOLI",
        "refseq" : [ "" ],
        "intact" : [ "" ],
        "MS_ID" : "",
        "Taxonomy_Name" : "Escherichia coli K-12",
        "PSORTdb" : "Cytoplasmic",
        "name" : "P0ACJ5",
        "UniRef100" : "P0ACJ7",
        "STEPdb_simplified" : "Cytoplasmic",
        "uniprot" : [ "b0447", "JW0437", "P0ACJ5", "YBAO_ECOLI", "YBAO", "ybaO" ],
        "cid" : [ "" ]
      },
      "position" : {
        "x" : 2411.0,
        "y" : 1482.0
      },
      "selected" : false
    }, {
      "data" : {
        "id" : "351",
        "STEPdb_Sub_cellular_Location" : "Cytoplasmic",
        "target_40" : "",
        "Taxonomy_ID" : "83333",
        "dip" : [ "" ],
        "chembl" : [ "" ],
        "unknown" : [ "" ],
        "BindingDB_polymerID" : [ "" ],
        "shared_name" : "P28861",
        "Protein_names" : "Ferredoxin--NADP reductase (FNR) (EC 1.18.1.2) (DA1) (Flavodoxin reductase) (FLDR) (FLXR) (Methyl viologen resistance protein A)",
        "Gene_name" : "fpr",
        "SUID" : 351,
        "Human_Readable_Label" : "JW3895",
        "Localizome" : "",
        "selected" : false,
        "obo_chebi" : [ "" ],
        "psi_mi" : [ "" ],
        "JW_ASKA_" : "JW3895",
        "Matching_Attribute" : [ "P28861" ],
        "BindingDB_monomerID" : [ "" ],
        "final_target_10" : "",
        "ASKA_" : "Cytoplasm",
        "Entry_name" : "FENR_ECOLI",
        "refseq" : [ "" ],
        "intact" : [ "" ],
        "MS_ID" : "",
        "Taxonomy_Name" : "Escherichia coli K-12",
        "PSORTdb" : "Cytoplasmic",
        "name" : "P28861",
        "UniRef100" : "P28861",
        "STEPdb_simplified" : "Cytoplasmic",
        "uniprot" : [ "P28861", "JW3895", "b3924", "FPR", "fpr", "FENR_ECOLI", "mvrA" ],
        "cid" : [ "" ]
      },
      "position" : {
        "x" : 1439.0,
        "y" : 2318.0
      },
      "selected" : false
    }, {
      "data" : {
        "id" : "350",
        "STEPdb_Sub_cellular_Location" : "Cytoplasmic",
        "target_40" : "",
        "Taxonomy_ID" : "83333",
        "dip" : [ "" ],
        "chembl" : [ "" ],
        "unknown" : [ "" ],
        "BindingDB_polymerID" : [ "" ],
        "shared_name" : "P0A7I4",
        "Protein_names" : "Peptide chain release factor 3 (RF-3)",
        "Gene_name" : "prfC",
        "SUID" : 350,
        "Human_Readable_Label" : "JW5873",
        "Localizome" : "Cytoplasmic",
        "selected" : false,
        "obo_chebi" : [ "" ],
        "psi_mi" : [ "" ],
        "JW_ASKA_" : "JW5873",
        "Matching_Attribute" : [ "P0A7I4" ],
        "BindingDB_monomerID" : [ "" ],
        "final_target_10" : "",
        "ASKA_" : "",
        "Entry_name" : "RF3_ECOLI",
        "refseq" : [ "" ],
        "intact" : [ "" ],
        "MS_ID" : "",
        "Taxonomy_Name" : "Escherichia coli K-12",
        "PSORTdb" : "Cytoplasmic",
        "name" : "P0A7I4",
        "UniRef100" : "B7UR02",
        "STEPdb_simplified" : "Cytoplasmic",
        "uniprot" : [ "b4375", "JW5873", "P0A7I4", "tos", "PRFC", "RF3_ECOLI", "prfC", "miaD" ],
        "cid" : [ "" ]
      },
      "position" : {
        "x" : 1488.0,
        "y" : 2308.0
      },
      "selected" : false
    }, {
      "data" : {
        "id" : "349",
        "STEPdb_Sub_cellular_Location" : "Peripheral inner membrane protein facing the cytoplasm",
        "target_40" : "",
        "Taxonomy_ID" : "83333",
        "dip" : [ "" ],
        "chembl" : [ "" ],
        "unknown" : [ "" ],
        "BindingDB_polymerID" : [ "" ],
        "shared_name" : "P08839",
        "Protein_names" : "Phosphoenolpyruvate-protein phosphotransferase (EC 2.7.3.9) (Phosphotransferase system, enzyme I)",
        "Gene_name" : "ptsI",
        "SUID" : 349,
        "Ratio" : 0.474459254,
        "P_value" : 0.047588187,
        "Human_Readable_Label" : "JW2409",
        "Localizome" : "Cytoplasmic",
        "selected" : false,
        "obo_chebi" : [ "" ],
        "psi_mi" : [ "pt1_ecoli", "ptsI" ],
        "JW_ASKA_" : "JW2409",
        "Matching_Attribute" : [ "P08839" ],
        "BindingDB_monomerID" : [ "" ],
        "final_target_10" : "",
        "ASKA_" : "Cytoplasm",
        "Entry_name" : "PT1_ECOLI",
        "refseq" : [ "" ],
        "intact" : [ "EBI-551533" ],
        "MS_ID" : "1",
        "Taxonomy_Name" : "ecoli",
        "PSORTdb" : "Cytoplasmic",
        "name" : "P08839",
        "UniRef100" : "P08839",
        "STEPdb_simplified" : "Peripheral IM",
        "uniprot" : [ "JW2409", "PT1_ECOLI", "P08839", "b2416", "Phosphotransferase system, enzyme I", "ptsI", "PTSI" ],
        "cid" : [ "" ]
      },
      "position" : {
        "x" : 1475.9958932270033,
        "y" : 1367.7739006569705
      },
      "selected" : false
    }, {
      "data" : {
        "id" : "348",
        "STEPdb_Sub_cellular_Location" : "Cytoplasmic",
        "target_40" : "",
        "Taxonomy_ID" : "83333",
        "dip" : [ "" ],
        "chembl" : [ "" ],
        "unknown" : [ "" ],
        "BindingDB_polymerID" : [ "" ],
        "shared_name" : "P27249",
        "Protein_names" : "Bifunctional uridylyltransferase/uridylyl-removing enzyme (UTase/UR) (Bifunctional [protein-PII] modification enzyme) (Bifunctional nitrogen sensor protein) [Includes: [Protein-PII] uridylyltransferase (PII uridylyltransferase) (UTase) (EC 2.7.7.59); [Protein-PII]-UMP uridylyl-removing enzyme (UR) (EC 3.1.4.-)]",
        "Gene_name" : "glnD",
        "SUID" : 348,
        "Human_Readable_Label" : "GLND",
        "Localizome" : "Cytoplasmic",
        "selected" : false,
        "obo_chebi" : [ "" ],
        "psi_mi" : [ "" ],
        "JW_ASKA_" : "JW0162",
        "Matching_Attribute" : [ "P27249" ],
        "BindingDB_monomerID" : [ "" ],
        "final_target_10" : "",
        "ASKA_" : "Cytoplasm",
        "Entry_name" : "GLND_ECOLI",
        "refseq" : [ "" ],
        "intact" : [ "" ],
        "MS_ID" : "",
        "Taxonomy_Name" : "Escherichia coli K-12",
        "PSORTdb" : "Cytoplasmic Membrane",
        "name" : "P27249",
        "UniRef100" : "C4ZRQ9",
        "STEPdb_simplified" : "Cytoplasmic",
        "uniprot" : [ "GLND_ECOLI", "GLND", "glnD", "P27249", "JW0162", "b0167" ],
        "cid" : [ "" ]
      },
      "position" : {
        "x" : 1199.0,
        "y" : 1238.0
      },
      "selected" : false
    }, {
      "data" : {
        "id" : "347",
        "STEPdb_Sub_cellular_Location" : "Cytoplasmic",
        "target_40" : "",
        "Taxonomy_ID" : "83333",
        "dip" : [ "" ],
        "chembl" : [ "" ],
        "unknown" : [ "" ],
        "BindingDB_polymerID" : [ "" ],
        "shared_name" : "P75949",
        "Protein_names" : "Beta-hexosaminidase (EC 3.2.1.52) (Beta-N-acetylhexosaminidase) (N-acetyl-beta-glucosaminidase)",
        "Gene_name" : "nagZ",
        "SUID" : 347,
        "Human_Readable_Label" : "Beta-N-acetylhexosaminidase",
        "Localizome" : "Cytoplasmic",
        "selected" : false,
        "obo_chebi" : [ "" ],
        "psi_mi" : [ "nagZ", "nagz_ecoli" ],
        "JW_ASKA_" : "JW1093",
        "Matching_Attribute" : [ "P75949" ],
        "BindingDB_monomerID" : [ "" ],
        "final_target_10" : "",
        "ASKA_" : "Cytoplasm",
        "Entry_name" : "NAGZ_ECOLI",
        "refseq" : [ "" ],
        "intact" : [ "EBI-1118742" ],
        "MS_ID" : "",
        "Taxonomy_Name" : "ecoli",
        "PSORTdb" : "Cytoplasmic",
        "name" : "P75949",
        "UniRef100" : "C4ZS47",
        "STEPdb_simplified" : "Cytoplasmic",
        "uniprot" : [ "Beta-N-acetylhexosaminidase", "JW1093", "NAGZ", "P75949", "nagZ", "b1107", "NAGZ_ECOLI", "ycfO", "N-acetyl-beta-glucosaminidase" ],
        "cid" : [ "" ]
      },
      "position" : {
        "x" : 1224.0,
        "y" : 1143.0
      },
      "selected" : false
    }, {
      "data" : {
        "id" : "346",
        "STEPdb_Sub_cellular_Location" : "Cytoplasmic",
        "target_40" : "",
        "Taxonomy_ID" : "83333",
        "dip" : [ "" ],
        "chembl" : [ "" ],
        "unknown" : [ "" ],
        "BindingDB_polymerID" : [ "" ],
        "shared_name" : "P75792",
        "Protein_names" : "Sugar phosphatase YbiV (EC 3.1.3.23)",
        "Gene_name" : "ybiV",
        "SUID" : 346,
        "Human_Readable_Label" : "SUPH",
        "Localizome" : "Cytoplasmic",
        "selected" : false,
        "obo_chebi" : [ "" ],
        "psi_mi" : [ "suph_ecoli", "ybiV" ],
        "JW_ASKA_" : "JW0806",
        "Matching_Attribute" : [ "P75792" ],
        "BindingDB_monomerID" : [ "" ],
        "final_target_10" : "",
        "ASKA_" : "Cytoplasm",
        "Entry_name" : "SUPH_ECOLI",
        "refseq" : [ "" ],
        "intact" : [ "EBI-1120456" ],
        "MS_ID" : "",
        "Taxonomy_Name" : "ecoli",
        "PSORTdb" : "Unknown",
        "name" : "P75792",
        "UniRef100" : "P75792",
        "STEPdb_simplified" : "Cytoplasmic",
        "uniprot" : [ "P75792", "b0822", "SUPH_ECOLI", "supH", "JW0806", "ybiV", "YBIV" ],
        "cid" : [ "" ]
      },
      "position" : {
        "x" : 2311.0,
        "y" : 845.0
      },
      "selected" : false
    }, {
      "data" : {
        "id" : "345",
        "STEPdb_Sub_cellular_Location" : "Cytoplasmic",
        "target_40" : "",
        "Taxonomy_ID" : "83333",
        "dip" : [ "" ],
        "chembl" : [ "" ],
        "unknown" : [ "" ],
        "BindingDB_polymerID" : [ "" ],
        "shared_name" : "P31658",
        "Protein_names" : "Molecular chaperone Hsp31 and glyoxalase 3 (EC 4.2.1.130) (Aminopeptidase HchA) (EC 3.4.11.-) (D-lactate dehydratase) (Glyoxalase III) (Holdase) (Holding molecular chaperone)",
        "Gene_name" : "hchA",
        "SUID" : 345,
        "Human_Readable_Label" : "HCHA",
        "Localizome" : "Cytoplasmic",
        "selected" : false,
        "obo_chebi" : [ "" ],
        "psi_mi" : [ "" ],
        "JW_ASKA_" : "JW1950",
        "Matching_Attribute" : [ "P31658" ],
        "BindingDB_monomerID" : [ "" ],
        "final_target_10" : "",
        "ASKA_" : "Cytoplasm",
        "Entry_name" : "HCHA_ECOLI",
        "refseq" : [ "" ],
        "intact" : [ "" ],
        "MS_ID" : "1",
        "Taxonomy_Name" : "Escherichia coli K-12",
        "PSORTdb" : "Cytoplasmic",
        "name" : "P31658",
        "UniRef100" : "C4ZQN7",
        "STEPdb_simplified" : "Cytoplasmic",
        "uniprot" : [ "HCHA_ECOLI", "P31658", "yzzC", "hchA", "HCHA", "yedU", "b1967", "JW1950" ],
        "cid" : [ "" ]
      },
      "position" : {
        "x" : 2372.0,
        "y" : 881.0
      },
      "selected" : false
    }, {
      "data" : {
        "id" : "344",
        "STEPdb_Sub_cellular_Location" : "Cytoplasmic",
        "target_40" : "",
        "Taxonomy_ID" : "83333",
        "dip" : [ "" ],
        "chembl" : [ "" ],
        "unknown" : [ "" ],
        "BindingDB_polymerID" : [ "" ],
        "shared_name" : "P0AD53",
        "Protein_names" : "Uncharacterized protein YgaC",
        "Gene_name" : "ygaC",
        "SUID" : 344,
        "Human_Readable_Label" : "YGAC",
        "Localizome" : "Cytoplasmic",
        "selected" : false,
        "obo_chebi" : [ "" ],
        "psi_mi" : [ "" ],
        "JW_ASKA_" : "JW2646",
        "Matching_Attribute" : [ "P0AD53" ],
        "BindingDB_monomerID" : [ "" ],
        "final_target_10" : "",
        "ASKA_" : "Cytoplasm",
        "Entry_name" : "YGAC_ECOLI",
        "refseq" : [ "" ],
        "intact" : [ "" ],
        "MS_ID" : "",
        "Taxonomy_Name" : "Escherichia coli K-12",
        "PSORTdb" : "Unknown",
        "name" : "P0AD53",
        "UniRef100" : "P0AD55",
        "STEPdb_simplified" : "Cytoplasmic",
        "uniprot" : [ "YGAC_ECOLI", "P0AD53", "ygaC", "YGAC", "JW2646", "b2671" ],
        "cid" : [ "" ]
      },
      "position" : {
        "x" : 2229.0,
        "y" : 808.0
      },
      "selected" : false
    }, {
      "data" : {
        "id" : "343",
        "STEPdb_Sub_cellular_Location" : "Integral Inner Membrane",
        "target_40" : "",
        "Taxonomy_ID" : "83333",
        "dip" : [ "" ],
        "chembl" : [ "" ],
        "unknown" : [ "" ],
        "BindingDB_polymerID" : [ "" ],
        "shared_name" : "P0AB93",
        "Protein_names" : "Arsenical pump membrane protein (Arsenic efflux pump protein)",
        "Gene_name" : "arsB",
        "SUID" : 343,
        "Human_Readable_Label" : "ARSB",
        "Localizome" : "Integral Membrane Protein",
        "selected" : false,
        "obo_chebi" : [ "" ],
        "psi_mi" : [ "" ],
        "JW_ASKA_" : "JW3469",
        "Matching_Attribute" : [ "P0AB93" ],
        "BindingDB_monomerID" : [ "" ],
        "final_target_10" : "",
        "ASKA_" : "",
        "Entry_name" : "ARSB_ECOLI",
        "refseq" : [ "" ],
        "intact" : [ "" ],
        "MS_ID" : "",
        "Taxonomy_Name" : "Escherichia coli K-12",
        "PSORTdb" : "Cytoplasmic Membrane",
        "name" : "P0AB93",
        "UniRef100" : "P0AB94",
        "STEPdb_simplified" : "Membrane",
        "uniprot" : [ "ARSB_ECOLI", "arsF", "JW3469", "b3502", "P0AB93", "arsB", "ARSB" ],
        "cid" : [ "" ]
      },
      "position" : {
        "x" : 2353.0,
        "y" : 842.0
      },
      "selected" : false
    }, {
      "data" : {
        "id" : "342",
        "STEPdb_Sub_cellular_Location" : "Nucleoid",
        "target_40" : "",
        "Taxonomy_ID" : "83333",
        "dip" : [ "" ],
        "chembl" : [ "" ],
        "unknown" : [ "" ],
        "BindingDB_polymerID" : [ "" ],
        "shared_name" : "P0A9V5",
        "Protein_names" : "Uncharacterized HTH-type transcriptional regulator YiaG",
        "Gene_name" : "yiaG",
        "SUID" : 342,
        "Human_Readable_Label" : "JW3524",
        "Localizome" : "Cytoplasmic",
        "selected" : false,
        "obo_chebi" : [ "" ],
        "psi_mi" : [ "" ],
        "JW_ASKA_" : "JW3524",
        "Matching_Attribute" : [ "P0A9V5" ],
        "BindingDB_monomerID" : [ "" ],
        "final_target_10" : "",
        "ASKA_" : "Cytoplasm",
        "Entry_name" : "YIAG_ECOLI",
        "refseq" : [ "" ],
        "intact" : [ "" ],
        "MS_ID" : "",
        "Taxonomy_Name" : "Escherichia coli K-12",
        "PSORTdb" : "Unknown",
        "name" : "P0A9V5",
        "UniRef100" : "P0A9V7",
        "STEPdb_simplified" : "Cytoplasmic",
        "uniprot" : [ "P0A9V5", "b3555", "JW3524", "YIAG_ECOLI", "yiaG", "YIAG" ],
        "cid" : [ "" ]
      },
      "position" : {
        "x" : 2279.0,
        "y" : 815.0
      },
      "selected" : false
    }, {
      "data" : {
        "id" : "341",
        "STEPdb_Sub_cellular_Location" : "Peripheral inner membrane protein facing the cytoplasm",
        "target_40" : "",
        "Taxonomy_ID" : "83333",
        "dip" : [ "" ],
        "chembl" : [ "" ],
        "unknown" : [ "" ],
        "BindingDB_polymerID" : [ "" ],
        "shared_name" : "P62707",
        "Protein_names" : "2,3-bisphosphoglycerate-dependent phosphoglycerate mutase (BPG-dependent PGAM) (PGAM) (Phosphoglyceromutase) (dPGM) (EC 5.4.2.11)",
        "Gene_name" : "gpmA",
        "SUID" : 341,
        "Human_Readable_Label" : "GPMA",
        "Localizome" : "Cytoplasmic",
        "selected" : false,
        "obo_chebi" : [ "" ],
        "psi_mi" : [ "" ],
        "JW_ASKA_" : "JW0738",
        "Matching_Attribute" : [ "P62707" ],
        "BindingDB_monomerID" : [ "" ],
        "final_target_10" : "",
        "ASKA_" : "Cytoplasm",
        "Entry_name" : "GPMA_ECOLI",
        "refseq" : [ "" ],
        "intact" : [ "" ],
        "MS_ID" : "1",
        "Taxonomy_Name" : "Escherichia coli K-12",
        "PSORTdb" : "Cytoplasmic",
        "name" : "P62707",
        "UniRef100" : "B7ULM8",
        "STEPdb_simplified" : "Peripheral IM",
        "uniprot" : [ "b0755", "GPMA_ECOLI", "gpm", "P62707", "pgm", "GPMA", "gpmA", "JW0738", "pgmA" ],
        "cid" : [ "" ]
      },
      "position" : {
        "x" : 2115.0,
        "y" : 2308.0
      },
      "selected" : false
    }, {
      "data" : {
        "id" : "340",
        "STEPdb_Sub_cellular_Location" : "Cytoplasmic",
        "target_40" : "",
        "Taxonomy_ID" : "83333",
        "dip" : [ "" ],
        "chembl" : [ "" ],
        "unknown" : [ "" ],
        "BindingDB_polymerID" : [ "" ],
        "shared_name" : "P0ACR7",
        "Protein_names" : "Uncharacterized HTH-type transcriptional regulator YfeR",
        "Gene_name" : "yfeR",
        "SUID" : 340,
        "Human_Readable_Label" : "yfeR",
        "Localizome" : "Cytoplasmic",
        "selected" : false,
        "obo_chebi" : [ "" ],
        "psi_mi" : [ "" ],
        "JW_ASKA_" : "JW2400",
        "Matching_Attribute" : [ "P0ACR7" ],
        "BindingDB_monomerID" : [ "" ],
        "final_target_10" : "",
        "ASKA_" : "Focus",
        "Entry_name" : "YFER_ECOLI",
        "refseq" : [ "" ],
        "intact" : [ "" ],
        "MS_ID" : "",
        "Taxonomy_Name" : "Escherichia coli K-12",
        "PSORTdb" : "Cytoplasmic",
        "name" : "P0ACR7",
        "UniRef100" : "P0ACR7",
        "STEPdb_simplified" : "Cytoplasmic",
        "uniprot" : [ "P0ACR7", "b2409", "yfeR", "YFER", "JW2400", "YFER_ECOLI" ],
        "cid" : [ "" ]
      },
      "position" : {
        "x" : 2272.0,
        "y" : 2313.0
      },
      "selected" : false
    }, {
      "data" : {
        "id" : "339",
        "STEPdb_Sub_cellular_Location" : "Ribosomal",
        "target_40" : "",
        "Taxonomy_ID" : "83333",
        "dip" : [ "" ],
        "chembl" : [ "" ],
        "unknown" : [ "" ],
        "BindingDB_polymerID" : [ "" ],
        "shared_name" : "P0A7V0",
        "Protein_names" : "30S ribosomal protein S2",
        "Gene_name" : "rpsB",
        "SUID" : 339,
        "Ratio" : 0.299057602,
        "P_value" : 0.481514208,
        "Human_Readable_Label" : "rpsB",
        "Localizome" : "Cytoplasmic",
        "selected" : false,
        "obo_chebi" : [ "" ],
        "psi_mi" : [ "" ],
        "JW_ASKA_" : "JW0164",
        "Matching_Attribute" : [ "P0A7V0" ],
        "BindingDB_monomerID" : [ "" ],
        "final_target_10" : "",
        "ASKA_" : "Cytoplasm",
        "Entry_name" : "RS2_ECOLI",
        "refseq" : [ "" ],
        "intact" : [ "" ],
        "MS_ID" : "1",
        "Taxonomy_Name" : "Escherichia coli K-12",
        "PSORTdb" : "Cytoplasmic",
        "name" : "P0A7V0",
        "UniRef100" : "B7UIL4",
        "STEPdb_simplified" : "Cytoplasmic",
        "uniprot" : [ "P0A7V0", "rpsB", "RPSB", "JW0164", "RS2_ECOLI", "b0169" ],
        "cid" : [ "" ]
      },
      "position" : {
        "x" : 1787.0,
        "y" : 1635.0
      },
      "selected" : false
    }, {
      "data" : {
        "id" : "338",
        "STEPdb_Sub_cellular_Location" : "Cytoplasmic",
        "target_40" : "",
        "Taxonomy_ID" : "83333",
        "dip" : [ "" ],
        "chembl" : [ "" ],
        "unknown" : [ "" ],
        "BindingDB_polymerID" : [ "" ],
        "shared_name" : "P08956",
        "Protein_names" : "Type I restriction enzyme EcoKI R protein (R.EcoKI) (EC 3.1.21.3)",
        "Gene_name" : "hsdR",
        "SUID" : 338,
        "Human_Readable_Label" : "hsr",
        "Localizome" : "Cytoplasmic",
        "selected" : false,
        "obo_chebi" : [ "" ],
        "psi_mi" : [ "" ],
        "JW_ASKA_" : "JW4313",
        "Matching_Attribute" : [ "P08956" ],
        "BindingDB_monomerID" : [ "" ],
        "final_target_10" : "",
        "ASKA_" : "Cytoplasm",
        "Entry_name" : "T1RK_ECOLI",
        "refseq" : [ "" ],
        "intact" : [ "" ],
        "MS_ID" : "",
        "Taxonomy_Name" : "Escherichia coli K-12",
        "PSORTdb" : "Cytoplasmic",
        "name" : "P08956",
        "UniRef100" : "P08956",
        "STEPdb_simplified" : "Cytoplasmic",
        "uniprot" : [ "P08956", "b4350", "hsr", "JW4313", "HSDR", "hsdR", "T1RK_ECOLI" ],
        "cid" : [ "" ]
      },
      "position" : {
        "x" : 2081.6997892995055,
        "y" : 1955.2832039110058
      },
      "selected" : false
    }, {
      "data" : {
        "id" : "337",
        "STEPdb_Sub_cellular_Location" : "Nucleoid",
        "target_40" : "",
        "Taxonomy_ID" : "83333",
        "dip" : [ "" ],
        "chembl" : [ "" ],
        "unknown" : [ "" ],
        "BindingDB_polymerID" : [ "" ],
        "shared_name" : "P0A6D0",
        "Protein_names" : "Arginine repressor",
        "Gene_name" : "argR",
        "SUID" : 337,
        "Human_Readable_Label" : "argR",
        "Localizome" : "Cytoplasmic",
        "selected" : false,
        "obo_chebi" : [ "" ],
        "psi_mi" : [ "" ],
        "JW_ASKA_" : "JW3206",
        "Matching_Attribute" : [ "P0A6D0" ],
        "BindingDB_monomerID" : [ "" ],
        "final_target_10" : "",
        "ASKA_" : "Focus",
        "Entry_name" : "ARGR_ECOLI",
        "refseq" : [ "" ],
        "intact" : [ "" ],
        "MS_ID" : "",
        "Taxonomy_Name" : "Escherichia coli K-12",
        "PSORTdb" : "Cytoplasmic",
        "name" : "P0A6D0",
        "UniRef100" : "A7ZSD1",
        "STEPdb_simplified" : "Cytoplasmic",
        "uniprot" : [ "argR", "ARGR", "xerA", "P0A6D0", "ARGR_ECOLI", "b3237", "JW3206" ],
        "cid" : [ "" ]
      },
      "position" : {
        "x" : 1163.0,
        "y" : 738.0
      },
      "selected" : false
    }, {
      "data" : {
        "id" : "336",
        "STEPdb_Sub_cellular_Location" : "Peripheral inner membrane protein facing the cytoplasm",
        "target_40" : "",
        "Taxonomy_ID" : "83333",
        "dip" : [ "" ],
        "chembl" : [ "" ],
        "unknown" : [ "" ],
        "BindingDB_polymerID" : [ "" ],
        "shared_name" : "P0AES4",
        "Protein_names" : "DNA gyrase subunit A (EC 5.99.1.3)",
        "Gene_name" : "gyrA",
        "SUID" : 336,
        "Ratio" : 0.023057699,
        "P_value" : 0.957762887,
        "Human_Readable_Label" : "GYRA",
        "Localizome" : "Cytoplasmic",
        "selected" : false,
        "obo_chebi" : [ "" ],
        "psi_mi" : [ "" ],
        "JW_ASKA_" : "JW2225",
        "Matching_Attribute" : [ "P0AES4" ],
        "BindingDB_monomerID" : [ "" ],
        "final_target_10" : "",
        "ASKA_" : "Nucleoid",
        "Entry_name" : "GYRA_ECOLI",
        "refseq" : [ "" ],
        "intact" : [ "" ],
        "MS_ID" : "1",
        "Taxonomy_Name" : "Escherichia coli K-12",
        "PSORTdb" : "Cytoplasmic",
        "name" : "P0AES4",
        "UniRef100" : "P0AES4",
        "STEPdb_simplified" : "Peripheral IM",
        "uniprot" : [ "GYRA", "gyrA", "P0AES4", "hisW", "GYRA_ECOLI", "parD", "JW2225", "nalA", "b2231" ],
        "cid" : [ "" ]
      },
      "position" : {
        "x" : 1208.0,
        "y" : 667.0
      },
      "selected" : false
    }, {
      "data" : {
        "id" : "335",
        "STEPdb_Sub_cellular_Location" : "Peripheral inner membrane protein facing the cytoplasm",
        "target_40" : "",
        "Taxonomy_ID" : "83333",
        "dip" : [ "" ],
        "chembl" : [ "" ],
        "unknown" : [ "" ],
        "BindingDB_polymerID" : [ "" ],
        "shared_name" : "P77495",
        "Protein_names" : "Propionate--CoA ligase (EC 6.2.1.17) (Propionyl-CoA synthetase)",
        "Gene_name" : "prpE",
        "SUID" : 335,
        "Human_Readable_Label" : "PRPE",
        "Localizome" : "",
        "selected" : false,
        "obo_chebi" : [ "" ],
        "psi_mi" : [ "" ],
        "JW_ASKA_" : "JW0326",
        "Matching_Attribute" : [ "P77495" ],
        "BindingDB_monomerID" : [ "" ],
        "final_target_10" : "",
        "ASKA_" : "Cytoplasm",
        "Entry_name" : "PRPE_ECOLI",
        "refseq" : [ "" ],
        "intact" : [ "" ],
        "MS_ID" : "",
        "Taxonomy_Name" : "Escherichia coli K-12",
        "PSORTdb" : "Cytoplasmic",
        "name" : "P77495",
        "UniRef100" : "P77495",
        "STEPdb_simplified" : "Peripheral IM",
        "uniprot" : [ "PRPE", "prpE", "JW0326", "P77495", "PRPE_ECOLI", "b0335", "yahU" ],
        "cid" : [ "" ]
      },
      "position" : {
        "x" : 1179.0,
        "y" : 694.0
      },
      "selected" : false
    }, {
      "data" : {
        "id" : "334",
        "STEPdb_Sub_cellular_Location" : "Cytoplasmic",
        "target_40" : "",
        "Taxonomy_ID" : "83333",
        "dip" : [ "" ],
        "chembl" : [ "" ],
        "unknown" : [ "" ],
        "BindingDB_polymerID" : [ "" ],
        "shared_name" : "P37127",
        "Protein_names" : "Protein AegA",
        "Gene_name" : "aegA",
        "SUID" : 334,
        "Human_Readable_Label" : "AEGA",
        "Localizome" : "Cytoplasmic",
        "selected" : false,
        "obo_chebi" : [ "" ],
        "psi_mi" : [ "" ],
        "JW_ASKA_" : "JW2452",
        "Matching_Attribute" : [ "P37127" ],
        "BindingDB_monomerID" : [ "" ],
        "final_target_10" : "",
        "ASKA_" : "Cytoplasm",
        "Entry_name" : "AEGA_ECOLI",
        "refseq" : [ "" ],
        "intact" : [ "" ],
        "MS_ID" : "",
        "Taxonomy_Name" : "Escherichia coli K-12",
        "PSORTdb" : "Cytoplasmic",
        "name" : "P37127",
        "UniRef100" : "P37127",
        "STEPdb_simplified" : "Cytoplasmic",
        "uniprot" : [ "AEGA", "aegA", "JW2452", "AEGA_ECOLI", "yffG", "b2468", "P37127" ],
        "cid" : [ "" ]
      },
      "position" : {
        "x" : 2626.0,
        "y" : 1710.0
      },
      "selected" : false
    }, {
      "data" : {
        "id" : "333",
        "STEPdb_Sub_cellular_Location" : "Peripheral inner membrane protein facing the cytoplasm",
        "target_40" : "",
        "Taxonomy_ID" : "83333",
        "dip" : [ "" ],
        "chembl" : [ "" ],
        "unknown" : [ "" ],
        "BindingDB_polymerID" : [ "" ],
        "shared_name" : "P0AFM6",
        "Protein_names" : "Phage shock protein A",
        "Gene_name" : "pspA",
        "SUID" : 333,
        "Ratio" : 1.116479188,
        "P_value" : 0.132808238,
        "Human_Readable_Label" : "pspA",
        "Localizome" : "Cytoplasmic",
        "selected" : false,
        "obo_chebi" : [ "" ],
        "psi_mi" : [ "" ],
        "JW_ASKA_" : "JW1297",
        "Matching_Attribute" : [ "P0AFM6" ],
        "BindingDB_monomerID" : [ "" ],
        "final_target_10" : "",
        "ASKA_" : "Focus",
        "Entry_name" : "PSPA_ECOLI",
        "refseq" : [ "" ],
        "intact" : [ "" ],
        "MS_ID" : "1",
        "Taxonomy_Name" : "Escherichia coli K-12",
        "PSORTdb" : "Cytoplasmic Membrane",
        "name" : "P0AFM6",
        "UniRef100" : "P0AFM7",
        "STEPdb_simplified" : "Peripheral IM",
        "uniprot" : [ "pspA", "PSPA", "b1304", "P0AFM6", "JW1297", "PSPA_ECOLI" ],
        "cid" : [ "" ]
      },
      "position" : {
        "x" : 2626.0,
        "y" : 1623.0
      },
      "selected" : false
    }, {
      "data" : {
        "id" : "332",
        "STEPdb_Sub_cellular_Location" : "Cytoplasmic",
        "target_40" : "",
        "Taxonomy_ID" : "83333",
        "dip" : [ "" ],
        "chembl" : [ "" ],
        "unknown" : [ "" ],
        "BindingDB_polymerID" : [ "" ],
        "shared_name" : "P0ABH9",
        "Protein_names" : "ATP-dependent Clp protease ATP-binding subunit ClpA",
        "Gene_name" : "clpA",
        "SUID" : 332,
        "Ratio" : -0.137638901,
        "P_value" : 0.451123902,
        "Human_Readable_Label" : "JW0866",
        "Localizome" : "Cytoplasmic",
        "selected" : false,
        "obo_chebi" : [ "" ],
        "psi_mi" : [ "" ],
        "JW_ASKA_" : "JW0866",
        "Matching_Attribute" : [ "P0ABH9" ],
        "BindingDB_monomerID" : [ "" ],
        "final_target_10" : "",
        "ASKA_" : "Focus",
        "Entry_name" : "CLPA_ECOLI",
        "refseq" : [ "" ],
        "intact" : [ "" ],
        "MS_ID" : "1",
        "Taxonomy_Name" : "Escherichia coli K-12",
        "PSORTdb" : "Cytoplasmic",
        "name" : "P0ABH9",
        "UniRef100" : "P0ABI1",
        "STEPdb_simplified" : "Cytoplasmic",
        "uniprot" : [ "JW0866", "P0ABH9", "clpA", "CLPA", "lopD", "CLPA_ECOLI", "b0882" ],
        "cid" : [ "" ]
      },
      "position" : {
        "x" : 2549.0,
        "y" : 1800.0
      },
      "selected" : false
    }, {
      "data" : {
        "id" : "331",
        "STEPdb_Sub_cellular_Location" : "Cytoplasmic",
        "target_40" : "",
        "Taxonomy_ID" : "83333",
        "dip" : [ "" ],
        "chembl" : [ "" ],
        "unknown" : [ "" ],
        "BindingDB_polymerID" : [ "" ],
        "shared_name" : "P32162",
        "Protein_names" : "UPF0381 protein YiiS",
        "Gene_name" : "yiiS",
        "SUID" : 331,
        "Human_Readable_Label" : "yiiS",
        "Localizome" : "Cytoplasmic",
        "selected" : false,
        "obo_chebi" : [ "" ],
        "psi_mi" : [ "" ],
        "JW_ASKA_" : "JW3893",
        "Matching_Attribute" : [ "P32162" ],
        "BindingDB_monomerID" : [ "" ],
        "final_target_10" : "",
        "ASKA_" : "Cytoplasm",
        "Entry_name" : "YIIS_ECOLI",
        "refseq" : [ "" ],
        "intact" : [ "" ],
        "MS_ID" : "",
        "Taxonomy_Name" : "Escherichia coli K-12",
        "PSORTdb" : "Unknown",
        "name" : "P32162",
        "UniRef100" : "P32162",
        "STEPdb_simplified" : "Cytoplasmic",
        "uniprot" : [ "yiiS", "YIIS", "JW3893", "b3922", "YIIS_ECOLI", "P32162" ],
        "cid" : [ "" ]
      },
      "position" : {
        "x" : 2181.0,
        "y" : 1895.0
      },
      "selected" : false
    }, {
      "data" : {
        "id" : "330",
        "STEPdb_Sub_cellular_Location" : "Cytoplasmic",
        "target_40" : "",
        "Taxonomy_ID" : "83333",
        "dip" : [ "" ],
        "chembl" : [ "" ],
        "unknown" : [ "" ],
        "BindingDB_polymerID" : [ "" ],
        "shared_name" : "P77218",
        "Protein_names" : "Ethanolamine utilization protein EutD",
        "Gene_name" : "eutD",
        "SUID" : 330,
        "Human_Readable_Label" : "EUTD",
        "Localizome" : "Cytoplasmic",
        "selected" : false,
        "obo_chebi" : [ "" ],
        "psi_mi" : [ "eutd_ecoli", "eutD" ],
        "JW_ASKA_" : "JW2442",
        "Matching_Attribute" : [ "P77218" ],
        "BindingDB_monomerID" : [ "" ],
        "final_target_10" : "",
        "ASKA_" : "Cytoplasm",
        "Entry_name" : "EUTD_ECOLI",
        "refseq" : [ "" ],
        "intact" : [ "EBI-1128886" ],
        "MS_ID" : "",
        "Taxonomy_Name" : "ecoli",
        "PSORTdb" : "Cytoplasmic",
        "name" : "P77218",
        "UniRef100" : "P77218",
        "STEPdb_simplified" : "Cytoplasmic",
        "uniprot" : [ "EUTD", "JW2442", "EUTD_ECOLI", "eutI", "ypfA", "b2458", "P77218", "eutD" ],
        "cid" : [ "" ]
      },
      "position" : {
        "x" : 2612.0,
        "y" : 1737.0
      },
      "selected" : false
    }, {
      "data" : {
        "id" : "329",
        "STEPdb_Sub_cellular_Location" : "Nucleoid",
        "target_40" : "",
        "Taxonomy_ID" : "83333",
        "dip" : [ "" ],
        "chembl" : [ "" ],
        "unknown" : [ "" ],
        "BindingDB_polymerID" : [ "" ],
        "shared_name" : "P28905",
        "Protein_names" : "DNA polymerase III subunit chi (EC 2.7.7.7)",
        "Gene_name" : "holC",
        "SUID" : 329,
        "Human_Readable_Label" : "HOLC",
        "Localizome" : "Cytoplasmic",
        "selected" : false,
        "obo_chebi" : [ "" ],
        "psi_mi" : [ "" ],
        "JW_ASKA_" : "JW4216",
        "Matching_Attribute" : [ "P28905" ],
        "BindingDB_monomerID" : [ "" ],
        "final_target_10" : "",
        "ASKA_" : "Focus",
        "Entry_name" : "HOLC_ECOLI",
        "refseq" : [ "" ],
        "intact" : [ "" ],
        "MS_ID" : "",
        "Taxonomy_Name" : "Escherichia coli K-12",
        "PSORTdb" : "Cytoplasmic",
        "name" : "P28905",
        "UniRef100" : "P28905",
        "STEPdb_simplified" : "Cytoplasmic",
        "uniprot" : [ "HOLC_ECOLI", "P28905", "JW4216", "b4259", "holC", "HOLC" ],
        "cid" : [ "" ]
      },
      "position" : {
        "x" : 2590.0,
        "y" : 1703.0
      },
      "selected" : false
    }, {
      "data" : {
        "id" : "328",
        "STEPdb_Sub_cellular_Location" : "Nucleoid",
        "target_40" : "",
        "Taxonomy_ID" : "83333",
        "dip" : [ "" ],
        "chembl" : [ "" ],
        "unknown" : [ "" ],
        "BindingDB_polymerID" : [ "" ],
        "shared_name" : "P75989",
        "Protein_names" : "HTH-type transcriptional repressor BluR",
        "Gene_name" : "ycgE",
        "SUID" : 328,
        "Human_Readable_Label" : "ycgE",
        "Localizome" : "Cytoplasmic",
        "selected" : false,
        "obo_chebi" : [ "" ],
        "psi_mi" : [ "" ],
        "JW_ASKA_" : "JW1149",
        "Matching_Attribute" : [ "P75989" ],
        "BindingDB_monomerID" : [ "" ],
        "final_target_10" : "",
        "ASKA_" : "Focus",
        "Entry_name" : "BLUR_ECOLI",
        "refseq" : [ "" ],
        "intact" : [ "" ],
        "MS_ID" : "",
        "Taxonomy_Name" : "Escherichia coli K-12",
        "PSORTdb" : "Cytoplasmic",
        "name" : "P75989",
        "UniRef100" : "P75989",
        "STEPdb_simplified" : "Cytoplasmic",
        "uniprot" : [ "ycgE", "YCGE", "b1162", "JW1149", "YCGE_ECOLI", "P75989" ],
        "cid" : [ "" ]
      },
      "position" : {
        "x" : 2072.0,
        "y" : 665.0
      },
      "selected" : false
    }, {
      "data" : {
        "id" : "327",
        "STEPdb_Sub_cellular_Location" : "Cytoplasmic",
        "target_40" : "",
        "Taxonomy_ID" : "83333",
        "dip" : [ "" ],
        "chembl" : [ "" ],
        "unknown" : [ "" ],
        "BindingDB_polymerID" : [ "" ],
        "shared_name" : "P31678",
        "Protein_names" : "Trehalose-6-phosphate phosphatase (TPP) (EC 3.1.3.12) (Osmoregulatory trehalose synthesis protein B) (Trehalose 6-phosphate phosphatase) (Trehalose-phosphatase)",
        "Gene_name" : "otsB",
        "SUID" : 327,
        "Human_Readable_Label" : "OTSB",
        "Localizome" : "Cytoplasmic",
        "selected" : false,
        "obo_chebi" : [ "" ],
        "psi_mi" : [ "otsB", "otsb_ecoli" ],
        "JW_ASKA_" : "JW1886",
        "Matching_Attribute" : [ "P31678" ],
        "BindingDB_monomerID" : [ "" ],
        "final_target_10" : "",
        "ASKA_" : "Cytoplasm",
        "Entry_name" : "OTSB_ECOLI",
        "refseq" : [ "" ],
        "intact" : [ "EBI-1118314" ],
        "MS_ID" : "",
        "Taxonomy_Name" : "ecoli",
        "PSORTdb" : "Unknown",
        "name" : "P31678",
        "UniRef100" : "P31678",
        "STEPdb_simplified" : "Cytoplasmic",
        "uniprot" : [ "P31678", "OTSB_ECOLI", "otsB", "OTSB", "Trehalose 6-phosphate phosphatase", "JW1886", "b1897", "Osmoregulatory trehalose synthesis protein B", "Trehalose-phosphatase" ],
        "cid" : [ "" ]
      },
      "position" : {
        "x" : 2128.0,
        "y" : 665.0
      },
      "selected" : false
    }, {
      "data" : {
        "id" : "326",
        "STEPdb_Sub_cellular_Location" : "Cytoplasmic",
        "target_40" : "",
        "Taxonomy_ID" : "83333",
        "dip" : [ "" ],
        "chembl" : [ "" ],
        "unknown" : [ "" ],
        "BindingDB_polymerID" : [ "" ],
        "shared_name" : "P06864",
        "Protein_names" : "Evolved beta-galactosidase subunit alpha (Beta-gal) (EC 3.2.1.23) (Lactase)",
        "Gene_name" : "ebgA",
        "SUID" : 326,
        "Human_Readable_Label" : "EBGA",
        "Localizome" : "Cytoplasmic",
        "selected" : false,
        "obo_chebi" : [ "" ],
        "psi_mi" : [ "" ],
        "JW_ASKA_" : "JW5511",
        "Matching_Attribute" : [ "P06864" ],
        "BindingDB_monomerID" : [ "" ],
        "final_target_10" : "",
        "ASKA_" : "Focus",
        "Entry_name" : "BGA2_ECOLI",
        "refseq" : [ "" ],
        "intact" : [ "" ],
        "MS_ID" : "",
        "Taxonomy_Name" : "Escherichia coli K-12",
        "PSORTdb" : "Unknown",
        "name" : "P06864",
        "UniRef100" : "P06864",
        "STEPdb_simplified" : "Cytoplasmic",
        "uniprot" : [ "P06864", "EBGA" ],
        "cid" : [ "" ]
      },
      "position" : {
        "x" : 2130.6663402711297,
        "y" : 940.7548684449753
      },
      "selected" : false
    }, {
      "data" : {
        "id" : "325",
        "STEPdb_Sub_cellular_Location" : "Peripheral inner membrane protein facing the cytoplasm",
        "target_40" : "",
        "Taxonomy_ID" : "83333",
        "dip" : [ "" ],
        "chembl" : [ "" ],
        "unknown" : [ "" ],
        "BindingDB_polymerID" : [ "" ],
        "shared_name" : "P06611",
        "Protein_names" : "Vitamin B12 import ATP-binding protein BtuD (EC 3.6.3.33) (Vitamin B12-transporting ATPase)",
        "Gene_name" : "btuD",
        "SUID" : 325,
        "Human_Readable_Label" : "JW1699",
        "Localizome" : "Cytoplasmic",
        "selected" : false,
        "obo_chebi" : [ "" ],
        "psi_mi" : [ "btud_ecoli", "btuD" ],
        "JW_ASKA_" : "JW1699",
        "Matching_Attribute" : [ "P06611" ],
        "BindingDB_monomerID" : [ "" ],
        "final_target_10" : "",
        "ASKA_" : "Cytoplasm",
        "Entry_name" : "BTUD_ECOLI",
        "refseq" : [ "" ],
        "intact" : [ "EBI-1033420" ],
        "MS_ID" : "",
        "Taxonomy_Name" : "ecoli",
        "PSORTdb" : "Cytoplasmic Membrane",
        "name" : "P06611",
        "UniRef100" : "C4ZYH1",
        "STEPdb_simplified" : "Peripheral IM",
        "uniprot" : [ "P06611", "JW1699", "BTUD_ECOLI", "Vitamin B12-transporting ATPase", "b1709", "BTUD", "btuD" ],
        "cid" : [ "" ]
      },
      "position" : {
        "x" : 1997.0,
        "y" : 660.0
      },
      "selected" : false
    }, {
      "data" : {
        "id" : "324",
        "STEPdb_Sub_cellular_Location" : "Cytoplasmic",
        "target_40" : "",
        "Taxonomy_ID" : "83333",
        "dip" : [ "" ],
        "chembl" : [ "" ],
        "unknown" : [ "" ],
        "BindingDB_polymerID" : [ "" ],
        "shared_name" : "P00722",
        "Protein_names" : "Beta-galactosidase (Beta-gal) (EC 3.2.1.23) (Lactase)",
        "Gene_name" : "lacZ",
        "SUID" : 324,
        "Human_Readable_Label" : "JW0335",
        "Localizome" : "Cytoplasmic",
        "selected" : false,
        "obo_chebi" : [ "" ],
        "psi_mi" : [ "" ],
        "JW_ASKA_" : "JW0335",
        "Matching_Attribute" : [ "P00722" ],
        "BindingDB_monomerID" : [ "" ],
        "final_target_10" : "",
        "ASKA_" : "Cytoplasm",
        "Entry_name" : "BGAL_ECOLI",
        "refseq" : [ "" ],
        "intact" : [ "" ],
        "MS_ID" : "",
        "Taxonomy_Name" : "Escherichia coli K-12",
        "PSORTdb" : "",
        "name" : "P00722",
        "UniRef100" : "",
        "STEPdb_simplified" : "Cytoplasmic",
        "uniprot" : [ "JW0335", "BGAL_ECOLI", "P00722", "lacZ", "b0344", "LACZ" ],
        "cid" : [ "" ]
      },
      "position" : {
        "x" : 2359.0,
        "y" : 1096.0
      },
      "selected" : false
    }, {
      "data" : {
        "id" : "323",
        "STEPdb_Sub_cellular_Location" : "Cytoplasmic",
        "target_40" : "",
        "Taxonomy_ID" : "83333",
        "dip" : [ "" ],
        "chembl" : [ "" ],
        "unknown" : [ "" ],
        "BindingDB_polymerID" : [ "" ],
        "shared_name" : "P60651",
        "Protein_names" : "Agmatinase (EC 3.5.3.11) (Agmatine ureohydrolase) (AUH)",
        "Gene_name" : "speB",
        "SUID" : 323,
        "Ratio" : 0.252985694,
        "P_value" : 0.011987637,
        "Human_Readable_Label" : "JW2904",
        "Localizome" : "Cytoplasmic",
        "selected" : false,
        "obo_chebi" : [ "" ],
        "psi_mi" : [ "" ],
        "JW_ASKA_" : "JW2904",
        "Matching_Attribute" : [ "P60651" ],
        "BindingDB_monomerID" : [ "" ],
        "final_target_10" : "",
        "ASKA_" : "Focus",
        "Entry_name" : "SPEB_ECOLI",
        "refseq" : [ "" ],
        "intact" : [ "" ],
        "MS_ID" : "1",
        "Taxonomy_Name" : "Escherichia coli K-12",
        "PSORTdb" : "Cytoplasmic",
        "name" : "P60651",
        "UniRef100" : "A7ZR59",
        "STEPdb_simplified" : "Cytoplasmic",
        "uniprot" : [ "JW2904", "b2937", "P60651", "SPEB", "SPEB_ECOLI", "speB" ],
        "cid" : [ "" ]
      },
      "position" : {
        "x" : 3165.0,
        "y" : 1761.0
      },
      "selected" : false
    }, {
      "data" : {
        "id" : "322",
        "STEPdb_Sub_cellular_Location" : "Nucleoid",
        "target_40" : "",
        "Taxonomy_ID" : "83333",
        "dip" : [ "" ],
        "chembl" : [ "" ],
        "unknown" : [ "" ],
        "BindingDB_polymerID" : [ "" ],
        "shared_name" : "P21514",
        "Protein_names" : "Cyclic di-GMP phosphodiesterase YahA (EC 3.1.4.-)",
        "Gene_name" : "yahA",
        "SUID" : 322,
        "Human_Readable_Label" : "JW0307",
        "Localizome" : "Cytoplasmic",
        "selected" : false,
        "obo_chebi" : [ "" ],
        "psi_mi" : [ "" ],
        "JW_ASKA_" : "JW0307",
        "Matching_Attribute" : [ "P21514" ],
        "BindingDB_monomerID" : [ "" ],
        "final_target_10" : "",
        "ASKA_" : "Focus",
        "Entry_name" : "YAHA_ECOLI",
        "refseq" : [ "" ],
        "intact" : [ "" ],
        "MS_ID" : "",
        "Taxonomy_Name" : "Escherichia coli K-12",
        "PSORTdb" : "Cytoplasmic Membrane",
        "name" : "P21514",
        "UniRef100" : "P21514",
        "STEPdb_simplified" : "Cytoplasmic",
        "uniprot" : [ "JW0307", "P21514", "b0315", "YAHA", "yahA", "YAHA_ECOLI" ],
        "cid" : [ "" ]
      },
      "position" : {
        "x" : 3166.0,
        "y" : 1803.0
      },
      "selected" : false
    }, {
      "data" : {
        "id" : "321",
        "STEPdb_Sub_cellular_Location" : "Peripheral inner membrane protein facing the cytoplasm",
        "target_40" : "",
        "Taxonomy_ID" : "83333",
        "dip" : [ "" ],
        "chembl" : [ "" ],
        "unknown" : [ "" ],
        "BindingDB_polymerID" : [ "" ],
        "shared_name" : "P0A6Y8",
        "Protein_names" : "Chaperone protein DnaK (HSP70) (Heat shock 70 kDa protein) (Heat shock protein 70)",
        "Gene_name" : "dnaK",
        "SUID" : 321,
        "Ratio" : 0.627160654,
        "P_value" : 0.088631208,
        "Human_Readable_Label" : "DNAK",
        "Localizome" : "Cytoplasmic",
        "selected" : false,
        "obo_chebi" : [ "" ],
        "psi_mi" : [ "" ],
        "JW_ASKA_" : "JW0013",
        "Matching_Attribute" : [ "P0A6Y8" ],
        "BindingDB_monomerID" : [ "" ],
        "final_target_10" : "",
        "ASKA_" : "Focus",
        "Entry_name" : "DNAK_ECOLI",
        "refseq" : [ "" ],
        "intact" : [ "" ],
        "MS_ID" : "1",
        "Taxonomy_Name" : "Escherichia coli K-12",
        "PSORTdb" : "Cytoplasmic",
        "name" : "P0A6Y8",
        "UniRef100" : "A7ZHA4",
        "STEPdb_simplified" : "Peripheral IM",
        "uniprot" : [ "DNAK_ECOLI", "grpF", "P0A6Y8", "DNAK", "seg", "JW0013", "dnaK", "groP", "b0014" ],
        "cid" : [ "" ]
      },
      "position" : {
        "x" : 2108.0,
        "y" : 1432.0
      },
      "selected" : false
    }, {
      "data" : {
        "id" : "320",
        "STEPdb_Sub_cellular_Location" : "Cytoplasmic",
        "target_40" : "",
        "Taxonomy_ID" : "83333",
        "dip" : [ "" ],
        "chembl" : [ "" ],
        "unknown" : [ "" ],
        "BindingDB_polymerID" : [ "" ],
        "shared_name" : "P00963",
        "Protein_names" : "Aspartate--ammonia ligase (EC 6.3.1.1) (Asparagine synthetase A)",
        "Gene_name" : "asnA",
        "SUID" : 320,
        "Human_Readable_Label" : "asnA",
        "Localizome" : "Cytoplasmic",
        "selected" : false,
        "obo_chebi" : [ "" ],
        "psi_mi" : [ "" ],
        "JW_ASKA_" : "JW3722",
        "Matching_Attribute" : [ "P00963" ],
        "BindingDB_monomerID" : [ "" ],
        "final_target_10" : "",
        "ASKA_" : "Cytoplasm",
        "Entry_name" : "ASNA_ECOLI",
        "refseq" : [ "" ],
        "intact" : [ "" ],
        "MS_ID" : "",
        "Taxonomy_Name" : "Escherichia coli K-12",
        "PSORTdb" : "Cytoplasmic",
        "name" : "P00963",
        "UniRef100" : "B7N247",
        "STEPdb_simplified" : "Cytoplasmic",
        "uniprot" : [ "P00963", "asnA", "JW3722", "ASNA_ECOLI", "ASNA", "b3744" ],
        "cid" : [ "" ]
      },
      "position" : {
        "x" : 1655.042443168095,
        "y" : 1390.589036510209
      },
      "selected" : false
    }, {
      "data" : {
        "id" : "319",
        "STEPdb_Sub_cellular_Location" : "Nucleoid",
        "target_40" : "",
        "Taxonomy_ID" : "83333",
        "dip" : [ "" ],
        "chembl" : [ "" ],
        "unknown" : [ "" ],
        "BindingDB_polymerID" : [ "" ],
        "shared_name" : "P0AEF4",
        "Protein_names" : "Transcriptional regulatory protein DpiA (Destabilizer of plasmid inheritance)",
        "Gene_name" : "dpiA",
        "SUID" : 319,
        "Human_Readable_Label" : "mpdA",
        "Localizome" : "Cytoplasmic",
        "selected" : false,
        "obo_chebi" : [ "" ],
        "psi_mi" : [ "" ],
        "JW_ASKA_" : "JW0612",
        "Matching_Attribute" : [ "P0AEF4" ],
        "BindingDB_monomerID" : [ "" ],
        "final_target_10" : "",
        "ASKA_" : "Focus",
        "Entry_name" : "DPIA_ECOLI",
        "refseq" : [ "" ],
        "intact" : [ "" ],
        "MS_ID" : "",
        "Taxonomy_Name" : "Escherichia coli K-12",
        "PSORTdb" : "Cytoplasmic",
        "name" : "P0AEF4",
        "UniRef100" : "P0AEF6",
        "STEPdb_simplified" : "Cytoplasmic",
        "uniprot" : [ "mpdA", "JW0612", "P0AEF4", "DPIA", "DPIA_ECOLI", "criR", "citB", "dpiA", "b0620" ],
        "cid" : [ "" ]
      },
      "position" : {
        "x" : 1770.4381237686362,
        "y" : 1368.7111935419416
      },
      "selected" : false
    }, {
      "data" : {
        "id" : "318",
        "STEPdb_Sub_cellular_Location" : "Ribosomal",
        "target_40" : "",
        "Taxonomy_ID" : "83333",
        "dip" : [ "" ],
        "chembl" : [ "" ],
        "unknown" : [ "" ],
        "BindingDB_polymerID" : [ "" ],
        "shared_name" : "P60723",
        "Protein_names" : "50S ribosomal protein L4",
        "Gene_name" : "rplD",
        "SUID" : 318,
        "Ratio" : -0.7954444,
        "P_value" : 0.140055207,
        "Human_Readable_Label" : "RPLD",
        "Localizome" : "Cytoplasmic",
        "selected" : false,
        "obo_chebi" : [ "" ],
        "psi_mi" : [ "" ],
        "JW_ASKA_" : "JW3281",
        "Matching_Attribute" : [ "P60723" ],
        "BindingDB_monomerID" : [ "" ],
        "final_target_10" : "",
        "ASKA_" : "Cytoplasm",
        "Entry_name" : "RL4_ECOLI",
        "refseq" : [ "" ],
        "intact" : [ "" ],
        "MS_ID" : "1",
        "Taxonomy_Name" : "Escherichia coli K-12",
        "PSORTdb" : "Cytoplasmic",
        "name" : "P60723",
        "UniRef100" : "A8AQL8",
        "STEPdb_simplified" : "Cytoplasmic",
        "uniprot" : [ "RPLD", "rplD", "b3319", "RL4_ECOLI", "eryA", "P60723", "JW3281" ],
        "cid" : [ "" ]
      },
      "position" : {
        "x" : 1443.0,
        "y" : 1451.0
      },
      "selected" : false
    }, {
      "data" : {
        "id" : "317",
        "STEPdb_Sub_cellular_Location" : "Ribosomal",
        "target_40" : "",
        "Taxonomy_ID" : "83333",
        "dip" : [ "" ],
        "chembl" : [ "" ],
        "unknown" : [ "" ],
        "BindingDB_polymerID" : [ "" ],
        "shared_name" : "P60422",
        "Protein_names" : "50S ribosomal protein L2",
        "Gene_name" : "rplB",
        "SUID" : 317,
        "Ratio" : -0.750271291,
        "P_value" : 0.034523044,
        "Human_Readable_Label" : "rplB",
        "Localizome" : "Cytoplasmic",
        "selected" : false,
        "obo_chebi" : [ "" ],
        "psi_mi" : [ "" ],
        "JW_ASKA_" : "JW3279",
        "Matching_Attribute" : [ "P60422" ],
        "BindingDB_monomerID" : [ "" ],
        "final_target_10" : "",
        "ASKA_" : "Cytoplasm",
        "Entry_name" : "RL2_ECOLI",
        "refseq" : [ "" ],
        "intact" : [ "" ],
        "MS_ID" : "1",
        "Taxonomy_Name" : "Escherichia coli K-12",
        "PSORTdb" : "Cytoplasmic",
        "name" : "P60422",
        "UniRef100" : "A7ZSK6",
        "STEPdb_simplified" : "Cytoplasmic",
        "uniprot" : [ "rplB", "RPLB", "RL2_ECOLI", "b3317", "JW3279", "P60422" ],
        "cid" : [ "" ]
      },
      "position" : {
        "x" : 1947.0,
        "y" : 1010.0
      },
      "selected" : false
    }, {
      "data" : {
        "id" : "316",
        "STEPdb_Sub_cellular_Location" : "Cytoplasmic",
        "target_40" : "",
        "Taxonomy_ID" : "83333",
        "dip" : [ "" ],
        "chembl" : [ "" ],
        "unknown" : [ "" ],
        "BindingDB_polymerID" : [ "" ],
        "shared_name" : "P16690",
        "Protein_names" : "Ribose 1,5-bisphosphate phosphokinase PhnN (EC 2.7.4.23) (Ribose 1,5-bisphosphokinase)",
        "Gene_name" : "phnN",
        "SUID" : 316,
        "Human_Readable_Label" : "JW4055",
        "Localizome" : "Cytoplasmic",
        "selected" : false,
        "obo_chebi" : [ "" ],
        "psi_mi" : [ "" ],
        "JW_ASKA_" : "JW4055",
        "Matching_Attribute" : [ "P16690" ],
        "BindingDB_monomerID" : [ "" ],
        "final_target_10" : "",
        "ASKA_" : "Cytoplasm",
        "Entry_name" : "PHNN_ECOLI",
        "refseq" : [ "" ],
        "intact" : [ "" ],
        "MS_ID" : "",
        "Taxonomy_Name" : "Escherichia coli K-12",
        "PSORTdb" : "Cytoplasmic",
        "name" : "P16690",
        "UniRef100" : "P16690",
        "STEPdb_simplified" : "Cytoplasmic",
        "uniprot" : [ "JW4055", "b4094", "P16690", "PHNN_ECOLI", "phnN", "PHNN" ],
        "cid" : [ "" ]
      },
      "position" : {
        "x" : 1293.0,
        "y" : 1002.0
      },
      "selected" : false
    }, {
      "data" : {
        "id" : "315",
        "STEPdb_Sub_cellular_Location" : "Ribosomal",
        "target_40" : "",
        "Taxonomy_ID" : "83333",
        "dip" : [ "" ],
        "chembl" : [ "" ],
        "unknown" : [ "" ],
        "BindingDB_polymerID" : [ "" ],
        "shared_name" : "P0A7X3",
        "Protein_names" : "30S ribosomal protein S9",
        "Gene_name" : "rpsI",
        "SUID" : 315,
        "Human_Readable_Label" : "rpsI",
        "Localizome" : "Cytoplasmic",
        "selected" : false,
        "obo_chebi" : [ "" ],
        "psi_mi" : [ "" ],
        "JW_ASKA_" : "JW3199",
        "Matching_Attribute" : [ "P0A7X3" ],
        "BindingDB_monomerID" : [ "" ],
        "final_target_10" : "",
        "ASKA_" : "Cytoplasm",
        "Entry_name" : "RS9_ECOLI",
        "refseq" : [ "" ],
        "intact" : [ "" ],
        "MS_ID" : "",
        "Taxonomy_Name" : "Escherichia coli K-12",
        "PSORTdb" : "Cytoplasmic",
        "name" : "P0A7X3",
        "UniRef100" : "A8AQC0",
        "STEPdb_simplified" : "Cytoplasmic",
        "uniprot" : [ "rpsI", "RPSI", "b3230", "JW3199", "P0A7X3", "RS9_ECOLI" ],
        "cid" : [ "" ]
      },
      "position" : {
        "x" : 1544.5154773086497,
        "y" : 1161.3737088494925
      },
      "selected" : false
    }, {
      "data" : {
        "id" : "314",
        "STEPdb_Sub_cellular_Location" : "Ribosomal",
        "target_40" : "",
        "Taxonomy_ID" : "83333",
        "dip" : [ "" ],
        "chembl" : [ "" ],
        "unknown" : [ "" ],
        "BindingDB_polymerID" : [ "" ],
        "shared_name" : "P0A7W1",
        "Protein_names" : "30S ribosomal protein S5",
        "Gene_name" : "rpsE",
        "SUID" : 314,
        "Ratio" : -1.723908001,
        "P_value" : 0.06438915,
        "Human_Readable_Label" : "JW3265",
        "Localizome" : "Cytoplasmic",
        "selected" : false,
        "obo_chebi" : [ "" ],
        "psi_mi" : [ "" ],
        "JW_ASKA_" : "JW3265",
        "Matching_Attribute" : [ "P0A7W1" ],
        "BindingDB_monomerID" : [ "" ],
        "final_target_10" : "",
        "ASKA_" : "Cytoplasm",
        "Entry_name" : "RS5_ECOLI",
        "refseq" : [ "" ],
        "intact" : [ "" ],
        "MS_ID" : "1",
        "Taxonomy_Name" : "Escherichia coli K-12",
        "PSORTdb" : "Cytoplasmic",
        "name" : "P0A7W1",
        "UniRef100" : "A8AQJ8",
        "STEPdb_simplified" : "Cytoplasmic",
        "uniprot" : [ "JW3265", "rpsE", "P0A7W1", "RPSE", "spc", "b3303", "RS5_ECOLI" ],
        "cid" : [ "" ]
      },
      "position" : {
        "x" : 1416.0,
        "y" : 1133.0
      },
      "selected" : false
    }, {
      "data" : {
        "id" : "313",
        "STEPdb_Sub_cellular_Location" : "Ribosomal",
        "target_40" : "",
        "Taxonomy_ID" : "83333",
        "dip" : [ "" ],
        "chembl" : [ "" ],
        "unknown" : [ "" ],
        "BindingDB_polymerID" : [ "" ],
        "shared_name" : "P0A7V8",
        "Protein_names" : "30S ribosomal protein S4",
        "Gene_name" : "rpsD",
        "SUID" : 313,
        "Ratio" : -0.217679302,
        "P_value" : 0.556229407,
        "Human_Readable_Label" : "ramA",
        "Localizome" : "Cytoplasmic",
        "selected" : false,
        "obo_chebi" : [ "" ],
        "psi_mi" : [ "" ],
        "JW_ASKA_" : "JW3258",
        "Matching_Attribute" : [ "P0A7V8" ],
        "BindingDB_monomerID" : [ "" ],
        "final_target_10" : "",
        "ASKA_" : "Cytoplasm",
        "Entry_name" : "RS4_ECOLI",
        "refseq" : [ "" ],
        "intact" : [ "" ],
        "MS_ID" : "1",
        "Taxonomy_Name" : "Escherichia coli K-12",
        "PSORTdb" : "Cytoplasmic",
        "name" : "P0A7V8",
        "UniRef100" : "A8AQJ1",
        "STEPdb_simplified" : "Cytoplasmic",
        "uniprot" : [ "b3296", "ramA", "JW3258", "RPSD", "rpsD", "RS4_ECOLI", "P0A7V8" ],
        "cid" : [ "" ]
      },
      "position" : {
        "x" : 1622.0,
        "y" : 757.0
      },
      "selected" : false
    }, {
      "data" : {
        "id" : "312",
        "STEPdb_Sub_cellular_Location" : "Ribosomal",
        "target_40" : "",
        "Taxonomy_ID" : "83333",
        "dip" : [ "" ],
        "chembl" : [ "" ],
        "unknown" : [ "" ],
        "BindingDB_polymerID" : [ "" ],
        "shared_name" : "P0A7V3",
        "Protein_names" : "30S ribosomal protein S3",
        "Gene_name" : "rpsC",
        "SUID" : 312,
        "Ratio" : -1.465603685,
        "P_value" : 0.00765308,
        "Human_Readable_Label" : "RS3_ECOLI",
        "Localizome" : "Cytoplasmic",
        "selected" : false,
        "obo_chebi" : [ "" ],
        "psi_mi" : [ "" ],
        "JW_ASKA_" : "JW3276",
        "Matching_Attribute" : [ "P0A7V3" ],
        "BindingDB_monomerID" : [ "" ],
        "final_target_10" : "",
        "ASKA_" : "Cytoplasm",
        "Entry_name" : "RS3_ECOLI",
        "refseq" : [ "" ],
        "intact" : [ "" ],
        "MS_ID" : "1",
        "Taxonomy_Name" : "Escherichia coli K-12",
        "PSORTdb" : "Cytoplasmic",
        "name" : "P0A7V3",
        "UniRef100" : "A8AQL0",
        "STEPdb_simplified" : "Cytoplasmic",
        "uniprot" : [ "RS3_ECOLI", "JW3276", "P0A7V3", "RPSC", "b3314", "rpsC" ],
        "cid" : [ "" ]
      },
      "position" : {
        "x" : 1476.0,
        "y" : 1462.0
      },
      "selected" : false
    }, {
      "data" : {
        "id" : "311",
        "STEPdb_Sub_cellular_Location" : "Ribosomal",
        "target_40" : "",
        "Taxonomy_ID" : "83333",
        "dip" : [ "" ],
        "chembl" : [ "" ],
        "unknown" : [ "" ],
        "BindingDB_polymerID" : [ "" ],
        "shared_name" : "P02359",
        "Protein_names" : "30S ribosomal protein S7",
        "Gene_name" : "rpsG",
        "SUID" : 311,
        "Ratio" : 0.620614122,
        "P_value" : 0.39167941,
        "Human_Readable_Label" : "RPSG",
        "Localizome" : "Cytoplasmic",
        "selected" : false,
        "obo_chebi" : [ "" ],
        "psi_mi" : [ "" ],
        "JW_ASKA_" : "JW3303",
        "Matching_Attribute" : [ "P02359" ],
        "BindingDB_monomerID" : [ "" ],
        "final_target_10" : "",
        "ASKA_" : "Cytoplasm",
        "Entry_name" : "RS7_ECOLI",
        "refseq" : [ "" ],
        "intact" : [ "" ],
        "MS_ID" : "1",
        "Taxonomy_Name" : "Escherichia coli K-12",
        "PSORTdb" : "Cytoplasmic",
        "name" : "P02359",
        "UniRef100" : "C4ZUJ6",
        "STEPdb_simplified" : "Cytoplasmic",
        "uniprot" : [ "b3341", "RPSG", "rpsG", "JW3303", "RS7_ECOLI", "P02359" ],
        "cid" : [ "" ]
      },
      "position" : {
        "x" : 1595.3306093245233,
        "y" : 1027.6810198052624
      },
      "selected" : false
    }, {
      "data" : {
        "id" : "310",
        "STEPdb_Sub_cellular_Location" : "Cytoplasmic",
        "target_40" : "",
        "Taxonomy_ID" : "83333",
        "dip" : [ "" ],
        "chembl" : [ "" ],
        "unknown" : [ "" ],
        "BindingDB_polymerID" : [ "" ],
        "shared_name" : "P76407",
        "Protein_names" : "Lipid kinase YegS (EC 2.7.1.-)",
        "Gene_name" : "yegS",
        "SUID" : 310,
        "Human_Readable_Label" : "yegS",
        "Localizome" : "Cytoplasmic",
        "selected" : false,
        "obo_chebi" : [ "" ],
        "psi_mi" : [ "" ],
        "JW_ASKA_" : "JW2070",
        "Matching_Attribute" : [ "P76407" ],
        "BindingDB_monomerID" : [ "" ],
        "final_target_10" : "",
        "ASKA_" : "Cytoplasm",
        "Entry_name" : "YEGS_ECOLI",
        "refseq" : [ "" ],
        "intact" : [ "" ],
        "MS_ID" : "",
        "Taxonomy_Name" : "Escherichia coli K-12",
        "PSORTdb" : "Cytoplasmic",
        "name" : "P76407",
        "UniRef100" : "P76407",
        "STEPdb_simplified" : "Cytoplasmic",
        "uniprot" : [ "yegS", "YEGS", "b2086", "P76407", "YEGS_ECOLI", "JW2070" ],
        "cid" : [ "" ]
      },
      "position" : {
        "x" : 3170.0,
        "y" : 1847.0
      },
      "selected" : false
    }, {
      "data" : {
        "id" : "309",
        "STEPdb_Sub_cellular_Location" : "Cytoplasmic",
        "target_40" : "",
        "Taxonomy_ID" : "83333",
        "dip" : [ "" ],
        "chembl" : [ "" ],
        "unknown" : [ "" ],
        "BindingDB_polymerID" : [ "" ],
        "shared_name" : "P75914",
        "Protein_names" : "Probable phosphatase YcdX (EC 3.1.3.-)",
        "Gene_name" : "ycdX",
        "SUID" : 309,
        "Human_Readable_Label" : "YCDX",
        "Localizome" : "Cytoplasmic",
        "selected" : false,
        "obo_chebi" : [ "" ],
        "psi_mi" : [ "ycdx_ecoli", "ycdX" ],
        "JW_ASKA_" : "JW1017",
        "Matching_Attribute" : [ "P75914" ],
        "BindingDB_monomerID" : [ "" ],
        "final_target_10" : "",
        "ASKA_" : "Cytoplasm",
        "Entry_name" : "YCDX_ECOLI",
        "refseq" : [ "" ],
        "intact" : [ "EBI-1121626" ],
        "MS_ID" : "",
        "Taxonomy_Name" : "ecoli",
        "PSORTdb" : "Cytoplasmic",
        "name" : "P75914",
        "UniRef100" : "C4ZRX5",
        "STEPdb_simplified" : "Cytoplasmic",
        "uniprot" : [ "YCDX_ECOLI", "JW1017", "ycdX", "YCDX", "P75914", "b1034" ],
        "cid" : [ "" ]
      },
      "position" : {
        "x" : 1980.0,
        "y" : 1557.0
      },
      "selected" : false
    }, {
      "data" : {
        "id" : "308",
        "STEPdb_Sub_cellular_Location" : "Cytoplasmic",
        "target_40" : "",
        "Taxonomy_ID" : "83333",
        "dip" : [ "" ],
        "chembl" : [ "" ],
        "unknown" : [ "" ],
        "BindingDB_polymerID" : [ "" ],
        "shared_name" : "P77671",
        "Protein_names" : "Allantoinase (EC 3.5.2.5) (Allantoin-utilizing enzyme)",
        "Gene_name" : "allB",
        "SUID" : 308,
        "Human_Readable_Label" : "ALLB",
        "Localizome" : "Cytoplasmic",
        "selected" : false,
        "obo_chebi" : [ "" ],
        "psi_mi" : [ "" ],
        "JW_ASKA_" : "JW0500",
        "Matching_Attribute" : [ "P77671" ],
        "BindingDB_monomerID" : [ "" ],
        "final_target_10" : "",
        "ASKA_" : "Focus",
        "Entry_name" : "ALLB_ECOLI",
        "refseq" : [ "" ],
        "intact" : [ "" ],
        "MS_ID" : "",
        "Taxonomy_Name" : "Escherichia coli K-12",
        "PSORTdb" : "Cytoplasmic",
        "name" : "P77671",
        "UniRef100" : "C4ZUW1",
        "STEPdb_simplified" : "Cytoplasmic",
        "uniprot" : [ "ALLB_ECOLI", "b0512", "P77671", "JW0500", "ybbX", "glxB3", "allB", "ALLB" ],
        "cid" : [ "" ]
      },
      "position" : {
        "x" : 1444.0,
        "y" : 1290.0
      },
      "selected" : false
    }, {
      "data" : {
        "id" : "307",
        "STEPdb_Sub_cellular_Location" : "Cytoplasmic",
        "target_40" : "",
        "Taxonomy_ID" : "83333",
        "dip" : [ "" ],
        "chembl" : [ "" ],
        "unknown" : [ "" ],
        "BindingDB_polymerID" : [ "" ],
        "shared_name" : "P37330",
        "Protein_names" : "Malate synthase G (MSG) (EC 2.3.3.9)",
        "Gene_name" : "glcB",
        "SUID" : 307,
        "Human_Readable_Label" : "GLCB",
        "Localizome" : "Cytoplasmic",
        "selected" : false,
        "obo_chebi" : [ "" ],
        "psi_mi" : [ "" ],
        "JW_ASKA_" : "JW2943",
        "Matching_Attribute" : [ "P37330" ],
        "BindingDB_monomerID" : [ "" ],
        "final_target_10" : "",
        "ASKA_" : "Cytoplasm",
        "Entry_name" : "MASZ_ECOLI",
        "refseq" : [ "" ],
        "intact" : [ "" ],
        "MS_ID" : "",
        "Taxonomy_Name" : "Escherichia coli K-12",
        "PSORTdb" : "Cytoplasmic",
        "name" : "P37330",
        "UniRef100" : "P37330",
        "STEPdb_simplified" : "Cytoplasmic",
        "uniprot" : [ "P37330", "GLCB" ],
        "cid" : [ "" ]
      },
      "position" : {
        "x" : 639.0,
        "y" : 1536.0
      },
      "selected" : false
    }, {
      "data" : {
        "id" : "306",
        "STEPdb_Sub_cellular_Location" : "Outer Membrane Lipoprotein",
        "target_40" : "",
        "Taxonomy_ID" : "83333",
        "dip" : [ "" ],
        "chembl" : [ "" ],
        "unknown" : [ "" ],
        "BindingDB_polymerID" : [ "" ],
        "shared_name" : "P32712",
        "Protein_names" : "Formate-dependent nitrite reductase complex subunit NrfG",
        "Gene_name" : "nrfG",
        "SUID" : 306,
        "Human_Readable_Label" : "NRFG",
        "Localizome" : "Outer Membrane Lipoprotein",
        "selected" : false,
        "obo_chebi" : [ "" ],
        "psi_mi" : [ "" ],
        "JW_ASKA_" : "JW4037",
        "Matching_Attribute" : [ "P32712" ],
        "BindingDB_monomerID" : [ "" ],
        "final_target_10" : "",
        "ASKA_" : "No GFP signal",
        "Entry_name" : "NRFG_ECOLI",
        "refseq" : [ "" ],
        "intact" : [ "" ],
        "MS_ID" : "",
        "Taxonomy_Name" : "Escherichia coli K-12",
        "PSORTdb" : "Unknown",
        "name" : "P32712",
        "UniRef100" : "P32712",
        "STEPdb_simplified" : "OM",
        "uniprot" : [ "P32712", "b4076", "NRFG", "yjcN", "NRFG_ECOLI", "JW4037", "nrfG" ],
        "cid" : [ "" ]
      },
      "position" : {
        "x" : 1423.83054247652,
        "y" : 1530.2693018114799
      },
      "selected" : false
    }, {
      "data" : {
        "id" : "305",
        "STEPdb_Sub_cellular_Location" : "Periplasmic",
        "target_40" : "",
        "Taxonomy_ID" : "83333",
        "dip" : [ "" ],
        "chembl" : [ "" ],
        "unknown" : [ "" ],
        "BindingDB_polymerID" : [ "" ],
        "shared_name" : "P0AEG6",
        "Protein_names" : "Thiol:disulfide interchange protein DsbC",
        "Gene_name" : "dsbC",
        "SUID" : 305,
        "Human_Readable_Label" : "DSBC",
        "Localizome" : "Periplasmic",
        "selected" : false,
        "obo_chebi" : [ "" ],
        "psi_mi" : [ "" ],
        "JW_ASKA_" : "JW2861",
        "Matching_Attribute" : [ "P0AEG6" ],
        "BindingDB_monomerID" : [ "" ],
        "final_target_10" : "",
        "ASKA_" : "No GFP signal",
        "Entry_name" : "DSBC_ECOLI",
        "refseq" : [ "" ],
        "intact" : [ "" ],
        "MS_ID" : "",
        "Taxonomy_Name" : "Escherichia coli K-12",
        "PSORTdb" : "Periplasmic",
        "name" : "P0AEG6",
        "UniRef100" : "P0AEG7",
        "STEPdb_simplified" : "Periplasmic",
        "uniprot" : [ "DSBC", "P0AEG6", "DSBC_ECOLI", "JW2861", "b2893", "dsbC", "xprA" ],
        "cid" : [ "" ]
      },
      "position" : {
        "x" : 1504.7404702464833,
        "y" : 1503.262776807543
      },
      "selected" : false
    }, {
      "data" : {
        "id" : "304",
        "STEPdb_Sub_cellular_Location" : "Peripheral inner membrane protein facing the cytoplasm",
        "target_40" : "",
        "Taxonomy_ID" : "83333",
        "dip" : [ "" ],
        "chembl" : [ "" ],
        "unknown" : [ "" ],
        "BindingDB_polymerID" : [ "" ],
        "shared_name" : "P0CE47",
        "Protein_names" : "Elongation factor Tu 1 (EF-Tu 1) (P-43)",
        "Gene_name" : "tufA",
        "SUID" : 304,
        "Ratio" : -0.125411918,
        "P_value" : 0.793894139,
        "Human_Readable_Label" : "TUFA",
        "Localizome" : "Cytoplasmic",
        "selected" : false,
        "obo_chebi" : [ "" ],
        "psi_mi" : [ "" ],
        "JW_ASKA_" : "JW3301",
        "Matching_Attribute" : [ "P0CE47" ],
        "BindingDB_monomerID" : [ "" ],
        "final_target_10" : "",
        "ASKA_" : "Cytoplasm",
        "Entry_name" : "EFTU1_ECOLI",
        "refseq" : [ "" ],
        "intact" : [ "" ],
        "MS_ID" : "1",
        "Taxonomy_Name" : "Escherichia coli K-12",
        "PSORTdb" : "Cytoplasmic",
        "name" : "P0CE47",
        "UniRef100" : "A7ZSL4",
        "STEPdb_simplified" : "Peripheral IM",
        "uniprot" : [ "P0CE47", "TUFA" ],
        "cid" : [ "" ]
      },
      "position" : {
        "x" : 1184.0,
        "y" : 1439.0
      },
      "selected" : false
    }, {
      "data" : {
        "id" : "303",
        "STEPdb_Sub_cellular_Location" : "Cytoplasmic",
        "target_40" : "",
        "Taxonomy_ID" : "83333",
        "dip" : [ "" ],
        "chembl" : [ "" ],
        "unknown" : [ "" ],
        "BindingDB_polymerID" : [ "" ],
        "shared_name" : "P13024",
        "Protein_names" : "Protein FdhE",
        "Gene_name" : "fdhE",
        "SUID" : 303,
        "Human_Readable_Label" : "fdhE",
        "Localizome" : "Cytoplasmic",
        "selected" : false,
        "obo_chebi" : [ "" ],
        "psi_mi" : [ "" ],
        "JW_ASKA_" : "JW3862",
        "Matching_Attribute" : [ "P13024" ],
        "BindingDB_monomerID" : [ "" ],
        "final_target_10" : "",
        "ASKA_" : "Cytoplasm",
        "Entry_name" : "FDHE_ECOLI",
        "refseq" : [ "" ],
        "intact" : [ "" ],
        "MS_ID" : "1",
        "Taxonomy_Name" : "Escherichia coli K-12",
        "PSORTdb" : "Cytoplasmic",
        "name" : "P13024",
        "UniRef100" : "C5A059",
        "STEPdb_simplified" : "Cytoplasmic",
        "uniprot" : [ "b3891", "fdhE", "JW3862", "FDHE_ECOLI", "FDHE", "P13024" ],
        "cid" : [ "" ]
      },
      "position" : {
        "x" : 1264.0,
        "y" : 1393.0
      },
      "selected" : false
    }, {
      "data" : {
        "id" : "302",
        "STEPdb_Sub_cellular_Location" : "Peripheral inner membrane protein facing the cytoplasm",
        "target_40" : "",
        "Taxonomy_ID" : "83333",
        "dip" : [ "" ],
        "chembl" : [ "" ],
        "unknown" : [ "" ],
        "BindingDB_polymerID" : [ "" ],
        "shared_name" : "P13035",
        "Protein_names" : "Aerobic glycerol-3-phosphate dehydrogenase (EC 1.1.5.3)",
        "Gene_name" : "glpD",
        "SUID" : 302,
        "Ratio" : -0.204954346,
        "P_value" : 0.010172091,
        "Human_Readable_Label" : "glyD",
        "Localizome" : "Cytoplasmic",
        "selected" : false,
        "obo_chebi" : [ "" ],
        "psi_mi" : [ "" ],
        "JW_ASKA_" : "JW3389",
        "Matching_Attribute" : [ "P13035" ],
        "BindingDB_monomerID" : [ "" ],
        "final_target_10" : "",
        "ASKA_" : "Membrane",
        "Entry_name" : "GLPD_ECOLI",
        "refseq" : [ "" ],
        "intact" : [ "" ],
        "MS_ID" : "1",
        "Taxonomy_Name" : "Escherichia coli K-12",
        "PSORTdb" : "Cytoplasmic",
        "name" : "P13035",
        "UniRef100" : "P13035",
        "STEPdb_simplified" : "Peripheral IM",
        "uniprot" : [ "glyD", "GLPD_ECOLI", "JW3389", "GLPD", "glpD", "b3426", "P13035" ],
        "cid" : [ "" ]
      },
      "position" : {
        "x" : 1541.0,
        "y" : 921.0
      },
      "selected" : false
    }, {
      "data" : {
        "id" : "301",
        "STEPdb_Sub_cellular_Location" : "Ribosomal",
        "target_40" : "",
        "Taxonomy_ID" : "83333",
        "dip" : [ "" ],
        "chembl" : [ "" ],
        "unknown" : [ "" ],
        "BindingDB_polymerID" : [ "" ],
        "shared_name" : "P0A7J3",
        "Protein_names" : "50S ribosomal protein L10 (50S ribosomal protein L8)",
        "Gene_name" : "rplJ",
        "SUID" : 301,
        "Ratio" : -0.15732654,
        "P_value" : 0.007530147,
        "Human_Readable_Label" : "rplJ",
        "Localizome" : "Cytoplasmic",
        "selected" : false,
        "obo_chebi" : [ "" ],
        "psi_mi" : [ "" ],
        "JW_ASKA_" : "JW3948",
        "Matching_Attribute" : [ "P0A7J3" ],
        "BindingDB_monomerID" : [ "" ],
        "final_target_10" : "",
        "ASKA_" : "Cytoplasm",
        "Entry_name" : "RL10_ECOLI",
        "refseq" : [ "" ],
        "intact" : [ "" ],
        "MS_ID" : "1",
        "Taxonomy_Name" : "Escherichia coli K-12",
        "PSORTdb" : "Cytoplasmic",
        "name" : "P0A7J3",
        "UniRef100" : "A7ZUJ8",
        "STEPdb_simplified" : "Cytoplasmic",
        "uniprot" : [ "b3985", "P0A7J3", "rplJ", "RPLJ", "RL10_ECOLI", "JW3948" ],
        "cid" : [ "" ]
      },
      "position" : {
        "x" : 1518.7841795704153,
        "y" : 1420.3777150155795
      },
      "selected" : false
    }, {
      "data" : {
        "id" : "300",
        "STEPdb_Sub_cellular_Location" : "Cytoplasmic",
        "target_40" : "",
        "Taxonomy_ID" : "83333",
        "dip" : [ "" ],
        "chembl" : [ "" ],
        "unknown" : [ "" ],
        "BindingDB_polymerID" : [ "" ],
        "shared_name" : "P0AC53",
        "Protein_names" : "Glucose-6-phosphate 1-dehydrogenase (G6PD) (EC 1.1.1.49) [Cleaved into: Extracellular death factor (EDF)]",
        "Gene_name" : "zwf",
        "SUID" : 300,
        "Ratio" : 0.340911722,
        "P_value" : 0.03049074,
        "Human_Readable_Label" : "JW1841",
        "Localizome" : "Cytoplasmic",
        "selected" : false,
        "obo_chebi" : [ "" ],
        "psi_mi" : [ "" ],
        "JW_ASKA_" : "JW1841",
        "Matching_Attribute" : [ "P0AC53" ],
        "BindingDB_monomerID" : [ "" ],
        "final_target_10" : "",
        "ASKA_" : "Focus",
        "Entry_name" : "G6PD_ECOLI",
        "refseq" : [ "" ],
        "intact" : [ "" ],
        "MS_ID" : "1",
        "Taxonomy_Name" : "Escherichia coli K-12",
        "PSORTdb" : "Cytoplasmic",
        "name" : "P0AC53",
        "UniRef100" : "P0AC54",
        "STEPdb_simplified" : "Cytoplasmic",
        "uniprot" : [ "P0AC53", "JW1841", "ZWF", "zwf", "G6PD_ECOLI", "b1852" ],
        "cid" : [ "" ]
      },
      "position" : {
        "x" : 1626.0,
        "y" : 1858.0
      },
      "selected" : false
    }, {
      "data" : {
        "id" : "299",
        "STEPdb_Sub_cellular_Location" : "Peripheral inner membrane protein facing the cytoplasm",
        "target_40" : "",
        "Taxonomy_ID" : "83333",
        "dip" : [ "" ],
        "chembl" : [ "" ],
        "unknown" : [ "" ],
        "BindingDB_polymerID" : [ "" ],
        "shared_name" : "P46837",
        "Protein_names" : "Protein YhgF",
        "Gene_name" : "yhgF",
        "SUID" : 299,
        "Human_Readable_Label" : "yhgF",
        "Localizome" : "Cytoplasmic",
        "selected" : false,
        "obo_chebi" : [ "" ],
        "psi_mi" : [ "" ],
        "JW_ASKA_" : "JW3370",
        "Matching_Attribute" : [ "P46837" ],
        "BindingDB_monomerID" : [ "" ],
        "final_target_10" : "",
        "ASKA_" : "",
        "Entry_name" : "YHGF_ECOLI",
        "refseq" : [ "" ],
        "intact" : [ "" ],
        "MS_ID" : "",
        "Taxonomy_Name" : "Escherichia coli K-12",
        "PSORTdb" : "Cytoplasmic",
        "name" : "P46837",
        "UniRef100" : "P46837",
        "STEPdb_simplified" : "Peripheral IM",
        "uniprot" : [ "P46837", "yhgF", "b3407", "YHGF", "YHGF_ECOLI", "JW3370" ],
        "cid" : [ "" ]
      },
      "position" : {
        "x" : 1102.0,
        "y" : 1702.0
      },
      "selected" : false
    }, {
      "data" : {
        "id" : "298",
        "STEPdb_Sub_cellular_Location" : "Cytoplasmic",
        "target_40" : "",
        "Taxonomy_ID" : "83333",
        "dip" : [ "" ],
        "chembl" : [ "" ],
        "unknown" : [ "" ],
        "BindingDB_polymerID" : [ "" ],
        "shared_name" : "Q46814",
        "Protein_names" : "Probable hypoxanthine oxidase XdhD (EC 1.-.-.-)",
        "Gene_name" : "xdhD",
        "SUID" : 298,
        "Human_Readable_Label" : "xdhD",
        "Localizome" : "Cytoplasmic",
        "selected" : false,
        "obo_chebi" : [ "" ],
        "psi_mi" : [ "" ],
        "JW_ASKA_" : "JW2849",
        "Matching_Attribute" : [ "Q46814" ],
        "BindingDB_monomerID" : [ "" ],
        "final_target_10" : "",
        "ASKA_" : "Cytoplasm",
        "Entry_name" : "XDHD_ECOLI",
        "refseq" : [ "" ],
        "intact" : [ "" ],
        "MS_ID" : "",
        "Taxonomy_Name" : "Escherichia coli K-12",
        "PSORTdb" : "Cytoplasmic Membrane",
        "name" : "Q46814",
        "UniRef100" : "Q46814",
        "STEPdb_simplified" : "Cytoplasmic",
        "uniprot" : [ "xdhD", "JW2849", "XDHD", "Q46814", "XDHD_ECOLI", "b2881", "ygfN" ],
        "cid" : [ "" ]
      },
      "position" : {
        "x" : 639.0,
        "y" : 1605.0
      },
      "selected" : false
    }, {
      "data" : {
        "id" : "297",
        "STEPdb_Sub_cellular_Location" : "Cytoplasmic",
        "target_40" : "",
        "Taxonomy_ID" : "83333",
        "dip" : [ "" ],
        "chembl" : [ "" ],
        "unknown" : [ "" ],
        "BindingDB_polymerID" : [ "" ],
        "shared_name" : "P45395",
        "Protein_names" : "Arabinose 5-phosphate isomerase KdsD (API) (L-API) (EC 5.3.1.13)",
        "Gene_name" : "kdsD",
        "SUID" : 297,
        "Human_Readable_Label" : "JW3164",
        "Localizome" : "Cytoplasmic",
        "selected" : false,
        "obo_chebi" : [ "" ],
        "psi_mi" : [ "" ],
        "JW_ASKA_" : "JW3164",
        "Matching_Attribute" : [ "P45395" ],
        "BindingDB_monomerID" : [ "" ],
        "final_target_10" : "",
        "ASKA_" : "Focus",
        "Entry_name" : "KDSD_ECOLI",
        "refseq" : [ "" ],
        "intact" : [ "" ],
        "MS_ID" : "",
        "Taxonomy_Name" : "Escherichia coli K-12",
        "PSORTdb" : "Cytoplasmic",
        "name" : "P45395",
        "UniRef100" : "P45395",
        "STEPdb_simplified" : "Cytoplasmic",
        "uniprot" : [ "JW3164", "b3197", "P45395", "yrbH", "kdsD", "KDSD", "KDSD_ECOLI" ],
        "cid" : [ "" ]
      },
      "position" : {
        "x" : 2596.0,
        "y" : 1168.0
      },
      "selected" : false
    }, {
      "data" : {
        "id" : "296",
        "STEPdb_Sub_cellular_Location" : "Cytoplasmic",
        "target_40" : "",
        "Taxonomy_ID" : "83333",
        "dip" : [ "" ],
        "chembl" : [ "" ],
        "unknown" : [ "" ],
        "BindingDB_polymerID" : [ "" ],
        "shared_name" : "P30128",
        "Protein_names" : "Transcription elongation factor GreB (Transcript cleavage factor GreB)",
        "Gene_name" : "greB",
        "SUID" : 296,
        "Human_Readable_Label" : "greB",
        "Localizome" : "Cytoplasmic",
        "selected" : false,
        "obo_chebi" : [ "" ],
        "psi_mi" : [ "" ],
        "JW_ASKA_" : "JW3369",
        "Matching_Attribute" : [ "P30128" ],
        "BindingDB_monomerID" : [ "" ],
        "final_target_10" : "",
        "ASKA_" : "Cytoplasm",
        "Entry_name" : "GREB_ECOLI",
        "refseq" : [ "" ],
        "intact" : [ "" ],
        "MS_ID" : "",
        "Taxonomy_Name" : "Escherichia coli K-12",
        "PSORTdb" : "Cytoplasmic",
        "name" : "P30128",
        "UniRef100" : "P30128",
        "STEPdb_simplified" : "Cytoplasmic",
        "uniprot" : [ "P30128", "b3406", "greB", "JW3369", "GREB", "GREB_ECOLI" ],
        "cid" : [ "" ]
      },
      "position" : {
        "x" : 2225.0,
        "y" : 1646.0
      },
      "selected" : false
    }, {
      "data" : {
        "id" : "295",
        "STEPdb_Sub_cellular_Location" : "Integral Inner Membrane",
        "target_40" : "",
        "Taxonomy_ID" : "83333",
        "dip" : [ "" ],
        "chembl" : [ "" ],
        "unknown" : [ "" ],
        "BindingDB_polymerID" : [ "" ],
        "shared_name" : "P0AEW1",
        "Protein_names" : "Hydrogenase-4 component E (EC 1.-.-.-)",
        "Gene_name" : "hyfE",
        "SUID" : 295,
        "Human_Readable_Label" : "JW2470",
        "Localizome" : "Integral Membrane Protein",
        "selected" : false,
        "obo_chebi" : [ "" ],
        "psi_mi" : [ "" ],
        "JW_ASKA_" : "JW2470",
        "Matching_Attribute" : [ "P0AEW1" ],
        "BindingDB_monomerID" : [ "" ],
        "final_target_10" : "",
        "ASKA_" : "No GFP signal",
        "Entry_name" : "HYFE_ECOLI",
        "refseq" : [ "" ],
        "intact" : [ "" ],
        "MS_ID" : "",
        "Taxonomy_Name" : "Escherichia coli K-12",
        "PSORTdb" : "Cytoplasmic Membrane",
        "name" : "P0AEW1",
        "UniRef100" : "P0AEW2",
        "STEPdb_simplified" : "Membrane",
        "uniprot" : [ "JW2470", "hyfE", "HYFE", "HYFE_ECOLI", "P0AEW1", "b2485" ],
        "cid" : [ "" ]
      },
      "position" : {
        "x" : 2598.0,
        "y" : 1276.0
      },
      "selected" : false
    }, {
      "data" : {
        "id" : "294",
        "STEPdb_Sub_cellular_Location" : "Cytoplasmic",
        "target_40" : "",
        "Taxonomy_ID" : "83333",
        "dip" : [ "" ],
        "chembl" : [ "" ],
        "unknown" : [ "" ],
        "BindingDB_polymerID" : [ "" ],
        "shared_name" : "P24252",
        "Protein_names" : "Uncharacterized protein YbgA (ORF169) (TKP)",
        "Gene_name" : "ybgA",
        "SUID" : 294,
        "Human_Readable_Label" : "ORF169",
        "Localizome" : "Cytoplasmic",
        "selected" : false,
        "obo_chebi" : [ "" ],
        "psi_mi" : [ "ybga_ecoli", "ybgA" ],
        "JW_ASKA_" : "JW0697",
        "Matching_Attribute" : [ "P24252" ],
        "BindingDB_monomerID" : [ "" ],
        "final_target_10" : "",
        "ASKA_" : "Cytoplasm",
        "Entry_name" : "YBGA_ECOLI",
        "refseq" : [ "" ],
        "intact" : [ "EBI-1119865" ],
        "MS_ID" : "",
        "Taxonomy_Name" : "ecoli",
        "PSORTdb" : "Unknown",
        "name" : "P24252",
        "UniRef100" : "P24252",
        "STEPdb_simplified" : "Cytoplasmic",
        "uniprot" : [ "P24252", "ORF169", "JW0697", "TKP", "YBGA", "ybgA", "b0707", "YBGA_ECOLI" ],
        "cid" : [ "" ]
      },
      "position" : {
        "x" : 2635.0,
        "y" : 1289.0
      },
      "selected" : false
    }, {
      "data" : {
        "id" : "293",
        "STEPdb_Sub_cellular_Location" : "Integral Inner Membrane",
        "target_40" : "",
        "Taxonomy_ID" : "83333",
        "dip" : [ "" ],
        "chembl" : [ "" ],
        "unknown" : [ "" ],
        "BindingDB_polymerID" : [ "" ],
        "shared_name" : "P09127",
        "Protein_names" : "Putative uroporphyrinogen-III C-methyltransferase (Urogen-III methylase) (EC 2.1.1.107) (ORF X)",
        "Gene_name" : "hemX",
        "SUID" : 293,
        "Ratio" : -0.074763141,
        "P_value" : 0.814138141,
        "Human_Readable_Label" : "HEMX",
        "Localizome" : "Membrane Anchored",
        "selected" : false,
        "obo_chebi" : [ "" ],
        "psi_mi" : [ "" ],
        "JW_ASKA_" : "JW3775",
        "Matching_Attribute" : [ "P09127" ],
        "BindingDB_monomerID" : [ "" ],
        "final_target_10" : "",
        "ASKA_" : "Membrane",
        "Entry_name" : "HEMX_ECOLI",
        "refseq" : [ "" ],
        "intact" : [ "" ],
        "MS_ID" : "1",
        "Taxonomy_Name" : "Escherichia coli K-12",
        "PSORTdb" : "Cytoplasmic Membrane",
        "name" : "P09127",
        "UniRef100" : "P09127",
        "STEPdb_simplified" : "Membrane",
        "uniprot" : [ "HEMX_ECOLI", "b3803", "JW3775", "hemX", "HEMX", "P09127" ],
        "cid" : [ "" ]
      },
      "position" : {
        "x" : 2250.495193998566,
        "y" : 1308.964322843404
      },
      "selected" : false
    }, {
      "data" : {
        "id" : "292",
        "STEPdb_Sub_cellular_Location" : "Peripheral inner membrane protein facing the cytoplasm",
        "target_40" : "",
        "Taxonomy_ID" : "83333",
        "dip" : [ "" ],
        "chembl" : [ "" ],
        "unknown" : [ "" ],
        "BindingDB_polymerID" : [ "" ],
        "shared_name" : "P0A6K3",
        "Protein_names" : "Peptide deformylase (PDF) (EC 3.5.1.88) (Polypeptide deformylase)",
        "Gene_name" : "def",
        "SUID" : 292,
        "Human_Readable_Label" : "DEF",
        "Localizome" : "Cytoplasmic",
        "selected" : false,
        "obo_chebi" : [ "" ],
        "psi_mi" : [ "" ],
        "JW_ASKA_" : "JW3248",
        "Matching_Attribute" : [ "P0A6K3" ],
        "BindingDB_monomerID" : [ "" ],
        "final_target_10" : "",
        "ASKA_" : "Cytoplasm",
        "Entry_name" : "DEF_ECOLI",
        "refseq" : [ "" ],
        "intact" : [ "" ],
        "MS_ID" : "",
        "Taxonomy_Name" : "Escherichia coli K-12",
        "PSORTdb" : "Cytoplasmic",
        "name" : "P0A6K3",
        "UniRef100" : "B7UK10",
        "STEPdb_simplified" : "Peripheral IM",
        "uniprot" : [ "DEF", "def", "JW3248", "P0A6K3", "b3287", "fms", "DEF_ECOLI" ],
        "cid" : [ "" ]
      },
      "position" : {
        "x" : 2566.0,
        "y" : 1134.0
      },
      "selected" : false
    }, {
      "data" : {
        "id" : "291",
        "STEPdb_Sub_cellular_Location" : "Cytoplasmic",
        "target_40" : "",
        "Taxonomy_ID" : "83333",
        "dip" : [ "" ],
        "chembl" : [ "" ],
        "unknown" : [ "" ],
        "BindingDB_polymerID" : [ "" ],
        "shared_name" : "P0A6W5",
        "Protein_names" : "Transcription elongation factor GreA (Transcript cleavage factor GreA)",
        "Gene_name" : "greA",
        "SUID" : 291,
        "Human_Readable_Label" : "GREA",
        "Localizome" : "Cytoplasmic",
        "selected" : false,
        "obo_chebi" : [ "" ],
        "psi_mi" : [ "" ],
        "JW_ASKA_" : "JW3148",
        "Matching_Attribute" : [ "P0A6W5" ],
        "BindingDB_monomerID" : [ "" ],
        "final_target_10" : "",
        "ASKA_" : "Cytoplasm",
        "Entry_name" : "GREA_ECOLI",
        "refseq" : [ "" ],
        "intact" : [ "" ],
        "MS_ID" : "",
        "Taxonomy_Name" : "Escherichia coli K-12",
        "PSORTdb" : "Cytoplasmic",
        "name" : "P0A6W5",
        "UniRef100" : "P0A6W7",
        "STEPdb_simplified" : "Cytoplasmic",
        "uniprot" : [ "P0A6W5", "b3181", "GREA", "greA", "JW3148", "GREA_ECOLI" ],
        "cid" : [ "" ]
      },
      "position" : {
        "x" : 2622.0,
        "y" : 1207.0
      },
      "selected" : false
    }, {
      "data" : {
        "id" : "290",
        "STEPdb_Sub_cellular_Location" : "Cytoplasmic",
        "target_40" : "",
        "Taxonomy_ID" : "83333",
        "dip" : [ "" ],
        "chembl" : [ "" ],
        "unknown" : [ "" ],
        "BindingDB_polymerID" : [ "" ],
        "shared_name" : "P0A738",
        "Protein_names" : "Cyclic pyranopterin monophosphate synthase accessory protein (Molybdenum cofactor biosynthesis protein C)",
        "Gene_name" : "moaC",
        "SUID" : 290,
        "Human_Readable_Label" : "MOAC",
        "Localizome" : "Cytoplasmic",
        "selected" : false,
        "obo_chebi" : [ "" ],
        "psi_mi" : [ "" ],
        "JW_ASKA_" : "JW0766",
        "Matching_Attribute" : [ "P0A738" ],
        "BindingDB_monomerID" : [ "" ],
        "final_target_10" : "",
        "ASKA_" : "Focus",
        "Entry_name" : "MOAC_ECOLI",
        "refseq" : [ "" ],
        "intact" : [ "" ],
        "MS_ID" : "",
        "Taxonomy_Name" : "Escherichia coli K-12",
        "PSORTdb" : "Cytoplasmic",
        "name" : "P0A738",
        "UniRef100" : "A7ZJJ2",
        "STEPdb_simplified" : "Cytoplasmic",
        "uniprot" : [ "MOAC", "JW0766", "moaC", "MOAC_ECOLI", "chlA3", "P0A738", "b0783" ],
        "cid" : [ "" ]
      },
      "position" : {
        "x" : 2529.0,
        "y" : 1098.0
      },
      "selected" : false
    }, {
      "data" : {
        "id" : "289",
        "STEPdb_Sub_cellular_Location" : "Periplasmic",
        "target_40" : "",
        "Taxonomy_ID" : "83333",
        "dip" : [ "" ],
        "chembl" : [ "" ],
        "unknown" : [ "" ],
        "BindingDB_polymerID" : [ "" ],
        "shared_name" : "P32176",
        "Protein_names" : "Formate dehydrogenase-O major subunit (EC 1.2.1.2) (Aerobic formate dehydrogenase major subunit) (FDH-Z subunit alpha) (Formate dehydrogenase-O subunit alpha)",
        "Gene_name" : "fdoG",
        "SUID" : 289,
        "Human_Readable_Label" : "FDOG",
        "Localizome" : "Periplasmic",
        "selected" : false,
        "obo_chebi" : [ "" ],
        "psi_mi" : [ "" ],
        "JW_ASKA_" : "JW3865",
        "Matching_Attribute" : [ "P32176" ],
        "BindingDB_monomerID" : [ "" ],
        "final_target_10" : "",
        "ASKA_" : "No GFP signal",
        "Entry_name" : "FDOG_ECOLI",
        "refseq" : [ "" ],
        "intact" : [ "" ],
        "MS_ID" : "",
        "Taxonomy_Name" : "Escherichia coli K-12",
        "PSORTdb" : "Periplasmic",
        "name" : "P32176",
        "UniRef100" : "P32176",
        "STEPdb_simplified" : "Periplasmic",
        "uniprot" : [ "FDOG", "FDOG_ECOLI", "P32176", "fdoG", "JW3865", "b3894" ],
        "cid" : [ "" ]
      },
      "position" : {
        "x" : 555.0,
        "y" : 1914.0
      },
      "selected" : false
    }, {
      "data" : {
        "id" : "288",
        "STEPdb_Sub_cellular_Location" : "Integral Inner Membrane",
        "target_40" : "",
        "Taxonomy_ID" : "83333",
        "dip" : [ "" ],
        "chembl" : [ "" ],
        "unknown" : [ "" ],
        "BindingDB_polymerID" : [ "" ],
        "shared_name" : "P21865",
        "Protein_names" : "Sensor protein KdpD (EC 2.7.13.3)",
        "Gene_name" : "kdpD",
        "SUID" : 288,
        "Human_Readable_Label" : "KDPD",
        "Localizome" : "Integral Membrane Protein",
        "selected" : false,
        "obo_chebi" : [ "" ],
        "psi_mi" : [ "kdpd_ecoli", "kdpD" ],
        "JW_ASKA_" : "JW0683",
        "Matching_Attribute" : [ "P21865" ],
        "BindingDB_monomerID" : [ "" ],
        "final_target_10" : "",
        "ASKA_" : "Membrane_Focus",
        "Entry_name" : "KDPD_ECOLI",
        "refseq" : [ "" ],
        "intact" : [ "EBI-1123100" ],
        "MS_ID" : "1",
        "Taxonomy_Name" : "ecoli",
        "PSORTdb" : "Cytoplasmic Membrane",
        "name" : "P21865",
        "UniRef100" : "P21865",
        "STEPdb_simplified" : "Membrane",
        "uniprot" : [ "P21865", "KDPD_ECOLI", "JW0683", "KDPD", "kdpD", "b0695" ],
        "cid" : [ "" ]
      },
      "position" : {
        "x" : 0.0,
        "y" : 2013.0
      },
      "selected" : false
    }, {
      "data" : {
        "id" : "287",
        "STEPdb_Sub_cellular_Location" : "Peripheral inner membrane protein facing the periplasm",
        "target_40" : "",
        "Taxonomy_ID" : "83333",
        "dip" : [ "" ],
        "chembl" : [ "" ],
        "unknown" : [ "" ],
        "BindingDB_polymerID" : [ "" ],
        "shared_name" : "P0ACE0",
        "Protein_names" : "Hydrogenase-2 large chain (HYD2) (EC 1.12.99.6) (Membrane-bound hydrogenase 2 large subunit) (NiFe hydrogenase)",
        "Gene_name" : "hybC",
        "SUID" : 287,
        "Ratio" : -0.076049571,
        "P_value" : 0.623424013,
        "Human_Readable_Label" : "HYBC",
        "Localizome" : "Cytoplasmic",
        "selected" : false,
        "obo_chebi" : [ "" ],
        "psi_mi" : [ "" ],
        "JW_ASKA_" : "JW2962",
        "Matching_Attribute" : [ "P0ACE0" ],
        "BindingDB_monomerID" : [ "" ],
        "final_target_10" : "",
        "ASKA_" : "Cytoplasm",
        "Entry_name" : "MBHM_ECOLI",
        "refseq" : [ "" ],
        "intact" : [ "" ],
        "MS_ID" : "1",
        "Taxonomy_Name" : "Escherichia coli K-12",
        "PSORTdb" : "Cytoplasmic Membrane",
        "name" : "P0ACE0",
        "UniRef100" : "P0ACE1",
        "STEPdb_simplified" : "Peripheral IM",
        "uniprot" : [ "HYBC", "MBHM_ECOLI", "hybC", "b2994", "JW2962", "P0ACE0" ],
        "cid" : [ "" ]
      },
      "position" : {
        "x" : 323.60445394325006,
        "y" : 1959.0229634554662
      },
      "selected" : false
    }, {
      "data" : {
        "id" : "286",
        "STEPdb_Sub_cellular_Location" : "Cytoplasmic",
        "target_40" : "",
        "Taxonomy_ID" : "83333",
        "dip" : [ "" ],
        "chembl" : [ "" ],
        "unknown" : [ "" ],
        "BindingDB_polymerID" : [ "" ],
        "shared_name" : "P0AEJ8",
        "Protein_names" : "Ethanolamine utilization protein EutN",
        "Gene_name" : "eutN",
        "SUID" : 286,
        "Human_Readable_Label" : "EUTN",
        "Localizome" : "Cytoplasmic",
        "selected" : false,
        "obo_chebi" : [ "" ],
        "psi_mi" : [ "" ],
        "JW_ASKA_" : "JW2440",
        "Matching_Attribute" : [ "P0AEJ8" ],
        "BindingDB_monomerID" : [ "" ],
        "final_target_10" : "",
        "ASKA_" : "Focus",
        "Entry_name" : "EUTN_ECOLI",
        "refseq" : [ "" ],
        "intact" : [ "" ],
        "MS_ID" : "",
        "Taxonomy_Name" : "Escherichia coli K-12",
        "PSORTdb" : "Unknown",
        "name" : "P0AEJ8",
        "UniRef100" : "P0AEJ9",
        "STEPdb_simplified" : "Cytoplasmic",
        "uniprot" : [ "P0AEJ8", "EUTN" ],
        "cid" : [ "" ]
      },
      "position" : {
        "x" : 2888.0,
        "y" : 2563.0
      },
      "selected" : false
    }, {
      "data" : {
        "id" : "285",
        "STEPdb_Sub_cellular_Location" : "Periplasmic",
        "target_40" : "",
        "Taxonomy_ID" : "83333",
        "dip" : [ "" ],
        "chembl" : [ "" ],
        "unknown" : [ "" ],
        "BindingDB_polymerID" : [ "" ],
        "shared_name" : "P75804",
        "Protein_names" : "Soluble aldose sugar dehydrogenase YliI (Asd) (EC 1.1.5.-)",
        "Gene_name" : "yliI",
        "SUID" : 285,
        "Human_Readable_Label" : "JW0821",
        "Localizome" : "Periplasmic",
        "selected" : false,
        "obo_chebi" : [ "" ],
        "psi_mi" : [ "" ],
        "JW_ASKA_" : "JW0821",
        "Matching_Attribute" : [ "P75804" ],
        "BindingDB_monomerID" : [ "" ],
        "final_target_10" : "",
        "ASKA_" : "Cytoplasm",
        "Entry_name" : "YLII_ECOLI",
        "refseq" : [ "" ],
        "intact" : [ "" ],
        "MS_ID" : "",
        "Taxonomy_Name" : "Escherichia coli K-12",
        "PSORTdb" : "Cytoplasmic Membrane",
        "name" : "P75804",
        "UniRef100" : "P75804",
        "STEPdb_simplified" : "Periplasmic",
        "uniprot" : [ "JW0821", "b0837", "YLII", "yliI", "YLII_ECOLI", "P75804" ],
        "cid" : [ "" ]
      },
      "position" : {
        "x" : 2770.0,
        "y" : 820.0
      },
      "selected" : false
    }, {
      "data" : {
        "id" : "284",
        "STEPdb_Sub_cellular_Location" : "Periplasmic",
        "target_40" : "",
        "Taxonomy_ID" : "83333",
        "dip" : [ "" ],
        "chembl" : [ "" ],
        "unknown" : [ "" ],
        "BindingDB_polymerID" : [ "" ],
        "shared_name" : "P0AFX9",
        "Protein_names" : "Sigma-E factor regulatory protein RseB",
        "Gene_name" : "rseB",
        "SUID" : 284,
        "Ratio" : -0.137834545,
        "P_value" : 0.137067159,
        "Human_Readable_Label" : "RSEB",
        "Localizome" : "Periplasmic",
        "selected" : false,
        "obo_chebi" : [ "" ],
        "psi_mi" : [ "" ],
        "JW_ASKA_" : "JW2555",
        "Matching_Attribute" : [ "P0AFX9" ],
        "BindingDB_monomerID" : [ "" ],
        "final_target_10" : "",
        "ASKA_" : "Cytoplasm",
        "Entry_name" : "RSEB_ECOLI",
        "refseq" : [ "" ],
        "intact" : [ "" ],
        "MS_ID" : "1",
        "Taxonomy_Name" : "Escherichia coli K12",
        "PSORTdb" : "Periplasmic",
        "name" : "P0AFX9",
        "UniRef100" : "P0AFY0",
        "STEPdb_simplified" : "Periplasmic",
        "uniprot" : [ "P0AFX9", "b2571", "RSEB_ECOLI", "RSEB", "JW2555", "rseB" ],
        "cid" : [ "" ]
      },
      "position" : {
        "x" : 2328.0,
        "y" : 738.0
      },
      "selected" : false
    }, {
      "data" : {
        "id" : "283",
        "STEPdb_Sub_cellular_Location" : "Peripheral inner membrane protein facing the cytoplasm",
        "target_40" : "",
        "Taxonomy_ID" : "83333",
        "dip" : [ "" ],
        "chembl" : [ "" ],
        "unknown" : [ "" ],
        "BindingDB_polymerID" : [ "" ],
        "shared_name" : "P45577",
        "Protein_names" : "RNA chaperone ProQ",
        "Gene_name" : "proQ",
        "SUID" : 283,
        "Human_Readable_Label" : "PROQ",
        "Localizome" : "Cytoplasmic",
        "selected" : false,
        "obo_chebi" : [ "" ],
        "psi_mi" : [ "" ],
        "JW_ASKA_" : "JW5300",
        "Matching_Attribute" : [ "P45577" ],
        "BindingDB_monomerID" : [ "" ],
        "final_target_10" : "",
        "ASKA_" : "",
        "Entry_name" : "PROQ_ECOLI",
        "refseq" : [ "" ],
        "intact" : [ "" ],
        "MS_ID" : "",
        "Taxonomy_Name" : "Escherichia coli K-12",
        "PSORTdb" : "Cytoplasmic",
        "name" : "P45577",
        "UniRef100" : "C4ZZI8",
        "STEPdb_simplified" : "Peripheral IM",
        "uniprot" : [ "PROQ", "P45577" ],
        "cid" : [ "" ]
      },
      "position" : {
        "x" : 2705.0,
        "y" : 771.0
      },
      "selected" : false
    }, {
      "data" : {
        "id" : "282",
        "STEPdb_Sub_cellular_Location" : "Ribosomal",
        "target_40" : "",
        "Taxonomy_ID" : "83333",
        "dip" : [ "" ],
        "chembl" : [ "" ],
        "unknown" : [ "" ],
        "BindingDB_polymerID" : [ "" ],
        "shared_name" : "P0A7K6",
        "Protein_names" : "50S ribosomal protein L19",
        "Gene_name" : "rplS",
        "SUID" : 282,
        "Ratio" : -0.100239567,
        "P_value" : 0.521334953,
        "Human_Readable_Label" : "rplS",
        "Localizome" : "Cytoplasmic",
        "selected" : false,
        "obo_chebi" : [ "" ],
        "psi_mi" : [ "" ],
        "JW_ASKA_" : "JW2587",
        "Matching_Attribute" : [ "P0A7K6" ],
        "BindingDB_monomerID" : [ "" ],
        "final_target_10" : "",
        "ASKA_" : "Cytoplasm",
        "Entry_name" : "RL19_ECOLI",
        "refseq" : [ "" ],
        "intact" : [ "" ],
        "MS_ID" : "1",
        "Taxonomy_Name" : "Escherichia coli K-12",
        "PSORTdb" : "Cytoplasmic",
        "name" : "P0A7K6",
        "UniRef100" : "A7ZQ46",
        "STEPdb_simplified" : "Cytoplasmic",
        "uniprot" : [ "rplS", "b2606", "RPLS", "P0A7K6", "JW2587", "RL19_ECOLI" ],
        "cid" : [ "" ]
      },
      "position" : {
        "x" : 2794.0,
        "y" : 855.0
      },
      "selected" : false
    }, {
      "data" : {
        "id" : "281",
        "STEPdb_Sub_cellular_Location" : "Periplasmic",
        "target_40" : "",
        "Taxonomy_ID" : "83333",
        "dip" : [ "" ],
        "chembl" : [ "" ],
        "unknown" : [ "" ],
        "BindingDB_polymerID" : [ "" ],
        "shared_name" : "P77489",
        "Protein_names" : "Putative xanthine dehydrogenase YagR molybdenum-binding subunit (EC 1.17.1.4)",
        "Gene_name" : "yagR",
        "SUID" : 281,
        "Human_Readable_Label" : "YAGR",
        "Localizome" : "Cytoplasmic",
        "selected" : false,
        "obo_chebi" : [ "" ],
        "psi_mi" : [ "" ],
        "JW_ASKA_" : "JW0278",
        "Matching_Attribute" : [ "P77489" ],
        "BindingDB_monomerID" : [ "" ],
        "final_target_10" : "",
        "ASKA_" : "Cytoplasm",
        "Entry_name" : "YAGR_ECOLI",
        "refseq" : [ "" ],
        "intact" : [ "" ],
        "MS_ID" : "",
        "Taxonomy_Name" : "Escherichia coli K-12",
        "PSORTdb" : "Cytoplasmic Membrane",
        "name" : "P77489",
        "UniRef100" : "P77489",
        "STEPdb_simplified" : "Periplasmic",
        "uniprot" : [ "P77489", "YAGR_ECOLI", "JW0278", "YAGR", "yagR", "b0284" ],
        "cid" : [ "" ]
      },
      "position" : {
        "x" : 2745.0,
        "y" : 787.0
      },
      "selected" : false
    }, {
      "data" : {
        "id" : "280",
        "STEPdb_Sub_cellular_Location" : "Cytoplasmic",
        "target_40" : "",
        "Taxonomy_ID" : "83333",
        "dip" : [ "" ],
        "chembl" : [ "" ],
        "unknown" : [ "" ],
        "BindingDB_polymerID" : [ "" ],
        "shared_name" : "P05194",
        "Protein_names" : "3-dehydroquinate dehydratase (3-dehydroquinase) (EC 4.2.1.10) (Type I DHQase) (Type I dehydroquinase) (DHQ1)",
        "Gene_name" : "aroD",
        "SUID" : 280,
        "Human_Readable_Label" : "Type I dehydroquinase",
        "Localizome" : "Cytoplasmic",
        "selected" : false,
        "obo_chebi" : [ "" ],
        "psi_mi" : [ "aroD", "arod_ecoli" ],
        "JW_ASKA_" : "JW1683",
        "Matching_Attribute" : [ "P05194" ],
        "BindingDB_monomerID" : [ "" ],
        "final_target_10" : "",
        "ASKA_" : "Cytoplasm",
        "Entry_name" : "AROD_ECOLI",
        "refseq" : [ "" ],
        "intact" : [ "EBI-1118819" ],
        "MS_ID" : "",
        "Taxonomy_Name" : "ecoli",
        "PSORTdb" : "Cytoplasmic",
        "name" : "P05194",
        "UniRef100" : "C4ZYF5",
        "STEPdb_simplified" : "Cytoplasmic",
        "uniprot" : [ "P05194", "Type I dehydroquinase", "AROD", "JW1683", "AROD_ECOLI", "aroD", "b1693", "Type I DHQase" ],
        "cid" : [ "" ]
      },
      "position" : {
        "x" : 24.727750878854692,
        "y" : 2958.993110632486
      },
      "selected" : false
    }, {
      "data" : {
        "id" : "279",
        "STEPdb_Sub_cellular_Location" : "Integral Inner Membrane",
        "target_40" : "",
        "Taxonomy_ID" : "83333",
        "dip" : [ "" ],
        "chembl" : [ "" ],
        "unknown" : [ "" ],
        "BindingDB_polymerID" : [ "" ],
        "shared_name" : "P76186",
        "Protein_names" : "Uncharacterized transporter YdhK",
        "Gene_name" : "ydhK",
        "SUID" : 279,
        "Human_Readable_Label" : "JW1637",
        "Localizome" : "Integral Membrane Protein",
        "selected" : false,
        "obo_chebi" : [ "" ],
        "psi_mi" : [ "" ],
        "JW_ASKA_" : "JW1637",
        "Matching_Attribute" : [ "P76186" ],
        "BindingDB_monomerID" : [ "" ],
        "final_target_10" : "",
        "ASKA_" : "Membrane_Focus",
        "Entry_name" : "YDHK_ECOLI",
        "refseq" : [ "" ],
        "intact" : [ "" ],
        "MS_ID" : "",
        "Taxonomy_Name" : "Escherichia coli K-12",
        "PSORTdb" : "Cytoplasmic Membrane",
        "name" : "P76186",
        "UniRef100" : "P76186",
        "STEPdb_simplified" : "Membrane",
        "uniprot" : [ "JW1637", "P76186", "b1645", "ydhK", "YDHK", "YDHK_ECOLI" ],
        "cid" : [ "" ]
      },
      "position" : {
        "x" : 0.0,
        "y" : 2953.0
      },
      "selected" : false
    }, {
      "data" : {
        "id" : "278",
        "STEPdb_Sub_cellular_Location" : "Integral Inner Membrane",
        "target_40" : "",
        "Taxonomy_ID" : "83333",
        "dip" : [ "" ],
        "chembl" : [ "" ],
        "unknown" : [ "" ],
        "BindingDB_polymerID" : [ "" ],
        "shared_name" : "P37645",
        "Protein_names" : "Uncharacterized protein YhjG",
        "Gene_name" : "yhjG",
        "SUID" : 278,
        "Ratio" : -0.021832889,
        "P_value" : 0.848749291,
        "Human_Readable_Label" : "yhjF",
        "Localizome" : "Membrane Anchored",
        "selected" : false,
        "obo_chebi" : [ "" ],
        "psi_mi" : [ "" ],
        "JW_ASKA_" : "JW3492",
        "Matching_Attribute" : [ "P37645" ],
        "BindingDB_monomerID" : [ "" ],
        "final_target_10" : "",
        "ASKA_" : "Cytoplasm",
        "Entry_name" : "YHJG_ECOLI",
        "refseq" : [ "" ],
        "intact" : [ "" ],
        "MS_ID" : "1",
        "Taxonomy_Name" : "Escherichia coli K-12",
        "PSORTdb" : "Unknown",
        "name" : "P37645",
        "UniRef100" : "P37645",
        "STEPdb_simplified" : "Membrane",
        "uniprot" : [ "yhjF", "yhjG", "YHJG", "YHJG_ECOLI", "b3524", "P37645", "JW3492" ],
        "cid" : [ "" ]
      },
      "position" : {
        "x" : 186.0,
        "y" : 2891.0
      },
      "selected" : false
    }, {
      "data" : {
        "id" : "277",
        "STEPdb_Sub_cellular_Location" : "Integral Inner Membrane",
        "target_40" : "",
        "Taxonomy_ID" : "83333",
        "dip" : [ "" ],
        "chembl" : [ "" ],
        "unknown" : [ "" ],
        "BindingDB_polymerID" : [ "" ],
        "shared_name" : "P25798",
        "Protein_names" : "Flagellar M-ring protein",
        "Gene_name" : "fliF",
        "SUID" : 277,
        "Human_Readable_Label" : "fla BI",
        "Localizome" : "Integral Membrane Protein",
        "selected" : false,
        "obo_chebi" : [ "" ],
        "psi_mi" : [ "" ],
        "JW_ASKA_" : "JW1922",
        "Matching_Attribute" : [ "P25798" ],
        "BindingDB_monomerID" : [ "" ],
        "final_target_10" : "",
        "ASKA_" : "Membrane_Focus",
        "Entry_name" : "FLIF_ECOLI",
        "refseq" : [ "" ],
        "intact" : [ "" ],
        "MS_ID" : "1",
        "Taxonomy_Name" : "Escherichia coli K-12",
        "PSORTdb" : "Cytoplasmic Membrane",
        "name" : "P25798",
        "UniRef100" : "P25798",
        "STEPdb_simplified" : "Membrane",
        "uniprot" : [ "fla BI", "JW1922", "FLIF", "fliF", "b1938", "FLIF_ECOLI", "P25798", "fla AII.1" ],
        "cid" : [ "" ]
      },
      "position" : {
        "x" : 275.0,
        "y" : 2999.0
      },
      "selected" : false
    }, {
      "data" : {
        "id" : "276",
        "STEPdb_Sub_cellular_Location" : "Cytoplasmic",
        "target_40" : "",
        "Taxonomy_ID" : "83333",
        "dip" : [ "" ],
        "chembl" : [ "" ],
        "unknown" : [ "" ],
        "BindingDB_polymerID" : [ "" ],
        "shared_name" : "P0A8Q6",
        "Protein_names" : "ATP-dependent Clp protease adapter protein ClpS",
        "Gene_name" : "clpS",
        "SUID" : 276,
        "Human_Readable_Label" : "CLPS",
        "Localizome" : "Cytoplasmic",
        "selected" : false,
        "obo_chebi" : [ "" ],
        "psi_mi" : [ "" ],
        "JW_ASKA_" : "JW0865",
        "Matching_Attribute" : [ "P0A8Q6" ],
        "BindingDB_monomerID" : [ "" ],
        "final_target_10" : "",
        "ASKA_" : "Cytoplasm",
        "Entry_name" : "CLPS_ECOLI",
        "refseq" : [ "" ],
        "intact" : [ "" ],
        "MS_ID" : "",
        "Taxonomy_Name" : "Escherichia coli K-12",
        "PSORTdb" : "Cytoplasmic",
        "name" : "P0A8Q6",
        "UniRef100" : "A7ZJU9",
        "STEPdb_simplified" : "Cytoplasmic",
        "uniprot" : [ "CLPS", "P0A8Q6" ],
        "cid" : [ "" ]
      },
      "position" : {
        "x" : 2572.7946961281027,
        "y" : 72.40604647843156
      },
      "selected" : false
    }, {
      "data" : {
        "id" : "275",
        "STEPdb_Sub_cellular_Location" : "Nucleoid, Peripheral inner membrane protein facing the cytoplasm",
        "target_40" : "",
        "Taxonomy_ID" : "83333",
        "dip" : [ "" ],
        "chembl" : [ "" ],
        "unknown" : [ "" ],
        "BindingDB_polymerID" : [ "" ],
        "shared_name" : "P50456",
        "Protein_names" : "Protein mlc (Making large colonies protein)",
        "Gene_name" : "mlc",
        "SUID" : 275,
        "Ratio" : 0.09334015,
        "P_value" : 0.326411228,
        "Human_Readable_Label" : "MLC",
        "Localizome" : "Cytoplasmic",
        "selected" : false,
        "obo_chebi" : [ "" ],
        "psi_mi" : [ "" ],
        "JW_ASKA_" : "JW1586",
        "Matching_Attribute" : [ "P50456" ],
        "BindingDB_monomerID" : [ "" ],
        "final_target_10" : "",
        "ASKA_" : "Focus",
        "Entry_name" : "MLC_ECOLI",
        "refseq" : [ "" ],
        "intact" : [ "" ],
        "MS_ID" : "1",
        "Taxonomy_Name" : "Escherichia coli K-12",
        "PSORTdb" : "Cytoplasmic",
        "name" : "P50456",
        "UniRef100" : "P50456",
        "STEPdb_simplified" : "Peripheral IM",
        "uniprot" : [ "MLC", "mlc", "JW1586", "MLC_ECOLI", "b1594", "P50456" ],
        "cid" : [ "" ]
      },
      "position" : {
        "x" : 380.0,
        "y" : 2891.0
      },
      "selected" : false
    }, {
      "data" : {
        "id" : "274",
        "STEPdb_Sub_cellular_Location" : "Cytoplasmic",
        "target_40" : "",
        "Taxonomy_ID" : "83333",
        "dip" : [ "" ],
        "chembl" : [ "" ],
        "unknown" : [ "" ],
        "BindingDB_polymerID" : [ "" ],
        "shared_name" : "P08373",
        "Protein_names" : "UDP-N-acetylenolpyruvoylglucosamine reductase (EC 1.3.1.98) (UDP-N-acetylmuramate dehydrogenase)",
        "Gene_name" : "murB",
        "SUID" : 274,
        "Human_Readable_Label" : "yijB",
        "Localizome" : "Cytoplasmic",
        "selected" : false,
        "obo_chebi" : [ "" ],
        "psi_mi" : [ "" ],
        "JW_ASKA_" : "JW3940",
        "Matching_Attribute" : [ "P08373" ],
        "BindingDB_monomerID" : [ "" ],
        "final_target_10" : "",
        "ASKA_" : "Cytoplasm",
        "Entry_name" : "MURB_ECOLI",
        "refseq" : [ "" ],
        "intact" : [ "" ],
        "MS_ID" : "",
        "Taxonomy_Name" : "Escherichia coli K-12",
        "PSORTdb" : "Cytoplasmic",
        "name" : "P08373",
        "UniRef100" : "P08373",
        "STEPdb_simplified" : "Cytoplasmic",
        "uniprot" : [ "yijB", "MURB_ECOLI", "P08373", "JW3940", "murB", "MURB", "b3972" ],
        "cid" : [ "" ]
      },
      "position" : {
        "x" : 350.842879413777,
        "y" : 2910.1687833657747
      },
      "selected" : false
    }, {
      "data" : {
        "id" : "273",
        "STEPdb_Sub_cellular_Location" : "Peripheral inner membrane protein facing the cytoplasm",
        "target_40" : "",
        "Taxonomy_ID" : "83333",
        "dip" : [ "" ],
        "chembl" : [ "" ],
        "unknown" : [ "" ],
        "BindingDB_polymerID" : [ "" ],
        "shared_name" : "P69797",
        "Protein_names" : "PTS system mannose-specific EIIAB component (EIIAB-Man) [Includes: Mannose-specific phosphotransferase enzyme IIA component (EC 2.7.1.-) (EIII-Man) (PTS system mannose-specific EIIA component); Mannose-specific phosphotransferase enzyme IIB component (EC 2.7.1.69) (PTS system mannose-specific EIIB component)]",
        "Gene_name" : "manX",
        "SUID" : 273,
        "Ratio" : -0.282579261,
        "P_value" : 0.02349229,
        "Human_Readable_Label" : "PTNAB_ECOLI",
        "Localizome" : "Cytoplasmic",
        "selected" : false,
        "obo_chebi" : [ "" ],
        "psi_mi" : [ "" ],
        "JW_ASKA_" : "JW1806",
        "Matching_Attribute" : [ "P69797" ],
        "BindingDB_monomerID" : [ "" ],
        "final_target_10" : "",
        "ASKA_" : "Cytoplasm",
        "Entry_name" : "PTNAB_ECOLI",
        "refseq" : [ "" ],
        "intact" : [ "" ],
        "MS_ID" : "1",
        "Taxonomy_Name" : "Escherichia coli K-12",
        "PSORTdb" : "Cytoplasmic",
        "name" : "P69797",
        "UniRef100" : "P69799",
        "STEPdb_simplified" : "Peripheral IM",
        "uniprot" : [ "PTNAB_ECOLI", "b1817", "P69797", "gptB", "ptsL", "MANX", "manX", "JW1806" ],
        "cid" : [ "" ]
      },
      "position" : {
        "x" : 1814.0,
        "y" : 1258.0
      },
      "selected" : false
    }, {
      "data" : {
        "id" : "272",
        "STEPdb_Sub_cellular_Location" : "Integral Inner Membrane",
        "target_40" : "1",
        "Taxonomy_ID" : "83333",
        "dip" : [ "" ],
        "chembl" : [ "" ],
        "unknown" : [ "" ],
        "BindingDB_polymerID" : [ "" ],
        "shared_name" : "P69805",
        "Protein_names" : "Mannose permease IID component (EII-M-Man) (EIID-Man) (PTS system mannose-specific EIID component)",
        "Gene_name" : "manZ",
        "SUID" : 272,
        "Ratio" : -0.543336399,
        "P_value" : 0.038259664,
        "Human_Readable_Label" : "MANZ",
        "Localizome" : "Integral Membrane Protein",
        "selected" : false,
        "obo_chebi" : [ "" ],
        "psi_mi" : [ "" ],
        "JW_ASKA_" : "JW1808",
        "Matching_Attribute" : [ "P69805" ],
        "BindingDB_monomerID" : [ "" ],
        "final_target_10" : "",
        "ASKA_" : "No GFP signal",
        "Entry_name" : "PTND_ECOLI",
        "refseq" : [ "" ],
        "intact" : [ "" ],
        "MS_ID" : "1",
        "Taxonomy_Name" : "Escherichia coli K12",
        "PSORTdb" : "Cytoplasmic Membrane",
        "name" : "P69805",
        "UniRef100" : "P69807",
        "STEPdb_simplified" : "Membrane",
        "uniprot" : [ "MANZ", "manZ", "gptB", "PTND_ECOLI", "ptsM", "JW1808", "P69805", "b1819" ],
        "cid" : [ "" ]
      },
      "position" : {
        "x" : 1631.0,
        "y" : 1040.0
      },
      "selected" : false
    }, {
      "data" : {
        "id" : "271",
        "STEPdb_Sub_cellular_Location" : "Peripheral inner membrane protein facing the cytoplasm",
        "target_40" : "1",
        "Taxonomy_ID" : "83333",
        "dip" : [ "" ],
        "chembl" : [ "" ],
        "unknown" : [ "" ],
        "BindingDB_polymerID" : [ "" ],
        "shared_name" : "P0A6A3",
        "Protein_names" : "Acetate kinase (EC 2.7.2.1) (Acetokinase)",
        "Gene_name" : "ackA",
        "SUID" : 271,
        "Ratio" : 0.711640892,
        "P_value" : 0.004184757,
        "Human_Readable_Label" : "ACKA",
        "Localizome" : "Periplasmic",
        "selected" : false,
        "obo_chebi" : [ "" ],
        "psi_mi" : [ "" ],
        "JW_ASKA_" : "JW2293",
        "Matching_Attribute" : [ "P0A6A3" ],
        "BindingDB_monomerID" : [ "" ],
        "final_target_10" : "",
        "ASKA_" : "Cytoplasm",
        "Entry_name" : "ACKA_ECOLI",
        "refseq" : [ "" ],
        "intact" : [ "" ],
        "MS_ID" : "1",
        "Taxonomy_Name" : "Escherichia coli K-12",
        "PSORTdb" : "Cytoplasmic",
        "name" : "P0A6A3",
        "UniRef100" : "P0A6A5",
        "STEPdb_simplified" : "Peripheral IM",
        "uniprot" : [ "P0A6A3", "ACKA_ECOLI", "b2296", "ackA", "ACKA", "ack", "JW2293" ],
        "cid" : [ "" ]
      },
      "position" : {
        "x" : 2332.5,
        "y" : 1302.0
      },
      "selected" : false
    }, {
      "data" : {
        "id" : "270",
        "STEPdb_Sub_cellular_Location" : "Ribosomal",
        "target_40" : "",
        "Taxonomy_ID" : "83333",
        "dip" : [ "DIP-10752N" ],
        "chembl" : [ "" ],
        "unknown" : [ "" ],
        "BindingDB_polymerID" : [ "" ],
        "shared_name" : "P02413",
        "Protein_names" : "50S ribosomal protein L15",
        "Gene_name" : "rplO",
        "SUID" : 270,
        "Ratio" : -0.162797435,
        "P_value" : 0.391718838,
        "Human_Readable_Label" : "JW3263",
        "Localizome" : "Cytoplasmic",
        "selected" : false,
        "obo_chebi" : [ "" ],
        "psi_mi" : [ "" ],
        "JW_ASKA_" : "JW3263",
        "Matching_Attribute" : [ "P02413" ],
        "BindingDB_monomerID" : [ "" ],
        "final_target_10" : "",
        "ASKA_" : "Cytoplasm",
        "Entry_name" : "RL15_ECOLI",
        "refseq" : [ "NP_417760" ],
        "intact" : [ "" ],
        "MS_ID" : "1",
        "Taxonomy_Name" : "Escherichia coli K-12",
        "PSORTdb" : "Cytoplasmic",
        "name" : "P02413",
        "UniRef100" : "C4ZUF6",
        "STEPdb_simplified" : "Cytoplasmic",
        "uniprot" : [ "JW3263", "rplO", "RPLO", "P02413", "RL15_ECOLI", "b3301" ],
        "cid" : [ "" ]
      },
      "position" : {
        "x" : 1505.0,
        "y" : 1005.0
      },
      "selected" : false
    }, {
      "data" : {
        "id" : "269",
        "STEPdb_Sub_cellular_Location" : "Peripheral inner membrane protein facing the cytoplasm",
        "target_40" : "",
        "Taxonomy_ID" : "83333",
        "dip" : [ "DIP-9460N" ],
        "chembl" : [ "" ],
        "unknown" : [ "" ],
        "BindingDB_polymerID" : [ "" ],
        "shared_name" : "P08622",
        "Protein_names" : "Chaperone protein DnaJ (HSP40) (Heat shock protein J)",
        "Gene_name" : "dnaJ",
        "SUID" : 269,
        "Ratio" : -0.082859936,
        "P_value" : 0.650333293,
        "Human_Readable_Label" : "HSP40",
        "Localizome" : "Cytoplasmic",
        "selected" : false,
        "obo_chebi" : [ "" ],
        "psi_mi" : [ "dnaj_ecoli", "dnaJ" ],
        "JW_ASKA_" : "JW0014",
        "Matching_Attribute" : [ "P08622" ],
        "BindingDB_monomerID" : [ "" ],
        "final_target_10" : "",
        "ASKA_" : "Cytoplasm",
        "Entry_name" : "DNAJ_ECOLI",
        "refseq" : [ "NP_414556" ],
        "intact" : [ "EBI-545285" ],
        "MS_ID" : "1",
        "Taxonomy_Name" : "ecoli",
        "PSORTdb" : "Cytoplasmic",
        "name" : "P08622",
        "UniRef100" : "B1XBE0",
        "STEPdb_simplified" : "Peripheral IM",
        "uniprot" : [ "DNAJ", "JW0014", "Heat shock protein J", "P08622", "dnaJ", "groP", "HSP40", "b0015", "DNAJ_ECOLI" ],
        "cid" : [ "" ]
      },
      "position" : {
        "x" : 1423.0,
        "y" : 1179.0
      },
      "selected" : false
    }, {
      "data" : {
        "id" : "268",
        "STEPdb_Sub_cellular_Location" : "Nucleoid",
        "target_40" : "",
        "Taxonomy_ID" : "83333",
        "dip" : [ "DIP-47874N" ],
        "chembl" : [ "" ],
        "unknown" : [ "" ],
        "BindingDB_polymerID" : [ "" ],
        "shared_name" : "P0A9W0",
        "Protein_names" : "HTH-type transcriptional regulator UlaR",
        "Gene_name" : "ulaR",
        "SUID" : 268,
        "Human_Readable_Label" : "ULAR",
        "Localizome" : "Cytoplasmic",
        "selected" : false,
        "obo_chebi" : [ "" ],
        "psi_mi" : [ "" ],
        "JW_ASKA_" : "JW4149",
        "Matching_Attribute" : [ "P0A9W0" ],
        "BindingDB_monomerID" : [ "" ],
        "final_target_10" : "",
        "ASKA_" : "Cytoplasm",
        "Entry_name" : "ULAR_ECOLI",
        "refseq" : [ "" ],
        "intact" : [ "" ],
        "MS_ID" : "",
        "Taxonomy_Name" : "Escherichia coli K12",
        "PSORTdb" : "Cytoplasmic",
        "name" : "P0A9W0",
        "UniRef100" : "A7ZV62",
        "STEPdb_simplified" : "Cytoplasmic",
        "uniprot" : [ "ULAR_ECOLI", "yjfQ", "P0A9W0", "JW4149", "b4191", "ulaR", "ULAR" ],
        "cid" : [ "" ]
      },
      "position" : {
        "x" : 1659.1798446458665,
        "y" : 1337.6245511500754
      },
      "selected" : false
    }, {
      "data" : {
        "id" : "267",
        "STEPdb_Sub_cellular_Location" : "Ribosomal",
        "target_40" : "",
        "Taxonomy_ID" : "83333",
        "dip" : [ "DIP-35855N" ],
        "chembl" : [ "" ],
        "unknown" : [ "" ],
        "BindingDB_polymerID" : [ "" ],
        "shared_name" : "P0A7S9",
        "Protein_names" : "30S ribosomal protein S13",
        "Gene_name" : "rpsM",
        "SUID" : 267,
        "Ratio" : -2.087335192,
        "P_value" : 0.129938419,
        "Human_Readable_Label" : "RS13_ECOLI",
        "Localizome" : "Cytoplasmic",
        "selected" : false,
        "obo_chebi" : [ "" ],
        "psi_mi" : [ "" ],
        "JW_ASKA_" : "JW3260",
        "Matching_Attribute" : [ "P0A7S9" ],
        "BindingDB_monomerID" : [ "" ],
        "final_target_10" : "",
        "ASKA_" : "Cytoplasm",
        "Entry_name" : "RS13_ECOLI",
        "refseq" : [ "" ],
        "intact" : [ "" ],
        "MS_ID" : "1",
        "Taxonomy_Name" : "Escherichia coli K12",
        "PSORTdb" : "Cytoplasmic",
        "name" : "P0A7S9",
        "UniRef100" : "P0A7T1",
        "STEPdb_simplified" : "Cytoplasmic",
        "uniprot" : [ "RS13_ECOLI", "P0A7S9", "b3298", "rpsM", "RPSM", "JW3260" ],
        "cid" : [ "" ]
      },
      "position" : {
        "x" : 1347.0,
        "y" : 1141.0
      },
      "selected" : false
    }, {
      "data" : {
        "id" : "266",
        "STEPdb_Sub_cellular_Location" : "Ribosomal",
        "target_40" : "",
        "Taxonomy_ID" : "83333",
        "dip" : [ "DIP-35797N" ],
        "chembl" : [ "" ],
        "unknown" : [ "" ],
        "BindingDB_polymerID" : [ "" ],
        "shared_name" : "P0A7R5",
        "Protein_names" : "30S ribosomal protein S10",
        "Gene_name" : "rpsJ",
        "SUID" : 266,
        "Ratio" : -0.819944928,
        "P_value" : 0.007756059,
        "Human_Readable_Label" : "rpsJ",
        "Localizome" : "Cytoplasmic",
        "selected" : false,
        "obo_chebi" : [ "" ],
        "psi_mi" : [ "" ],
        "JW_ASKA_" : "JW3283",
        "Matching_Attribute" : [ "P0A7R5" ],
        "BindingDB_monomerID" : [ "" ],
        "final_target_10" : "",
        "ASKA_" : "No GFP signal",
        "Entry_name" : "RS10_ECOLI",
        "refseq" : [ "" ],
        "intact" : [ "" ],
        "MS_ID" : "1",
        "Taxonomy_Name" : "Escherichia coli K12",
        "PSORTdb" : "Cytoplasmic",
        "name" : "P0A7R5",
        "UniRef100" : "A7ZSL0",
        "STEPdb_simplified" : "Cytoplasmic",
        "uniprot" : [ "rpsJ", "RPSJ", "nusE", "RS10_ECOLI", "b3321", "P0A7R5", "JW3283" ],
        "cid" : [ "" ]
      },
      "position" : {
        "x" : 1373.0,
        "y" : 1079.0
      },
      "selected" : false
    }, {
      "data" : {
        "id" : "265",
        "STEPdb_Sub_cellular_Location" : "Ribosomal",
        "target_40" : "",
        "Taxonomy_ID" : "83333",
        "dip" : [ "DIP-35745N" ],
        "chembl" : [ "" ],
        "unknown" : [ "" ],
        "BindingDB_polymerID" : [ "" ],
        "shared_name" : "P0A7M2",
        "Protein_names" : "50S ribosomal protein L28",
        "Gene_name" : "rpmB",
        "SUID" : 265,
        "Ratio" : -0.486796734,
        "P_value" : 0.024513032,
        "Human_Readable_Label" : "RPMB",
        "Localizome" : "Cytoplasmic",
        "selected" : false,
        "obo_chebi" : [ "" ],
        "psi_mi" : [ "" ],
        "JW_ASKA_" : "JW3612",
        "Matching_Attribute" : [ "P0A7M2" ],
        "BindingDB_monomerID" : [ "" ],
        "final_target_10" : "",
        "ASKA_" : "Cytoplasm",
        "Entry_name" : "RL28_ECOLI",
        "refseq" : [ "" ],
        "intact" : [ "" ],
        "MS_ID" : "1",
        "Taxonomy_Name" : "Escherichia coli K-12",
        "PSORTdb" : "Cytoplasmic",
        "name" : "P0A7M2",
        "UniRef100" : "A7ZTI8",
        "STEPdb_simplified" : "Cytoplasmic",
        "uniprot" : [ "RPMB", "b3637", "rpmB", "RL28_ECOLI", "JW3612", "P0A7M2" ],
        "cid" : [ "" ]
      },
      "position" : {
        "x" : 2034.0,
        "y" : 1231.0
      },
      "selected" : false
    }, {
      "data" : {
        "id" : "264",
        "STEPdb_Sub_cellular_Location" : "Ribosomal",
        "target_40" : "",
        "Taxonomy_ID" : "83333",
        "dip" : [ "DIP-35801N" ],
        "chembl" : [ "" ],
        "unknown" : [ "" ],
        "BindingDB_polymerID" : [ "" ],
        "shared_name" : "P0AG44",
        "Protein_names" : "50S ribosomal protein L17",
        "Gene_name" : "rplQ",
        "SUID" : 264,
        "Ratio" : -1.872333738,
        "P_value" : 0.052978728,
        "Human_Readable_Label" : "RL17_ECOLI",
        "Localizome" : "Cytoplasmic",
        "selected" : false,
        "obo_chebi" : [ "" ],
        "psi_mi" : [ "" ],
        "JW_ASKA_" : "JW3256",
        "Matching_Attribute" : [ "P0AG44" ],
        "BindingDB_monomerID" : [ "" ],
        "final_target_10" : "",
        "ASKA_" : "Cytoplasm",
        "Entry_name" : "RL17_ECOLI",
        "refseq" : [ "" ],
        "intact" : [ "" ],
        "MS_ID" : "1",
        "Taxonomy_Name" : "Escherichia coli K-12",
        "PSORTdb" : "Cytoplasmic",
        "name" : "P0AG44",
        "UniRef100" : "A7ZSI3",
        "STEPdb_simplified" : "Cytoplasmic",
        "uniprot" : [ "P0AG44", "RL17_ECOLI", "b3294", "RPLQ", "JW3256", "rplQ" ],
        "cid" : [ "" ]
      },
      "position" : {
        "x" : 1669.0,
        "y" : 936.0
      },
      "selected" : false
    }, {
      "data" : {
        "id" : "263",
        "STEPdb_Sub_cellular_Location" : "Ribosomal",
        "target_40" : "",
        "Taxonomy_ID" : "83333",
        "dip" : [ "DIP-35976N" ],
        "chembl" : [ "" ],
        "unknown" : [ "" ],
        "BindingDB_polymerID" : [ "" ],
        "shared_name" : "P0ADY7",
        "Protein_names" : "50S ribosomal protein L16",
        "Gene_name" : "rplP",
        "SUID" : 263,
        "Ratio" : -1.137793086,
        "P_value" : 0.123102218,
        "Human_Readable_Label" : "JW3275",
        "Localizome" : "Cytoplasmic",
        "selected" : false,
        "obo_chebi" : [ "" ],
        "psi_mi" : [ "" ],
        "JW_ASKA_" : "JW3275",
        "Matching_Attribute" : [ "P0ADY7" ],
        "BindingDB_monomerID" : [ "" ],
        "final_target_10" : "",
        "ASKA_" : "Cytoplasm",
        "Entry_name" : "RL16_ECOLI",
        "refseq" : [ "" ],
        "intact" : [ "" ],
        "MS_ID" : "1",
        "Taxonomy_Name" : "Escherichia coli K-12",
        "PSORTdb" : "Cytoplasmic",
        "name" : "P0ADY7",
        "UniRef100" : "A8AQK9",
        "STEPdb_simplified" : "Cytoplasmic",
        "uniprot" : [ "JW3275", "RPLP", "P0ADY7", "RL16_ECOLI", "rplP", "b3313" ],
        "cid" : [ "" ]
      },
      "position" : {
        "x" : 1469.0,
        "y" : 1042.0
      },
      "selected" : false
    }, {
      "data" : {
        "id" : "262",
        "STEPdb_Sub_cellular_Location" : "Ribosomal",
        "target_40" : "",
        "Taxonomy_ID" : "83333",
        "dip" : [ "DIP-47837N" ],
        "chembl" : [ "" ],
        "unknown" : [ "" ],
        "BindingDB_polymerID" : [ "" ],
        "shared_name" : "P0AA10",
        "Protein_names" : "50S ribosomal protein L13",
        "Gene_name" : "rplM",
        "SUID" : 262,
        "Human_Readable_Label" : "JW3200",
        "Localizome" : "Cytoplasmic",
        "selected" : false,
        "obo_chebi" : [ "" ],
        "psi_mi" : [ "" ],
        "JW_ASKA_" : "JW3200",
        "Matching_Attribute" : [ "P0AA10" ],
        "BindingDB_monomerID" : [ "" ],
        "final_target_10" : "",
        "ASKA_" : "Cytoplasm",
        "Entry_name" : "RL13_ECOLI",
        "refseq" : [ "" ],
        "intact" : [ "" ],
        "MS_ID" : "1",
        "Taxonomy_Name" : "Escherichia coli K12",
        "PSORTdb" : "Cytoplasmic",
        "name" : "P0AA10",
        "UniRef100" : "A7ZSC5",
        "STEPdb_simplified" : "Cytoplasmic",
        "uniprot" : [ "b3231", "JW3200", "P0AA10", "RPLM", "rplM", "RL13_ECOLI" ],
        "cid" : [ "" ]
      },
      "position" : {
        "x" : 1628.2754743449332,
        "y" : 1197.979169407711
      },
      "selected" : false
    }, {
      "data" : {
        "id" : "261",
        "STEPdb_Sub_cellular_Location" : "Nucleoid, Peripheral inner membrane protein facing the cytoplasm",
        "target_40" : "",
        "Taxonomy_ID" : "83333",
        "dip" : [ "DIP-31833N" ],
        "chembl" : [ "" ],
        "unknown" : [ "" ],
        "BindingDB_polymerID" : [ "" ],
        "shared_name" : "P0ACF4",
        "Protein_names" : "DNA-binding protein HU-beta (HU-1) (NS1)",
        "Gene_name" : "hupB",
        "SUID" : 261,
        "Human_Readable_Label" : "DBHB_ECOLI",
        "Localizome" : "Cytoplasmic",
        "selected" : false,
        "obo_chebi" : [ "" ],
        "psi_mi" : [ "" ],
        "JW_ASKA_" : "JW0430",
        "Matching_Attribute" : [ "P0ACF4" ],
        "BindingDB_monomerID" : [ "" ],
        "final_target_10" : "",
        "ASKA_" : "Nucleoid",
        "Entry_name" : "DBHB_ECOLI",
        "refseq" : [ "" ],
        "intact" : [ "" ],
        "MS_ID" : "",
        "Taxonomy_Name" : "Escherichia coli K-12",
        "PSORTdb" : "Cytoplasmic",
        "name" : "P0ACF4",
        "UniRef100" : "P0ACF6",
        "STEPdb_simplified" : "Peripheral IM",
        "uniprot" : [ "P0ACF4", "DBHB_ECOLI", "b0440", "JW0430", "hopD", "HUPB", "hupB" ],
        "cid" : [ "" ]
      },
      "position" : {
        "x" : 1633.0,
        "y" : 1642.0
      },
      "selected" : false
    }, {
      "data" : {
        "id" : "260",
        "STEPdb_Sub_cellular_Location" : "Cytoplasmic",
        "target_40" : "",
        "Taxonomy_ID" : "83333",
        "dip" : [ "DIP-28085N" ],
        "chembl" : [ "" ],
        "unknown" : [ "" ],
        "BindingDB_polymerID" : [ "" ],
        "shared_name" : "P76539",
        "Protein_names" : "Acetyltransferase YpeA (EC 2.3.1.-)",
        "Gene_name" : "ypeA",
        "SUID" : 260,
        "Human_Readable_Label" : "YPEA",
        "Localizome" : "Cytoplasmic",
        "selected" : false,
        "obo_chebi" : [ "" ],
        "psi_mi" : [ "" ],
        "JW_ASKA_" : "JW2427",
        "Matching_Attribute" : [ "P76539" ],
        "BindingDB_monomerID" : [ "" ],
        "final_target_10" : "",
        "ASKA_" : "Focus",
        "Entry_name" : "YPEA_ECOLI",
        "refseq" : [ "" ],
        "intact" : [ "" ],
        "MS_ID" : "",
        "Taxonomy_Name" : "Escherichia coli K12",
        "PSORTdb" : "Cytoplasmic",
        "name" : "P76539",
        "UniRef100" : "P76539",
        "STEPdb_simplified" : "Cytoplasmic",
        "uniprot" : [ "P76539", "b2434", "YPEA", "YPEA_ECOLI", "ypeA", "JW2427" ],
        "cid" : [ "" ]
      },
      "position" : {
        "x" : 1601.9940892990528,
        "y" : 1247.594890583198
      },
      "selected" : false
    }, {
      "data" : {
        "id" : "259",
        "STEPdb_Sub_cellular_Location" : "Periplasmic",
        "target_40" : "",
        "Taxonomy_ID" : "83333",
        "dip" : [ "DIP-9148N" ],
        "chembl" : [ "" ],
        "unknown" : [ "" ],
        "BindingDB_polymerID" : [ "" ],
        "shared_name" : "P09551",
        "Protein_names" : "Lysine/arginine/ornithine-binding periplasmic protein (LAO-binding protein)",
        "Gene_name" : "argT",
        "SUID" : 259,
        "Human_Readable_Label" : "ARGT",
        "Localizome" : "Periplasmic",
        "selected" : false,
        "obo_chebi" : [ "" ],
        "psi_mi" : [ "" ],
        "JW_ASKA_" : "JW2307",
        "Matching_Attribute" : [ "P09551" ],
        "BindingDB_monomerID" : [ "" ],
        "final_target_10" : "",
        "ASKA_" : "No GFP signal",
        "Entry_name" : "ARGT_ECOLI",
        "refseq" : [ "NP_416813" ],
        "intact" : [ "" ],
        "MS_ID" : "",
        "Taxonomy_Name" : "Escherichia coli K12",
        "PSORTdb" : "Periplasmic",
        "name" : "P09551",
        "UniRef100" : "P09551",
        "STEPdb_simplified" : "Periplasmic",
        "uniprot" : [ "ARGT", "P09551" ],
        "cid" : [ "" ]
      },
      "position" : {
        "x" : 1914.0572192991901,
        "y" : 1684.173729088189
      },
      "selected" : false
    }, {
      "data" : {
        "id" : "258",
        "STEPdb_Sub_cellular_Location" : "Cytoplasmic",
        "target_40" : "",
        "Taxonomy_ID" : "83333",
        "dip" : [ "DIP-10504N" ],
        "chembl" : [ "" ],
        "unknown" : [ "" ],
        "BindingDB_polymerID" : [ "" ],
        "shared_name" : "P45548",
        "Protein_names" : "Phosphotriesterase homology protein",
        "Gene_name" : "php",
        "SUID" : 258,
        "Human_Readable_Label" : "PHP",
        "Localizome" : "Cytoplasmic",
        "selected" : false,
        "obo_chebi" : [ "" ],
        "psi_mi" : [ "" ],
        "JW_ASKA_" : "JW3342",
        "Matching_Attribute" : [ "P45548" ],
        "BindingDB_monomerID" : [ "" ],
        "final_target_10" : "",
        "ASKA_" : "Cytoplasm",
        "Entry_name" : "PHP_ECOLI",
        "refseq" : [ "NP_417838" ],
        "intact" : [ "" ],
        "MS_ID" : "",
        "Taxonomy_Name" : "Escherichia coli K12",
        "PSORTdb" : "Cytoplasmic Membrane",
        "name" : "P45548",
        "UniRef100" : "P45548",
        "STEPdb_simplified" : "Cytoplasmic",
        "uniprot" : [ "P45548", "PHP" ],
        "cid" : [ "" ]
      },
      "position" : {
        "x" : 1654.0,
        "y" : 1806.0
      },
      "selected" : false
    }, {
      "data" : {
        "id" : "257",
        "STEPdb_Sub_cellular_Location" : "Cytoplasmic",
        "target_40" : "",
        "Taxonomy_ID" : "83333",
        "dip" : [ "DIP-6892N" ],
        "chembl" : [ "" ],
        "unknown" : [ "" ],
        "BindingDB_polymerID" : [ "" ],
        "shared_name" : "P39407",
        "Protein_names" : "Uncharacterized protein YjjU (EC 3.1.1.-)",
        "Gene_name" : "yjjU",
        "SUID" : 257,
        "Human_Readable_Label" : "YJJU",
        "Localizome" : "Cytoplasmic",
        "selected" : false,
        "obo_chebi" : [ "" ],
        "psi_mi" : [ "" ],
        "JW_ASKA_" : "JW4340",
        "Matching_Attribute" : [ "P39407" ],
        "BindingDB_monomerID" : [ "" ],
        "final_target_10" : "",
        "ASKA_" : "Cytoplasm",
        "Entry_name" : "YJJU_ECOLI",
        "refseq" : [ "NP_418794" ],
        "intact" : [ "" ],
        "MS_ID" : "",
        "Taxonomy_Name" : "Escherichia coli K12",
        "PSORTdb" : "Unknown",
        "name" : "P39407",
        "UniRef100" : "P39407",
        "STEPdb_simplified" : "Cytoplasmic",
        "uniprot" : [ "YJJU", "P39407" ],
        "cid" : [ "" ]
      },
      "position" : {
        "x" : 2393.2167609528096,
        "y" : 1157.9712476492712
      },
      "selected" : false
    }, {
      "data" : {
        "id" : "256",
        "STEPdb_Sub_cellular_Location" : "Nucleoid",
        "target_40" : "",
        "Taxonomy_ID" : "83333",
        "dip" : [ "DIP-9932N" ],
        "chembl" : [ "" ],
        "unknown" : [ "" ],
        "BindingDB_polymerID" : [ "" ],
        "shared_name" : "P28631",
        "Protein_names" : "DNA polymerase III subunit delta' (EC 2.7.7.7)",
        "Gene_name" : "holB",
        "SUID" : 256,
        "Human_Readable_Label" : "HOLB",
        "Localizome" : "Cytoplasmic",
        "selected" : false,
        "obo_chebi" : [ "" ],
        "psi_mi" : [ "holb_ecoli", "holB" ],
        "JW_ASKA_" : "JW1085",
        "Matching_Attribute" : [ "P28631" ],
        "BindingDB_monomerID" : [ "" ],
        "final_target_10" : "",
        "ASKA_" : "Cytoplasm",
        "Entry_name" : "HOLB_ECOLI",
        "refseq" : [ "NP_415617" ],
        "intact" : [ "EBI-549161" ],
        "MS_ID" : "",
        "Taxonomy_Name" : "ecoli",
        "PSORTdb" : "Cytoplasmic",
        "name" : "P28631",
        "UniRef100" : "P28631",
        "STEPdb_simplified" : "Cytoplasmic",
        "uniprot" : [ "P28631", "HOLB", "holB", "b1099", "JW1085", "HOLB_ECOLI" ],
        "cid" : [ "" ]
      },
      "position" : {
        "x" : 2686.0,
        "y" : 1047.0
      },
      "selected" : false
    }, {
      "data" : {
        "id" : "255",
        "STEPdb_Sub_cellular_Location" : "Periplasmic",
        "target_40" : "",
        "Taxonomy_ID" : "83333",
        "dip" : [ "DIP-10641N" ],
        "chembl" : [ "" ],
        "unknown" : [ "" ],
        "BindingDB_polymerID" : [ "" ],
        "shared_name" : "P02925",
        "Protein_names" : "D-ribose-binding periplasmic protein",
        "Gene_name" : "rbsB",
        "SUID" : 255,
        "Ratio" : 0.335448541,
        "P_value" : 0.043045033,
        "Human_Readable_Label" : "JW3730",
        "Localizome" : "Periplasmic",
        "selected" : false,
        "obo_chebi" : [ "" ],
        "psi_mi" : [ "" ],
        "JW_ASKA_" : "JW3730",
        "Matching_Attribute" : [ "P02925" ],
        "BindingDB_monomerID" : [ "" ],
        "final_target_10" : "",
        "ASKA_" : "Cytoplasm",
        "Entry_name" : "RBSB_ECOLI",
        "refseq" : [ "NP_418207" ],
        "intact" : [ "" ],
        "MS_ID" : "1",
        "Taxonomy_Name" : "Escherichia coli K12",
        "PSORTdb" : "Periplasmic",
        "name" : "P02925",
        "UniRef100" : "P02925",
        "STEPdb_simplified" : "Periplasmic",
        "uniprot" : [ "P02925", "JW3730", "rbsP", "RBSB", "rbsB", "prlB", "RBSB_ECOLI", "b3751" ],
        "cid" : [ "" ]
      },
      "position" : {
        "x" : 824.0,
        "y" : 2070.0
      },
      "selected" : false
    }, {
      "data" : {
        "id" : "254",
        "STEPdb_Sub_cellular_Location" : "Cytoplasmic",
        "target_40" : "",
        "Taxonomy_ID" : "83333",
        "dip" : [ "DIP-9960N" ],
        "chembl" : [ "" ],
        "unknown" : [ "" ],
        "BindingDB_polymerID" : [ "" ],
        "shared_name" : "P19930",
        "Protein_names" : "Hydrogenase 1 maturation protease (EC 3.4.23.-)",
        "Gene_name" : "hyaD",
        "SUID" : 254,
        "Human_Readable_Label" : "hyaD",
        "Localizome" : "Cytoplasmic",
        "selected" : false,
        "obo_chebi" : [ "" ],
        "psi_mi" : [ "hyaD", "hyad_ecoli" ],
        "JW_ASKA_" : "JW0957",
        "Matching_Attribute" : [ "P19930" ],
        "BindingDB_monomerID" : [ "" ],
        "final_target_10" : "",
        "ASKA_" : "Cytoplasm",
        "Entry_name" : "HYAD_ECOLI",
        "refseq" : [ "NP_415494" ],
        "intact" : [ "EBI-552940" ],
        "MS_ID" : "",
        "Taxonomy_Name" : "ecoli",
        "PSORTdb" : "Cytoplasmic",
        "name" : "P19930",
        "UniRef100" : "P19930",
        "STEPdb_simplified" : "Cytoplasmic",
        "uniprot" : [ "b0975", "hyaD", "HYAD", "HYAD_ECOLI", "P19930", "JW0957" ],
        "cid" : [ "" ]
      },
      "position" : {
        "x" : 972.3306330927678,
        "y" : 2033.52854756866
      },
      "selected" : false
    }, {
      "data" : {
        "id" : "253",
        "STEPdb_Sub_cellular_Location" : "Peripheral inner membrane protein facing the cytoplasm",
        "target_40" : "",
        "Taxonomy_ID" : "83333",
        "dip" : [ "DIP-10727N" ],
        "chembl" : [ "" ],
        "unknown" : [ "" ],
        "BindingDB_polymerID" : [ "" ],
        "shared_name" : "P21513",
        "Protein_names" : "Ribonuclease E (RNase E) (EC 3.1.26.12)",
        "Gene_name" : "rne",
        "SUID" : 253,
        "Ratio" : -0.107558761,
        "P_value" : 0.292500002,
        "Human_Readable_Label" : "JW1071",
        "Localizome" : "Cytoplasmic",
        "selected" : false,
        "obo_chebi" : [ "" ],
        "psi_mi" : [ "" ],
        "JW_ASKA_" : "JW1071",
        "Matching_Attribute" : [ "P21513" ],
        "BindingDB_monomerID" : [ "" ],
        "final_target_10" : "",
        "ASKA_" : "Membrane_Focus",
        "Entry_name" : "RNE_ECOLI",
        "refseq" : [ "NP_415602" ],
        "intact" : [ "" ],
        "MS_ID" : "1",
        "Taxonomy_Name" : "Escherichia coli K12",
        "PSORTdb" : "Cytoplasmic",
        "name" : "P21513",
        "UniRef100" : "P21513",
        "STEPdb_simplified" : "Peripheral IM",
        "uniprot" : [ "b1084", "JW1071", "P21513", "RNE_ECOLI", "ams", "hmp1", "RNE", "rne" ],
        "cid" : [ "" ]
      },
      "position" : {
        "x" : 1900.0,
        "y" : 1426.0
      },
      "selected" : false
    }, {
      "data" : {
        "id" : "252",
        "STEPdb_Sub_cellular_Location" : "Peripheral inner membrane protein facing the cytoplasm",
        "target_40" : "",
        "Taxonomy_ID" : "83333",
        "dip" : [ "DIP-10522N" ],
        "chembl" : [ "" ],
        "unknown" : [ "" ],
        "BindingDB_polymerID" : [ "" ],
        "shared_name" : "P05055",
        "Protein_names" : "Polyribonucleotide nucleotidyltransferase (EC 2.7.7.8) (Polynucleotide phosphorylase) (PNPase)",
        "Gene_name" : "pnp",
        "SUID" : 252,
        "Ratio" : -0.176855128,
        "P_value" : 0.423434252,
        "Human_Readable_Label" : "PNP",
        "Localizome" : "Cytoplasmic",
        "selected" : false,
        "obo_chebi" : [ "" ],
        "psi_mi" : [ "" ],
        "JW_ASKA_" : "JW5851",
        "Matching_Attribute" : [ "P05055" ],
        "BindingDB_monomerID" : [ "" ],
        "final_target_10" : "",
        "ASKA_" : "",
        "Entry_name" : "PNP_ECOLI",
        "refseq" : [ "NP_417633" ],
        "intact" : [ "" ],
        "MS_ID" : "1",
        "Taxonomy_Name" : "Escherichia coli K12",
        "PSORTdb" : "Cytoplasmic",
        "name" : "P05055",
        "UniRef100" : "C4ZSQ5",
        "STEPdb_simplified" : "Peripheral IM",
        "uniprot" : [ "b3164", "PNP", "pnp", "JW5851", "PNP_ECOLI", "P05055" ],
        "cid" : [ "" ]
      },
      "position" : {
        "x" : 2494.0,
        "y" : 1559.0
      },
      "selected" : false
    }, {
      "data" : {
        "id" : "251",
        "STEPdb_Sub_cellular_Location" : "Cytoplasmic",
        "target_40" : "",
        "Taxonomy_ID" : "83333",
        "dip" : [ "DIP-12566N" ],
        "chembl" : [ "" ],
        "unknown" : [ "" ],
        "BindingDB_polymerID" : [ "" ],
        "shared_name" : "P39274",
        "Protein_names" : "Uncharacterized protein YjdJ",
        "Gene_name" : "yjdJ",
        "SUID" : 251,
        "Human_Readable_Label" : "YJDJ",
        "Localizome" : "Cytoplasmic",
        "selected" : false,
        "obo_chebi" : [ "" ],
        "psi_mi" : [ "" ],
        "JW_ASKA_" : "JW4088",
        "Matching_Attribute" : [ "P39274" ],
        "BindingDB_monomerID" : [ "" ],
        "final_target_10" : "",
        "ASKA_" : "Cytoplasm",
        "Entry_name" : "YJDJ_ECOLI",
        "refseq" : [ "NP_418551" ],
        "intact" : [ "" ],
        "MS_ID" : "",
        "Taxonomy_Name" : "Escherichia coli K12",
        "PSORTdb" : "Cytoplasmic",
        "name" : "P39274",
        "UniRef100" : "P39274",
        "STEPdb_simplified" : "Cytoplasmic",
        "uniprot" : [ "P39274", "YJDJ" ],
        "cid" : [ "" ]
      },
      "position" : {
        "x" : 2160.369136040742,
        "y" : 1826.3122750003758
      },
      "selected" : false
    }, {
      "data" : {
        "id" : "250",
        "STEPdb_Sub_cellular_Location" : "Periplasmic",
        "target_40" : "",
        "Taxonomy_ID" : "83333",
        "dip" : [ "DIP-11361N" ],
        "chembl" : [ "" ],
        "unknown" : [ "" ],
        "BindingDB_polymerID" : [ "" ],
        "shared_name" : "P37902",
        "Protein_names" : "Glutamate/aspartate periplasmic-binding protein",
        "Gene_name" : "gltI",
        "SUID" : 250,
        "Human_Readable_Label" : "GLTI",
        "Localizome" : "Periplasmic",
        "selected" : false,
        "obo_chebi" : [ "" ],
        "psi_mi" : [ "" ],
        "JW_ASKA_" : "JW5092",
        "Matching_Attribute" : [ "P37902" ],
        "BindingDB_monomerID" : [ "" ],
        "final_target_10" : "",
        "ASKA_" : "",
        "Entry_name" : "GLTI_ECOLI",
        "refseq" : [ "NP_415188" ],
        "intact" : [ "" ],
        "MS_ID" : "",
        "Taxonomy_Name" : "Escherichia coli K12",
        "PSORTdb" : "Periplasmic",
        "name" : "P37902",
        "UniRef100" : "P37902",
        "STEPdb_simplified" : "Periplasmic",
        "uniprot" : [ "P37902", "GLTI" ],
        "cid" : [ "" ]
      },
      "position" : {
        "x" : 2152.0,
        "y" : 2051.0
      },
      "selected" : false
    }, {
      "data" : {
        "id" : "249",
        "STEPdb_Sub_cellular_Location" : "Peripheral inner membrane protein facing the cytoplasm",
        "target_40" : "",
        "Taxonomy_ID" : "83333",
        "dip" : [ "DIP-9753N" ],
        "chembl" : [ "" ],
        "unknown" : [ "" ],
        "BindingDB_polymerID" : [ "" ],
        "shared_name" : "P33195",
        "Protein_names" : "Glycine dehydrogenase (decarboxylating) (EC 1.4.4.2) (Glycine cleavage system P-protein) (Glycine decarboxylase) (Glycine dehydrogenase (aminomethyl-transferring))",
        "Gene_name" : "gcvP",
        "SUID" : 249,
        "Ratio" : 0.046394988,
        "P_value" : 0.873182987,
        "Human_Readable_Label" : "GCVP",
        "Localizome" : "",
        "selected" : false,
        "obo_chebi" : [ "" ],
        "psi_mi" : [ "" ],
        "JW_ASKA_" : "JW2871",
        "Matching_Attribute" : [ "P33195" ],
        "BindingDB_monomerID" : [ "" ],
        "final_target_10" : "",
        "ASKA_" : "Cytoplasm",
        "Entry_name" : "GCSP_ECOLI",
        "refseq" : [ "NP_417379" ],
        "intact" : [ "" ],
        "MS_ID" : "1",
        "Taxonomy_Name" : "Escherichia coli K12",
        "PSORTdb" : "Cytoplasmic",
        "name" : "P33195",
        "UniRef100" : "C5A0H5",
        "STEPdb_simplified" : "Peripheral IM",
        "uniprot" : [ "P33195", "GCVP" ],
        "cid" : [ "" ]
      },
      "position" : {
        "x" : 1971.0,
        "y" : 1863.0
      },
      "selected" : false
    }, {
      "data" : {
        "id" : "248",
        "STEPdb_Sub_cellular_Location" : "Peripheral inner membrane protein facing the cytoplasm",
        "target_40" : "",
        "Taxonomy_ID" : "83333",
        "dip" : [ "DIP-9723N" ],
        "chembl" : [ "" ],
        "unknown" : [ "" ],
        "BindingDB_polymerID" : [ "" ],
        "shared_name" : "P25526",
        "Protein_names" : "Succinate-semialdehyde dehydrogenase [NADP(+)] GabD (SSDH) (EC 1.2.1.79)",
        "Gene_name" : "gabD",
        "SUID" : 248,
        "Ratio" : 0.146524936,
        "P_value" : 0.169558753,
        "Human_Readable_Label" : "GABD",
        "Localizome" : "Cytoplasmic",
        "selected" : false,
        "obo_chebi" : [ "" ],
        "psi_mi" : [ "" ],
        "JW_ASKA_" : "JW2636",
        "Matching_Attribute" : [ "P25526" ],
        "BindingDB_monomerID" : [ "" ],
        "final_target_10" : "",
        "ASKA_" : "Focus",
        "Entry_name" : "GABD_ECOLI",
        "refseq" : [ "NP_417147" ],
        "intact" : [ "" ],
        "MS_ID" : "1",
        "Taxonomy_Name" : "Escherichia coli K12",
        "PSORTdb" : "Cytoplasmic",
        "name" : "P25526",
        "UniRef100" : "P25526",
        "STEPdb_simplified" : "Peripheral IM",
        "uniprot" : [ "P25526", "GABD" ],
        "cid" : [ "" ]
      },
      "position" : {
        "x" : 1926.0,
        "y" : 1842.0
      },
      "selected" : false
    }, {
      "data" : {
        "id" : "247",
        "STEPdb_Sub_cellular_Location" : "Cytoplasmic",
        "target_40" : "",
        "Taxonomy_ID" : "83333",
        "dip" : [ "DIP-9803N" ],
        "chembl" : [ "" ],
        "unknown" : [ "" ],
        "BindingDB_polymerID" : [ "" ],
        "shared_name" : "P09832",
        "Protein_names" : "Glutamate synthase [NADPH] small chain (EC 1.4.1.13) (Glutamate synthase subunit beta) (GLTS beta chain) (NADPH-GOGAT)",
        "Gene_name" : "gltD",
        "SUID" : 247,
        "Ratio" : 0.385298353,
        "P_value" : 0.21210391,
        "Human_Readable_Label" : "GLTD",
        "Localizome" : "Cytoplasmic",
        "selected" : false,
        "obo_chebi" : [ "" ],
        "psi_mi" : [ "" ],
        "JW_ASKA_" : "JW3180",
        "Matching_Attribute" : [ "P09832" ],
        "BindingDB_monomerID" : [ "" ],
        "final_target_10" : "",
        "ASKA_" : "Cytoplasm",
        "Entry_name" : "GLTD_ECOLI",
        "refseq" : [ "NP_417680" ],
        "intact" : [ "" ],
        "MS_ID" : "1",
        "Taxonomy_Name" : "Escherichia coli K12",
        "PSORTdb" : "Cytoplasmic",
        "name" : "P09832",
        "UniRef100" : "P09832",
        "STEPdb_simplified" : "Cytoplasmic",
        "uniprot" : [ "GLTD", "P09832" ],
        "cid" : [ "" ]
      },
      "position" : {
        "x" : 2043.040594236266,
        "y" : 1744.5203070346683
      },
      "selected" : false
    }, {
      "data" : {
        "id" : "246",
        "STEPdb_Sub_cellular_Location" : "Peripheral inner membrane protein facing the cytoplasm",
        "target_40" : "",
        "Taxonomy_ID" : "83333",
        "dip" : [ "DIP-10325N" ],
        "chembl" : [ "" ],
        "unknown" : [ "" ],
        "BindingDB_polymerID" : [ "" ],
        "shared_name" : "P00393",
        "Protein_names" : "NADH dehydrogenase (EC 1.6.99.3)",
        "Gene_name" : "ndh",
        "SUID" : 246,
        "Ratio" : -0.474671599,
        "P_value" : 0.069695057,
        "Human_Readable_Label" : "NDH",
        "Localizome" : "",
        "selected" : false,
        "obo_chebi" : [ "" ],
        "psi_mi" : [ "" ],
        "JW_ASKA_" : "JW1095",
        "Matching_Attribute" : [ "P00393" ],
        "BindingDB_monomerID" : [ "" ],
        "final_target_10" : "",
        "ASKA_" : "Focus",
        "Entry_name" : "DHNA_ECOLI",
        "refseq" : [ "NP_415627" ],
        "intact" : [ "" ],
        "MS_ID" : "1",
        "Taxonomy_Name" : "Escherichia coli K12",
        "PSORTdb" : "Cytoplasmic Membrane",
        "name" : "P00393",
        "UniRef100" : "P00393",
        "STEPdb_simplified" : "Peripheral IM",
        "uniprot" : [ "P00393", "NDH" ],
        "cid" : [ "" ]
      },
      "position" : {
        "x" : 2172.065324965851,
        "y" : 1684.4859630457572
      },
      "selected" : false
    }, {
      "data" : {
        "id" : "245",
        "STEPdb_Sub_cellular_Location" : "Peripheral inner membrane protein facing the cytoplasm",
        "target_40" : "",
        "Taxonomy_ID" : "83333",
        "dip" : [ "DIP-9835N" ],
        "chembl" : [ "" ],
        "unknown" : [ "" ],
        "BindingDB_polymerID" : [ "" ],
        "shared_name" : "P0A6F9",
        "Protein_names" : "10 kDa chaperonin (GroES protein) (Protein Cpn10)",
        "Gene_name" : "groS",
        "SUID" : 245,
        "Human_Readable_Label" : "groES",
        "Localizome" : "Cytoplasmic",
        "selected" : false,
        "obo_chebi" : [ "" ],
        "psi_mi" : [ "" ],
        "JW_ASKA_" : "JW4102",
        "Matching_Attribute" : [ "P0A6F9" ],
        "BindingDB_monomerID" : [ "" ],
        "final_target_10" : "",
        "ASKA_" : "Focus",
        "Entry_name" : "CH10_ECOLI",
        "refseq" : [ "NP_290775" ],
        "intact" : [ "" ],
        "MS_ID" : "1",
        "Taxonomy_Name" : "Escherichia coli K-12",
        "PSORTdb" : "Cytoplasmic",
        "name" : "P0A6F9",
        "UniRef100" : "A7ZV11",
        "STEPdb_simplified" : "Peripheral IM",
        "uniprot" : [ "b4142", "groES", "JW4102", "CH10_ECOLI", "mopB", "P0A6F9", "GROS", "groS" ],
        "cid" : [ "" ]
      },
      "position" : {
        "x" : 2241.0,
        "y" : 1283.0
      },
      "selected" : false
    }, {
      "data" : {
        "id" : "244",
        "STEPdb_Sub_cellular_Location" : "Cytoplasmic",
        "target_40" : "",
        "Taxonomy_ID" : "83333",
        "dip" : [ "DIP-11103N" ],
        "chembl" : [ "" ],
        "unknown" : [ "" ],
        "BindingDB_polymerID" : [ "" ],
        "shared_name" : "P03018",
        "Protein_names" : "DNA helicase II (EC 3.6.4.12)",
        "Gene_name" : "uvrD",
        "SUID" : 244,
        "Human_Readable_Label" : "UVRD",
        "Localizome" : "Cytoplasmic",
        "selected" : false,
        "obo_chebi" : [ "" ],
        "psi_mi" : [ "" ],
        "JW_ASKA_" : "JW3786",
        "Matching_Attribute" : [ "P03018" ],
        "BindingDB_monomerID" : [ "" ],
        "final_target_10" : "",
        "ASKA_" : "Cytoplasm",
        "Entry_name" : "UVRD_ECOLI",
        "refseq" : [ "NP_418258" ],
        "intact" : [ "" ],
        "MS_ID" : "",
        "Taxonomy_Name" : "Escherichia coli K12",
        "PSORTdb" : "Cytoplasmic",
        "name" : "P03018",
        "UniRef100" : "P03018",
        "STEPdb_simplified" : "Cytoplasmic",
        "uniprot" : [ "UVRD_ECOLI", "P03018", "UVRD", "rad", "b3813", "uvrD", "pdeB", "JW3786", "recL", "mutU" ],
        "cid" : [ "" ]
      },
      "position" : {
        "x" : 2785.468823110862,
        "y" : 965.9669078410352
      },
      "selected" : false
    }, {
      "data" : {
        "id" : "243",
        "STEPdb_Sub_cellular_Location" : "Peripheral inner membrane protein facing the cytoplasm",
        "target_40" : "",
        "Taxonomy_ID" : "83333",
        "dip" : [ "DIP-9989N" ],
        "chembl" : [ "" ],
        "unknown" : [ "" ],
        "BindingDB_polymerID" : [ "" ],
        "shared_name" : "P77329",
        "Protein_names" : "Hydrogenase-4 component G (EC 1.-.-.-)",
        "Gene_name" : "hyfG",
        "SUID" : 243,
        "Human_Readable_Label" : "HYFG",
        "Localizome" : "Cytoplasmic",
        "selected" : false,
        "obo_chebi" : [ "" ],
        "psi_mi" : [ "" ],
        "JW_ASKA_" : "JW2472",
        "Matching_Attribute" : [ "P77329" ],
        "BindingDB_monomerID" : [ "" ],
        "final_target_10" : "",
        "ASKA_" : "",
        "Entry_name" : "HYFG_ECOLI",
        "refseq" : [ "NP_416982" ],
        "intact" : [ "" ],
        "MS_ID" : "",
        "Taxonomy_Name" : "Escherichia coli K12",
        "PSORTdb" : "Cytoplasmic",
        "name" : "P77329",
        "UniRef100" : "P77329",
        "STEPdb_simplified" : "Peripheral IM",
        "uniprot" : [ "HYFG", "JW2472", "hyfG", "HYFG_ECOLI", "P77329", "b2487" ],
        "cid" : [ "" ]
      },
      "position" : {
        "x" : 2833.147302368379,
        "y" : 1072.9746733034792
      },
      "selected" : false
    }, {
      "data" : {
        "id" : "242",
        "STEPdb_Sub_cellular_Location" : "Cytoplasmic",
        "target_40" : "",
        "Taxonomy_ID" : "83333",
        "dip" : [ "DIP-10459N" ],
        "chembl" : [ "" ],
        "unknown" : [ "" ],
        "BindingDB_polymerID" : [ "" ],
        "shared_name" : "P15034",
        "Protein_names" : "Xaa-Pro aminopeptidase (EC 3.4.11.9) (Aminoacylproline aminopeptidase) (Aminopeptidase P II) (APP-II) (X-Pro aminopeptidase)",
        "Gene_name" : "pepP",
        "SUID" : 242,
        "Ratio" : 0.357955975,
        "P_value" : 0.102912395,
        "Human_Readable_Label" : "PEPP",
        "Localizome" : "Cytoplasmic",
        "selected" : false,
        "obo_chebi" : [ "" ],
        "psi_mi" : [ "" ],
        "JW_ASKA_" : "JW2876",
        "Matching_Attribute" : [ "P15034" ],
        "BindingDB_monomerID" : [ "" ],
        "final_target_10" : "",
        "ASKA_" : "Focus",
        "Entry_name" : "AMPP_ECOLI",
        "refseq" : [ "NP_417384" ],
        "intact" : [ "" ],
        "MS_ID" : "1",
        "Taxonomy_Name" : "Escherichia coli K12",
        "PSORTdb" : "Cytoplasmic",
        "name" : "P15034",
        "UniRef100" : "P15034",
        "STEPdb_simplified" : "Cytoplasmic",
        "uniprot" : [ "PEPP", "pepP", "P15034", "JW2876", "b2908", "AMPP_ECOLI" ],
        "cid" : [ "" ]
      },
      "position" : {
        "x" : 1786.957005852217,
        "y" : 2437.9878239372606
      },
      "selected" : false
    }, {
      "data" : {
        "id" : "241",
        "STEPdb_Sub_cellular_Location" : "Peripheral inner membrane protein facing the cytoplasm",
        "target_40" : "",
        "Taxonomy_ID" : "83333",
        "dip" : [ "DIP-10323N" ],
        "chembl" : [ "" ],
        "unknown" : [ "" ],
        "BindingDB_polymerID" : [ "" ],
        "shared_name" : "P19318",
        "Protein_names" : "Respiratory nitrate reductase 2 beta chain (EC 1.7.99.4)",
        "Gene_name" : "narY",
        "SUID" : 241,
        "Human_Readable_Label" : "narY",
        "Localizome" : "Cytoplasmic",
        "selected" : false,
        "obo_chebi" : [ "" ],
        "psi_mi" : [ "" ],
        "JW_ASKA_" : "JW1462",
        "Matching_Attribute" : [ "P19318" ],
        "BindingDB_monomerID" : [ "" ],
        "final_target_10" : "",
        "ASKA_" : "Cytoplasm",
        "Entry_name" : "NARY_ECOLI",
        "refseq" : [ "NP_415984" ],
        "intact" : [ "" ],
        "MS_ID" : "",
        "Taxonomy_Name" : "Escherichia coli K12",
        "PSORTdb" : "Cytoplasmic Membrane",
        "name" : "P19318",
        "UniRef100" : "P19318",
        "STEPdb_simplified" : "Peripheral IM",
        "uniprot" : [ "P19318", "narY", "NARY_ECOLI", "b1467", "JW1462", "NARY" ],
        "cid" : [ "" ]
      },
      "position" : {
        "x" : 2679.5940410754,
        "y" : 1013.6953334452048
      },
      "selected" : false
    }, {
      "data" : {
        "id" : "240",
        "STEPdb_Sub_cellular_Location" : "Peripheral inner membrane protein facing the cytoplasm",
        "target_40" : "",
        "Taxonomy_ID" : "83333",
        "dip" : [ "DIP-11990N" ],
        "chembl" : [ "" ],
        "unknown" : [ "" ],
        "BindingDB_polymerID" : [ "" ],
        "shared_name" : "P77399",
        "Protein_names" : "Fatty acid oxidation complex subunit alpha [Includes: Enoyl-CoA hydratase/3-hydroxybutyryl-CoA epimerase (EC 4.2.1.17) (EC 5.1.2.3); 3-hydroxyacyl-CoA dehydrogenase (EC 1.1.1.35)]",
        "Gene_name" : "fadJ",
        "SUID" : 240,
        "Ratio" : -0.41031234,
        "P_value" : 0.03991703,
        "Human_Readable_Label" : "FADJ",
        "Localizome" : "",
        "selected" : false,
        "obo_chebi" : [ "" ],
        "psi_mi" : [ "" ],
        "JW_ASKA_" : "JW2338",
        "Matching_Attribute" : [ "P77399" ],
        "BindingDB_monomerID" : [ "" ],
        "final_target_10" : "",
        "ASKA_" : "Membrane",
        "Entry_name" : "FADJ_ECOLI",
        "refseq" : [ "NP_416843" ],
        "intact" : [ "" ],
        "MS_ID" : "1",
[truncated: 743,419 more chars]
