# Supplementary material for: Quantitative inner membrane proteome datasets of the wild-type and the Δmin mutant of Escherichia coli
Source: Data Brief. 2016 May 27;8:304–7. doi: 10.1016/j.dib.2016.05.043 (PMC4906036; doi:10.1016/j.dib.2016.05.043)
Supplement: Supplementary file 2 — Supplementary material: Table 1. Information of the dataset files. Table 2. The peptide quantification file combines the four search result files as listed in Supplementary Table 1. Network 1. Network built based on the filtered proteins of interest. Under the PSIMI25 visual style, the red (positive value) to blue (negative value) shade is applied to the nodes according to the ratio of protein abundance on the inner membrane of the mutant. The thickness of the edges is drawn according to the mentha scores. Network 2. Network of MinD and MinE. Under the PSIMI25 visual style, the red (positive value) to blue (negative value) shade is applied to the nodes according to the ratio of protein abundance on the inner membrane of the mutant. The thickness of the edges is drawn according to the mentha scores. [file mmc2.zip › Network 1/Network 1.json]

[ {
  "format_version" : "1.0",
  "generated_by" : "cytoscape-3.2.1",
  "target_cytoscapejs_version" : "~2.1",
  "title" : "ClueGOVisualStyleForGroups_2",
  "style" : [ {
    "selector" : "node",
    "css" : {
      "text-valign" : "bottom",
      "text-halign" : "center",
      "height" : 10.0,
      "font-family" : "Dialog.plain",
      "font-weight" : "normal",
      "background-opacity" : 0.7843137254901961,
      "border-color" : "rgb(0,0,0)",
      "background-color" : "rgb(255,255,255)",
      "shape" : "ellipse",
      "border-width" : 0.5,
      "text-opacity" : 1.0,
      "font-size" : 12,
      "width" : 10.0,
      "color" : "rgb(0,0,0)",
      "border-opacity" : 1.0,
      "content" : "data(GOTerm)"
    }
  }, {
    "selector" : "node[OverViewTerm = 'TRUE']",
    "css" : {
      "text-opacity" : 0.9019607843137255
    }
  }, {
    "selector" : "node[OverViewTerm = 'ASSOCIATED_NODE']",
    "css" : {
      "text-opacity" : 0.9019607843137255
    }
  }, {
    "selector" : "node[OverViewTerm = 'FALSE']",
    "css" : {
      "text-opacity" : 0.39215686274509803
    }
  }, {
    "selector" : "node[OverViewTerm = 'TRUE']",
    "css" : {
      "text-valign" : "bottom"
    }
  }, {
    "selector" : "node[OverViewTerm = 'FALSE']",
    "css" : {
      "text-valign" : "center"
    }
  }, {
    "selector" : "node[OverViewTerm = 'TRUE']",
    "css" : {
      "font-size" : 20
    }
  }, {
    "selector" : "node[OverViewTerm = 'ASSOCIATED_NODE']",
    "css" : {
      "font-size" : 8
    }
  }, {
    "selector" : "node[OverViewTerm = 'FALSE']",
    "css" : {
      "font-size" : 12
    }
  }, {
    "selector" : "node[Term_PValue_Corrected_with_Bonferroni_step_down > 0.1]",
    "css" : {
      "width" : 20.0
    }
  }, {
    "selector" : "node[Term_PValue_Corrected_with_Bonferroni_step_down = 0.1]",
    "css" : {
      "width" : 20.0
    }
  }, {
    "selector" : "node[Term_PValue_Corrected_with_Bonferroni_step_down > 0.09999][Term_PValue_Corrected_with_Bonferroni_step_down < 0.1]",
    "css" : {
      "width" : "mapData(Term_PValue_Corrected_with_Bonferroni_step_down,0.09999,0.1,30.0,20.0)"
    }
  }, {
    "selector" : "node[Term_PValue_Corrected_with_Bonferroni_step_down > 0.05][Term_PValue_Corrected_with_Bonferroni_step_down < 0.09999]",
    "css" : {
      "width" : "mapData(Term_PValue_Corrected_with_Bonferroni_step_down,0.05,0.09999,30.0,30.0)"
    }
  }, {
    "selector" : "node[Term_PValue_Corrected_with_Bonferroni_step_down > 0.049999][Term_PValue_Corrected_with_Bonferroni_step_down < 0.05]",
    "css" : {
      "width" : "mapData(Term_PValue_Corrected_with_Bonferroni_step_down,0.049999,0.05,45.0,30.0)"
    }
  }, {
    "selector" : "node[Term_PValue_Corrected_with_Bonferroni_step_down > 0.005][Term_PValue_Corrected_with_Bonferroni_step_down < 0.049999]",
    "css" : {
      "width" : "mapData(Term_PValue_Corrected_with_Bonferroni_step_down,0.005,0.049999,45.0,45.0)"
    }
  }, {
    "selector" : "node[Term_PValue_Corrected_with_Bonferroni_step_down > 0.0049999][Term_PValue_Corrected_with_Bonferroni_step_down < 0.005]",
    "css" : {
      "width" : "mapData(Term_PValue_Corrected_with_Bonferroni_step_down,0.0049999,0.005,60.0,45.0)"
    }
  }, {
    "selector" : "node[Term_PValue_Corrected_with_Bonferroni_step_down > 0.0005][Term_PValue_Corrected_with_Bonferroni_step_down < 0.0049999]",
    "css" : {
      "width" : "mapData(Term_PValue_Corrected_with_Bonferroni_step_down,0.0005,0.0049999,60.0,60.0)"
    }
  }, {
    "selector" : "node[Term_PValue_Corrected_with_Bonferroni_step_down > 0.00049999][Term_PValue_Corrected_with_Bonferroni_step_down < 0.0005]",
    "css" : {
      "width" : "mapData(Term_PValue_Corrected_with_Bonferroni_step_down,0.00049999,0.0005,75.0,60.0)"
    }
  }, {
    "selector" : "node[Term_PValue_Corrected_with_Bonferroni_step_down = 0.00049999]",
    "css" : {
      "width" : 75.0
    }
  }, {
    "selector" : "node[Term_PValue_Corrected_with_Bonferroni_step_down < 0.00049999]",
    "css" : {
      "width" : 75.0
    }
  }, {
    "selector" : "node[Term_PValue_Corrected_with_Bonferroni_step_down > 0.1]",
    "css" : {
      "height" : 20.0
    }
  }, {
    "selector" : "node[Term_PValue_Corrected_with_Bonferroni_step_down = 0.1]",
    "css" : {
      "height" : 20.0
    }
  }, {
    "selector" : "node[Term_PValue_Corrected_with_Bonferroni_step_down > 0.09999][Term_PValue_Corrected_with_Bonferroni_step_down < 0.1]",
    "css" : {
      "height" : "mapData(Term_PValue_Corrected_with_Bonferroni_step_down,0.09999,0.1,30.0,20.0)"
    }
  }, {
    "selector" : "node[Term_PValue_Corrected_with_Bonferroni_step_down > 0.05][Term_PValue_Corrected_with_Bonferroni_step_down < 0.09999]",
    "css" : {
      "height" : "mapData(Term_PValue_Corrected_with_Bonferroni_step_down,0.05,0.09999,30.0,30.0)"
    }
  }, {
    "selector" : "node[Term_PValue_Corrected_with_Bonferroni_step_down > 0.049999][Term_PValue_Corrected_with_Bonferroni_step_down < 0.05]",
    "css" : {
      "height" : "mapData(Term_PValue_Corrected_with_Bonferroni_step_down,0.049999,0.05,45.0,30.0)"
    }
  }, {
    "selector" : "node[Term_PValue_Corrected_with_Bonferroni_step_down > 0.005][Term_PValue_Corrected_with_Bonferroni_step_down < 0.049999]",
    "css" : {
      "height" : "mapData(Term_PValue_Corrected_with_Bonferroni_step_down,0.005,0.049999,45.0,45.0)"
    }
  }, {
    "selector" : "node[Term_PValue_Corrected_with_Bonferroni_step_down > 0.0049999][Term_PValue_Corrected_with_Bonferroni_step_down < 0.005]",
    "css" : {
      "height" : "mapData(Term_PValue_Corrected_with_Bonferroni_step_down,0.0049999,0.005,60.0,45.0)"
    }
  }, {
    "selector" : "node[Term_PValue_Corrected_with_Bonferroni_step_down > 0.0005][Term_PValue_Corrected_with_Bonferroni_step_down < 0.0049999]",
    "css" : {
      "height" : "mapData(Term_PValue_Corrected_with_Bonferroni_step_down,0.0005,0.0049999,60.0,60.0)"
    }
  }, {
    "selector" : "node[Term_PValue_Corrected_with_Bonferroni_step_down > 0.00049999][Term_PValue_Corrected_with_Bonferroni_step_down < 0.0005]",
    "css" : {
      "height" : "mapData(Term_PValue_Corrected_with_Bonferroni_step_down,0.00049999,0.0005,75.0,60.0)"
    }
  }, {
    "selector" : "node[Term_PValue_Corrected_with_Bonferroni_step_down = 0.00049999]",
    "css" : {
      "height" : 75.0
    }
  }, {
    "selector" : "node[Term_PValue_Corrected_with_Bonferroni_step_down < 0.00049999]",
    "css" : {
      "height" : 75.0
    }
  }, {
    "selector" : "node[OverViewTerm = 'TRUE']",
    "css" : {
      "font-family" : "SansSerif.plain",
      "font-weight" : "normal"
    }
  }, {
    "selector" : "node[OverViewTerm = 'FALSE']",
    "css" : {
      "font-family" : "Dialog.plain",
      "font-weight" : "normal"
    }
  }, {
    "selector" : "node[GOID = 'ileS']",
    "css" : {
      "color" : "rgb(255,0,0)"
    }
  }, {
    "selector" : "node[GOID = 'tpiA']",
    "css" : {
      "color" : "rgb(255,0,0)"
    }
  }, {
    "selector" : "node[GOID = 'uspE']",
    "css" : {
      "color" : "rgb(255,0,0)"
    }
  }, {
    "selector" : "node[GOID = 'pka']",
    "css" : {
      "color" : "rgb(255,0,0)"
    }
  }, {
    "selector" : "node[GOID = 'ybbN']",
    "css" : {
      "color" : "rgb(255,0,0)"
    }
  }, {
    "selector" : "node[GOID = 'fbaA']",
    "css" : {
      "color" : "rgb(255,0,0)"
    }
  }, {
    "selector" : "node[GOID = 'GO:0043171']",
    "css" : {
      "color" : "rgb(28,248,61)"
    }
  }, {
    "selector" : "node[GOID = 'pgk']",
    "css" : {
      "color" : "rgb(255,0,0)"
    }
  }, {
    "selector" : "node[GOID = 'serC']",
    "css" : {
      "color" : "rgb(255,0,0)"
    }
  }, {
    "selector" : "node[GOID = 'ahpC']",
    "css" : {
      "color" : "rgb(255,0,0)"
    }
  }, {
    "selector" : "node[GOID = 'pfkA']",
    "css" : {
      "color" : "rgb(255,0,0)"
    }
  }, {
    "selector" : "node[GOID = 'GO:0072524']",
    "css" : {
      "color" : "rgb(120,159,98)"
    }
  }, {
    "selector" : "node[GOID = 'deoB']",
    "css" : {
      "color" : "rgb(255,0,0)"
    }
  }, {
    "selector" : "node[GOID = 'acnB']",
    "css" : {
      "color" : "rgb(255,0,0)"
    }
  }, {
    "selector" : "node[GOID = 'gnd']",
    "css" : {
      "color" : "rgb(255,0,0)"
    }
  }, {
    "selector" : "node[GOID = 'pepQ']",
    "css" : {
      "color" : "rgb(255,0,0)"
    }
  }, {
    "selector" : "node[GOID = 'cdd']",
    "css" : {
      "color" : "rgb(255,0,0)"
    }
  }, {
    "selector" : "node[GOID = 'valS']",
    "css" : {
      "color" : "rgb(255,0,0)"
    }
  }, {
    "selector" : "node[GOID = 'pepN']",
    "css" : {
      "color" : "rgb(255,0,0)"
    }
  }, {
    "selector" : "node[GOID = 'glpK']",
    "css" : {
      "color" : "rgb(255,0,0)"
    }
  }, {
    "selector" : "node[GOID = 'ubiB']",
    "css" : {
      "color" : "rgb(255,0,0)"
    }
  }, {
    "selector" : "node[GOID = 'galT']",
    "css" : {
      "color" : "rgb(255,0,0)"
    }
  }, {
    "selector" : "node[GOID = 'dadA']",
    "css" : {
      "color" : "rgb(255,0,0)"
    }
  }, {
    "selector" : "node[GOID = 'ackA']",
    "css" : {
      "color" : "rgb(255,0,0)"
    }
  }, {
    "selector" : "node[GOID = 'gltX']",
    "css" : {
      "color" : "rgb(255,0,0)"
    }
  }, {
    "selector" : "node[GOID = 'pepD']",
    "css" : {
      "color" : "rgb(255,0,0)"
    }
  }, {
    "selector" : "node[GOID = 'glyA']",
    "css" : {
      "color" : "rgb(255,0,0)"
    }
  }, {
    "selector" : "node[GOGroups = 'CLUSTER1ASSOCIATED_NEW_GENE']",
    "css" : {
      "background-color" : "rgb(64,64,64)"
    }
  }, {
    "selector" : "node[GOGroups = '[None]']",
    "css" : {
      "background-color" : "rgb(192,192,192)"
    }
  }, {
    "selector" : "node[GOGroups = 'GO:1901565']",
    "css" : {
      "background-color" : "rgb(28,248,61)"
    }
  }, {
    "selector" : "node[GOGroups = 'ASSOCIATED_NEW_GENE']",
    "css" : {
      "background-color" : "rgb(64,64,64)"
    }
  }, {
    "selector" : "node[GOGroups = 'CLUSTER1-2ASSOCIATED_NEW_GENE']",
    "css" : {
      "background-color" : "rgb(64,64,64)"
    }
  }, {
    "selector" : "node[GOGroups = 'CLUSTER2ASSOCIATED_NEW_GENE']",
    "css" : {
      "background-color" : "rgb(64,64,64)"
    }
  }, {
    "selector" : "node[GOGroups = 'GO:0009119']",
    "css" : {
      "background-color" : "rgb(120,159,98)"
    }
  }, {
    "selector" : "node[GOGroups = 'GO:0006733']",
    "css" : {
      "background-color" : "rgb(120,159,98)"
    }
  }, {
    "selector" : "node[GOGroups = 'GO:0044724']",
    "css" : {
      "background-color" : "rgb(120,159,98)"
    }
  }, {
    "selector" : "node[GOGroups = 'GO:0006417']",
    "css" : {
      "background-color" : "rgb(28,248,61)"
    }
  }, {
    "selector" : "node[GOGroups = '[Group1]']",
    "css" : {
      "background-color" : "rgb(28,248,61)"
    }
  }, {
    "selector" : "node[GOGroups = 'GO:0006418']",
    "css" : {
      "background-color" : "rgb(28,248,61)"
    }
  }, {
    "selector" : "node[GOGroups = 'GO:0006979']",
    "css" : {
      "background-color" : "rgb(192,192,192)"
    }
  }, {
    "selector" : "node[GOGroups = '[Group0]']",
    "css" : {
      "background-color" : "rgb(120,159,98)"
    }
  }, {
    "selector" : "node[GOGroups = 'GO:0043171']",
    "css" : {
      "background-color" : "rgb(28,248,61)"
    }
  }, {
    "selector" : "node[GOGroups = 'CLUSTER1-2ASSOCIATED_GENE']",
    "css" : {
      "background-color" : "rgb(255,255,255)"
    }
  }, {
    "selector" : "node[GOGroups = 'GO:0006518']",
    "css" : {
      "background-color" : "rgb(28,248,61)"
    }
  }, {
    "selector" : "node[GOGroups = 'GO:0019693']",
    "css" : {
      "background-color" : "rgb(120,159,98)"
    }
  }, {
    "selector" : "node[GOGroups = 'GO:0046496']",
    "css" : {
      "background-color" : "rgb(120,159,98)"
    }
  }, {
    "selector" : "node[GOGroups = 'GO:0051186']",
    "css" : {
      "background-color" : "rgb(120,159,98)"
    }
  }, {
    "selector" : "node[GOGroups = 'GO:0072524']",
    "css" : {
      "background-color" : "rgb(120,159,98)"
    }
  }, {
    "selector" : "node[UNIQUE_ID = '948910']",
    "css" : {
      "shape" : "ellipse"
    }
  }, {
    "selector" : "node[UNIQUE_ID = '946775']",
    "css" : {
      "shape" : "ellipse"
    }
  }, {
    "selector" : "node[UNIQUE_ID = '945225']",
    "css" : {
      "shape" : "ellipse"
    }
  }, {
    "selector" : "node[UNIQUE_ID = '946554']",
    "css" : {
      "shape" : "ellipse"
    }
  }, {
    "selector" : "node[UNIQUE_ID = '948412']",
    "css" : {
      "shape" : "ellipse"
    }
  }, {
    "selector" : "node[UNIQUE_ID = '948335']",
    "css" : {
      "shape" : "ellipse"
    }
  }, {
    "selector" : "node[UNIQUE_ID = 'GO:1901565']",
    "css" : {
      "shape" : "ellipse"
    }
  }, {
    "selector" : "node[UNIQUE_ID = 'GO:0009119']",
    "css" : {
      "shape" : "ellipse"
    }
  }, {
    "selector" : "node[UNIQUE_ID = '947022']",
    "css" : {
      "shape" : "ellipse"
    }
  }, {
    "selector" : "node[UNIQUE_ID = 'GO:0006417']",
    "css" : {
      "shape" : "ellipse"
    }
  }, {
    "selector" : "node[UNIQUE_ID = 'GO:0006979']",
    "css" : {
      "shape" : "ellipse"
    }
  }, {
    "selector" : "node[UNIQUE_ID = 'GO:0006418']",
    "css" : {
      "shape" : "ellipse"
    }
  }, {
    "selector" : "node[UNIQUE_ID = 'GO:0043171']",
    "css" : {
      "shape" : "ellipse"
    }
  }, {
    "selector" : "node[UNIQUE_ID = 'GO:0006518']",
    "css" : {
      "shape" : "ellipse"
    }
  }, {
    "selector" : "node[UNIQUE_ID = 'GO:0051186']",
    "css" : {
      "shape" : "ellipse"
    }
  }, {
    "selector" : "node[UNIQUE_ID = 'GO:0072524']",
    "css" : {
      "shape" : "ellipse"
    }
  }, {
    "selector" : "node[UNIQUE_ID = '948409']",
    "css" : {
      "shape" : "ellipse"
    }
  }, {
    "selector" : "node[UNIQUE_ID = '946906']",
    "css" : {
      "shape" : "ellipse"
    }
  }, {
    "selector" : "node[UNIQUE_ID = '944761']",
    "css" : {
      "shape" : "ellipse"
    }
  }, {
    "selector" : "node[UNIQUE_ID = '947414']",
    "css" : {
      "shape" : "ellipse"
    }
  }, {
    "selector" : "node[UNIQUE_ID = '945013']",
    "css" : {
      "shape" : "ellipse"
    }
  }, {
    "selector" : "node[UNIQUE_ID = '945357']",
    "css" : {
      "shape" : "ellipse"
    }
  }, {
    "selector" : "node[UNIQUE_ID = '946663']",
    "css" : {
      "shape" : "ellipse"
    }
  }, {
    "selector" : "node[UNIQUE_ID = '945752']",
    "css" : {
      "shape" : "ellipse"
    }
  }, {
    "selector" : "node[UNIQUE_ID = '948423']",
    "css" : {
      "shape" : "ellipse"
    }
  }, {
    "selector" : "node[UNIQUE_ID = '944864']",
    "css" : {
      "shape" : "ellipse"
    }
  }, {
    "selector" : "node[UNIQUE_ID = '947415']",
    "css" : {
      "shape" : "ellipse"
    }
  }, {
    "selector" : "node[UNIQUE_ID = '947119']",
    "css" : {
      "shape" : "ellipse"
    }
  }, {
    "selector" : "node[UNIQUE_ID = '948785']",
    "css" : {
      "shape" : "ellipse"
    }
  }, {
    "selector" : "node[UNIQUE_ID = '948322']",
    "css" : {
      "shape" : "ellipse"
    }
  }, {
    "selector" : "node[UNIQUE_ID = 'GO:0006733']",
    "css" : {
      "shape" : "ellipse"
    }
  }, {
    "selector" : "node[UNIQUE_ID = '947253']",
    "css" : {
      "shape" : "ellipse"
    }
  }, {
    "selector" : "node[UNIQUE_ID = 'GO:0044724']",
    "css" : {
      "shape" : "ellipse"
    }
  }, {
    "selector" : "node[UNIQUE_ID = '947056']",
    "css" : {
      "shape" : "ellipse"
    }
  }, {
    "selector" : "node[UNIQUE_ID = 'GO:0019693']",
    "css" : {
      "shape" : "ellipse"
    }
  }, {
    "selector" : "node[UNIQUE_ID = 'GO:0046496']",
    "css" : {
      "shape" : "ellipse"
    }
  }, {
    "selector" : "node[UNIQUE_ID = '945527']",
    "css" : {
      "shape" : "ellipse"
    }
  }, {
    "selector" : "node[UNIQUE_ID = '945904']",
    "css" : {
      "shape" : "ellipse"
    }
  }, {
    "selector" : "node[Term_PValue_Corrected_with_Bonferroni_step_down > 0.1]",
    "css" : {
      "width" : 20.0
    }
  }, {
    "selector" : "node[Term_PValue_Corrected_with_Bonferroni_step_down = 0.1]",
    "css" : {
      "width" : 20.0
    }
  }, {
    "selector" : "node[Term_PValue_Corrected_with_Bonferroni_step_down > 0.09999][Term_PValue_Corrected_with_Bonferroni_step_down < 0.1]",
    "css" : {
      "width" : "mapData(Term_PValue_Corrected_with_Bonferroni_step_down,0.09999,0.1,30.0,20.0)"
    }
  }, {
    "selector" : "node[Term_PValue_Corrected_with_Bonferroni_step_down > 0.05][Term_PValue_Corrected_with_Bonferroni_step_down < 0.09999]",
    "css" : {
      "width" : "mapData(Term_PValue_Corrected_with_Bonferroni_step_down,0.05,0.09999,30.0,30.0)"
    }
  }, {
    "selector" : "node[Term_PValue_Corrected_with_Bonferroni_step_down > 0.049999][Term_PValue_Corrected_with_Bonferroni_step_down < 0.05]",
    "css" : {
      "width" : "mapData(Term_PValue_Corrected_with_Bonferroni_step_down,0.049999,0.05,45.0,30.0)"
    }
  }, {
    "selector" : "node[Term_PValue_Corrected_with_Bonferroni_step_down > 0.005][Term_PValue_Corrected_with_Bonferroni_step_down < 0.049999]",
    "css" : {
      "width" : "mapData(Term_PValue_Corrected_with_Bonferroni_step_down,0.005,0.049999,45.0,45.0)"
    }
  }, {
    "selector" : "node[Term_PValue_Corrected_with_Bonferroni_step_down > 0.0049999][Term_PValue_Corrected_with_Bonferroni_step_down < 0.005]",
    "css" : {
      "width" : "mapData(Term_PValue_Corrected_with_Bonferroni_step_down,0.0049999,0.005,60.0,45.0)"
    }
  }, {
    "selector" : "node[Term_PValue_Corrected_with_Bonferroni_step_down > 0.0005][Term_PValue_Corrected_with_Bonferroni_step_down < 0.0049999]",
    "css" : {
      "width" : "mapData(Term_PValue_Corrected_with_Bonferroni_step_down,0.0005,0.0049999,60.0,60.0)"
    }
  }, {
    "selector" : "node[Term_PValue_Corrected_with_Bonferroni_step_down > 0.00049999][Term_PValue_Corrected_with_Bonferroni_step_down < 0.0005]",
    "css" : {
      "width" : "mapData(Term_PValue_Corrected_with_Bonferroni_step_down,0.00049999,0.0005,75.0,60.0)"
    }
  }, {
    "selector" : "node[Term_PValue_Corrected_with_Bonferroni_step_down = 0.00049999]",
    "css" : {
      "width" : 75.0
    }
  }, {
    "selector" : "node[Term_PValue_Corrected_with_Bonferroni_step_down < 0.00049999]",
    "css" : {
      "width" : 75.0
    }
  }, {
    "selector" : "node[Term_PValue_Corrected_with_Bonferroni_step_down > 0.1]",
    "css" : {
      "height" : 20.0
    }
  }, {
    "selector" : "node[Term_PValue_Corrected_with_Bonferroni_step_down = 0.1]",
    "css" : {
      "height" : 20.0
    }
  }, {
    "selector" : "node[Term_PValue_Corrected_with_Bonferroni_step_down > 0.09999][Term_PValue_Corrected_with_Bonferroni_step_down < 0.1]",
    "css" : {
      "height" : "mapData(Term_PValue_Corrected_with_Bonferroni_step_down,0.09999,0.1,30.0,20.0)"
    }
  }, {
    "selector" : "node[Term_PValue_Corrected_with_Bonferroni_step_down > 0.05][Term_PValue_Corrected_with_Bonferroni_step_down < 0.09999]",
    "css" : {
      "height" : "mapData(Term_PValue_Corrected_with_Bonferroni_step_down,0.05,0.09999,30.0,30.0)"
    }
  }, {
    "selector" : "node[Term_PValue_Corrected_with_Bonferroni_step_down > 0.049999][Term_PValue_Corrected_with_Bonferroni_step_down < 0.05]",
    "css" : {
      "height" : "mapData(Term_PValue_Corrected_with_Bonferroni_step_down,0.049999,0.05,45.0,30.0)"
    }
  }, {
    "selector" : "node[Term_PValue_Corrected_with_Bonferroni_step_down > 0.005][Term_PValue_Corrected_with_Bonferroni_step_down < 0.049999]",
    "css" : {
      "height" : "mapData(Term_PValue_Corrected_with_Bonferroni_step_down,0.005,0.049999,45.0,45.0)"
    }
  }, {
    "selector" : "node[Term_PValue_Corrected_with_Bonferroni_step_down > 0.0049999][Term_PValue_Corrected_with_Bonferroni_step_down < 0.005]",
    "css" : {
      "height" : "mapData(Term_PValue_Corrected_with_Bonferroni_step_down,0.0049999,0.005,60.0,45.0)"
    }
  }, {
    "selector" : "node[Term_PValue_Corrected_with_Bonferroni_step_down > 0.0005][Term_PValue_Corrected_with_Bonferroni_step_down < 0.0049999]",
    "css" : {
      "height" : "mapData(Term_PValue_Corrected_with_Bonferroni_step_down,0.0005,0.0049999,60.0,60.0)"
    }
  }, {
    "selector" : "node[Term_PValue_Corrected_with_Bonferroni_step_down > 0.00049999][Term_PValue_Corrected_with_Bonferroni_step_down < 0.0005]",
    "css" : {
      "height" : "mapData(Term_PValue_Corrected_with_Bonferroni_step_down,0.00049999,0.0005,75.0,60.0)"
    }
  }, {
    "selector" : "node[Term_PValue_Corrected_with_Bonferroni_step_down = 0.00049999]",
    "css" : {
      "height" : 75.0
    }
  }, {
    "selector" : "node[Term_PValue_Corrected_with_Bonferroni_step_down < 0.00049999]",
    "css" : {
      "height" : 75.0
    }
  }, {
    "selector" : "node:selected",
    "css" : {
      "background-color" : "rgb(255,255,0)"
    }
  }, {
    "selector" : "edge",
    "css" : {
      "font-size" : 6,
      "text-opacity" : 0.5882352941176471,
      "color" : "rgb(0,0,0)",
      "line-color" : "rgb(64,64,64)",
      "content" : "",
      "width" : 1.0,
      "target-arrow-shape" : "none",
      "source-arrow-color" : "rgb(0,0,0)",
      "opacity" : 0.7843137254901961,
      "target-arrow-color" : "rgb(0,0,0)",
      "source-arrow-shape" : "none",
      "font-family" : "Dialog.plain",
      "font-weight" : "normal",
      "line-style" : "solid"
    }
  }, {
    "selector" : "edge[INTERACTION_TYPE = 'gene-gene-pos']",
    "css" : {
      "line-color" : "rgb(255,0,0)"
    }
  }, {
    "selector" : "edge[INTERACTION_TYPE = 'GO:0009119']",
    "css" : {
      "line-color" : "rgb(120,159,98)"
    }
  }, {
    "selector" : "edge[INTERACTION_TYPE = 'fbaA']",
    "css" : {
      "line-color" : "rgb(255,0,0)"
    }
  }, {
    "selector" : "edge[INTERACTION_TYPE = 'GO:0006518']",
    "css" : {
      "line-color" : "rgb(28,248,61)"
    }
  }, {
    "selector" : "edge[INTERACTION_TYPE = 'ahpC']",
    "css" : {
      "line-color" : "rgb(255,0,0)"
    }
  }, {
    "selector" : "edge[INTERACTION_TYPE = 'pfkA']",
    "css" : {
      "line-color" : "rgb(255,0,0)"
    }
  }, {
    "selector" : "edge[INTERACTION_TYPE = 'acnB']",
    "css" : {
      "line-color" : "rgb(255,0,0)"
    }
  }, {
    "selector" : "edge[INTERACTION_TYPE = 'gene-gene']",
    "css" : {
      "line-color" : "rgb(128,128,128)"
    }
  }, {
    "selector" : "edge[INTERACTION_TYPE = 'pepQ']",
    "css" : {
      "line-color" : "rgb(255,0,0)"
    }
  }, {
    "selector" : "edge[INTERACTION_TYPE = 'cdd']",
    "css" : {
      "line-color" : "rgb(255,0,0)"
    }
  }, {
    "selector" : "edge[INTERACTION_TYPE = 'pepN']",
    "css" : {
      "line-color" : "rgb(255,0,0)"
    }
  }, {
    "selector" : "edge[INTERACTION_TYPE = 'GO:0006733']",
    "css" : {
      "line-color" : "rgb(120,159,98)"
    }
  }, {
    "selector" : "edge[INTERACTION_TYPE = 'GO:0044724']",
    "css" : {
      "line-color" : "rgb(120,159,98)"
    }
  }, {
    "selector" : "edge[INTERACTION_TYPE = 'glpK']",
    "css" : {
      "line-color" : "rgb(255,0,0)"
    }
  }, {
    "selector" : "edge[INTERACTION_TYPE = 'dadA']",
    "css" : {
      "line-color" : "rgb(255,0,0)"
    }
  }, {
    "selector" : "edge[INTERACTION_TYPE = 'CLUSTER1-2ASSOCIATED_GENE']",
    "css" : {
      "line-color" : "rgb(255,255,255)"
    }
  }, {
    "selector" : "edge[INTERACTION_TYPE = 'gltX']",
    "css" : {
      "line-color" : "rgb(255,0,0)"
    }
  }, {
    "selector" : "edge[INTERACTION_TYPE = 'pepD']",
    "css" : {
      "line-color" : "rgb(255,0,0)"
    }
  }, {
    "selector" : "edge[INTERACTION_TYPE = 'glyA']",
    "css" : {
      "line-color" : "rgb(255,0,0)"
    }
  }, {
    "selector" : "edge[INTERACTION_TYPE = 'term-term']",
    "css" : {
      "line-color" : "rgb(128,128,128)"
    }
  }, {
    "selector" : "edge[INTERACTION_TYPE = 'ileS']",
    "css" : {
      "line-color" : "rgb(255,0,0)"
    }
  }, {
    "selector" : "edge[INTERACTION_TYPE = 'tpiA']",
    "css" : {
      "line-color" : "rgb(255,0,0)"
    }
  }, {
    "selector" : "edge[INTERACTION_TYPE = '[None]']",
    "css" : {
      "line-color" : "rgb(192,192,192)"
    }
  }, {
    "selector" : "edge[INTERACTION_TYPE = 'uspE']",
    "css" : {
      "line-color" : "rgb(255,0,0)"
    }
  }, {
    "selector" : "edge[INTERACTION_TYPE = 'pka']",
    "css" : {
      "line-color" : "rgb(255,0,0)"
    }
  }, {
    "selector" : "edge[INTERACTION_TYPE = 'GO:1901565']",
    "css" : {
      "line-color" : "rgb(28,248,61)"
    }
  }, {
    "selector" : "edge[INTERACTION_TYPE = 'gene-gene-neg']",
    "css" : {
      "line-color" : "rgb(0,255,0)"
    }
  }, {
    "selector" : "edge[INTERACTION_TYPE = 'ybbN']",
    "css" : {
      "line-color" : "rgb(255,0,0)"
    }
  }, {
    "selector" : "edge[INTERACTION_TYPE = 'GO:0006417']",
    "css" : {
      "line-color" : "rgb(28,248,61)"
    }
  }, {
    "selector" : "edge[INTERACTION_TYPE = 'GO:0006979']",
    "css" : {
      "line-color" : "rgb(192,192,192)"
    }
  }, {
    "selector" : "edge[INTERACTION_TYPE = '[Group0]']",
    "css" : {
      "line-color" : "rgb(120,159,98)"
    }
  }, {
    "selector" : "edge[INTERACTION_TYPE = 'GO:0006418']",
    "css" : {
      "line-color" : "rgb(28,248,61)"
    }
  }, {
    "selector" : "edge[INTERACTION_TYPE = 'GO:0043171']",
    "css" : {
      "line-color" : "rgb(28,248,61)"
    }
  }, {
    "selector" : "edge[INTERACTION_TYPE = 'pgk']",
    "css" : {
      "line-color" : "rgb(255,0,0)"
    }
  }, {
    "selector" : "edge[INTERACTION_TYPE = 'serC']",
    "css" : {
      "line-color" : "rgb(255,0,0)"
    }
  }, {
    "selector" : "edge[INTERACTION_TYPE = 'GO:0051186']",
    "css" : {
      "line-color" : "rgb(120,159,98)"
    }
  }, {
    "selector" : "edge[INTERACTION_TYPE = 'GO:0072524']",
    "css" : {
      "line-color" : "rgb(120,159,98)"
    }
  }, {
    "selector" : "edge[INTERACTION_TYPE = 'deoB']",
    "css" : {
      "line-color" : "rgb(255,0,0)"
    }
  }, {
    "selector" : "edge[INTERACTION_TYPE = 'gnd']",
    "css" : {
      "line-color" : "rgb(255,0,0)"
    }
  }, {
    "selector" : "edge[INTERACTION_TYPE = 'CLUSTER1ASSOCIATED_NEW_GENE']",
    "css" : {
      "line-color" : "rgb(64,64,64)"
    }
  }, {
    "selector" : "edge[INTERACTION_TYPE = 'valS']",
    "css" : {
      "line-color" : "rgb(255,0,0)"
    }
  }, {
    "selector" : "edge[INTERACTION_TYPE = 'ASSOCIATED_NEW_GENE']",
    "css" : {
      "line-color" : "rgb(64,64,64)"
    }
  }, {
    "selector" : "edge[INTERACTION_TYPE = 'CLUSTER1-2ASSOCIATED_NEW_GENE']",
    "css" : {
      "line-color" : "rgb(64,64,64)"
    }
  }, {
    "selector" : "edge[INTERACTION_TYPE = 'CLUSTER2ASSOCIATED_NEW_GENE']",
    "css" : {
      "line-color" : "rgb(64,64,64)"
    }
  }, {
    "selector" : "edge[INTERACTION_TYPE = 'ubiB']",
    "css" : {
      "line-color" : "rgb(255,0,0)"
    }
  }, {
    "selector" : "edge[INTERACTION_TYPE = '[Group1]']",
    "css" : {
      "line-color" : "rgb(28,248,61)"
    }
  }, {
    "selector" : "edge[INTERACTION_TYPE = 'gene-term']",
    "css" : {
      "line-color" : "rgb(192,192,192)"
    }
  }, {
    "selector" : "edge[INTERACTION_TYPE = 'galT']",
    "css" : {
      "line-color" : "rgb(255,0,0)"
    }
  }, {
    "selector" : "edge[INTERACTION_TYPE = 'ackA']",
    "css" : {
      "line-color" : "rgb(255,0,0)"
    }
  }, {
    "selector" : "edge[INTERACTION_TYPE = 'GO:0046496']",
    "css" : {
      "line-color" : "rgb(120,159,98)"
    }
  }, {
    "selector" : "edge[INTERACTION_TYPE = 'GO:0019693']",
    "css" : {
      "line-color" : "rgb(120,159,98)"
    }
  }, {
    "selector" : "edge[INTERACTION_TYPE = '[None]']",
    "css" : {
      "color" : "rgb(192,192,192)"
    }
  }, {
    "selector" : "edge[INTERACTION_TYPE = 'GO:1901565']",
    "css" : {
      "color" : "rgb(28,248,61)"
    }
  }, {
    "selector" : "edge[INTERACTION_TYPE = 'gene-gene-pos']",
    "css" : {
      "color" : "rgb(255,0,0)"
    }
  }, {
    "selector" : "edge[INTERACTION_TYPE = 'gene-gene-neg']",
    "css" : {
      "color" : "rgb(0,255,0)"
    }
  }, {
    "selector" : "edge[INTERACTION_TYPE = 'GO:0009119']",
    "css" : {
      "color" : "rgb(120,159,98)"
    }
  }, {
    "selector" : "edge[INTERACTION_TYPE = 'GO:0006417']",
    "css" : {
      "color" : "rgb(28,248,61)"
    }
  }, {
    "selector" : "edge[INTERACTION_TYPE = 'GO:0006979']",
    "css" : {
      "color" : "rgb(192,192,192)"
    }
  }, {
    "selector" : "edge[INTERACTION_TYPE = '[Group0]']",
    "css" : {
      "color" : "rgb(120,159,98)"
    }
  }, {
    "selector" : "edge[INTERACTION_TYPE = 'GO:0006418']",
    "css" : {
      "color" : "rgb(28,248,61)"
    }
  }, {
    "selector" : "edge[INTERACTION_TYPE = 'GO:0043171']",
    "css" : {
      "color" : "rgb(28,248,61)"
    }
  }, {
    "selector" : "edge[INTERACTION_TYPE = 'GO:0006518']",
    "css" : {
      "color" : "rgb(28,248,61)"
    }
  }, {
    "selector" : "edge[INTERACTION_TYPE = 'GO:0051186']",
    "css" : {
      "color" : "rgb(120,159,98)"
    }
  }, {
    "selector" : "edge[INTERACTION_TYPE = 'GO:0072524']",
    "css" : {
      "color" : "rgb(120,159,98)"
    }
  }, {
    "selector" : "edge[INTERACTION_TYPE = 'gene-gene']",
    "css" : {
      "color" : "rgb(128,128,128)"
    }
  }, {
    "selector" : "edge[INTERACTION_TYPE = 'CLUSTER1ASSOCIATED_NEW_GENE']",
    "css" : {
      "color" : "rgb(64,64,64)"
    }
  }, {
    "selector" : "edge[INTERACTION_TYPE = 'ASSOCIATED_NEW_GENE']",
    "css" : {
      "color" : "rgb(64,64,64)"
    }
  }, {
    "selector" : "edge[INTERACTION_TYPE = 'CLUSTER1-2ASSOCIATED_NEW_GENE']",
    "css" : {
      "color" : "rgb(64,64,64)"
    }
  }, {
    "selector" : "edge[INTERACTION_TYPE = 'CLUSTER2ASSOCIATED_NEW_GENE']",
    "css" : {
      "color" : "rgb(64,64,64)"
    }
  }, {
    "selector" : "edge[INTERACTION_TYPE = 'GO:0006733']",
    "css" : {
      "color" : "rgb(120,159,98)"
    }
  }, {
    "selector" : "edge[INTERACTION_TYPE = 'GO:0044724']",
    "css" : {
      "color" : "rgb(120,159,98)"
    }
  }, {
    "selector" : "edge[INTERACTION_TYPE = '[Group1]']",
    "css" : {
      "color" : "rgb(28,248,61)"
    }
  }, {
    "selector" : "edge[INTERACTION_TYPE = 'gene-term']",
    "css" : {
      "color" : "rgb(128,128,128)"
    }
  }, {
    "selector" : "edge[INTERACTION_TYPE = 'CLUSTER1-2ASSOCIATED_GENE']",
    "css" : {
      "color" : "rgb(255,255,255)"
    }
  }, {
    "selector" : "edge[INTERACTION_TYPE = 'GO:0019693']",
    "css" : {
      "color" : "rgb(120,159,98)"
    }
  }, {
    "selector" : "edge[INTERACTION_TYPE = 'GO:0046496']",
    "css" : {
      "color" : "rgb(120,159,98)"
    }
  }, {
    "selector" : "edge[INTERACTION_TYPE = 'term-term']",
    "css" : {
      "color" : "rgb(0,0,0)"
    }
  }, {
    "selector" : "edge[KappaScore > 0.88372093]",
    "css" : {
      "width" : 2.6
    }
  }, {
    "selector" : "edge[KappaScore = 0.88372093]",
    "css" : {
      "width" : 2.5
    }
  }, {
    "selector" : "edge[KappaScore > 0.37142857][KappaScore < 0.88372093]",
    "css" : {
      "width" : "mapData(KappaScore,0.37142857,0.88372093,1.1,2.5)"
    }
  }, {
    "selector" : "edge[KappaScore = 0.37142857]",
    "css" : {
      "width" : 1.0
    }
  }, {
    "selector" : "edge[KappaScore < 0.37142857]",
    "css" : {
      "width" : 1.0
    }
  }, {
    "selector" : "edge[ACTION_TYPE = 'association']",
    "css" : {
      "source-arrow-color" : "rgb(255,200,0)"
    }
  }, {
    "selector" : "edge[ACTION_TYPE = 'inhibition']",
    "css" : {
      "source-arrow-color" : "rgb(255,0,0)"
    }
  }, {
    "selector" : "edge[ACTION_TYPE = 'activation']",
    "css" : {
      "source-arrow-color" : "rgb(0,255,0)"
    }
  }, {
    "selector" : "edge[Regulates_Target = 'POSITIVELY_REGULATES']",
    "css" : {
      "target-arrow-shape" : "triangle"
    }
  }, {
    "selector" : "edge[Regulates_Target = 'association']",
    "css" : {
      "target-arrow-shape" : "circle"
    }
  }, {
    "selector" : "edge[Regulates_Target = 'inhibition']",
    "css" : {
      "target-arrow-shape" : "tee"
    }
  }, {
    "selector" : "edge[Regulates_Target = 'NEGATIVELY_REGULATES']",
    "css" : {
      "target-arrow-shape" : "tee"
    }
  }, {
    "selector" : "edge[Regulates_Target = 'REGULATES']",
    "css" : {
      "target-arrow-shape" : "diamond"
    }
  }, {
    "selector" : "edge[Regulates_Target = 'activation']",
    "css" : {
      "target-arrow-shape" : "triangle"
    }
  }, {
    "selector" : "edge[KappaScore > 0.88372093]",
    "css" : {
      "opacity" : 1.0
    }
  }, {
    "selector" : "edge[KappaScore = 0.88372093]",
    "css" : {
      "opacity" : 1.0
    }
  }, {
    "selector" : "edge[KappaScore > 0.37142857][KappaScore < 0.88372093]",
    "css" : {
      "opacity" : "mapData(KappaScore,0.37142857,0.88372093,101,254)"
    }
  }, {
    "selector" : "edge[KappaScore = 0.37142857]",
    "css" : {
      "opacity" : 0.39215686274509803
    }
  }, {
    "selector" : "edge[KappaScore < 0.37142857]",
    "css" : {
      "opacity" : 0.39215686274509803
    }
  }, {
    "selector" : "edge[ACTION_TYPE = 'association']",
    "css" : {
      "target-arrow-color" : "rgb(255,200,0)"
    }
  }, {
    "selector" : "edge[ACTION_TYPE = 'inhibition']",
    "css" : {
      "target-arrow-color" : "rgb(255,0,0)"
    }
  }, {
    "selector" : "edge[ACTION_TYPE = 'activation']",
    "css" : {
      "target-arrow-color" : "rgb(0,255,0)"
    }
  }, {
    "selector" : "edge[Regulates_Source = 'POSITIVELY_REGULATES']",
    "css" : {
      "source-arrow-shape" : "triangle"
    }
  }, {
    "selector" : "edge[Regulates_Source = 'association']",
    "css" : {
      "source-arrow-shape" : "circle"
    }
  }, {
    "selector" : "edge[Regulates_Source = 'inhibition']",
    "css" : {
      "source-arrow-shape" : "tee"
    }
  }, {
    "selector" : "edge[Regulates_Source = 'NEGATIVELY_REGULATES']",
    "css" : {
      "source-arrow-shape" : "tee"
    }
  }, {
    "selector" : "edge[Regulates_Source = 'REGULATES']",
    "css" : {
      "source-arrow-shape" : "diamond"
    }
  }, {
    "selector" : "edge[Regulates_Source = 'activation']",
    "css" : {
      "source-arrow-shape" : "triangle"
    }
  }, {
    "selector" : "edge[SIGNUM = '+']",
    "css" : {
      "line-style" : "solid"
    }
  }, {
    "selector" : "edge[SIGNUM = '-']",
    "css" : {
      "line-style" : "dashed"
    }
  }, {
    "selector" : "edge:selected",
    "css" : {
      "line-color" : "rgb(255,0,0)"
    }
  } ]
}, {
  "format_version" : "1.0",
  "generated_by" : "cytoscape-3.2.1",
  "target_cytoscapejs_version" : "~2.1",
  "title" : "PSIMI 25 Style",
  "style" : [ {
    "selector" : "node",
    "css" : {
      "text-valign" : "center",
      "text-halign" : "center",
      "height" : 24.0,
      "font-family" : "Dialog.plain",
      "font-weight" : "normal",
      "background-opacity" : 0.8627450980392157,
      "border-color" : "rgb(102,102,102)",
      "background-color" : "rgb(255,255,255)",
      "shape" : "roundrectangle",
      "border-width" : 3.0,
      "text-opacity" : 0.9019607843137255,
      "font-size" : 16,
      "width" : 55.0,
      "color" : "rgb(50,50,50)",
      "border-opacity" : 0.9411764705882353,
      "content" : "data(Gene_name)"
    }
  }, {
    "selector" : "node[Interactor_Type = 'protein dna complex']",
    "css" : {
      "height" : 150.0
    }
  }, {
    "selector" : "node[Interactor_Type = 'ribonucleic acid']",
    "css" : {
      "height" : 60.0
    }
  }, {
    "selector" : "node[Interactor_Type = 'small molecule']",
    "css" : {
      "height" : 20.0
    }
  }, {
    "selector" : "node[Interactor_Type = 'complex composition']",
    "css" : {
      "height" : 150.0
    }
  }, {
    "selector" : "node[Interactor_Type = 'single stranded deoxyribonucleic acid']",
    "css" : {
      "height" : 60.0
    }
  }, {
    "selector" : "node[Interactor_Type = 'double stranded deoxyribonucleic acid']",
    "css" : {
      "height" : 60.0
    }
  }, {
    "selector" : "node[Interactor_Type = 'gene']",
    "css" : {
      "height" : 30.0
    }
  }, {
    "selector" : "node[Interactor_Type = 'nucleic acid']",
    "css" : {
      "height" : 60.0
    }
  }, {
    "selector" : "node[Interactor_Type = 'protein complex']",
    "css" : {
      "height" : 150.0
    }
  }, {
    "selector" : "node[Interactor_Type = 'deoxyribonucleic acid']",
    "css" : {
      "height" : 60.0
    }
  }, {
    "selector" : "node[Interactor_Type = 'ribonucleoprotein complex']",
    "css" : {
      "height" : 150.0
    }
  }, {
    "selector" : "node[Interactor_Type = 'complex']",
    "css" : {
      "height" : 150.0
    }
  }, {
    "selector" : "node[Interactor_Type = 'protein']",
    "css" : {
      "height" : 24.0
    }
  }, {
    "selector" : "node[Ratio > 0.52056798]",
    "css" : {
      "border-color" : "rgb(255,0,0)"
    }
  }, {
    "selector" : "node[Ratio = 0.52056798]",
    "css" : {
      "border-color" : "rgb(255,0,0)"
    }
  }, {
    "selector" : "node[Ratio > -0.02254085][Ratio < 0.52056798]",
    "css" : {
      "border-color" : "mapData(Ratio,-0.02254085,0.52056798,rgb(255,255,204),rgb(255,0,0))"
    }
  }, {
    "selector" : "node[Ratio > -4.24672167][Ratio < -0.02254085]",
    "css" : {
      "border-color" : "mapData(Ratio,-4.24672167,-0.02254085,rgb(0,51,204),rgb(255,255,204))"
    }
  }, {
    "selector" : "node[Ratio = -4.24672167]",
    "css" : {
      "border-color" : "rgb(0,51,204)"
    }
  }, {
    "selector" : "node[Ratio < -4.24672167]",
    "css" : {
      "border-color" : "rgb(0,51,204)"
    }
  }, {
    "selector" : "node[Ratio > 0.52056798]",
    "css" : {
      "background-color" : "rgb(255,0,51)"
    }
  }, {
    "selector" : "node[Ratio = 0.52056798]",
    "css" : {
      "background-color" : "rgb(255,0,51)"
    }
  }, {
    "selector" : "node[Ratio > -0.00242569][Ratio < 0.52056798]",
    "css" : {
      "background-color" : "mapData(Ratio,-0.00242569,0.52056798,rgb(255,255,204),rgb(255,0,51))"
    }
  }, {
    "selector" : "node[Ratio > -4.24672167][Ratio < -0.00242569]",
    "css" : {
      "background-color" : "mapData(Ratio,-4.24672167,-0.00242569,rgb(0,51,255),rgb(255,255,204))"
    }
  }, {
    "selector" : "node[Ratio = -4.24672167]",
    "css" : {
      "background-color" : "rgb(0,51,255)"
    }
  }, {
    "selector" : "node[Ratio < -4.24672167]",
    "css" : {
      "background-color" : "rgb(0,51,255)"
    }
  }, {
    "selector" : "node[Interactor_Type = 'small molecule']",
    "css" : {
      "border-width" : 10.0
    }
  }, {
    "selector" : "node[Interactor_Type = 'gene']",
    "css" : {
      "border-width" : 4.0
    }
  }, {
    "selector" : "node[Interactor_Type = 'protein dna complex']",
    "css" : {
      "width" : 150.0
    }
  }, {
    "selector" : "node[Interactor_Type = 'ribonucleic acid']",
    "css" : {
      "width" : 10.0
    }
  }, {
    "selector" : "node[Interactor_Type = 'small molecule']",
    "css" : {
      "width" : 20.0
    }
  }, {
    "selector" : "node[Interactor_Type = 'complex composition']",
    "css" : {
      "width" : 150.0
    }
  }, {
    "selector" : "node[Interactor_Type = 'single stranded deoxyribonucleic acid']",
    "css" : {
      "width" : 10.0
    }
  }, {
    "selector" : "node[Interactor_Type = 'double stranded deoxyribonucleic acid']",
    "css" : {
      "width" : 10.0
    }
  }, {
    "selector" : "node[Interactor_Type = 'gene']",
    "css" : {
      "width" : 30.0
    }
  }, {
    "selector" : "node[Interactor_Type = 'nucleic acid']",
    "css" : {
      "width" : 10.0
    }
  }, {
    "selector" : "node[Interactor_Type = 'protein complex']",
    "css" : {
      "width" : 150.0
    }
  }, {
    "selector" : "node[Interactor_Type = 'deoxyribonucleic acid']",
    "css" : {
      "width" : 10.0
    }
  }, {
    "selector" : "node[Interactor_Type = 'ribonucleoprotein complex']",
    "css" : {
      "width" : 150.0
    }
  }, {
    "selector" : "node[Interactor_Type = 'complex']",
    "css" : {
      "width" : 150.0
    }
  }, {
    "selector" : "node[Interactor_Type = 'protein']",
    "css" : {
      "width" : 65.0
    }
  }, {
    "selector" : "node:selected",
    "css" : {
      "background-color" : "rgb(255,255,0)"
    }
  }, {
    "selector" : "edge",
    "css" : {
      "font-size" : 8,
      "text-opacity" : 0.3137254901960784,
      "color" : "rgb(50,50,50)",
      "line-color" : "rgb(64,64,64)",
      "width" : 2.0,
      "target-arrow-shape" : "none",
      "source-arrow-color" : "rgb(0,0,0)",
      "opacity" : 0.7058823529411765,
      "target-arrow-color" : "rgb(0,0,0)",
      "source-arrow-shape" : "none",
      "font-family" : "Dialog.plain",
      "font-weight" : "normal",
      "line-style" : "solid",
      "content" : "data(Detection_Method)"
    }
  }, {
    "selector" : "edge[mentha_score > 0.74]",
    "css" : {
      "width" : 1.0
    }
  }, {
    "selector" : "edge[mentha_score = 0.74]",
    "css" : {
      "width" : 30.0
    }
  }, {
    "selector" : "edge[mentha_score > 0.065][mentha_score < 0.74]",
    "css" : {
      "width" : "mapData(mentha_score,0.065,0.74,2.5641025641025643,30.0)"
    }
  }, {
    "selector" : "edge[mentha_score = 0.065]",
    "css" : {
      "width" : 2.5641025641025643
    }
  }, {
    "selector" : "edge[mentha_score < 0.065]",
    "css" : {
      "width" : 1.0
    }
  }, {
    "selector" : "edge:selected",
    "css" : {
      "line-color" : "rgb(255,0,0)"
    }
  } ]
}, {
  "format_version" : "1.0",
  "generated_by" : "cytoscape-3.2.1",
  "target_cytoscapejs_version" : "~2.1",
  "title" : "ClueGOVisualStyleForSignificance_7",
  "style" : [ {
    "selector" : "node",
    "css" : {
      "text-valign" : "bottom",
      "text-halign" : "center",
      "height" : 10.0,
      "font-family" : "SansSerif.plain",
      "font-weight" : "normal",
      "background-opacity" : 0.7843137254901961,
      "border-color" : "rgb(0,0,0)",
      "background-color" : "rgb(255,255,255)",
      "shape" : "ellipse",
      "border-width" : 0.5,
      "text-opacity" : 1.0,
      "font-size" : 12,
      "width" : 10.0,
      "color" : "rgb(0,0,0)",
      "border-opacity" : 1.0,
      "content" : "data(GOTerm)"
    }
  }, {
    "selector" : "node[OverViewTerm = 'TRUE']",
    "css" : {
      "text-opacity" : 0.9019607843137255
    }
  }, {
    "selector" : "node[OverViewTerm = 'ASSOCIATED_NODE']",
    "css" : {
      "text-opacity" : 0.9019607843137255
    }
  }, {
    "selector" : "node[OverViewTerm = 'FALSE']",
    "css" : {
      "text-opacity" : 0.39215686274509803
    }
  }, {
    "selector" : "node[OverViewTerm = 'TRUE']",
    "css" : {
      "text-valign" : "bottom"
    }
  }, {
    "selector" : "node[OverViewTerm = 'FALSE']",
    "css" : {
      "text-valign" : "center"
    }
  }, {
    "selector" : "node[Term_PValue_Corrected_with_Bonferroni_step_down > 0.1]",
    "css" : {
      "font-size" : 12
    }
  }, {
    "selector" : "node[Term_PValue_Corrected_with_Bonferroni_step_down = 0.1]",
    "css" : {
      "font-size" : 15
    }
  }, {
    "selector" : "node[Term_PValue_Corrected_with_Bonferroni_step_down > 0.05][Term_PValue_Corrected_with_Bonferroni_step_down < 0.1]",
    "css" : {
      "font-size" : "mapData(Term_PValue_Corrected_with_Bonferroni_step_down,0.05,0.1,15,15)"
    }
  }, {
    "selector" : "node[Term_PValue_Corrected_with_Bonferroni_step_down > 0.005][Term_PValue_Corrected_with_Bonferroni_step_down < 0.05]",
    "css" : {
      "font-size" : "mapData(Term_PValue_Corrected_with_Bonferroni_step_down,0.005,0.05,20,20)"
    }
  }, {
    "selector" : "node[Term_PValue_Corrected_with_Bonferroni_step_down = 0.005]",
    "css" : {
      "font-size" : 25
    }
  }, {
    "selector" : "node[Term_PValue_Corrected_with_Bonferroni_step_down < 0.005]",
    "css" : {
      "font-size" : 25
    }
  }, {
    "selector" : "node[Number_of_genes_grouped = 20]",
    "css" : {
      "width" : 45.0
    }
  }, {
    "selector" : "node[Number_of_genes_grouped = 5]",
    "css" : {
      "width" : 20.0
    }
  }, {
    "selector" : "node[Number_of_genes_grouped = 40]",
    "css" : {
      "width" : 75.0
    }
  }, {
    "selector" : "node[Number_of_genes_grouped = 10]",
    "css" : {
      "width" : 30.0
    }
  }, {
    "selector" : "node[Number_of_genes_grouped = 30]",
    "css" : {
      "width" : 60.0
    }
  }, {
    "selector" : "node[Number_of_genes_grouped = 20]",
    "css" : {
      "height" : 45.0
    }
  }, {
    "selector" : "node[Number_of_genes_grouped = 5]",
    "css" : {
      "height" : 20.0
    }
  }, {
    "selector" : "node[Number_of_genes_grouped = 40]",
    "css" : {
      "height" : 75.0
    }
  }, {
    "selector" : "node[Number_of_genes_grouped = 10]",
    "css" : {
      "height" : 30.0
    }
  }, {
    "selector" : "node[Number_of_genes_grouped = 30]",
    "css" : {
      "height" : 60.0
    }
  }, {
    "selector" : "node[Term_PValue_Corrected_with_Bonferroni_step_down > 0.1]",
    "css" : {
      "font-family" : "Dialog.plain",
      "font-weight" : "normal"
    }
  }, {
    "selector" : "node[Term_PValue_Corrected_with_Bonferroni_step_down = 0.1]",
    "css" : {
      "font-family" : "Dialog.plain",
      "font-weight" : "normal"
    }
  }, {
    "selector" : "node[Term_PValue_Corrected_with_Bonferroni_step_down > 0.05][Term_PValue_Corrected_with_Bonferroni_step_down < 0.1]",
    "css" : {
      "font-family" : "mapData(Term_PValue_Corrected_with_Bonferroni_step_down,0.05,0.1,java.awt.Font[family=SansSerif,name=SansSerif,style=plain,size=12],java.awt.Font[family=SansSerif,name=SansSerif,style=plain,size=12])"
    }
  }, {
    "selector" : "node[Term_PValue_Corrected_with_Bonferroni_step_down = 0.05]",
    "css" : {
      "font-family" : "SansSerif.plain",
      "font-weight" : "normal"
    }
  }, {
    "selector" : "node[Term_PValue_Corrected_with_Bonferroni_step_down < 0.05]",
    "css" : {
      "font-family" : "SansSerif.plain",
      "font-weight" : "normal"
    }
  }, {
    "selector" : "node[GOID = 'ompF']",
    "css" : {
      "color" : "rgb(255,0,0)"
    }
  }, {
    "selector" : "node[GOID = 'trkA']",
    "css" : {
      "color" : "rgb(255,0,0)"
    }
  }, {
    "selector" : "node[GOID = 'wbbK']",
    "css" : {
      "color" : "rgb(255,0,0)"
    }
  }, {
    "selector" : "node[GOID = 'wbbJ']",
    "css" : {
      "color" : "rgb(255,0,0)"
    }
  }, {
    "selector" : "node[GOID = 'GO:0015672']",
    "css" : {
      "color" : "rgb(255,0,0)"
    }
  }, {
    "selector" : "node[GOID = 'wbbI']",
    "css" : {
      "color" : "rgb(255,0,0)"
    }
  }, {
    "selector" : "node[GOID = 'ompC']",
    "css" : {
      "color" : "rgb(255,0,0)"
    }
  }, {
    "selector" : "node[GOID = 'fruA']",
    "css" : {
      "color" : "rgb(255,0,0)"
    }
  }, {
    "selector" : "node[GOID = 'fruB']",
    "css" : {
      "color" : "rgb(255,0,0)"
    }
  }, {
    "selector" : "node[GOID = 'wrbA']",
    "css" : {
      "color" : "rgb(255,0,0)"
    }
  }, {
    "selector" : "node[GOID = 'aceF']",
    "css" : {
      "color" : "rgb(255,0,0)"
    }
  }, {
    "selector" : "node[GOID = 'aceE']",
    "css" : {
      "color" : "rgb(255,0,0)"
    }
  }, {
    "selector" : "node[GOID = 'ahpF']",
    "css" : {
      "color" : "rgb(255,0,0)"
    }
  }, {
    "selector" : "node[GOID = 'rcsF']",
    "css" : {
      "color" : "rgb(255,0,0)"
    }
  }, {
    "selector" : "node[GOID = 'eptC']",
    "css" : {
      "color" : "rgb(255,0,0)"
    }
  }, {
    "selector" : "node[GOID = 'rcsD']",
    "css" : {
      "color" : "rgb(255,0,0)"
    }
  }, {
    "selector" : "node[GOID = 'ahpC']",
    "css" : {
      "color" : "rgb(255,0,0)"
    }
  }, {
    "selector" : "node[GOID = 'ygeW']",
    "css" : {
      "color" : "rgb(255,0,0)"
    }
  }, {
    "selector" : "node[GOID = 'gpmM']",
    "css" : {
      "color" : "rgb(255,0,0)"
    }
  }, {
    "selector" : "node[GOID = 'ompA']",
    "css" : {
      "color" : "rgb(255,0,0)"
    }
  }, {
    "selector" : "node[GOID = 'gapA']",
    "css" : {
      "color" : "rgb(255,0,0)"
    }
  }, {
    "selector" : "node[GOID = 'arcB']",
    "css" : {
      "color" : "rgb(255,0,0)"
    }
  }, {
    "selector" : "node[GOID = 'mltA']",
    "css" : {
      "color" : "rgb(255,0,0)"
    }
  }, {
    "selector" : "node[GOID = 'cdd']",
    "css" : {
      "color" : "rgb(255,0,0)"
    }
  }, {
    "selector" : "node[GOID = 'cdh']",
    "css" : {
      "color" : "rgb(255,0,0)"
    }
  }, {
    "selector" : "node[GOID = 'clpP']",
    "css" : {
      "color" : "rgb(255,0,0)"
    }
  }, {
    "selector" : "node[GOID = 'glk']",
    "css" : {
      "color" : "rgb(255,0,0)"
    }
  }, {
    "selector" : "node[GOID = 'GO:0006732']",
    "css" : {
      "color" : "rgb(255,0,0)"
    }
  }, {
    "selector" : "node[GOID = 'GO:0006733']",
    "css" : {
      "color" : "rgb(60,0,0)"
    }
  }, {
    "selector" : "node[GOID = 'gpmA']",
    "css" : {
      "color" : "rgb(255,0,0)"
    }
  }, {
    "selector" : "node[GOID = 'grpE']",
    "css" : {
      "color" : "rgb(255,0,0)"
    }
  }, {
    "selector" : "node[GOID = 'gldA']",
    "css" : {
      "color" : "rgb(255,0,0)"
    }
  }, {
    "selector" : "node[GOID = 'aceA']",
    "css" : {
      "color" : "rgb(255,0,0)"
    }
  }, {
    "selector" : "node[GOID = 'sbmA']",
    "css" : {
      "color" : "rgb(255,0,0)"
    }
  }, {
    "selector" : "node[GOID = 'srlM']",
    "css" : {
      "color" : "rgb(255,0,0)"
    }
  }, {
    "selector" : "node[GOID = 'lipA']",
    "css" : {
      "color" : "rgb(255,0,0)"
    }
  }, {
    "selector" : "node[GOID = 'exbB']",
    "css" : {
      "color" : "rgb(255,0,0)"
    }
  }, {
    "selector" : "node[GOID = 'pheA']",
    "css" : {
      "color" : "rgb(255,0,0)"
    }
  }, {
    "selector" : "node[GOID = 'rpoE']",
    "css" : {
      "color" : "rgb(255,0,0)"
    }
  }, {
    "selector" : "node[GOID = 'yedQ']",
    "css" : {
      "color" : "rgb(255,0,0)"
    }
  }, {
    "selector" : "node[GOID = 'tpiA']",
    "css" : {
      "color" : "rgb(255,0,0)"
    }
  }, {
    "selector" : "node[GOID = 'mglB']",
    "css" : {
      "color" : "rgb(255,0,0)"
    }
  }, {
    "selector" : "node[GOID = 'mscM']",
    "css" : {
      "color" : "rgb(255,0,0)"
    }
  }, {
    "selector" : "node[GOID = 'mscS']",
    "css" : {
      "color" : "rgb(255,0,0)"
    }
  }, {
    "selector" : "node[GOID = 'rpoD']",
    "css" : {
      "color" : "rgb(255,0,0)"
    }
  }, {
    "selector" : "node[GOID = 'yedV']",
    "css" : {
      "color" : "rgb(255,0,0)"
    }
  }, {
    "selector" : "node[GOID = 'gcvP']",
    "css" : {
      "color" : "rgb(255,0,0)"
    }
  }, {
    "selector" : "node[GOID = 'yhjK']",
    "css" : {
      "color" : "rgb(255,0,0)"
    }
  }, {
    "selector" : "node[GOID = 'glgC']",
    "css" : {
      "color" : "rgb(255,0,0)"
    }
  }, {
    "selector" : "node[GOID = 'aas']",
    "css" : {
      "color" : "rgb(255,0,0)"
    }
  }, {
    "selector" : "node[GOID = 'GO:0006811']",
    "css" : {
      "color" : "rgb(170,0,0)"
    }
  }, {
    "selector" : "node[GOID = 'GO:0006812']",
    "css" : {
      "color" : "rgb(60,0,0)"
    }
  }, {
    "selector" : "node[GOID = 'hldD']",
    "css" : {
      "color" : "rgb(255,0,0)"
    }
  }, {
    "selector" : "node[GOID = 'rbsD']",
    "css" : {
      "color" : "rgb(255,0,0)"
    }
  }, {
    "selector" : "node[GOID = 'waaZ']",
    "css" : {
      "color" : "rgb(255,0,0)"
    }
  }, {
    "selector" : "node[GOID = 'hldE']",
    "css" : {
      "color" : "rgb(255,0,0)"
    }
  }, {
    "selector" : "node[GOID = 'rbsC']",
    "css" : {
      "color" : "rgb(255,0,0)"
    }
  }, {
    "selector" : "node[GOID = 'waaY']",
    "css" : {
      "color" : "rgb(255,0,0)"
    }
  }, {
    "selector" : "node[GOID = 'dmsB']",
    "css" : {
      "color" : "rgb(255,0,0)"
    }
  }, {
    "selector" : "node[GOID = 'dmsA']",
    "css" : {
      "color" : "rgb(255,0,0)"
    }
  }, {
    "selector" : "node[GOID = 'mscL']",
    "css" : {
      "color" : "rgb(255,0,0)"
    }
  }, {
    "selector" : "node[GOID = 'gnd']",
    "css" : {
      "color" : "rgb(255,0,0)"
    }
  }, {
    "selector" : "node[GOID = 'mscK']",
    "css" : {
      "color" : "rgb(255,0,0)"
    }
  }, {
    "selector" : "node[GOID = 'mipA']",
    "css" : {
      "color" : "rgb(255,0,0)"
    }
  }, {
    "selector" : "node[GOID = 'yhjA']",
    "css" : {
      "color" : "rgb(255,0,0)"
    }
  }, {
    "selector" : "node[GOID = 'cfa']",
    "css" : {
      "color" : "rgb(255,0,0)"
    }
  }, {
    "selector" : "node[GOID = 'bglX']",
    "css" : {
      "color" : "rgb(255,0,0)"
    }
  }, {
    "selector" : "node[GOID = 'ydaN']",
    "css" : {
      "color" : "rgb(255,0,0)"
    }
  }, {
    "selector" : "node[GOID = 'GO:1902582']",
    "css" : {
      "color" : "rgb(60,0,0)"
    }
  }, {
    "selector" : "node[GOID = 'waaL']",
    "css" : {
      "color" : "rgb(255,0,0)"
    }
  }, {
    "selector" : "node[GOID = 'ldhA']",
    "css" : {
      "color" : "rgb(255,0,0)"
    }
  }, {
    "selector" : "node[GOID = 'yecS']",
    "css" : {
      "color" : "rgb(255,0,0)"
    }
  }, {
    "selector" : "node[GOID = 'waaG']",
    "css" : {
      "color" : "rgb(255,0,0)"
    }
  }, {
    "selector" : "node[GOID = 'waaU']",
    "css" : {
      "color" : "rgb(255,0,0)"
    }
  }, {
    "selector" : "node[GOID = 'GO:1901135']",
    "css" : {
      "color" : "rgb(60,0,0)"
    }
  }, {
    "selector" : "node[GOID = 'ubiX']",
    "css" : {
      "color" : "rgb(255,0,0)"
    }
  }, {
    "selector" : "node[GOID = 'rbsB']",
    "css" : {
      "color" : "rgb(255,0,0)"
    }
  }, {
    "selector" : "node[GOID = 'deaD']",
    "css" : {
      "color" : "rgb(255,0,0)"
    }
  }, {
    "selector" : "node[GOID = 'rbsA']",
    "css" : {
      "color" : "rgb(255,0,0)"
    }
  }, {
    "selector" : "node[GOID = 'waaS']",
    "css" : {
      "color" : "rgb(255,0,0)"
    }
  }, {
    "selector" : "node[GOID = 'GO:1901137']",
    "css" : {
      "color" : "rgb(60,0,0)"
    }
  }, {
    "selector" : "node[GOID = 'waaR']",
    "css" : {
      "color" : "rgb(255,0,0)"
    }
  }, {
    "selector" : "node[GOID = 'adhE']",
    "css" : {
      "color" : "rgb(255,0,0)"
    }
  }, {
    "selector" : "node[GOID = 'waaQ']",
    "css" : {
      "color" : "rgb(255,0,0)"
    }
  }, {
    "selector" : "node[GOID = 'hpt']",
    "css" : {
      "color" : "rgb(255,0,0)"
    }
  }, {
    "selector" : "node[GOID = 'waaP']",
    "css" : {
      "color" : "rgb(255,0,0)"
    }
  }, {
    "selector" : "node[GOID = 'waaO']",
    "css" : {
      "color" : "rgb(255,0,0)"
    }
  }, {
    "selector" : "node[GOID = 'ubiB']",
    "css" : {
      "color" : "rgb(255,0,0)"
    }
  }, {
    "selector" : "node[GOID = 'GO:0005975']",
    "css" : {
      "color" : "rgb(170,0,0)"
    }
  }, {
    "selector" : "node[GOID = 'fruK']",
    "css" : {
      "color" : "rgb(255,0,0)"
    }
  }, {
    "selector" : "node[GOID = 'yecC']",
    "css" : {
      "color" : "rgb(255,0,0)"
    }
  }, {
    "selector" : "node[GOID = 'yggE']",
    "css" : {
      "color" : "rgb(255,0,0)"
    }
  }, {
    "selector" : "node[GOID = 'msbA']",
    "css" : {
      "color" : "rgb(255,0,0)"
    }
  }, {
    "selector" : "node[GOID = 'waaF']",
    "css" : {
      "color" : "rgb(255,0,0)"
    }
  }, {
    "selector" : "node[GOID = 'clsA']",
    "css" : {
      "color" : "rgb(255,0,0)"
    }
  }, {
    "selector" : "node[GOID = 'rstB']",
    "css" : {
      "color" : "rgb(255,0,0)"
    }
  }, {
    "selector" : "node[GOID = 'waaC']",
    "css" : {
      "color" : "rgb(255,0,0)"
    }
  }, {
    "selector" : "node[GOID = 'ubiF']",
    "css" : {
      "color" : "rgb(255,0,0)"
    }
  }, {
    "selector" : "node[GOID = 'waaB']",
    "css" : {
      "color" : "rgb(255,0,0)"
    }
  }, {
    "selector" : "node[GOID = 'ubiG']",
    "css" : {
      "color" : "rgb(255,0,0)"
    }
  }, {
    "selector" : "node[GOID = 'waaA']",
    "css" : {
      "color" : "rgb(255,0,0)"
    }
  }, {
    "selector" : "node[GOID = 'ubiD']",
    "css" : {
      "color" : "rgb(255,0,0)"
    }
  }, {
    "selector" : "node[GOID = 'ubiE']",
    "css" : {
      "color" : "rgb(255,0,0)"
    }
  }, {
    "selector" : "node[GOID = 'argE']",
    "css" : {
      "color" : "rgb(255,0,0)"
    }
  }, {
    "selector" : "node[GOID = 'cyoC']",
    "css" : {
      "color" : "rgb(255,0,0)"
    }
  }, {
    "selector" : "node[GOID = 'solA']",
    "css" : {
      "color" : "rgb(255,0,0)"
    }
  }, {
    "selector" : "node[GOID = 'cyoA']",
    "css" : {
      "color" : "rgb(255,0,0)"
    }
  }, {
    "selector" : "node[GOID = 'cyoB']",
    "css" : {
      "color" : "rgb(255,0,0)"
    }
  }, {
    "selector" : "node[GOID = 'GO:0006520']",
    "css" : {
      "color" : "rgb(170,0,0)"
    }
  }, {
    "selector" : "node[GOID = 'kgtP']",
    "css" : {
      "color" : "rgb(255,0,0)"
    }
  }, {
    "selector" : "node[GOID = 'GO:0006644']",
    "css" : {
      "color" : "rgb(255,0,0)"
    }
  }, {
    "selector" : "node[GOID = 'GO:0006886']",
    "css" : {
      "color" : "rgb(60,0,0)"
    }
  }, {
    "selector" : "node[GOID = 'gatY']",
    "css" : {
      "color" : "rgb(255,0,0)"
    }
  }, {
    "selector" : "node[GOID = 'argS']",
    "css" : {
      "color" : "rgb(255,0,0)"
    }
  }, {
    "selector" : "node[GOID = 'mrcA']",
    "css" : {
      "color" : "rgb(255,0,0)"
    }
  }, {
    "selector" : "node[GOID = 'sapF']",
    "css" : {
      "color" : "rgb(255,0,0)"
    }
  }, {
    "selector" : "node[GOID = 'tig']",
    "css" : {
      "color" : "rgb(255,0,0)"
    }
  }, {
    "selector" : "node[GOID = 'sapD']",
    "css" : {
      "color" : "rgb(255,0,0)"
    }
  }, {
    "selector" : "node[GOID = 'mrcB']",
    "css" : {
      "color" : "rgb(255,0,0)"
    }
  }, {
    "selector" : "node[GOID = 'emrA']",
    "css" : {
      "color" : "rgb(255,0,0)"
    }
  }, {
    "selector" : "node[GOID = 'gatC']",
    "css" : {
      "color" : "rgb(255,0,0)"
    }
  }, {
    "selector" : "node[GOID = 'argI']",
    "css" : {
      "color" : "rgb(255,0,0)"
    }
  }, {
    "selector" : "node[GOID = 'argH']",
    "css" : {
      "color" : "rgb(255,0,0)"
    }
  }, {
    "selector" : "node[GOID = 'add']",
    "css" : {
      "color" : "rgb(255,0,0)"
    }
  }, {
    "selector" : "node[GOID = 'gpr']",
    "css" : {
      "color" : "rgb(255,0,0)"
    }
  }, {
    "selector" : "node[GOID = 'sapA']",
    "css" : {
      "color" : "rgb(255,0,0)"
    }
  }, {
    "selector" : "node[GOID = 'bfr']",
    "css" : {
      "color" : "rgb(255,0,0)"
    }
  }, {
    "selector" : "node[GOID = 'ribE']",
    "css" : {
      "color" : "rgb(255,0,0)"
    }
  }, {
    "selector" : "node[GOID = 'GO:0046031']",
    "css" : {
      "color" : "rgb(60,0,0)"
    }
  }, {
    "selector" : "node[GOID = 'ispG']",
    "css" : {
      "color" : "rgb(255,0,0)"
    }
  }, {
    "selector" : "node[GOID = 'infB']",
    "css" : {
      "color" : "rgb(255,0,0)"
    }
  }, {
    "selector" : "node[GOID = 'GO:0045184']",
    "css" : {
      "color" : "rgb(60,0,0)"
    }
  }, {
    "selector" : "node[GOID = 'pheS']",
    "css" : {
      "color" : "rgb(255,0,0)"
    }
  }, {
    "selector" : "node[GOID = 'pheT']",
    "css" : {
      "color" : "rgb(255,0,0)"
    }
  }, {
    "selector" : "node[GOID = 'infC']",
    "css" : {
      "color" : "rgb(255,0,0)"
    }
  }, {
    "selector" : "node[GOID = 'pheP']",
    "css" : {
      "color" : "rgb(255,0,0)"
    }
  }, {
    "selector" : "node[GOID = 'lysP']",
    "css" : {
      "color" : "rgb(255,0,0)"
    }
  }, {
    "selector" : "node[GOID = 'GO:0072657']",
    "css" : {
      "color" : "rgb(60,0,0)"
    }
  }, {
    "selector" : "node[GOID = 'potA']",
    "css" : {
      "color" : "rgb(255,0,0)"
    }
  }, {
    "selector" : "node[GOID = 'zntA']",
    "css" : {
      "color" : "rgb(255,0,0)"
    }
  }, {
    "selector" : "node[GOID = 'potB']",
    "css" : {
      "color" : "rgb(255,0,0)"
    }
  }, {
    "selector" : "node[GOID = 'potC']",
    "css" : {
      "color" : "rgb(255,0,0)"
    }
  }, {
    "selector" : "node[GOID = 'GO:0046390']",
    "css" : {
      "color" : "rgb(255,0,0)"
    }
  }, {
    "selector" : "node[GOID = 'lysU']",
    "css" : {
      "color" : "rgb(255,0,0)"
    }
  }, {
    "selector" : "node[GOID = 'lysS']",
    "css" : {
      "color" : "rgb(255,0,0)"
    }
  }, {
    "selector" : "node[GOID = 'ileS']",
    "css" : {
      "color" : "rgb(255,0,0)"
    }
  }, {
    "selector" : "node[GOID = 'dsbB']",
    "css" : {
      "color" : "rgb(255,0,0)"
    }
  }, {
    "selector" : "node[GOID = 'hybA']",
    "css" : {
      "color" : "rgb(255,0,0)"
    }
  }, {
    "selector" : "node[GOID = 'hybC']",
    "css" : {
      "color" : "rgb(255,0,0)"
    }
  }, {
    "selector" : "node[GOID = 'uspG']",
    "css" : {
      "color" : "rgb(255,0,0)"
    }
  }, {
    "selector" : "node[GOID = 'zwf']",
    "css" : {
      "color" : "rgb(255,0,0)"
    }
  }, {
    "selector" : "node[GOID = 'GO:1901564']",
    "css" : {
      "color" : "rgb(255,0,0)"
    }
  }, {
    "selector" : "node[GOID = 'pykA']",
    "css" : {
      "color" : "rgb(255,0,0)"
    }
  }, {
    "selector" : "node[GOID = 'ybbN']",
    "css" : {
      "color" : "rgb(255,0,0)"
    }
  }, {
    "selector" : "node[GOID = 'ybbO']",
    "css" : {
      "color" : "rgb(255,0,0)"
    }
  }, {
    "selector" : "node[GOID = 'hybO']",
    "css" : {
      "color" : "rgb(255,0,0)"
    }
  }, {
    "selector" : "node[GOID = 'dgkA']",
    "css" : {
      "color" : "rgb(255,0,0)"
    }
  }, {
    "selector" : "node[GOID = 'trpS']",
    "css" : {
      "color" : "rgb(255,0,0)"
    }
  }, {
    "selector" : "node[GOID = 'spoT']",
    "css" : {
      "color" : "rgb(255,0,0)"
    }
  }, {
    "selector" : "node[GOID = 'pck']",
    "css" : {
      "color" : "rgb(255,0,0)"
    }
  }, {
    "selector" : "node[GOID = 'emtA']",
    "css" : {
      "color" : "rgb(255,0,0)"
    }
  }, {
    "selector" : "node[GOID = 'cirA']",
    "css" : {
      "color" : "rgb(255,0,0)"
    }
  }, {
    "selector" : "node[GOID = 'GO:0016310']",
    "css" : {
      "color" : "rgb(255,0,0)"
    }
  }, {
    "selector" : "node[GOID = 'sppA']",
    "css" : {
      "color" : "rgb(255,0,0)"
    }
  }, {
    "selector" : "node[GOID = 'dld']",
    "css" : {
      "color" : "rgb(255,0,0)"
    }
  }, {
    "selector" : "node[GOID = 'melA']",
    "css" : {
      "color" : "rgb(255,0,0)"
    }
  }, {
    "selector" : "node[GOID = 'dsbD']",
    "css" : {
      "color" : "rgb(255,0,0)"
    }
  }, {
    "selector" : "node[GOID = 'kdpD']",
    "css" : {
      "color" : "rgb(255,0,0)"
    }
  }, {
    "selector" : "node[GOID = 'yfjD']",
    "css" : {
      "color" : "rgb(255,0,0)"
    }
  }, {
    "selector" : "node[GOID = 'macA']",
    "css" : {
      "color" : "rgb(255,0,0)"
    }
  }, {
    "selector" : "node[GOID = 'hyaB']",
    "css" : {
      "color" : "rgb(255,0,0)"
    }
  }, {
    "selector" : "node[GOID = 'rsxG']",
    "css" : {
      "color" : "rgb(255,0,0)"
    }
  }, {
    "selector" : "node[GOID = 'eno']",
    "css" : {
      "color" : "rgb(255,0,0)"
    }
  }, {
    "selector" : "node[GOID = 'GO:0006633']",
    "css" : {
      "color" : "rgb(255,0,0)"
    }
  }, {
    "selector" : "node[GOID = 'ybaL']",
    "css" : {
      "color" : "rgb(255,0,0)"
    }
  }, {
    "selector" : "node[GOID = 'GO:0006631']",
    "css" : {
      "color" : "rgb(170,0,0)"
    }
  }, {
    "selector" : "node[GOID = 'mrdB']",
    "css" : {
      "color" : "rgb(255,0,0)"
    }
  }, {
    "selector" : "node[GOID = 'GO:0046174']",
    "css" : {
      "color" : "rgb(170,0,0)"
    }
  }, {
    "selector" : "node[GOID = 'mrdA']",
    "css" : {
      "color" : "rgb(255,0,0)"
    }
  }, {
    "selector" : "node[GOID = 'GO:1903509']",
    "css" : {
      "color" : "rgb(170,0,0)"
    }
  }, {
    "selector" : "node[GOID = 'ackA']",
    "css" : {
      "color" : "rgb(255,0,0)"
    }
  }, {
    "selector" : "node[GOID = 'yegH']",
    "css" : {
      "color" : "rgb(255,0,0)"
    }
  }, {
    "selector" : "node[GOID = 'sstT']",
    "css" : {
      "color" : "rgb(255,0,0)"
    }
  }, {
    "selector" : "node[GOID = 'GO:0006629']",
    "css" : {
      "color" : "rgb(60,0,0)"
    }
  }, {
    "selector" : "node[GOID = 'pntB']",
    "css" : {
      "color" : "rgb(255,0,0)"
    }
  }, {
    "selector" : "node[GOID = 'rsxC']",
    "css" : {
      "color" : "rgb(255,0,0)"
    }
  }, {
    "selector" : "node[GOID = 'rsxB']",
    "css" : {
      "color" : "rgb(255,0,0)"
    }
  }, {
    "selector" : "node[GOID = 'pntA']",
    "css" : {
      "color" : "rgb(255,0,0)"
    }
  }, {
    "selector" : "node[GOID = 'cysK']",
    "css" : {
      "color" : "rgb(255,0,0)"
    }
  }, {
    "selector" : "node[GOID = 'GO:0019637']",
    "css" : {
      "color" : "rgb(60,0,0)"
    }
  }, {
    "selector" : "node[GOID = 'cysI']",
    "css" : {
      "color" : "rgb(255,0,0)"
    }
  }, {
    "selector" : "node[GOID = 'cysJ']",
    "css" : {
      "color" : "rgb(255,0,0)"
    }
  }, {
    "selector" : "node[GOID = 'cysG']",
    "css" : {
      "color" : "rgb(255,0,0)"
    }
  }, {
    "selector" : "node[GOID = 'GO:0015031']",
    "css" : {
      "color" : "rgb(60,0,0)"
    }
  }, {
    "selector" : "node[GOID = 'glnA']",
    "css" : {
      "color" : "rgb(255,0,0)"
    }
  }, {
    "selector" : "node[GOID = 'cysA']",
    "css" : {
      "color" : "rgb(255,0,0)"
    }
  }, {
    "selector" : "node[GOID = 'agp']",
    "css" : {
      "color" : "rgb(255,0,0)"
    }
  }, {
    "selector" : "node[GOID = 'asmA']",
    "css" : {
      "color" : "rgb(255,0,0)"
    }
  }, {
    "selector" : "node[GOID = 'GO:0044711']",
    "css" : {
      "color" : "rgb(60,0,0)"
    }
  }, {
    "selector" : "node[GOID = 'mtlA']",
    "css" : {
      "color" : "rgb(255,0,0)"
    }
  }, {
    "selector" : "node[GOID = 'fecC']",
    "css" : {
      "color" : "rgb(255,0,0)"
    }
  }, {
    "selector" : "node[GOID = 'yejF']",
    "css" : {
      "color" : "rgb(255,0,0)"
    }
  }, {
    "selector" : "node[GOID = 'fecB']",
    "css" : {
      "color" : "rgb(255,0,0)"
    }
  }, {
    "selector" : "node[GOID = 'ydhF']",
    "css" : {
      "color" : "rgb(255,0,0)"
    }
  }, {
    "selector" : "node[GOID = 'fecA']",
    "css" : {
      "color" : "rgb(255,0,0)"
    }
  }, {
    "selector" : "node[GOID = 'nrdA']",
    "css" : {
      "color" : "rgb(255,0,0)"
    }
  }, {
    "selector" : "node[GOID = 'cysZ']",
    "css" : {
      "color" : "rgb(255,0,0)"
    }
  }, {
    "selector" : "node[GOID = 'ybdG']",
    "css" : {
      "color" : "rgb(255,0,0)"
    }
  }, {
    "selector" : "node[GOID = 'cadA']",
    "css" : {
      "color" : "rgb(255,0,0)"
    }
  }, {
    "selector" : "node[GOID = 'glmM']",
    "css" : {
      "color" : "rgb(255,0,0)"
    }
  }, {
    "selector" : "node[GOID = 'tolQ']",
    "css" : {
      "color" : "rgb(255,0,0)"
    }
  }, {
    "selector" : "node[GOID = 'tolR']",
    "css" : {
      "color" : "rgb(255,0,0)"
    }
  }, {
    "selector" : "node[GOID = 'epd']",
    "css" : {
      "color" : "rgb(255,0,0)"
    }
  }, {
    "selector" : "node[GOID = 'plsC']",
    "css" : {
      "color" : "rgb(255,0,0)"
    }
  }, {
    "selector" : "node[GOID = 'skp']",
    "css" : {
      "color" : "rgb(255,0,0)"
    }
  }, {
    "selector" : "node[GOID = 'wzzE']",
    "css" : {
      "color" : "rgb(255,0,0)"
    }
  }, {
    "selector" : "node[GOID = 'cysQ']",
    "css" : {
      "color" : "rgb(255,0,0)"
    }
  }, {
    "selector" : "node[GOID = 'acnB']",
    "css" : {
      "color" : "rgb(255,0,0)"
    }
  }, {
    "selector" : "node[GOID = 'glmS']",
    "css" : {
      "color" : "rgb(255,0,0)"
    }
  }, {
    "selector" : "node[GOID = 'wzzB']",
    "css" : {
      "color" : "rgb(255,0,0)"
    }
  }, {
    "selector" : "node[GOID = 'yejB']",
    "css" : {
      "color" : "rgb(255,0,0)"
    }
  }, {
    "selector" : "node[GOID = 'glmU']",
    "css" : {
      "color" : "rgb(255,0,0)"
    }
  }, {
    "selector" : "node[GOID = 'mdlB']",
    "css" : {
      "color" : "rgb(255,0,0)"
    }
  }, {
    "selector" : "node[GOID = 'menB']",
    "css" : {
      "color" : "rgb(255,0,0)"
    }
  }, {
    "selector" : "node[GOID = 'plsB']",
    "css" : {
      "color" : "rgb(255,0,0)"
    }
  }, {
    "selector" : "node[GOID = 'maeB']",
    "css" : {
      "color" : "rgb(255,0,0)"
    }
  }, {
    "selector" : "node[GOID = 'envZ']",
    "css" : {
      "color" : "rgb(255,0,0)"
    }
  }, {
    "selector" : "node[GOID = 'maeA']",
    "css" : {
      "color" : "rgb(255,0,0)"
    }
  }, {
    "selector" : "node[GOID = 'baeS']",
    "css" : {
      "color" : "rgb(255,0,0)"
    }
  }, {
    "selector" : "node[GOID = 'tolC']",
    "css" : {
      "color" : "rgb(255,0,0)"
    }
  }, {
    "selector" : "node[GOID = 'degP']",
    "css" : {
      "color" : "rgb(255,0,0)"
    }
  }, {
    "selector" : "node[GOID = 'tolA']",
    "css" : {
      "color" : "rgb(255,0,0)"
    }
  }, {
    "selector" : "node[GOID = 'tolB']",
    "css" : {
      "color" : "rgb(255,0,0)"
    }
  }, {
    "selector" : "node[GOID = 'frr']",
    "css" : {
      "color" : "rgb(255,0,0)"
    }
  }, {
    "selector" : "node[GOID = 'GO:0044724']",
    "css" : {
      "color" : "rgb(170,0,0)"
    }
  }, {
    "selector" : "node[GOID = 'GO:0044723']",
    "css" : {
      "color" : "rgb(60,0,0)"
    }
  }, {
    "selector" : "node[GOID = 'pykF']",
    "css" : {
      "color" : "rgb(255,0,0)"
    }
  }, {
    "selector" : "node[GOID = 'upp']",
    "css" : {
      "color" : "rgb(255,0,0)"
    }
  }, {
    "selector" : "node[GOID = 'nirB']",
    "css" : {
      "color" : "rgb(255,0,0)"
    }
  }, {
    "selector" : "node[GOID = 'lepA']",
    "css" : {
      "color" : "rgb(255,0,0)"
    }
  }, {
    "selector" : "node[GOID = 'lepB']",
    "css" : {
      "color" : "rgb(255,0,0)"
    }
  }, {
    "selector" : "node[GOID = 'ytfL']",
    "css" : {
      "color" : "rgb(255,0,0)"
    }
  }, {
    "selector" : "node[GOID = 'GO:0019752']",
    "css" : {
      "color" : "rgb(60,0,0)"
    }
  }, {
    "selector" : "node[GOID = 'poxB']",
    "css" : {
      "color" : "rgb(255,0,0)"
    }
  }, {
    "selector" : "node[GOID = 'ytfQ']",
    "css" : {
      "color" : "rgb(255,0,0)"
    }
  }, {
    "selector" : "node[GOID = 'nirC']",
    "css" : {
      "color" : "rgb(255,0,0)"
    }
  }, {
    "selector" : "node[GOID = 'guaC']",
    "css" : {
      "color" : "rgb(255,0,0)"
    }
  }, {
    "selector" : "node[GOID = 'alaC']",
    "css" : {
      "color" : "rgb(255,0,0)"
    }
  }, {
    "selector" : "node[GOID = 'fsr']",
    "css" : {
      "color" : "rgb(255,0,0)"
    }
  }, {
    "selector" : "node[GOID = 'glpA']",
    "css" : {
      "color" : "rgb(255,0,0)"
    }
  }, {
    "selector" : "node[GOID = 'alaA']",
    "css" : {
      "color" : "rgb(255,0,0)"
    }
  }, {
    "selector" : "node[GOID = 'glpB']",
    "css" : {
      "color" : "rgb(255,0,0)"
    }
  }, {
    "selector" : "node[GOID = 'tatE']",
    "css" : {
      "color" : "rgb(255,0,0)"
    }
  }, {
    "selector" : "node[GOID = 'glpC']",
    "css" : {
      "color" : "rgb(255,0,0)"
    }
  }, {
    "selector" : "node[GOID = 'glpD']",
    "css" : {
      "color" : "rgb(255,0,0)"
    }
  }, {
    "selector" : "node[GOID = 'tatC']",
    "css" : {
      "color" : "rgb(255,0,0)"
    }
  }, {
    "selector" : "node[GOID = 'glpF']",
    "css" : {
      "color" : "rgb(255,0,0)"
    }
  }, {
    "selector" : "node[GOID = 'tatA']",
    "css" : {
      "color" : "rgb(255,0,0)"
    }
  }, {
    "selector" : "node[GOID = 'tatB']",
    "css" : {
      "color" : "rgb(255,0,0)"
    }
  }, {
    "selector" : "node[GOID = 'alaS']",
    "css" : {
      "color" : "rgb(255,0,0)"
    }
  }, {
    "selector" : "node[GOID = 'GO:0006418']",
    "css" : {
      "color" : "rgb(60,0,0)"
    }
  }, {
    "selector" : "node[GOID = 'dacC']",
    "css" : {
      "color" : "rgb(255,0,0)"
    }
  }, {
    "selector" : "node[GOID = 'pgi']",
    "css" : {
      "color" : "rgb(255,0,0)"
    }
  }, {
    "selector" : "node[GOID = 'yadG']",
    "css" : {
      "color" : "rgb(255,0,0)"
    }
  }, {
    "selector" : "node[GOID = 'pgl']",
    "css" : {
      "color" : "rgb(255,0,0)"
    }
  }, {
    "selector" : "node[GOID = 'mgtA']",
    "css" : {
      "color" : "rgb(255,0,0)"
    }
  }, {
    "selector" : "node[GOID = 'dacA']",
    "css" : {
      "color" : "rgb(255,0,0)"
    }
  }, {
    "selector" : "node[GOID = 'pgk']",
    "css" : {
      "color" : "rgb(255,0,0)"
    }
  }, {
    "selector" : "node[GOID = 'pgm']",
    "css" : {
      "color" : "rgb(255,0,0)"
    }
  }, {
    "selector" : "node[GOID = 'ydjN']",
    "css" : {
      "color" : "rgb(255,0,0)"
    }
  }, {
    "selector" : "node[GOID = 'ydjA']",
    "css" : {
      "color" : "rgb(255,0,0)"
    }
  }, {
    "selector" : "node[GOID = 'guaA']",
    "css" : {
      "color" : "rgb(255,0,0)"
    }
  }, {
    "selector" : "node[GOID = 'guaB']",
    "css" : {
      "color" : "rgb(255,0,0)"
    }
  }, {
    "selector" : "node[GOID = 'atpF']",
    "css" : {
      "color" : "rgb(255,0,0)"
    }
  }, {
    "selector" : "node[GOID = 'ybeX']",
    "css" : {
      "color" : "rgb(255,0,0)"
    }
  }, {
    "selector" : "node[GOID = 'atpE']",
    "css" : {
      "color" : "rgb(255,0,0)"
    }
  }, {
    "selector" : "node[GOID = 'valS']",
    "css" : {
      "color" : "rgb(255,0,0)"
    }
  }, {
    "selector" : "node[GOID = 'atpH']",
    "css" : {
      "color" : "rgb(255,0,0)"
    }
  }, {
    "selector" : "node[GOID = 'dps']",
    "css" : {
      "color" : "rgb(255,0,0)"
    }
  }, {
    "selector" : "node[GOID = 'atpG']",
    "css" : {
      "color" : "rgb(255,0,0)"
    }
  }, {
    "selector" : "node[GOID = 'nadE']",
    "css" : {
      "color" : "rgb(255,0,0)"
    }
  }, {
    "selector" : "node[GOID = 'GO:0008610']",
    "css" : {
      "color" : "rgb(60,0,0)"
    }
  }, {
    "selector" : "node[GOID = 'atpB']",
    "css" : {
      "color" : "rgb(255,0,0)"
    }
  }, {
    "selector" : "node[GOID = 'atpA']",
    "css" : {
      "color" : "rgb(255,0,0)"
    }
  }, {
    "selector" : "node[GOID = 'atpD']",
    "css" : {
      "color" : "rgb(255,0,0)"
    }
  }, {
    "selector" : "node[GOID = 'GO:0006793']",
    "css" : {
      "color" : "rgb(60,0,0)"
    }
  }, {
    "selector" : "node[GOID = 'atpC']",
    "css" : {
      "color" : "rgb(255,0,0)"
    }
  }, {
    "selector" : "node[GOID = 'dsdX']",
    "css" : {
      "color" : "rgb(255,0,0)"
    }
  }, {
    "selector" : "node[GOID = 'GO:0006796']",
    "css" : {
      "color" : "rgb(60,0,0)"
    }
  }, {
    "selector" : "node[GOID = 'ndh']",
    "css" : {
      "color" : "rgb(255,0,0)"
    }
  }, {
    "selector" : "node[GOID = 'ndk']",
    "css" : {
      "color" : "rgb(255,0,0)"
    }
  }, {
    "selector" : "node[GOID = 'ydiJ']",
    "css" : {
      "color" : "rgb(255,0,0)"
    }
  }, {
    "selector" : "node[GOID = 'kdsA']",
    "css" : {
      "color" : "rgb(255,0,0)"
    }
  }, {
    "selector" : "node[GOID = 'plsX']",
    "css" : {
      "color" : "rgb(255,0,0)"
    }
  }, {
    "selector" : "node[GOID = 'glnP']",
    "css" : {
      "color" : "rgb(255,0,0)"
    }
  }, {
    "selector" : "node[GOID = 'glnQ']",
    "css" : {
      "color" : "rgb(255,0,0)"
    }
  }, {
    "selector" : "node[GOID = 'kdsB']",
    "css" : {
      "color" : "rgb(255,0,0)"
    }
  }, {
    "selector" : "node[GOID = 'glnS']",
    "css" : {
      "color" : "rgb(255,0,0)"
    }
  }, {
    "selector" : "node[GOID = 'tpx']",
    "css" : {
      "color" : "rgb(255,0,0)"
    }
  }, {
    "selector" : "node[GOID = 'nagE']",
    "css" : {
      "color" : "rgb(255,0,0)"
    }
  }, {
    "selector" : "node[GOID = 'aroG']",
    "css" : {
      "color" : "rgb(255,0,0)"
    }
  }, {
    "selector" : "node[GOID = 'aroF']",
    "css" : {
      "color" : "rgb(255,0,0)"
    }
  }, {
    "selector" : "node[GOID = 'leuS']",
    "css" : {
      "color" : "rgb(255,0,0)"
    }
  }, {
    "selector" : "node[GOID = 'nuoC']",
    "css" : {
      "color" : "rgb(255,0,0)"
    }
  }, {
    "selector" : "node[GOID = 'aroC']",
    "css" : {
      "color" : "rgb(255,0,0)"
    }
  }, {
    "selector" : "node[GOID = 'nuoB']",
    "css" : {
      "color" : "rgb(255,0,0)"
    }
  }, {
    "selector" : "node[GOID = 'aroB']",
    "css" : {
      "color" : "rgb(255,0,0)"
    }
  }, {
    "selector" : "node[GOID = 'nuoA']",
    "css" : {
      "color" : "rgb(255,0,0)"
    }
  }, {
    "selector" : "node[GOID = 'nuoG']",
    "css" : {
      "color" : "rgb(255,0,0)"
    }
  }, {
    "selector" : "node[GOID = 'GO:0006006']",
    "css" : {
      "color" : "rgb(255,0,0)"
    }
  }, {
    "selector" : "node[GOID = 'GO:0098660']",
    "css" : {
      "color" : "rgb(170,0,0)"
    }
  }, {
    "selector" : "node[GOID = 'nuoF']",
    "css" : {
      "color" : "rgb(255,0,0)"
    }
  }, {
    "selector" : "node[GOID = 'murG']",
    "css" : {
      "color" : "rgb(255,0,0)"
    }
  }, {
    "selector" : "node[GOID = 'nuoE']",
    "css" : {
      "color" : "rgb(255,0,0)"
    }
  }, {
    "selector" : "node[GOID = 'phoQ']",
    "css" : {
      "color" : "rgb(255,0,0)"
    }
  }, {
    "selector" : "node[GOID = 'ybhG']",
    "css" : {
      "color" : "rgb(255,0,0)"
    }
  }, {
    "selector" : "node[GOID = 'fbaB']",
    "css" : {
      "color" : "rgb(255,0,0)"
    }
  }, {
    "selector" : "node[GOID = 'fbaA']",
    "css" : {
      "color" : "rgb(255,0,0)"
    }
  }, {
    "selector" : "node[GOID = 'GO:0016051']",
    "css" : {
      "color" : "rgb(255,0,0)"
    }
  }, {
    "selector" : "node[GOID = 'GO:0016052']",
    "css" : {
      "color" : "rgb(170,0,0)"
    }
  }, {
    "selector" : "node[GOID = 'GO:0098655']",
    "css" : {
      "color" : "rgb(255,0,0)"
    }
  }, {
    "selector" : "node[GOID = 'pfkA']",
    "css" : {
      "color" : "rgb(255,0,0)"
    }
  }, {
    "selector" : "node[GOID = 'lamB']",
    "css" : {
      "color" : "rgb(255,0,0)"
    }
  }, {
    "selector" : "node[GOID = 'acrA']",
    "css" : {
      "color" : "rgb(255,0,0)"
    }
  }, {
    "selector" : "node[GOID = 'etk']",
    "css" : {
      "color" : "rgb(255,0,0)"
    }
  }, {
    "selector" : "node[GOID = 'acrB']",
    "css" : {
      "color" : "rgb(255,0,0)"
    }
  }, {
    "selector" : "node[GOID = 'GO:0044802']",
    "css" : {
      "color" : "rgb(60,0,0)"
    }
  }, {
    "selector" : "node[GOID = 'yoaE']",
    "css" : {
      "color" : "rgb(255,0,0)"
    }
  }, {
    "selector" : "node[GOID = 'aspC']",
    "css" : {
      "color" : "rgb(255,0,0)"
    }
  }, {
    "selector" : "node[GOID = 'yciS']",
    "css" : {
      "color" : "rgb(255,0,0)"
    }
  }, {
    "selector" : "node[GOID = 'aspA']",
    "css" : {
      "color" : "rgb(255,0,0)"
    }
  }, {
    "selector" : "node[GOID = 'acpP']",
    "css" : {
      "color" : "rgb(255,0,0)"
    }
  }, {
    "selector" : "node[GOID = 'mdh']",
    "css" : {
      "color" : "rgb(255,0,0)"
    }
  }, {
    "selector" : "node[GOID = 'glpK']",
    "css" : {
      "color" : "rgb(255,0,0)"
    }
  }, {
    "selector" : "node[GOID = 'ybgI']",
    "css" : {
      "color" : "rgb(255,0,0)"
    }
  }, {
    "selector" : "node[GOID = 'GO:0098662']",
    "css" : {
      "color" : "rgb(170,0,0)"
    }
  }, {
    "selector" : "node[GOID = 'dadA']",
    "css" : {
      "color" : "rgb(255,0,0)"
    }
  }, {
    "selector" : "node[GOID = 'glpQ']",
    "css" : {
      "color" : "rgb(255,0,0)"
    }
  }, {
    "selector" : "node[GOID = 'yciM']",
    "css" : {
      "color" : "rgb(255,0,0)"
    }
  }, {
    "selector" : "node[GOID = 'gntT']",
    "css" : {
      "color" : "rgb(255,0,0)"
    }
  }, {
    "selector" : "node[GOID = 'aspS']",
    "css" : {
      "color" : "rgb(255,0,0)"
    }
  }, {
    "selector" : "node[GOID = 'glpT']",
    "css" : {
      "color" : "rgb(255,0,0)"
    }
  }, {
    "selector" : "node[GOID = 'kduD']",
    "css" : {
      "color" : "rgb(255,0,0)"
    }
  }, {
    "selector" : "node[GOID = 'kduI']",
    "css" : {
      "color" : "rgb(255,0,0)"
    }
  }, {
    "selector" : "node[GOID = 'malK']",
    "css" : {
      "color" : "rgb(255,0,0)"
    }
  }, {
    "selector" : "node[GOID = 'metN']",
    "css" : {
      "color" : "rgb(255,0,0)"
    }
  }, {
    "selector" : "node[GOID = 'gltA']",
    "css" : {
      "color" : "rgb(255,0,0)"
    }
  }, {
    "selector" : "node[GOID = 'gltB']",
    "css" : {
      "color" : "rgb(255,0,0)"
    }
  }, {
    "selector" : "node[GOID = 'gltD']",
    "css" : {
      "color" : "rgb(255,0,0)"
    }
  }, {
    "selector" : "node[GOID = 'metQ']",
    "css" : {
      "color" : "rgb(255,0,0)"
    }
  }, {
    "selector" : "node[GOID = 'tsf']",
    "css" : {
      "color" : "rgb(255,0,0)"
    }
  }, {
    "selector" : "node[GOID = 'pka']",
    "css" : {
      "color" : "rgb(255,0,0)"
    }
  }, {
    "selector" : "node[GOID = 'malP']",
    "css" : {
      "color" : "rgb(255,0,0)"
    }
  }, {
    "selector" : "node[GOID = 'gltL']",
    "css" : {
      "color" : "rgb(255,0,0)"
    }
  }, {
    "selector" : "node[GOID = 'betT']",
    "css" : {
      "color" : "rgb(255,0,0)"
    }
  }, {
    "selector" : "node[GOID = 'malT']",
    "css" : {
      "color" : "rgb(255,0,0)"
    }
  }, {
    "selector" : "node[GOID = 'mlaE']",
    "css" : {
      "color" : "rgb(255,0,0)"
    }
  }, {
    "selector" : "node[GOID = 'mlaD']",
    "css" : {
      "color" : "rgb(255,0,0)"
    }
  }, {
    "selector" : "node[GOID = 'lldD']",
    "css" : {
      "color" : "rgb(255,0,0)"
    }
  }, {
    "selector" : "node[GOID = 'mlaF']",
    "css" : {
      "color" : "rgb(255,0,0)"
    }
  }, {
    "selector" : "node[GOID = 'deoD']",
    "css" : {
      "color" : "rgb(255,0,0)"
    }
  }, {
    "selector" : "node[GOID = 'metG']",
    "css" : {
      "color" : "rgb(255,0,0)"
    }
  }, {
    "selector" : "node[GOID = 'tsx']",
    "css" : {
      "color" : "rgb(255,0,0)"
    }
  }, {
    "selector" : "node[GOID = 'bamD']",
    "css" : {
      "color" : "rgb(255,0,0)"
    }
  }, {
    "selector" : "node[GOID = 'bamE']",
    "css" : {
      "color" : "rgb(255,0,0)"
    }
  }, {
    "selector" : "node[GOID = 'deoB']",
    "css" : {
      "color" : "rgb(255,0,0)"
    }
  }, {
    "selector" : "node[GOID = 'bamB']",
    "css" : {
      "color" : "rgb(255,0,0)"
    }
  }, {
    "selector" : "node[GOID = 'deoC']",
    "css" : {
      "color" : "rgb(255,0,0)"
    }
  }, {
    "selector" : "node[GOID = 'bamC']",
    "css" : {
      "color" : "rgb(255,0,0)"
    }
  }, {
    "selector" : "node[GOID = 'metK']",
    "css" : {
      "color" : "rgb(255,0,0)"
    }
  }, {
    "selector" : "node[GOID = 'deoA']",
    "css" : {
      "color" : "rgb(255,0,0)"
    }
  }, {
    "selector" : "node[GOID = 'bamA']",
    "css" : {
      "color" : "rgb(255,0,0)"
    }
  }, {
    "selector" : "node[GOID = 'brnQ']",
    "css" : {
      "color" : "rgb(255,0,0)"
    }
  }, {
    "selector" : "node[GOID = 'malE']",
    "css" : {
      "color" : "rgb(255,0,0)"
    }
  }, {
    "selector" : "node[GOID = 'metI']",
    "css" : {
      "color" : "rgb(255,0,0)"
    }
  }, {
    "selector" : "node[GOID = 'crr']",
    "css" : {
      "color" : "rgb(255,0,0)"
    }
  }, {
    "selector" : "node[GOID = 'aldB']",
    "css" : {
      "color" : "rgb(255,0,0)"
    }
  }, {
    "selector" : "node[GOID = 'ynaI']",
    "css" : {
      "color" : "rgb(255,0,0)"
    }
  }, {
    "selector" : "node[GOID = 'aldA']",
    "css" : {
      "color" : "rgb(255,0,0)"
    }
  }, {
    "selector" : "node[GOID = 'GO:0008653']",
    "css" : {
      "color" : "rgb(255,0,0)"
    }
  }, {
    "selector" : "node[GOID = 'nupC']",
    "css" : {
      "color" : "rgb(255,0,0)"
    }
  }, {
    "selector" : "node[GOID = 'pyrG']",
    "css" : {
      "color" : "rgb(255,0,0)"
    }
  }, {
    "selector" : "node[GOID = 'nupG']",
    "css" : {
      "color" : "rgb(255,0,0)"
    }
  }, {
    "selector" : "node[GOID = 'pyrC']",
    "css" : {
      "color" : "rgb(255,0,0)"
    }
  }, {
    "selector" : "node[GOID = 'GO:0042886']",
    "css" : {
      "color" : "rgb(255,0,0)"
    }
  }, {
    "selector" : "node[GOID = 'pyrD']",
    "css" : {
      "color" : "rgb(255,0,0)"
    }
  }, {
    "selector" : "node[GOID = 'nuoK']",
    "css" : {
      "color" : "rgb(255,0,0)"
    }
  }, {
    "selector" : "node[GOID = 'trxA']",
    "css" : {
      "color" : "rgb(255,0,0)"
    }
  }, {
    "selector" : "node[GOID = 'nuoI']",
    "css" : {
      "color" : "rgb(255,0,0)"
    }
  }, {
    "selector" : "node[GOID = 'nuoH']",
    "css" : {
      "color" : "rgb(255,0,0)"
    }
  }, {
    "selector" : "node[GOID = 'roxA']",
    "css" : {
      "color" : "rgb(255,0,0)"
    }
  }, {
    "selector" : "node[GOID = 'ldtB']",
    "css" : {
      "color" : "rgb(255,0,0)"
    }
  }, {
    "selector" : "node[GOID = 'kbl']",
    "css" : {
      "color" : "rgb(255,0,0)"
    }
  }, {
    "selector" : "node[GOID = 'nuoN']",
    "css" : {
      "color" : "rgb(255,0,0)"
    }
  }, {
    "selector" : "node[GOID = 'nuoL']",
    "css" : {
      "color" : "rgb(255,0,0)"
    }
  }, {
    "selector" : "node[GOID = 'pflB']",
    "css" : {
      "color" : "rgb(255,0,0)"
    }
  }, {
    "selector" : "node[GOID = 'trxB']",
    "css" : {
      "color" : "rgb(255,0,0)"
    }
  }, {
    "selector" : "node[GOID = 'betA']",
    "css" : {
      "color" : "rgb(255,0,0)"
    }
  }, {
    "selector" : "node[GOID = 'gudD']",
    "css" : {
      "color" : "rgb(255,0,0)"
    }
  }, {
    "selector" : "node[GOID = 'pflA']",
    "css" : {
      "color" : "rgb(255,0,0)"
    }
  }, {
    "selector" : "node[GOID = 'lpoA']",
    "css" : {
      "color" : "rgb(255,0,0)"
    }
  }, {
    "selector" : "node[GOID = 'GO:0006163']",
    "css" : {
      "color" : "rgb(60,0,0)"
    }
  }, {
    "selector" : "node[GOID = 'lpoB']",
    "css" : {
      "color" : "rgb(255,0,0)"
    }
  }, {
    "selector" : "node[GOID = 'msrA']",
    "css" : {
      "color" : "rgb(255,0,0)"
    }
  }, {
    "selector" : "node[GOID = 'amiD']",
    "css" : {
      "color" : "rgb(255,0,0)"
    }
  }, {
    "selector" : "node[GOID = 'GO:0009312']",
    "css" : {
      "color" : "rgb(60,0,0)"
    }
  }, {
    "selector" : "node[GOID = 'GO:0009311']",
    "css" : {
      "color" : "rgb(170,0,0)"
    }
  }, {
    "selector" : "node[GOID = 'manY']",
    "css" : {
      "color" : "rgb(255,0,0)"
    }
  }, {
    "selector" : "node[GOID = 'fabI']",
    "css" : {
      "color" : "rgb(255,0,0)"
    }
  }, {
    "selector" : "node[GOID = 'manX']",
    "css" : {
      "color" : "rgb(255,0,0)"
    }
  }, {
    "selector" : "node[GOID = 'fabG']",
    "css" : {
      "color" : "rgb(255,0,0)"
    }
  }, {
    "selector" : "node[GOID = 'kch']",
    "css" : {
      "color" : "rgb(255,0,0)"
    }
  }, {
    "selector" : "node[GOID = 'sucC']",
    "css" : {
      "color" : "rgb(255,0,0)"
    }
  }, {
    "selector" : "node[GOID = 'katE']",
    "css" : {
      "color" : "rgb(255,0,0)"
    }
  }, {
    "selector" : "node[GOID = 'sucD']",
    "css" : {
      "color" : "rgb(255,0,0)"
    }
  }, {
    "selector" : "node[GOID = 'sucA']",
    "css" : {
      "color" : "rgb(255,0,0)"
    }
  }, {
    "selector" : "node[GOID = 'sucB']",
    "css" : {
      "color" : "rgb(255,0,0)"
    }
  }, {
    "selector" : "node[GOID = 'mdtA']",
    "css" : {
      "color" : "rgb(255,0,0)"
    }
  }, {
    "selector" : "node[GOID = 'frdA']",
    "css" : {
      "color" : "rgb(255,0,0)"
    }
  }, {
    "selector" : "node[GOID = 'frdB']",
    "css" : {
      "color" : "rgb(255,0,0)"
    }
  }, {
    "selector" : "node[GOID = 'frdC']",
    "css" : {
      "color" : "rgb(255,0,0)"
    }
  }, {
    "selector" : "node[GOID = 'katG']",
    "css" : {
      "color" : "rgb(255,0,0)"
    }
  }, {
    "selector" : "node[GOID = 'mdtE']",
    "css" : {
      "color" : "rgb(255,0,0)"
    }
  }, {
    "selector" : "node[GOID = 'fabZ']",
    "css" : {
      "color" : "rgb(255,0,0)"
    }
  }, {
    "selector" : "node[GOID = 'secY']",
    "css" : {
      "color" : "rgb(255,0,0)"
    }
  }, {
    "selector" : "node[GOID = 'secF']",
    "css" : {
      "color" : "rgb(255,0,0)"
    }
  }, {
    "selector" : "node[GOID = 'secE']",
    "css" : {
      "color" : "rgb(255,0,0)"
    }
  }, {
    "selector" : "node[GOID = 'secG']",
    "css" : {
      "color" : "rgb(255,0,0)"
    }
  }, {
    "selector" : "node[GOID = 'secB']",
    "css" : {
      "color" : "rgb(255,0,0)"
    }
  }, {
    "selector" : "node[GOID = 'apt']",
    "css" : {
      "color" : "rgb(255,0,0)"
    }
  }, {
    "selector" : "node[GOID = 'secA']",
    "css" : {
      "color" : "rgb(255,0,0)"
    }
  }, {
    "selector" : "node[GOID = 'preT']",
    "css" : {
      "color" : "rgb(255,0,0)"
    }
  }, {
    "selector" : "node[GOID = 'secD']",
    "css" : {
      "color" : "rgb(255,0,0)"
    }
  }, {
    "selector" : "node[GOID = 'sdaC']",
    "css" : {
      "color" : "rgb(255,0,0)"
    }
  }, {
    "selector" : "node[GOID = 'lolC']",
    "css" : {
      "color" : "rgb(255,0,0)"
    }
  }, {
    "selector" : "node[GOID = 'lolD']",
    "css" : {
      "color" : "rgb(255,0,0)"
    }
  }, {
    "selector" : "node[GOID = 'prfB']",
    "css" : {
      "color" : "rgb(255,0,0)"
    }
  }, {
    "selector" : "node[GOID = 'GO:0009201']",
    "css" : {
      "color" : "rgb(255,0,0)"
    }
  }, {
    "selector" : "node[GOID = 'lolB']",
    "css" : {
      "color" : "rgb(255,0,0)"
    }
  }, {
    "selector" : "node[GOID = 'lolE']",
    "css" : {
      "color" : "rgb(255,0,0)"
    }
  }, {
    "selector" : "node[GOID = 'yncD']",
    "css" : {
      "color" : "rgb(255,0,0)"
    }
  }, {
    "selector" : "node[GOID = 'fabF']",
    "css" : {
      "color" : "rgb(255,0,0)"
    }
  }, {
    "selector" : "node[GOID = 'gltP']",
    "css" : {
      "color" : "rgb(255,0,0)"
    }
  }, {
    "selector" : "node[GOID = 'pitA']",
    "css" : {
      "color" : "rgb(255,0,0)"
    }
  }, {
    "selector" : "node[GOID = 'pnp']",
    "css" : {
      "color" : "rgb(255,0,0)"
    }
  }, {
    "selector" : "node[GOID = 'malX']",
    "css" : {
      "color" : "rgb(255,0,0)"
    }
  }, {
    "selector" : "node[GOID = 'fabB']",
    "css" : {
      "color" : "rgb(255,0,0)"
    }
  }, {
    "selector" : "node[GOID = 'fabA']",
    "css" : {
      "color" : "rgb(255,0,0)"
    }
  }, {
    "selector" : "node[GOID = 'gltX']",
    "css" : {
      "color" : "rgb(255,0,0)"
    }
  }, {
    "selector" : "node[GOID = 'acuI']",
    "css" : {
      "color" : "rgb(255,0,0)"
    }
  }, {
    "selector" : "node[GOID = 'dnaK']",
    "css" : {
      "color" : "rgb(255,0,0)"
    }
  }, {
    "selector" : "node[GOID = 'dnaJ']",
    "css" : {
      "color" : "rgb(255,0,0)"
    }
  }, {
    "selector" : "node[GOID = 'GO:0034613']",
    "css" : {
      "color" : "rgb(60,0,0)"
    }
  }, {
    "selector" : "node[GOID = 'pgpC']",
    "css" : {
      "color" : "rgb(255,0,0)"
    }
  }, {
    "selector" : "node[GOID = 'GO:0030258']",
    "css" : {
      "color" : "rgb(255,0,0)"
    }
  }, {
    "selector" : "node[GOID = 'thiI']",
    "css" : {
      "color" : "rgb(255,0,0)"
    }
  }, {
    "selector" : "node[GOID = 'gdhA']",
    "css" : {
      "color" : "rgb(255,0,0)"
    }
  }, {
    "selector" : "node[GOID = 'fadR']",
    "css" : {
      "color" : "rgb(255,0,0)"
    }
  }, {
    "selector" : "node[GOID = 'GO:0042278']",
    "css" : {
      "color" : "rgb(60,0,0)"
    }
  }, {
    "selector" : "node[GOID = 'gabD']",
    "css" : {
      "color" : "rgb(255,0,0)"
    }
  }, {
    "selector" : "node[GOID = 'ynfE']",
    "css" : {
      "color" : "rgb(255,0,0)"
    }
  }, {
    "selector" : "node[GOID = 'fadL']",
    "css" : {
      "color" : "rgb(255,0,0)"
    }
  }, {
    "selector" : "node[GOID = 'ynfF']",
    "css" : {
      "color" : "rgb(255,0,0)"
    }
  }, {
    "selector" : "node[GOID = 'dtpA']",
    "css" : {
      "color" : "rgb(255,0,0)"
    }
  }, {
    "selector" : "node[GOID = 'ynfG']",
    "css" : {
      "color" : "rgb(255,0,0)"
    }
  }, {
    "selector" : "node[GOID = 'fadJ']",
    "css" : {
      "color" : "rgb(255,0,0)"
    }
  }, {
    "selector" : "node[GOID = 'fadI']",
    "css" : {
      "color" : "rgb(255,0,0)"
    }
  }, {
    "selector" : "node[GOID = 'dusA']",
    "css" : {
      "color" : "rgb(255,0,0)"
    }
  }, {
    "selector" : "node[GOID = 'pgsA']",
    "css" : {
      "color" : "rgb(255,0,0)"
    }
  }, {
    "selector" : "node[GOID = 'GO:0009408']",
    "css" : {
      "color" : "rgb(255,0,0)"
    }
  }, {
    "selector" : "node[GOID = 'opgG']",
    "css" : {
      "color" : "rgb(255,0,0)"
    }
  }, {
    "selector" : "node[GOID = 'GO:0010876']",
    "css" : {
      "color" : "rgb(60,0,0)"
    }
  }, {
    "selector" : "node[GOID = 'dxs']",
    "css" : {
      "color" : "rgb(255,0,0)"
    }
  }, {
    "selector" : "node[GOID = 'ppa']",
    "css" : {
      "color" : "rgb(255,0,0)"
    }
  }, {
    "selector" : "node[GOID = 'artP']",
    "css" : {
      "color" : "rgb(255,0,0)"
    }
  }, {
    "selector" : "node[GOID = 'ppc']",
    "css" : {
      "color" : "rgb(255,0,0)"
    }
  }, {
    "selector" : "node[GOID = 'artQ']",
    "css" : {
      "color" : "rgb(255,0,0)"
    }
  }, {
    "selector" : "node[GOID = 'opgB']",
    "css" : {
      "color" : "rgb(255,0,0)"
    }
  }, {
    "selector" : "node[GOID = 'osmC']",
    "css" : {
      "color" : "rgb(255,0,0)"
    }
  }, {
    "selector" : "node[GOID = 'fadE']",
    "css" : {
      "color" : "rgb(255,0,0)"
    }
  }, {
    "selector" : "node[GOID = 'manZ']",
    "css" : {
      "color" : "rgb(255,0,0)"
    }
  }, {
    "selector" : "node[GOID = 'fadD']",
    "css" : {
      "color" : "rgb(255,0,0)"
    }
  }, {
    "selector" : "node[GOID = 'fadB']",
    "css" : {
      "color" : "rgb(255,0,0)"
    }
  }, {
    "selector" : "node[GOID = 'GO:0019693']",
    "css" : {
      "color" : "rgb(60,0,0)"
    }
  }, {
    "selector" : "node[GOID = 'fadA']",
    "css" : {
      "color" : "rgb(255,0,0)"
    }
  }, {
    "selector" : "node[GOID = 'GO:0055114']",
    "css" : {
      "color" : "rgb(60,0,0)"
    }
  }, {
    "selector" : "node[GOID = 'GO:0071702']",
    "css" : {
      "color" : "rgb(170,0,0)"
    }
  }, {
    "selector" : "node[GOID = 'GO:0046939']",
    "css" : {
      "color" : "rgb(60,0,0)"
    }
  }, {
    "selector" : "node[GOID = 'ghrB']",
    "css" : {
      "color" : "rgb(255,0,0)"
    }
  }, {
    "selector" : "node[GOID = 'tdcE']",
    "css" : {
      "color" : "rgb(255,0,0)"
    }
  }, {
    "selector" : "node[GOID = 'tdcC']",
    "css" : {
      "color" : "rgb(255,0,0)"
    }
  }, {
    "selector" : "node[GOID = 'mppA']",
    "css" : {
      "color" : "rgb(255,0,0)"
    }
  }, {
    "selector" : "node[GOID = 'gadA']",
    "css" : {
      "color" : "rgb(255,0,0)"
    }
  }, {
    "selector" : "node[GOID = 'tdcD']",
    "css" : {
      "color" : "rgb(255,0,0)"
    }
  }, {
    "selector" : "node[GOID = 'GO:0009116']",
    "css" : {
      "color" : "rgb(60,0,0)"
    }
  }, {
    "selector" : "node[GOID = 'gadC']",
    "css" : {
      "color" : "rgb(255,0,0)"
    }
  }, {
    "selector" : "node[GOID = 'suhB']",
    "css" : {
      "color" : "rgb(255,0,0)"
    }
  }, {
    "selector" : "node[GOID = 'GO:0042455']",
    "css" : {
      "color" : "rgb(255,0,0)"
    }
  }, {
    "selector" : "node[GOID = 'GO:0009119']",
    "css" : {
      "color" : "rgb(60,0,0)"
    }
  }, {
    "selector" : "node[GOID = 'GO:0009117']",
    "css" : {
      "color" : "rgb(60,0,0)"
    }
  }, {
    "selector" : "node[GOID = 'tdcB']",
    "css" : {
      "color" : "rgb(255,0,0)"
    }
  }, {
    "selector" : "node[GOID = 'fhuE']",
    "css" : {
      "color" : "rgb(255,0,0)"
    }
  }, {
    "selector" : "node[GOID = 'feoB']",
    "css" : {
      "color" : "rgb(255,0,0)"
    }
  }, {
    "selector" : "node[GOID = 'fhuC']",
    "css" : {
      "color" : "rgb(255,0,0)"
    }
  }, {
    "selector" : "node[GOID = 'barA']",
    "css" : {
      "color" : "rgb(255,0,0)"
    }
  }, {
    "selector" : "node[GOID = 'GO:0006091']",
    "css" : {
      "color" : "rgb(60,0,0)"
    }
  }, {
    "selector" : "node[GOID = 'pepQ']",
    "css" : {
      "color" : "rgb(255,0,0)"
    }
  }, {
    "selector" : "node[GOID = 'GO:0009244']",
    "css" : {
      "color" : "rgb(60,0,0)"
    }
  }, {
    "selector" : "node[GOID = 'mlc']",
    "css" : {
      "color" : "rgb(255,0,0)"
    }
  }, {
    "selector" : "node[GOID = 'GO:0006096']",
    "css" : {
      "color" : "rgb(60,0,0)"
    }
  }, {
    "selector" : "node[GOID = 'pepN']",
    "css" : {
      "color" : "rgb(255,0,0)"
    }
  }, {
    "selector" : "node[GOID = 'GO:0006099']",
    "css" : {
      "color" : "rgb(170,0,0)"
    }
  }, {
    "selector" : "node[GOID = 'GO:0044765']",
    "css" : {
      "color" : "rgb(60,0,0)"
    }
  }, {
    "selector" : "node[GOID = 'pepT']",
    "css" : {
      "color" : "rgb(255,0,0)"
    }
  }, {
    "selector" : "node[GOID = 'GO:0043436']",
    "css" : {
      "color" : "rgb(60,0,0)"
    }
  }, {
    "selector" : "node[GOID = 'glyS']",
    "css" : {
      "color" : "rgb(255,0,0)"
    }
  }, {
    "selector" : "node[GOID = 'pepA']",
    "css" : {
      "color" : "rgb(255,0,0)"
    }
  }, {
    "selector" : "node[GOID = 'gyrB']",
    "css" : {
      "color" : "rgb(255,0,0)"
    }
  }, {
    "selector" : "node[GOID = 'pepB']",
    "css" : {
      "color" : "rgb(255,0,0)"
    }
  }, {
    "selector" : "node[GOID = 'fumA']",
    "css" : {
      "color" : "rgb(255,0,0)"
    }
  }, {
    "selector" : "node[GOID = 'nanA']",
    "css" : {
      "color" : "rgb(255,0,0)"
    }
  }, {
    "selector" : "node[GOID = 'GO:0006090']",
    "css" : {
      "color" : "rgb(60,0,0)"
    }
  }, {
    "selector" : "node[GOID = 'pepD']",
    "css" : {
      "color" : "rgb(255,0,0)"
    }
  }, {
    "selector" : "node[GOID = 'glyA']",
    "css" : {
      "color" : "rgb(255,0,0)"
    }
  }, {
    "selector" : "node[GOID = 'hisB']",
    "css" : {
      "color" : "rgb(255,0,0)"
    }
  }, {
    "selector" : "node[GOID = 'ilvD']",
    "css" : {
      "color" : "rgb(255,0,0)"
    }
  }, {
    "selector" : "node[GOID = 'psd']",
    "css" : {
      "color" : "rgb(255,0,0)"
    }
  }, {
    "selector" : "node[GOID = 'hisD']",
    "css" : {
      "color" : "rgb(255,0,0)"
    }
  }, {
    "selector" : "node[GOID = 'hisF']",
    "css" : {
      "color" : "rgb(255,0,0)"
    }
  }, {
    "selector" : "node[GOID = 'yjbB']",
    "css" : {
      "color" : "rgb(255,0,0)"
    }
  }, {
    "selector" : "node[GOID = 'iscS']",
    "css" : {
      "color" : "rgb(255,0,0)"
    }
  }, {
    "selector" : "node[GOID = 'hisP']",
    "css" : {
      "color" : "rgb(255,0,0)"
    }
  }, {
    "selector" : "node[GOID = 'ftnA']",
    "css" : {
      "color" : "rgb(255,0,0)"
    }
  }, {
    "selector" : "node[GOID = 'GO:0051186']",
    "css" : {
      "color" : "rgb(255,0,0)"
    }
  }, {
    "selector" : "node[GOID = 'fdoI']",
    "css" : {
      "color" : "rgb(255,0,0)"
    }
  }, {
    "selector" : "node[GOID = 'fdoH']",
    "css" : {
      "color" : "rgb(255,0,0)"
    }
  }, {
    "selector" : "node[GOID = 'sdhC']",
    "css" : {
      "color" : "rgb(255,0,0)"
    }
  }, {
    "selector" : "node[GOID = 'purU']",
    "css" : {
      "color" : "rgb(255,0,0)"
    }
  }, {
    "selector" : "node[GOID = 'pta']",
    "css" : {
      "color" : "rgb(255,0,0)"
    }
  }, {
    "selector" : "node[GOID = 'sdhB']",
    "css" : {
      "color" : "rgb(255,0,0)"
    }
  }, {
    "selector" : "node[GOID = 'sdhA']",
    "css" : {
      "color" : "rgb(255,0,0)"
    }
  }, {
    "selector" : "node[GOID = 'lptB']",
    "css" : {
      "color" : "rgb(255,0,0)"
    }
  }, {
    "selector" : "node[GOID = 'GO:0006071']",
    "css" : {
      "color" : "rgb(255,0,0)"
    }
  }, {
    "selector" : "node[GOID = 'purA']",
    "css" : {
      "color" : "rgb(255,0,0)"
    }
  }, {
    "selector" : "node[GOID = 'lptC']",
    "css" : {
      "color" : "rgb(255,0,0)"
    }
  }, {
    "selector" : "node[GOID = 'purB']",
    "css" : {
      "color" : "rgb(255,0,0)"
    }
  }, {
    "selector" : "node[GOID = 'lptF']",
    "css" : {
      "color" : "rgb(255,0,0)"
    }
  }, {
    "selector" : "node[GOID = 'lptG']",
    "css" : {
      "color" : "rgb(255,0,0)"
    }
  }, {
    "selector" : "node[GOID = 'hflC']",
    "css" : {
      "color" : "rgb(255,0,0)"
    }
  }, {
    "selector" : "node[GOID = 'lptD']",
    "css" : {
      "color" : "rgb(255,0,0)"
    }
  }, {
    "selector" : "node[GOID = 'hflD']",
    "css" : {
      "color" : "rgb(255,0,0)"
    }
  }, {
    "selector" : "node[GOID = 'lptE']",
    "css" : {
      "color" : "rgb(255,0,0)"
    }
  }, {
    "selector" : "node[GOID = 'GO:0009103']",
    "css" : {
      "color" : "rgb(255,0,0)"
    }
  }, {
    "selector" : "node[GOID = 'tufA']",
    "css" : {
      "color" : "rgb(255,0,0)"
    }
  }, {
    "selector" : "node[GOID = 'hflK']",
    "css" : {
      "color" : "rgb(255,0,0)"
    }
  }, {
    "selector" : "node[GOID = 'prlC']",
    "css" : {
      "color" : "rgb(255,0,0)"
    }
  }, {
    "selector" : "node[GOID = 'yniA']",
    "css" : {
      "color" : "rgb(255,0,0)"
    }
  }, {
    "selector" : "node[GOID = 'focA']",
    "css" : {
      "color" : "rgb(255,0,0)"
    }
  }, {
    "selector" : "node[GOID = 'fdnG']",
    "css" : {
      "color" : "rgb(255,0,0)"
    }
  }, {
    "selector" : "node[GOID = 'GO:0090407']",
    "css" : {
      "color" : "rgb(255,0,0)"
    }
  }, {
    "selector" : "node[GOID = 'proA']",
    "css" : {
      "color" : "rgb(255,0,0)"
    }
  }, {
    "selector" : "node[GOID = 'hemA']",
    "css" : {
      "color" : "rgb(255,0,0)"
    }
  }, {
    "selector" : "node[GOID = 'hemB']",
    "css" : {
      "color" : "rgb(255,0,0)"
    }
  }, {
    "selector" : "node[GOID = 'dcuC']",
    "css" : {
      "color" : "rgb(255,0,0)"
    }
  }, {
    "selector" : "node[GOID = 'GO:0009156']",
    "css" : {
      "color" : "rgb(255,0,0)"
    }
  }, {
    "selector" : "node[GOID = 'dcuA']",
    "css" : {
      "color" : "rgb(255,0,0)"
    }
  }, {
    "selector" : "node[GOID = 'hemG']",
    "css" : {
      "color" : "rgb(255,0,0)"
    }
  }, {
    "selector" : "node[GOID = 'yibB']",
    "css" : {
      "color" : "rgb(255,0,0)"
    }
  }, {
    "selector" : "node[GOID = 'hemH']",
    "css" : {
      "color" : "rgb(255,0,0)"
    }
  }, {
    "selector" : "node[GOID = 'nhaB']",
    "css" : {
      "color" : "rgb(255,0,0)"
    }
  }, {
    "selector" : "node[GOID = 'gcd']",
    "css" : {
      "color" : "rgb(255,0,0)"
    }
  }, {
    "selector" : "node[GOID = 'nhaA']",
    "css" : {
      "color" : "rgb(255,0,0)"
    }
  }, {
    "selector" : "node[GOID = 'ptsG']",
    "css" : {
      "color" : "rgb(255,0,0)"
    }
  }, {
    "selector" : "node[GOID = 'fusA']",
    "css" : {
      "color" : "rgb(255,0,0)"
    }
  }, {
    "selector" : "node[GOID = 'ptsI']",
    "css" : {
      "color" : "rgb(255,0,0)"
    }
  }, {
    "selector" : "node[GOID = 'GO:0044281']",
    "css" : {
      "color" : "rgb(60,0,0)"
    }
  }, {
    "selector" : "node[GOID = 'ettA']",
    "css" : {
      "color" : "rgb(255,0,0)"
    }
  }, {
    "selector" : "node[GOID = 'copA']",
    "css" : {
      "color" : "rgb(255,0,0)"
    }
  }, {
    "selector" : "node[GOID = 'putP']",
    "css" : {
      "color" : "rgb(255,0,0)"
    }
  }, {
    "selector" : "node[GOID = 'cycA']",
    "css" : {
      "color" : "rgb(255,0,0)"
    }
  }, {
    "selector" : "node[GOID = 'selB']",
    "css" : {
      "color" : "rgb(255,0,0)"
    }
  }, {
    "selector" : "node[GOID = 'typA']",
    "css" : {
      "color" : "rgb(255,0,0)"
    }
  }, {
    "selector" : "node[GOID = 'dapA']",
    "css" : {
      "color" : "rgb(255,0,0)"
    }
  }, {
    "selector" : "node[GOID = 'pspA']",
    "css" : {
      "color" : "rgb(255,0,0)"
    }
  }, {
    "selector" : "node[GOID = 'GO:0009161']",
    "css" : {
      "color" : "rgb(60,0,0)"
    }
  }, {
    "selector" : "node[GOID = 'GO:0009167']",
    "css" : {
      "color" : "rgb(60,0,0)"
    }
  }, {
    "selector" : "node[GOID = 'hchA']",
    "css" : {
      "color" : "rgb(255,0,0)"
    }
  }, {
    "selector" : "node[GOID = 'GO:0034220']",
    "css" : {
      "color" : "rgb(60,0,0)"
    }
  }, {
    "selector" : "node[GOID = 'putA']",
    "css" : {
      "color" : "rgb(255,0,0)"
    }
  }, {
    "selector" : "node[GOID = 'mpl']",
    "css" : {
      "color" : "rgb(255,0,0)"
    }
  }, {
    "selector" : "node[GOID = 'GO:1902600']",
    "css" : {
      "color" : "rgb(60,0,0)"
    }
  }, {
    "selector" : "node[GOID = 'yjcE']",
    "css" : {
      "color" : "rgb(255,0,0)"
    }
  }, {
    "selector" : "node[GOID = 'GO:0009168']",
    "css" : {
      "color" : "rgb(255,0,0)"
    }
  }, {
    "selector" : "node[GOID = 'hisS']",
    "css" : {
      "color" : "rgb(255,0,0)"
    }
  }, {
    "selector" : "node[GOID = 'slyD']",
    "css" : {
      "color" : "rgb(255,0,0)"
    }
  }, {
    "selector" : "node[GOID = 'ansB']",
    "css" : {
      "color" : "rgb(255,0,0)"
    }
  }, {
    "selector" : "node[GOID = 'hfq']",
    "css" : {
      "color" : "rgb(255,0,0)"
    }
  }, {
    "selector" : "node[GOID = 'tktA']",
    "css" : {
      "color" : "rgb(255,0,0)"
    }
  }, {
    "selector" : "node[GOID = 'narI']",
    "css" : {
      "color" : "rgb(255,0,0)"
    }
  }, {
    "selector" : "node[GOID = 'narH']",
    "css" : {
      "color" : "rgb(255,0,0)"
    }
  }, {
    "selector" : "node[GOID = 'narG']",
    "css" : {
      "color" : "rgb(255,0,0)"
    }
  }, {
    "selector" : "node[GOID = 'narK']",
    "css" : {
      "color" : "rgb(255,0,0)"
    }
  }, {
    "selector" : "node[GOID = 'dapD']",
    "css" : {
      "color" : "rgb(255,0,0)"
    }
  }, {
    "selector" : "node[GOID = 'oppC']",
    "css" : {
      "color" : "rgb(255,0,0)"
    }
  }, {
    "selector" : "node[GOID = 'oppD']",
    "css" : {
      "color" : "rgb(255,0,0)"
    }
  }, {
    "selector" : "node[GOID = 'kefC']",
    "css" : {
      "color" : "rgb(255,0,0)"
    }
  }, {
    "selector" : "node[GOID = 'pssA']",
    "css" : {
      "color" : "rgb(255,0,0)"
    }
  }, {
    "selector" : "node[GOID = 'GO:0009132']",
    "css" : {
      "color" : "rgb(60,0,0)"
    }
  }, {
    "selector" : "node[GOID = 'oppB']",
    "css" : {
      "color" : "rgb(255,0,0)"
    }
  }, {
    "selector" : "node[GOID = 'GO:0009259']",
    "css" : {
      "color" : "rgb(60,0,0)"
    }
  }, {
    "selector" : "node[GOID = 'yidE']",
    "css" : {
      "color" : "rgb(255,0,0)"
    }
  }, {
    "selector" : "node[GOID = 'ghxP']",
    "css" : {
      "color" : "rgb(255,0,0)"
    }
  }, {
    "selector" : "node[GOID = 'lon']",
    "css" : {
      "color" : "rgb(255,0,0)"
    }
  }, {
    "selector" : "node[GOID = 'mqo']",
    "css" : {
      "color" : "rgb(255,0,0)"
    }
  }, {
    "selector" : "node[GOID = 'treC']",
    "css" : {
      "color" : "rgb(255,0,0)"
    }
  }, {
    "selector" : "node[GOID = 'dppF']",
    "css" : {
      "color" : "rgb(255,0,0)"
    }
  }, {
    "selector" : "node[GOID = 'GO:0090150']",
    "css" : {
      "color" : "rgb(60,0,0)"
    }
  }, {
    "selector" : "node[GOID = 'treB']",
    "css" : {
      "color" : "rgb(255,0,0)"
    }
  }, {
    "selector" : "node[GOID = 'dppD']",
    "css" : {
      "color" : "rgb(255,0,0)"
    }
  }, {
    "selector" : "node[GOID = 'tyrS']",
    "css" : {
      "color" : "rgb(255,0,0)"
    }
  }, {
    "selector" : "node[GOID = 'GO:0072521']",
    "css" : {
      "color" : "rgb(60,0,0)"
    }
  }, {
    "selector" : "node[GOID = 'corA']",
    "css" : {
      "color" : "rgb(255,0,0)"
    }
  }, {
    "selector" : "node[GOID = 'yidC']",
    "css" : {
      "color" : "rgb(255,0,0)"
    }
  }, {
    "selector" : "node[GOID = 'GO:0072524']",
    "css" : {
      "color" : "rgb(60,0,0)"
    }
  }, {
    "selector" : "node[GOID = 'lpd']",
    "css" : {
      "color" : "rgb(255,0,0)"
    }
  }, {
    "selector" : "node[GOID = 'fetA']",
    "css" : {
      "color" : "rgb(255,0,0)"
    }
  }, {
    "selector" : "node[GOID = 'GO:0055085']",
    "css" : {
      "color" : "rgb(170,0,0)"
    }
  }, {
    "selector" : "node[GOID = 'GO:0055086']",
    "css" : {
      "color" : "rgb(255,0,0)"
    }
  }, {
    "selector" : "node[GOID = 'GO:0009266']",
    "css" : {
      "color" : "rgb(170,0,0)"
    }
  }, {
    "selector" : "node[GOID = 'lpxH']",
    "css" : {
      "color" : "rgb(255,0,0)"
    }
  }, {
    "selector" : "node[GOID = 'lpxL']",
    "css" : {
      "color" : "rgb(255,0,0)"
    }
  }, {
    "selector" : "node[GOID = 'lpxM']",
    "css" : {
      "color" : "rgb(255,0,0)"
    }
  }, {
    "selector" : "node[GOID = 'lpp']",
    "css" : {
      "color" : "rgb(255,0,0)"
    }
  }, {
    "selector" : "node[GOID = 'pldB']",
    "css" : {
      "color" : "rgb(255,0,0)"
    }
  }, {
    "selector" : "node[GOID = 'GO:0046129']",
    "css" : {
      "color" : "rgb(255,0,0)"
    }
  }, {
    "selector" : "node[GOID = 'epmA']",
    "css" : {
      "color" : "rgb(255,0,0)"
    }
  }, {
    "selector" : "node[GOID = 'dppB']",
    "css" : {
      "color" : "rgb(255,0,0)"
    }
  }, {
    "selector" : "node[GOID = 'panB']",
    "css" : {
      "color" : "rgb(255,0,0)"
    }
  }, {
    "selector" : "node[GOID = 'dppA']",
    "css" : {
      "color" : "rgb(255,0,0)"
    }
  }, {
    "selector" : "node[GOID = 'panC']",
    "css" : {
      "color" : "rgb(255,0,0)"
    }
  }, {
    "selector" : "node[GOID = 'proS']",
    "css" : {
      "color" : "rgb(255,0,0)"
    }
  }, {
    "selector" : "node[GOID = 'GO:0046496']",
    "css" : {
      "color" : "rgb(170,0,0)"
    }
  }, {
    "selector" : "node[GOID = 'proP']",
    "css" : {
      "color" : "rgb(255,0,0)"
    }
  }, {
    "selector" : "node[GOID = 'cydD']",
    "css" : {
      "color" : "rgb(255,0,0)"
    }
  }, {
    "selector" : "node[GOID = 'hemX']",
    "css" : {
      "color" : "rgb(255,0,0)"
    }
  }, {
    "selector" : "node[GOID = 'hemY']",
    "css" : {
      "color" : "rgb(255,0,0)"
    }
  }, {
    "selector" : "node[GOID = 'cydB']",
    "css" : {
      "color" : "rgb(255,0,0)"
    }
  }, {
    "selector" : "node[GOID = 'cydC']",
    "css" : {
      "color" : "rgb(255,0,0)"
    }
  }, {
    "selector" : "node[GOID = 'lpxB']",
    "css" : {
      "color" : "rgb(255,0,0)"
    }
  }, {
    "selector" : "node[GOID = 'cydA']",
    "css" : {
      "color" : "rgb(255,0,0)"
    }
  }, {
    "selector" : "node[GOID = 'panF']",
    "css" : {
      "color" : "rgb(255,0,0)"
    }
  }, {
    "selector" : "node[GOID = 'proV']",
    "css" : {
      "color" : "rgb(255,0,0)"
    }
  }, {
    "selector" : "node[GOID = 'proW']",
    "css" : {
      "color" : "rgb(255,0,0)"
    }
  }, {
    "selector" : "node[GOID = 'lpxA']",
    "css" : {
      "color" : "rgb(255,0,0)"
    }
  }, {
    "selector" : "node[GOID = 'proX']",
    "css" : {
      "color" : "rgb(255,0,0)"
    }
  }, {
    "selector" : "node[GOID = 'GO:0015992']",
    "css" : {
      "color" : "rgb(170,0,0)"
    }
  }, {
    "selector" : "node[GOID = 'hslV']",
    "css" : {
      "color" : "rgb(255,0,0)"
    }
  }, {
    "selector" : "node[GOID = 'GO:0009199']",
    "css" : {
      "color" : "rgb(60,0,0)"
    }
  }, {
    "selector" : "node[GOID = 'hslU']",
    "css" : {
      "color" : "rgb(255,0,0)"
    }
  }, {
    "selector" : "node[GOID = 'dauA']",
    "css" : {
      "color" : "rgb(255,0,0)"
    }
  }, {
    "selector" : "node[GOID = 'pdxB']",
    "css" : {
      "color" : "rgb(255,0,0)"
    }
  }, {
    "selector" : "node[GOID = 'sodA']",
    "css" : {
      "color" : "rgb(255,0,0)"
    }
  }, {
    "selector" : "node[GOID = 'galP']",
    "css" : {
      "color" : "rgb(255,0,0)"
    }
  }, {
    "selector" : "node[GOID = 'sodB']",
    "css" : {
      "color" : "rgb(255,0,0)"
    }
  }, {
    "selector" : "node[GOID = 'GO:0015988']",
    "css" : {
      "color" : "rgb(170,0,0)"
    }
  }, {
    "selector" : "node[GOID = 'dhaK']",
    "css" : {
      "color" : "rgb(255,0,0)"
    }
  }, {
    "selector" : "node[GOID = 'ftsW']",
    "css" : {
      "color" : "rgb(255,0,0)"
    }
  }, {
    "selector" : "node[GOID = 'thrS']",
    "css" : {
      "color" : "rgb(255,0,0)"
    }
  }, {
    "selector" : "node[GOID = 'ftsY']",
    "css" : {
      "color" : "rgb(255,0,0)"
    }
  }, {
    "selector" : "node[GOID = 'wecG']",
    "css" : {
      "color" : "rgb(255,0,0)"
    }
  }, {
    "selector" : "node[GOID = 'pstB']",
    "css" : {
      "color" : "rgb(255,0,0)"
    }
  }, {
    "selector" : "node[GOID = 'wecF']",
    "css" : {
      "color" : "rgb(255,0,0)"
    }
  }, {
    "selector" : "node[GOID = 'speE']",
    "css" : {
      "color" : "rgb(255,0,0)"
    }
  }, {
    "selector" : "node[GOID = 'ffh']",
    "css" : {
      "color" : "rgb(255,0,0)"
    }
  }, {
    "selector" : "node[GOID = 'GO:0045333']",
    "css" : {
      "color" : "rgb(60,0,0)"
    }
  }, {
    "selector" : "node[GOID = 'GO:0006810']",
    "css" : {
      "color" : "rgb(170,0,0)"
    }
  }, {
    "selector" : "node[GOID = 'speB']",
    "css" : {
      "color" : "rgb(255,0,0)"
    }
  }, {
    "selector" : "node[GOID = 'ftsI']",
    "css" : {
      "color" : "rgb(255,0,0)"
    }
  }, {
    "selector" : "node[GOID = 'GO:0043165']",
    "css" : {
      "color" : "rgb(170,0,0)"
    }
  }, {
    "selector" : "node[GOID = 'wecB']",
    "css" : {
      "color" : "rgb(255,0,0)"
    }
  }, {
    "selector" : "node[GOID = 'wecA']",
    "css" : {
      "color" : "rgb(255,0,0)"
    }
  }, {
    "selector" : "node[GOID = 'dhaM']",
    "css" : {
      "color" : "rgb(255,0,0)"
    }
  }, {
    "selector" : "node[GOID = 'udp']",
    "css" : {
      "color" : "rgb(255,0,0)"
    }
  }, {
    "selector" : "node[GOID = 'srlB']",
    "css" : {
      "color" : "rgb(255,0,0)"
    }
  }, {
    "selector" : "node[GOID = 'srlA']",
    "css" : {
      "color" : "rgb(255,0,0)"
    }
  }, {
    "selector" : "node[GOID = 'srlD']",
    "css" : {
      "color" : "rgb(255,0,0)"
    }
  }, {
    "selector" : "node[GOID = 'htpX']",
    "css" : {
      "color" : "rgb(255,0,0)"
    }
  }, {
    "selector" : "node[GOID = 'serS']",
    "css" : {
      "color" : "rgb(255,0,0)"
    }
  }, {
    "selector" : "node[GOID = 'surA']",
    "css" : {
      "color" : "rgb(255,0,0)"
    }
  }, {
    "selector" : "node[GOID = 'GO:0044255']",
    "css" : {
      "color" : "rgb(60,0,0)"
    }
  }, {
    "selector" : "node[GOID = 'frsA']",
    "css" : {
      "color" : "rgb(255,0,0)"
    }
  }, {
    "selector" : "node[GOID = 'tnaA']",
    "css" : {
      "color" : "rgb(255,0,0)"
    }
  }, {
    "selector" : "node[GOID = 'srlE']",
    "css" : {
      "color" : "rgb(255,0,0)"
    }
  }, {
    "selector" : "node[GOID = 'tnaB']",
    "css" : {
      "color" : "rgb(255,0,0)"
    }
  }, {
    "selector" : "node[GOID = 'accA']",
    "css" : {
      "color" : "rgb(255,0,0)"
    }
  }, {
    "selector" : "node[GOID = 'accD']",
    "css" : {
      "color" : "rgb(255,0,0)"
    }
  }, {
    "selector" : "node[GOID = 'folE']",
    "css" : {
      "color" : "rgb(255,0,0)"
    }
  }, {
    "selector" : "node[GOID = 'htpG']",
    "css" : {
      "color" : "rgb(255,0,0)"
    }
  }, {
    "selector" : "node[GOID = 'kdgT']",
    "css" : {
      "color" : "rgb(255,0,0)"
    }
  }, {
    "selector" : "node[GOID = 'serA']",
    "css" : {
      "color" : "rgb(255,0,0)"
    }
  }, {
    "selector" : "node[GOID = 'clpB']",
    "css" : {
      "color" : "rgb(255,0,0)"
    }
  }, {
    "selector" : "node[GOID = 'serC']",
    "css" : {
      "color" : "rgb(255,0,0)"
    }
  }, {
    "selector" : "node[GOID = 'groL']",
    "css" : {
      "color" : "rgb(255,0,0)"
    }
  }, {
    "selector" : "node[GOID = 'cpxA']",
    "css" : {
      "color" : "rgb(255,0,0)"
    }
  }, {
    "selector" : "node[GOID = 'groS']",
    "css" : {
      "color" : "rgb(255,0,0)"
    }
  }, {
    "selector" : "node[GOID = 'GO:0009061']",
    "css" : {
      "color" : "rgb(255,0,0)"
    }
  }, {
    "selector" : "node[GOID = 'GO:0015980']",
    "css" : {
      "color" : "rgb(60,0,0)"
    }
  }, {
    "selector" : "node[GOID = 'efp']",
    "css" : {
      "color" : "rgb(255,0,0)"
    }
  }, {
    "selector" : "node[GOID = 'wcaN']",
    "css" : {
      "color" : "rgb(255,0,0)"
    }
  }, {
    "selector" : "node[GOID = 'kdgK']",
    "css" : {
      "color" : "rgb(255,0,0)"
    }
  }, {
    "selector" : "node[GOID = 'pdxH']",
    "css" : {
      "color" : "rgb(255,0,0)"
    }
  }, {
    "selector" : "node[GOID = 'galT']",
    "css" : {
      "color" : "rgb(255,0,0)"
    }
  }, {
    "selector" : "node[GOID = 'pdxJ']",
    "css" : {
      "color" : "rgb(255,0,0)"
    }
  }, {
    "selector" : "node[GOID = 'tdh']",
    "css" : {
      "color" : "rgb(255,0,0)"
    }
  }, {
    "selector" : "node[GOID = 'GO:0009060']",
    "css" : {
      "color" : "rgb(60,0,0)"
    }
  }, {
    "selector" : "node[UNIQUE_ID = 'ompF']",
    "css" : {
      "background-color" : "rgb(255,0,0)"
    }
  }, {
    "selector" : "node[UNIQUE_ID = 'trkA']",
    "css" : {
      "background-color" : "rgb(255,0,0)"
    }
  }, {
    "selector" : "node[UNIQUE_ID = 'wbbK']",
    "css" : {
      "background-color" : "rgb(255,0,0)"
    }
  }, {
    "selector" : "node[UNIQUE_ID = 'wbbJ']",
    "css" : {
      "background-color" : "rgb(255,0,0)"
    }
  }, {
    "selector" : "node[UNIQUE_ID = 'GO:0015672']",
    "css" : {
      "background-color" : "rgb(255,0,0)"
    }
  }, {
    "selector" : "node[UNIQUE_ID = 'wbbI']",
    "css" : {
      "background-color" : "rgb(255,0,0)"
    }
  }, {
    "selector" : "node[UNIQUE_ID = 'ompC']",
    "css" : {
      "background-color" : "rgb(255,0,0)"
    }
  }, {
    "selector" : "node[UNIQUE_ID = 'fruA']",
    "css" : {
      "background-color" : "rgb(255,0,0)"
    }
  }, {
    "selector" : "node[UNIQUE_ID = 'fruB']",
    "css" : {
      "background-color" : "rgb(255,0,0)"
    }
  }, {
    "selector" : "node[UNIQUE_ID = 'wrbA']",
    "css" : {
      "background-color" : "rgb(255,0,0)"
    }
  }, {
    "selector" : "node[UNIQUE_ID = 'aceF']",
    "css" : {
      "background-color" : "rgb(255,0,0)"
    }
  }, {
    "selector" : "node[UNIQUE_ID = 'aceE']",
    "css" : {
      "background-color" : "rgb(255,0,0)"
    }
  }, {
    "selector" : "node[UNIQUE_ID = 'ahpF']",
    "css" : {
      "background-color" : "rgb(255,0,0)"
    }
  }, {
    "selector" : "node[UNIQUE_ID = 'rcsF']",
    "css" : {
      "background-color" : "rgb(255,0,0)"
    }
  }, {
    "selector" : "node[UNIQUE_ID = 'eptC']",
    "css" : {
      "background-color" : "rgb(255,0,0)"
    }
  }, {
    "selector" : "node[UNIQUE_ID = 'rcsD']",
    "css" : {
      "background-color" : "rgb(255,0,0)"
    }
  }, {
    "selector" : "node[UNIQUE_ID = 'ahpC']",
    "css" : {
      "background-color" : "rgb(255,0,0)"
    }
  }, {
    "selector" : "node[UNIQUE_ID = 'ygeW']",
    "css" : {
      "background-color" : "rgb(255,0,0)"
    }
  }, {
    "selector" : "node[UNIQUE_ID = 'gpmM']",
    "css" : {
      "background-color" : "rgb(255,0,0)"
    }
  }, {
    "selector" : "node[UNIQUE_ID = 'ompA']",
    "css" : {
      "background-color" : "rgb(255,0,0)"
    }
  }, {
    "selector" : "node[UNIQUE_ID = 'gapA']",
    "css" : {
      "background-color" : "rgb(255,0,0)"
    }
  }, {
    "selector" : "node[UNIQUE_ID = 'arcB']",
    "css" : {
      "background-color" : "rgb(255,0,0)"
    }
  }, {
    "selector" : "node[UNIQUE_ID = 'mltA']",
    "css" : {
      "background-color" : "rgb(255,0,0)"
    }
  }, {
    "selector" : "node[UNIQUE_ID = 'cdd']",
    "css" : {
      "background-color" : "rgb(255,0,0)"
    }
  }, {
    "selector" : "node[UNIQUE_ID = 'cdh']",
    "css" : {
      "background-color" : "rgb(255,0,0)"
    }
  }, {
    "selector" : "node[UNIQUE_ID = 'clpP']",
    "css" : {
      "background-color" : "rgb(255,0,0)"
    }
  }, {
    "selector" : "node[UNIQUE_ID = 'glk']",
    "css" : {
      "background-color" : "rgb(255,0,0)"
    }
  }, {
    "selector" : "node[UNIQUE_ID = 'GO:0006732']",
    "css" : {
      "background-color" : "rgb(255,0,0)"
    }
  }, {
    "selector" : "node[UNIQUE_ID = 'GO:0006733']",
    "css" : {
      "background-color" : "rgb(60,0,0)"
    }
  }, {
    "selector" : "node[UNIQUE_ID = 'gpmA']",
    "css" : {
      "background-color" : "rgb(255,0,0)"
    }
  }, {
    "selector" : "node[UNIQUE_ID = 'grpE']",
    "css" : {
      "background-color" : "rgb(255,0,0)"
    }
  }, {
    "selector" : "node[UNIQUE_ID = 'gldA']",
    "css" : {
      "background-color" : "rgb(255,0,0)"
    }
  }, {
    "selector" : "node[UNIQUE_ID = 'aceA']",
    "css" : {
      "background-color" : "rgb(255,0,0)"
    }
  }, {
    "selector" : "node[UNIQUE_ID = 'sbmA']",
    "css" : {
      "background-color" : "rgb(255,0,0)"
    }
  }, {
    "selector" : "node[UNIQUE_ID = 'srlM']",
    "css" : {
      "background-color" : "rgb(255,0,0)"
    }
  }, {
    "selector" : "node[UNIQUE_ID = 'lipA']",
    "css" : {
      "background-color" : "rgb(255,0,0)"
    }
  }, {
    "selector" : "node[UNIQUE_ID = 'exbB']",
    "css" : {
      "background-color" : "rgb(255,0,0)"
    }
  }, {
    "selector" : "node[UNIQUE_ID = 'pheA']",
    "css" : {
      "background-color" : "rgb(255,0,0)"
    }
  }, {
    "selector" : "node[UNIQUE_ID = 'rpoE']",
    "css" : {
      "background-color" : "rgb(255,0,0)"
    }
  }, {
    "selector" : "node[UNIQUE_ID = 'yedQ']",
    "css" : {
      "background-color" : "rgb(255,0,0)"
    }
  }, {
    "selector" : "node[UNIQUE_ID = 'tpiA']",
    "css" : {
      "background-color" : "rgb(255,0,0)"
    }
  }, {
    "selector" : "node[UNIQUE_ID = 'mglB']",
    "css" : {
      "background-color" : "rgb(255,0,0)"
    }
  }, {
    "selector" : "node[UNIQUE_ID = 'mscM']",
    "css" : {
      "background-color" : "rgb(255,0,0)"
    }
  }, {
    "selector" : "node[UNIQUE_ID = 'mscS']",
    "css" : {
      "background-color" : "rgb(255,0,0)"
    }
  }, {
    "selector" : "node[UNIQUE_ID = 'rpoD']",
    "css" : {
      "background-color" : "rgb(255,0,0)"
    }
  }, {
    "selector" : "node[UNIQUE_ID = 'yedV']",
    "css" : {
      "background-color" : "rgb(255,0,0)"
    }
  }, {
    "selector" : "node[UNIQUE_ID = 'gcvP']",
    "css" : {
      "background-color" : "rgb(255,0,0)"
    }
  }, {
    "selector" : "node[UNIQUE_ID = 'yhjK']",
    "css" : {
      "background-color" : "rgb(255,0,0)"
    }
  }, {
    "selector" : "node[UNIQUE_ID = 'glgC']",
    "css" : {
      "background-color" : "rgb(255,0,0)"
    }
  }, {
    "selector" : "node[UNIQUE_ID = 'aas']",
    "css" : {
      "background-color" : "rgb(255,0,0)"
    }
  }, {
    "selector" : "node[UNIQUE_ID = 'GO:0006811']",
    "css" : {
      "background-color" : "rgb(170,0,0)"
    }
  }, {
    "selector" : "node[UNIQUE_ID = 'GO:0006812']",
    "css" : {
      "background-color" : "rgb(60,0,0)"
    }
  }, {
    "selector" : "node[UNIQUE_ID = 'hldD']",
    "css" : {
      "background-color" : "rgb(255,0,0)"
    }
  }, {
    "selector" : "node[UNIQUE_ID = 'rbsD']",
    "css" : {
      "background-color" : "rgb(255,0,0)"
    }
  }, {
    "selector" : "node[UNIQUE_ID = 'waaZ']",
    "css" : {
      "background-color" : "rgb(255,0,0)"
    }
  }, {
    "selector" : "node[UNIQUE_ID = 'hldE']",
    "css" : {
      "background-color" : "rgb(255,0,0)"
    }
  }, {
    "selector" : "node[UNIQUE_ID = 'rbsC']",
    "css" : {
      "background-color" : "rgb(255,0,0)"
    }
  }, {
    "selector" : "node[UNIQUE_ID = 'waaY']",
    "css" : {
      "background-color" : "rgb(255,0,0)"
    }
  }, {
    "selector" : "node[UNIQUE_ID = 'dmsB']",
    "css" : {
      "background-color" : "rgb(255,0,0)"
    }
  }, {
    "selector" : "node[UNIQUE_ID = 'dmsA']",
    "css" : {
      "background-color" : "rgb(255,0,0)"
    }
  }, {
    "selector" : "node[UNIQUE_ID = 'mscL']",
    "css" : {
      "background-color" : "rgb(255,0,0)"
    }
  }, {
    "selector" : "node[UNIQUE_ID = 'gnd']",
    "css" : {
      "background-color" : "rgb(255,0,0)"
    }
  }, {
    "selector" : "node[UNIQUE_ID = 'mscK']",
    "css" : {
      "background-color" : "rgb(255,0,0)"
    }
  }, {
    "selector" : "node[UNIQUE_ID = 'mipA']",
    "css" : {
      "background-color" : "rgb(255,0,0)"
    }
  }, {
    "selector" : "node[UNIQUE_ID = 'yhjA']",
    "css" : {
      "background-color" : "rgb(255,0,0)"
    }
  }, {
    "selector" : "node[UNIQUE_ID = 'cfa']",
    "css" : {
      "background-color" : "rgb(255,0,0)"
    }
  }, {
    "selector" : "node[UNIQUE_ID = 'bglX']",
    "css" : {
      "background-color" : "rgb(255,0,0)"
    }
  }, {
    "selector" : "node[UNIQUE_ID = 'ydaN']",
    "css" : {
      "background-color" : "rgb(255,0,0)"
    }
  }, {
    "selector" : "node[UNIQUE_ID = 'GO:1902582']",
    "css" : {
      "background-color" : "rgb(60,0,0)"
    }
  }, {
    "selector" : "node[UNIQUE_ID = 'waaL']",
    "css" : {
      "background-color" : "rgb(255,0,0)"
    }
  }, {
    "selector" : "node[UNIQUE_ID = 'ldhA']",
    "css" : {
      "background-color" : "rgb(255,0,0)"
    }
  }, {
    "selector" : "node[UNIQUE_ID = 'yecS']",
    "css" : {
      "background-color" : "rgb(255,0,0)"
    }
  }, {
    "selector" : "node[UNIQUE_ID = 'waaG']",
    "css" : {
      "background-color" : "rgb(255,0,0)"
    }
  }, {
    "selector" : "node[UNIQUE_ID = 'waaU']",
    "css" : {
      "background-color" : "rgb(255,0,0)"
    }
  }, {
    "selector" : "node[UNIQUE_ID = 'GO:1901135']",
    "css" : {
      "background-color" : "rgb(60,0,0)"
    }
  }, {
    "selector" : "node[UNIQUE_ID = 'ubiX']",
    "css" : {
      "background-color" : "rgb(255,0,0)"
    }
  }, {
    "selector" : "node[UNIQUE_ID = 'rbsB']",
    "css" : {
      "background-color" : "rgb(255,0,0)"
    }
  }, {
    "selector" : "node[UNIQUE_ID = 'deaD']",
    "css" : {
      "background-color" : "rgb(255,0,0)"
    }
  }, {
    "selector" : "node[UNIQUE_ID = 'rbsA']",
    "css" : {
      "background-color" : "rgb(255,0,0)"
    }
  }, {
    "selector" : "node[UNIQUE_ID = 'waaS']",
    "css" : {
      "background-color" : "rgb(255,0,0)"
    }
  }, {
    "selector" : "node[UNIQUE_ID = 'GO:1901137']",
    "css" : {
      "background-color" : "rgb(60,0,0)"
    }
  }, {
    "selector" : "node[UNIQUE_ID = 'waaR']",
    "css" : {
      "background-color" : "rgb(255,0,0)"
    }
  }, {
    "selector" : "node[UNIQUE_ID = 'adhE']",
    "css" : {
      "background-color" : "rgb(255,0,0)"
    }
  }, {
    "selector" : "node[UNIQUE_ID = 'waaQ']",
    "css" : {
      "background-color" : "rgb(255,0,0)"
    }
  }, {
    "selector" : "node[UNIQUE_ID = 'hpt']",
    "css" : {
      "background-color" : "rgb(255,0,0)"
    }
  }, {
    "selector" : "node[UNIQUE_ID = 'waaP']",
    "css" : {
      "background-color" : "rgb(255,0,0)"
    }
  }, {
    "selector" : "node[UNIQUE_ID = 'waaO']",
    "css" : {
      "background-color" : "rgb(255,0,0)"
    }
  }, {
    "selector" : "node[UNIQUE_ID = 'ubiB']",
    "css" : {
      "background-color" : "rgb(255,0,0)"
    }
  }, {
    "selector" : "node[UNIQUE_ID = 'GO:0005975']",
    "css" : {
      "background-color" : "rgb(170,0,0)"
    }
  }, {
    "selector" : "node[UNIQUE_ID = 'fruK']",
    "css" : {
      "background-color" : "rgb(255,0,0)"
    }
  }, {
    "selector" : "node[UNIQUE_ID = 'yecC']",
    "css" : {
      "background-color" : "rgb(255,0,0)"
    }
  }, {
    "selector" : "node[UNIQUE_ID = 'yggE']",
    "css" : {
      "background-color" : "rgb(255,0,0)"
    }
  }, {
    "selector" : "node[UNIQUE_ID = 'msbA']",
    "css" : {
      "background-color" : "rgb(255,0,0)"
    }
  }, {
    "selector" : "node[UNIQUE_ID = 'waaF']",
    "css" : {
      "background-color" : "rgb(255,0,0)"
    }
  }, {
    "selector" : "node[UNIQUE_ID = 'clsA']",
    "css" : {
      "background-color" : "rgb(255,0,0)"
    }
  }, {
    "selector" : "node[UNIQUE_ID = 'rstB']",
    "css" : {
      "background-color" : "rgb(255,0,0)"
    }
  }, {
    "selector" : "node[UNIQUE_ID = 'waaC']",
    "css" : {
      "background-color" : "rgb(255,0,0)"
    }
  }, {
    "selector" : "node[UNIQUE_ID = 'ubiF']",
    "css" : {
      "background-color" : "rgb(255,0,0)"
    }
  }, {
    "selector" : "node[UNIQUE_ID = 'waaB']",
    "css" : {
      "background-color" : "rgb(255,0,0)"
    }
  }, {
    "selector" : "node[UNIQUE_ID = 'ubiG']",
    "css" : {
      "background-color" : "rgb(255,0,0)"
    }
  }, {
    "selector" : "node[UNIQUE_ID = 'waaA']",
    "css" : {
      "background-color" : "rgb(255,0,0)"
    }
  }, {
    "selector" : "node[UNIQUE_ID = 'ubiD']",
    "css" : {
      "background-color" : "rgb(255,0,0)"
    }
  }, {
    "selector" : "node[UNIQUE_ID = 'ubiE']",
    "css" : {
      "background-color" : "rgb(255,0,0)"
    }
  }, {
    "selector" : "node[UNIQUE_ID = 'argE']",
    "css" : {
      "background-color" : "rgb(255,0,0)"
    }
  }, {
    "selector" : "node[UNIQUE_ID = 'cyoC']",
    "css" : {
      "background-color" : "rgb(255,0,0)"
    }
  }, {
    "selector" : "node[UNIQUE_ID = 'solA']",
    "css" : {
      "background-color" : "rgb(255,0,0)"
    }
  }, {
    "selector" : "node[UNIQUE_ID = 'cyoA']",
    "css" : {
      "background-color" : "rgb(255,0,0)"
    }
  }, {
    "selector" : "node[UNIQUE_ID = 'cyoB']",
    "css" : {
      "background-color" : "rgb(255,0,0)"
    }
  }, {
    "selector" : "node[UNIQUE_ID = 'GO:0006520']",
    "css" : {
      "background-color" : "rgb(170,0,0)"
    }
  }, {
    "selector" : "node[UNIQUE_ID = 'kgtP']",
    "css" : {
      "background-color" : "rgb(255,0,0)"
    }
  }, {
    "selector" : "node[UNIQUE_ID = 'GO:0006644']",
    "css" : {
      "background-color" : "rgb(255,0,0)"
    }
  }, {
    "selector" : "node[UNIQUE_ID = 'GO:0006886']",
    "css" : {
      "background-color" : "rgb(60,0,0)"
    }
  }, {
    "selector" : "node[UNIQUE_ID = 'gatY']",
    "css" : {
      "background-color" : "rgb(255,0,0)"
    }
  }, {
    "selector" : "node[UNIQUE_ID = 'argS']",
    "css" : {
      "background-color" : "rgb(255,0,0)"
    }
  }, {
    "selector" : "node[UNIQUE_ID = 'mrcA']",
    "css" : {
      "background-color" : "rgb(255,0,0)"
    }
  }, {
    "selector" : "node[UNIQUE_ID = 'sapF']",
    "css" : {
      "background-color" : "rgb(255,0,0)"
    }
  }, {
    "selector" : "node[UNIQUE_ID = 'tig']",
    "css" : {
      "background-color" : "rgb(255,0,0)"
    }
  }, {
    "selector" : "node[UNIQUE_ID = 'sapD']",
    "css" : {
      "background-color" : "rgb(255,0,0)"
    }
  }, {
    "selector" : "node[UNIQUE_ID = 'mrcB']",
    "css" : {
      "background-color" : "rgb(255,0,0)"
    }
  }, {
    "selector" : "node[UNIQUE_ID = 'emrA']",
    "css" : {
      "background-color" : "rgb(255,0,0)"
    }
  }, {
    "selector" : "node[UNIQUE_ID = 'gatC']",
    "css" : {
      "background-color" : "rgb(255,0,0)"
    }
  }, {
    "selector" : "node[UNIQUE_ID = 'argI']",
    "css" : {
      "background-color" : "rgb(255,0,0)"
    }
  }, {
    "selector" : "node[UNIQUE_ID = 'argH']",
    "css" : {
      "background-color" : "rgb(255,0,0)"
    }
  }, {
    "selector" : "node[UNIQUE_ID = 'add']",
    "css" : {
      "background-color" : "rgb(255,0,0)"
    }
  }, {
    "selector" : "node[UNIQUE_ID = 'gpr']",
    "css" : {
      "background-color" : "rgb(255,0,0)"
    }
  }, {
    "selector" : "node[UNIQUE_ID = 'sapA']",
    "css" : {
      "background-color" : "rgb(255,0,0)"
    }
  }, {
    "selector" : "node[UNIQUE_ID = 'bfr']",
    "css" : {
      "background-color" : "rgb(255,0,0)"
    }
  }, {
    "selector" : "node[UNIQUE_ID = 'ribE']",
    "css" : {
      "background-color" : "rgb(255,0,0)"
    }
  }, {
    "selector" : "node[UNIQUE_ID = 'GO:0046031']",
    "css" : {
      "background-color" : "rgb(60,0,0)"
    }
  }, {
    "selector" : "node[UNIQUE_ID = 'ispG']",
    "css" : {
      "background-color" : "rgb(255,0,0)"
    }
  }, {
    "selector" : "node[UNIQUE_ID = 'infB']",
    "css" : {
      "background-color" : "rgb(255,0,0)"
    }
  }, {
    "selector" : "node[UNIQUE_ID = 'GO:0045184']",
    "css" : {
      "background-color" : "rgb(60,0,0)"
    }
  }, {
    "selector" : "node[UNIQUE_ID = 'pheS']",
    "css" : {
      "background-color" : "rgb(255,0,0)"
    }
  }, {
    "selector" : "node[UNIQUE_ID = 'pheT']",
    "css" : {
      "background-color" : "rgb(255,0,0)"
    }
  }, {
    "selector" : "node[UNIQUE_ID = 'infC']",
    "css" : {
      "background-color" : "rgb(255,0,0)"
    }
  }, {
    "selector" : "node[UNIQUE_ID = 'pheP']",
    "css" : {
      "background-color" : "rgb(255,0,0)"
    }
  }, {
    "selector" : "node[UNIQUE_ID = 'lysP']",
    "css" : {
      "background-color" : "rgb(255,0,0)"
    }
  }, {
    "selector" : "node[UNIQUE_ID = 'GO:0072657']",
    "css" : {
      "background-color" : "rgb(60,0,0)"
    }
  }, {
    "selector" : "node[UNIQUE_ID = 'potA']",
    "css" : {
      "background-color" : "rgb(255,0,0)"
    }
  }, {
    "selector" : "node[UNIQUE_ID = 'zntA']",
    "css" : {
      "background-color" : "rgb(255,0,0)"
    }
  }, {
    "selector" : "node[UNIQUE_ID = 'potB']",
    "css" : {
      "background-color" : "rgb(255,0,0)"
    }
  }, {
    "selector" : "node[UNIQUE_ID = 'potC']",
    "css" : {
      "background-color" : "rgb(255,0,0)"
    }
  }, {
    "selector" : "node[UNIQUE_ID = 'GO:0046390']",
    "css" : {
      "background-color" : "rgb(255,0,0)"
    }
  }, {
    "selector" : "node[UNIQUE_ID = 'lysU']",
    "css" : {
      "background-color" : "rgb(255,0,0)"
    }
  }, {
    "selector" : "node[UNIQUE_ID = 'lysS']",
    "css" : {
      "background-color" : "rgb(255,0,0)"
    }
  }, {
    "selector" : "node[UNIQUE_ID = 'ileS']",
    "css" : {
      "background-color" : "rgb(255,0,0)"
    }
  }, {
    "selector" : "node[UNIQUE_ID = 'dsbB']",
    "css" : {
      "background-color" : "rgb(255,0,0)"
    }
  }, {
    "selector" : "node[UNIQUE_ID = 'hybA']",
    "css" : {
      "background-color" : "rgb(255,0,0)"
    }
  }, {
    "selector" : "node[UNIQUE_ID = 'hybC']",
    "css" : {
      "background-color" : "rgb(255,0,0)"
    }
  }, {
    "selector" : "node[UNIQUE_ID = 'uspG']",
    "css" : {
      "background-color" : "rgb(255,0,0)"
    }
  }, {
    "selector" : "node[UNIQUE_ID = 'zwf']",
    "css" : {
      "background-color" : "rgb(255,0,0)"
    }
  }, {
    "selector" : "node[UNIQUE_ID = 'GO:1901564']",
    "css" : {
      "background-color" : "rgb(255,0,0)"
    }
  }, {
    "selector" : "node[UNIQUE_ID = 'pykA']",
    "css" : {
      "background-color" : "rgb(255,0,0)"
    }
  }, {
    "selector" : "node[UNIQUE_ID = 'ybbN']",
    "css" : {
      "background-color" : "rgb(255,0,0)"
    }
  }, {
    "selector" : "node[UNIQUE_ID = 'ybbO']",
    "css" : {
      "background-color" : "rgb(255,0,0)"
    }
  }, {
    "selector" : "node[UNIQUE_ID = 'hybO']",
    "css" : {
      "background-color" : "rgb(255,0,0)"
    }
  }, {
    "selector" : "node[UNIQUE_ID = 'dgkA']",
    "css" : {
      "background-color" : "rgb(255,0,0)"
    }
  }, {
    "selector" : "node[UNIQUE_ID = 'trpS']",
    "css" : {
      "background-color" : "rgb(255,0,0)"
    }
  }, {
    "selector" : "node[UNIQUE_ID = 'spoT']",
    "css" : {
      "background-color" : "rgb(255,0,0)"
    }
  }, {
    "selector" : "node[UNIQUE_ID = 'pck']",
    "css" : {
      "background-color" : "rgb(255,0,0)"
    }
  }, {
    "selector" : "node[UNIQUE_ID = 'emtA']",
    "css" : {
      "background-color" : "rgb(255,0,0)"
    }
  }, {
    "selector" : "node[UNIQUE_ID = 'cirA']",
    "css" : {
      "background-color" : "rgb(255,0,0)"
    }
  }, {
    "selector" : "node[UNIQUE_ID = 'GO:0016310']",
    "css" : {
      "background-color" : "rgb(255,0,0)"
    }
  }, {
    "selector" : "node[UNIQUE_ID = 'sppA']",
    "css" : {
      "background-color" : "rgb(255,0,0)"
    }
  }, {
    "selector" : "node[UNIQUE_ID = 'dld']",
    "css" : {
      "background-color" : "rgb(255,0,0)"
    }
  }, {
    "selector" : "node[UNIQUE_ID = 'melA']",
    "css" : {
      "background-color" : "rgb(255,0,0)"
    }
  }, {
    "selector" : "node[UNIQUE_ID = 'dsbD']",
    "css" : {
      "background-color" : "rgb(255,0,0)"
    }
  }, {
    "selector" : "node[UNIQUE_ID = 'kdpD']",
    "css" : {
      "background-color" : "rgb(255,0,0)"
    }
  }, {
    "selector" : "node[UNIQUE_ID = 'yfjD']",
    "css" : {
      "background-color" : "rgb(255,0,0)"
    }
  }, {
    "selector" : "node[UNIQUE_ID = 'macA']",
    "css" : {
      "background-color" : "rgb(255,0,0)"
    }
  }, {
    "selector" : "node[UNIQUE_ID = 'hyaB']",
    "css" : {
      "background-color" : "rgb(255,0,0)"
    }
  }, {
    "selector" : "node[UNIQUE_ID = 'rsxG']",
    "css" : {
      "background-color" : "rgb(255,0,0)"
    }
  }, {
    "selector" : "node[UNIQUE_ID = 'eno']",
    "css" : {
      "background-color" : "rgb(255,0,0)"
    }
  }, {
    "selector" : "node[UNIQUE_ID = 'GO:0006633']",
    "css" : {
      "background-color" : "rgb(255,0,0)"
    }
  }, {
    "selector" : "node[UNIQUE_ID = 'ybaL']",
    "css" : {
      "background-color" : "rgb(255,0,0)"
    }
  }, {
    "selector" : "node[UNIQUE_ID = 'GO:0006631']",
    "css" : {
      "background-color" : "rgb(170,0,0)"
    }
  }, {
    "selector" : "node[UNIQUE_ID = 'mrdB']",
    "css" : {
      "background-color" : "rgb(255,0,0)"
    }
  }, {
    "selector" : "node[UNIQUE_ID = 'GO:0046174']",
    "css" : {
      "background-color" : "rgb(170,0,0)"
    }
  }, {
    "selector" : "node[UNIQUE_ID = 'mrdA']",
    "css" : {
      "background-color" : "rgb(255,0,0)"
    }
  }, {
    "selector" : "node[UNIQUE_ID = 'GO:1903509']",
    "css" : {
      "background-color" : "rgb(170,0,0)"
    }
  }, {
    "selector" : "node[UNIQUE_ID = 'ackA']",
    "css" : {
      "background-color" : "rgb(255,0,0)"
    }
  }, {
    "selector" : "node[UNIQUE_ID = 'yegH']",
    "css" : {
      "background-color" : "rgb(255,0,0)"
    }
  }, {
    "selector" : "node[UNIQUE_ID = 'sstT']",
    "css" : {
      "background-color" : "rgb(255,0,0)"
    }
  }, {
    "selector" : "node[UNIQUE_ID = 'GO:0006629']",
    "css" : {
      "background-color" : "rgb(60,0,0)"
    }
  }, {
    "selector" : "node[UNIQUE_ID = 'pntB']",
    "css" : {
      "background-color" : "rgb(255,0,0)"
    }
  }, {
    "selector" : "node[UNIQUE_ID = 'rsxC']",
    "css" : {
      "background-color" : "rgb(255,0,0)"
    }
  }, {
    "selector" : "node[UNIQUE_ID = 'rsxB']",
    "css" : {
      "background-color" : "rgb(255,0,0)"
    }
  }, {
    "selector" : "node[UNIQUE_ID = 'pntA']",
    "css" : {
      "background-color" : "rgb(255,0,0)"
    }
  }, {
    "selector" : "node[UNIQUE_ID = 'cysK']",
    "css" : {
      "background-color" : "rgb(255,0,0)"
    }
  }, {
    "selector" : "node[UNIQUE_ID = 'GO:0019637']",
    "css" : {
      "background-color" : "rgb(60,0,0)"
    }
  }, {
    "selector" : "node[UNIQUE_ID = 'cysI']",
    "css" : {
      "background-color" : "rgb(255,0,0)"
    }
  }, {
    "selector" : "node[UNIQUE_ID = 'cysJ']",
    "css" : {
      "background-color" : "rgb(255,0,0)"
    }
  }, {
    "selector" : "node[UNIQUE_ID = 'cysG']",
    "css" : {
      "background-color" : "rgb(255,0,0)"
    }
  }, {
    "selector" : "node[UNIQUE_ID = 'GO:0015031']",
    "css" : {
      "background-color" : "rgb(60,0,0)"
    }
  }, {
    "selector" : "node[UNIQUE_ID = 'glnA']",
    "css" : {
      "background-color" : "rgb(255,0,0)"
    }
  }, {
    "selector" : "node[UNIQUE_ID = 'cysA']",
    "css" : {
      "background-color" : "rgb(255,0,0)"
    }
  }, {
    "selector" : "node[UNIQUE_ID = 'agp']",
    "css" : {
      "background-color" : "rgb(255,0,0)"
    }
  }, {
    "selector" : "node[UNIQUE_ID = 'asmA']",
    "css" : {
      "background-color" : "rgb(255,0,0)"
    }
  }, {
    "selector" : "node[UNIQUE_ID = 'GO:0044711']",
    "css" : {
      "background-color" : "rgb(60,0,0)"
    }
  }, {
    "selector" : "node[UNIQUE_ID = 'mtlA']",
    "css" : {
      "background-color" : "rgb(255,0,0)"
    }
  }, {
    "selector" : "node[UNIQUE_ID = 'fecC']",
    "css" : {
      "background-color" : "rgb(255,0,0)"
    }
  }, {
    "selector" : "node[UNIQUE_ID = 'yejF']",
    "css" : {
      "background-color" : "rgb(255,0,0)"
    }
  }, {
    "selector" : "node[UNIQUE_ID = 'fecB']",
    "css" : {
      "background-color" : "rgb(255,0,0)"
    }
  }, {
    "selector" : "node[UNIQUE_ID = 'ydhF']",
    "css" : {
      "background-color" : "rgb(255,0,0)"
    }
  }, {
    "selector" : "node[UNIQUE_ID = 'fecA']",
    "css" : {
      "background-color" : "rgb(255,0,0)"
    }
  }, {
    "selector" : "node[UNIQUE_ID = 'nrdA']",
    "css" : {
      "background-color" : "rgb(255,0,0)"
    }
  }, {
    "selector" : "node[UNIQUE_ID = 'cysZ']",
    "css" : {
      "background-color" : "rgb(255,0,0)"
    }
  }, {
    "selector" : "node[UNIQUE_ID = 'ybdG']",
    "css" : {
      "background-color" : "rgb(255,0,0)"
    }
  }, {
    "selector" : "node[UNIQUE_ID = 'cadA']",
    "css" : {
      "background-color" : "rgb(255,0,0)"
    }
  }, {
    "selector" : "node[UNIQUE_ID = 'glmM']",
    "css" : {
      "background-color" : "rgb(255,0,0)"
    }
  }, {
    "selector" : "node[UNIQUE_ID = 'tolQ']",
    "css" : {
      "background-color" : "rgb(255,0,0)"
    }
  }, {
    "selector" : "node[UNIQUE_ID = 'tolR']",
    "css" : {
      "background-color" : "rgb(255,0,0)"
    }
  }, {
    "selector" : "node[UNIQUE_ID = 'epd']",
    "css" : {
      "background-color" : "rgb(255,0,0)"
    }
  }, {
    "selector" : "node[UNIQUE_ID = 'plsC']",
    "css" : {
      "background-color" : "rgb(255,0,0)"
    }
  }, {
    "selector" : "node[UNIQUE_ID = 'skp']",
    "css" : {
      "background-color" : "rgb(255,0,0)"
    }
  }, {
    "selector" : "node[UNIQUE_ID = 'wzzE']",
    "css" : {
      "background-color" : "rgb(255,0,0)"
    }
  }, {
    "selector" : "node[UNIQUE_ID = 'cysQ']",
    "css" : {
      "background-color" : "rgb(255,0,0)"
    }
  }, {
    "selector" : "node[UNIQUE_ID = 'acnB']",
    "css" : {
      "background-color" : "rgb(255,0,0)"
    }
  }, {
    "selector" : "node[UNIQUE_ID = 'glmS']",
    "css" : {
      "background-color" : "rgb(255,0,0)"
    }
  }, {
    "selector" : "node[UNIQUE_ID = 'wzzB']",
    "css" : {
      "background-color" : "rgb(255,0,0)"
    }
  }, {
    "selector" : "node[UNIQUE_ID = 'yejB']",
    "css" : {
      "background-color" : "rgb(255,0,0)"
    }
  }, {
    "selector" : "node[UNIQUE_ID = 'glmU']",
    "css" : {
      "background-color" : "rgb(255,0,0)"
    }
  }, {
    "selector" : "node[UNIQUE_ID = 'mdlB']",
    "css" : {
      "background-color" : "rgb(255,0,0)"
    }
  }, {
    "selector" : "node[UNIQUE_ID = 'menB']",
    "css" : {
      "background-color" : "rgb(255,0,0)"
    }
  }, {
    "selector" : "node[UNIQUE_ID = 'plsB']",
    "css" : {
      "background-color" : "rgb(255,0,0)"
    }
  }, {
    "selector" : "node[UNIQUE_ID = 'maeB']",
    "css" : {
      "background-color" : "rgb(255,0,0)"
    }
  }, {
    "selector" : "node[UNIQUE_ID = 'envZ']",
    "css" : {
      "background-color" : "rgb(255,0,0)"
    }
  }, {
    "selector" : "node[UNIQUE_ID = 'maeA']",
    "css" : {
      "background-color" : "rgb(255,0,0)"
    }
  }, {
    "selector" : "node[UNIQUE_ID = 'baeS']",
    "css" : {
      "background-color" : "rgb(255,0,0)"
    }
  }, {
    "selector" : "node[UNIQUE_ID = 'tolC']",
    "css" : {
      "background-color" : "rgb(255,0,0)"
    }
  }, {
    "selector" : "node[UNIQUE_ID = 'degP']",
    "css" : {
      "background-color" : "rgb(255,0,0)"
    }
  }, {
    "selector" : "node[UNIQUE_ID = 'tolA']",
    "css" : {
      "background-color" : "rgb(255,0,0)"
    }
  }, {
    "selector" : "node[UNIQUE_ID = 'tolB']",
    "css" : {
      "background-color" : "rgb(255,0,0)"
    }
  }, {
    "selector" : "node[UNIQUE_ID = 'frr']",
    "css" : {
      "background-color" : "rgb(255,0,0)"
    }
  }, {
    "selector" : "node[UNIQUE_ID = 'GO:0044724']",
    "css" : {
      "background-color" : "rgb(170,0,0)"
    }
  }, {
    "selector" : "node[UNIQUE_ID = 'GO:0044723']",
    "css" : {
      "background-color" : "rgb(60,0,0)"
    }
  }, {
    "selector" : "node[UNIQUE_ID = 'pykF']",
    "css" : {
      "background-color" : "rgb(255,0,0)"
    }
  }, {
    "selector" : "node[UNIQUE_ID = 'upp']",
    "css" : {
      "background-color" : "rgb(255,0,0)"
    }
  }, {
    "selector" : "node[UNIQUE_ID = 'nirB']",
    "css" : {
      "background-color" : "rgb(255,0,0)"
    }
  }, {
    "selector" : "node[UNIQUE_ID = 'lepA']",
    "css" : {
      "background-color" : "rgb(255,0,0)"
    }
  }, {
    "selector" : "node[UNIQUE_ID = 'lepB']",
    "css" : {
      "background-color" : "rgb(255,0,0)"
    }
  }, {
    "selector" : "node[UNIQUE_ID = 'ytfL']",
    "css" : {
      "background-color" : "rgb(255,0,0)"
    }
  }, {
    "selector" : "node[UNIQUE_ID = 'GO:0019752']",
    "css" : {
      "background-color" : "rgb(60,0,0)"
    }
  }, {
    "selector" : "node[UNIQUE_ID = 'poxB']",
    "css" : {
      "background-color" : "rgb(255,0,0)"
    }
  }, {
    "selector" : "node[UNIQUE_ID = 'ytfQ']",
    "css" : {
      "background-color" : "rgb(255,0,0)"
    }
  }, {
    "selector" : "node[UNIQUE_ID = 'nirC']",
    "css" : {
      "background-color" : "rgb(255,0,0)"
    }
  }, {
    "selector" : "node[UNIQUE_ID = 'guaC']",
    "css" : {
      "background-color" : "rgb(255,0,0)"
    }
  }, {
    "selector" : "node[UNIQUE_ID = 'alaC']",
    "css" : {
      "background-color" : "rgb(255,0,0)"
    }
  }, {
    "selector" : "node[UNIQUE_ID = 'fsr']",
    "css" : {
      "background-color" : "rgb(255,0,0)"
    }
  }, {
    "selector" : "node[UNIQUE_ID = 'glpA']",
    "css" : {
      "background-color" : "rgb(255,0,0)"
    }
  }, {
    "selector" : "node[UNIQUE_ID = 'alaA']",
    "css" : {
      "background-color" : "rgb(255,0,0)"
    }
  }, {
    "selector" : "node[UNIQUE_ID = 'glpB']",
    "css" : {
      "background-color" : "rgb(255,0,0)"
    }
  }, {
    "selector" : "node[UNIQUE_ID = 'tatE']",
    "css" : {
      "background-color" : "rgb(255,0,0)"
    }
  }, {
    "selector" : "node[UNIQUE_ID = 'glpC']",
    "css" : {
      "background-color" : "rgb(255,0,0)"
    }
  }, {
    "selector" : "node[UNIQUE_ID = 'glpD']",
    "css" : {
      "background-color" : "rgb(255,0,0)"
    }
  }, {
    "selector" : "node[UNIQUE_ID = 'tatC']",
    "css" : {
      "background-color" : "rgb(255,0,0)"
    }
  }, {
    "selector" : "node[UNIQUE_ID = 'glpF']",
    "css" : {
      "background-color" : "rgb(255,0,0)"
    }
  }, {
    "selector" : "node[UNIQUE_ID = 'tatA']",
    "css" : {
      "background-color" : "rgb(255,0,0)"
    }
  }, {
    "selector" : "node[UNIQUE_ID = 'tatB']",
    "css" : {
      "background-color" : "rgb(255,0,0)"
    }
  }, {
    "selector" : "node[UNIQUE_ID = 'alaS']",
    "css" : {
      "background-color" : "rgb(255,0,0)"
    }
  }, {
    "selector" : "node[UNIQUE_ID = 'GO:0006418']",
    "css" : {
      "background-color" : "rgb(60,0,0)"
    }
  }, {
    "selector" : "node[UNIQUE_ID = 'dacC']",
    "css" : {
      "background-color" : "rgb(255,0,0)"
    }
  }, {
    "selector" : "node[UNIQUE_ID = 'pgi']",
    "css" : {
      "background-color" : "rgb(255,0,0)"
    }
  }, {
    "selector" : "node[UNIQUE_ID = 'yadG']",
    "css" : {
      "background-color" : "rgb(255,0,0)"
    }
  }, {
    "selector" : "node[UNIQUE_ID = 'pgl']",
    "css" : {
      "background-color" : "rgb(255,0,0)"
    }
  }, {
    "selector" : "node[UNIQUE_ID = 'mgtA']",
    "css" : {
      "background-color" : "rgb(255,0,0)"
    }
  }, {
    "selector" : "node[UNIQUE_ID = 'dacA']",
    "css" : {
      "background-color" : "rgb(255,0,0)"
    }
  }, {
    "selector" : "node[UNIQUE_ID = 'pgk']",
    "css" : {
      "background-color" : "rgb(255,0,0)"
    }
  }, {
    "selector" : "node[UNIQUE_ID = 'pgm']",
    "css" : {
      "background-color" : "rgb(255,0,0)"
    }
  }, {
    "selector" : "node[UNIQUE_ID = 'ydjN']",
    "css" : {
      "background-color" : "rgb(255,0,0)"
    }
  }, {
    "selector" : "node[UNIQUE_ID = 'ydjA']",
    "css" : {
      "background-color" : "rgb(255,0,0)"
    }
  }, {
    "selector" : "node[UNIQUE_ID = 'guaA']",
    "css" : {
      "background-color" : "rgb(255,0,0)"
    }
  }, {
    "selector" : "node[UNIQUE_ID = 'guaB']",
    "css" : {
      "background-color" : "rgb(255,0,0)"
    }
  }, {
    "selector" : "node[UNIQUE_ID = 'atpF']",
    "css" : {
      "background-color" : "rgb(255,0,0)"
    }
  }, {
    "selector" : "node[UNIQUE_ID = 'ybeX']",
    "css" : {
      "background-color" : "rgb(255,0,0)"
    }
  }, {
    "selector" : "node[UNIQUE_ID = 'atpE']",
    "css" : {
      "background-color" : "rgb(255,0,0)"
    }
  }, {
    "selector" : "node[UNIQUE_ID = 'valS']",
    "css" : {
      "background-color" : "rgb(255,0,0)"
    }
  }, {
    "selector" : "node[UNIQUE_ID = 'atpH']",
    "css" : {
      "background-color" : "rgb(255,0,0)"
    }
  }, {
    "selector" : "node[UNIQUE_ID = 'dps']",
    "css" : {
      "background-color" : "rgb(255,0,0)"
    }
  }, {
    "selector" : "node[UNIQUE_ID = 'atpG']",
    "css" : {
      "background-color" : "rgb(255,0,0)"
    }
  }, {
    "selector" : "node[UNIQUE_ID = 'nadE']",
    "css" : {
      "background-color" : "rgb(255,0,0)"
    }
  }, {
    "selector" : "node[UNIQUE_ID = 'GO:0008610']",
    "css" : {
      "background-color" : "rgb(60,0,0)"
    }
  }, {
    "selector" : "node[UNIQUE_ID = 'atpB']",
    "css" : {
      "background-color" : "rgb(255,0,0)"
    }
  }, {
    "selector" : "node[UNIQUE_ID = 'atpA']",
    "css" : {
      "background-color" : "rgb(255,0,0)"
    }
  }, {
    "selector" : "node[UNIQUE_ID = 'atpD']",
    "css" : {
      "background-color" : "rgb(255,0,0)"
    }
  }, {
    "selector" : "node[UNIQUE_ID = 'GO:0006793']",
    "css" : {
      "background-color" : "rgb(60,0,0)"
    }
  }, {
    "selector" : "node[UNIQUE_ID = 'atpC']",
    "css" : {
      "background-color" : "rgb(255,0,0)"
    }
  }, {
    "selector" : "node[UNIQUE_ID = 'dsdX']",
    "css" : {
      "background-color" : "rgb(255,0,0)"
    }
  }, {
    "selector" : "node[UNIQUE_ID = 'GO:0006796']",
    "css" : {
      "background-color" : "rgb(60,0,0)"
    }
  }, {
    "selector" : "node[UNIQUE_ID = 'ndh']",
    "css" : {
      "background-color" : "rgb(255,0,0)"
    }
  }, {
    "selector" : "node[UNIQUE_ID = 'ndk']",
    "css" : {
      "background-color" : "rgb(255,0,0)"
    }
  }, {
    "selector" : "node[UNIQUE_ID = 'ydiJ']",
    "css" : {
      "background-color" : "rgb(255,0,0)"
    }
  }, {
    "selector" : "node[UNIQUE_ID = 'kdsA']",
    "css" : {
      "background-color" : "rgb(255,0,0)"
    }
  }, {
    "selector" : "node[UNIQUE_ID = 'plsX']",
    "css" : {
      "background-color" : "rgb(255,0,0)"
    }
  }, {
    "selector" : "node[UNIQUE_ID = 'glnP']",
    "css" : {
      "background-color" : "rgb(255,0,0)"
    }
  }, {
    "selector" : "node[UNIQUE_ID = 'glnQ']",
    "css" : {
      "background-color" : "rgb(255,0,0)"
    }
  }, {
    "selector" : "node[UNIQUE_ID = 'kdsB']",
    "css" : {
      "background-color" : "rgb(255,0,0)"
    }
  }, {
    "selector" : "node[UNIQUE_ID = 'glnS']",
    "css" : {
      "background-color" : "rgb(255,0,0)"
    }
  }, {
    "selector" : "node[UNIQUE_ID = 'tpx']",
    "css" : {
      "background-color" : "rgb(255,0,0)"
    }
  }, {
    "selector" : "node[UNIQUE_ID = 'nagE']",
    "css" : {
      "background-color" : "rgb(255,0,0)"
    }
  }, {
    "selector" : "node[UNIQUE_ID = 'aroG']",
    "css" : {
      "background-color" : "rgb(255,0,0)"
    }
  }, {
    "selector" : "node[UNIQUE_ID = 'aroF']",
    "css" : {
      "background-color" : "rgb(255,0,0)"
    }
  }, {
    "selector" : "node[UNIQUE_ID = 'leuS']",
    "css" : {
      "background-color" : "rgb(255,0,0)"
    }
  }, {
    "selector" : "node[UNIQUE_ID = 'nuoC']",
    "css" : {
      "background-color" : "rgb(255,0,0)"
    }
  }, {
    "selector" : "node[UNIQUE_ID = 'aroC']",
    "css" : {
      "background-color" : "rgb(255,0,0)"
    }
  }, {
    "selector" : "node[UNIQUE_ID = 'nuoB']",
    "css" : {
      "background-color" : "rgb(255,0,0)"
    }
  }, {
    "selector" : "node[UNIQUE_ID = 'aroB']",
    "css" : {
      "background-color" : "rgb(255,0,0)"
    }
  }, {
    "selector" : "node[UNIQUE_ID = 'nuoA']",
    "css" : {
      "background-color" : "rgb(255,0,0)"
    }
  }, {
    "selector" : "node[UNIQUE_ID = 'nuoG']",
    "css" : {
      "background-color" : "rgb(255,0,0)"
    }
  }, {
    "selector" : "node[UNIQUE_ID = 'GO:0006006']",
    "css" : {
      "background-color" : "rgb(255,0,0)"
    }
  }, {
    "selector" : "node[UNIQUE_ID = 'GO:0098660']",
    "css" : {
      "background-color" : "rgb(170,0,0)"
    }
  }, {
    "selector" : "node[UNIQUE_ID = 'nuoF']",
    "css" : {
      "background-color" : "rgb(255,0,0)"
    }
  }, {
    "selector" : "node[UNIQUE_ID = 'murG']",
    "css" : {
      "background-color" : "rgb(255,0,0)"
    }
  }, {
    "selector" : "node[UNIQUE_ID = 'nuoE']",
    "css" : {
      "background-color" : "rgb(255,0,0)"
    }
  }, {
    "selector" : "node[UNIQUE_ID = 'phoQ']",
    "css" : {
      "background-color" : "rgb(255,0,0)"
    }
  }, {
    "selector" : "node[UNIQUE_ID = 'ybhG']",
    "css" : {
      "background-color" : "rgb(255,0,0)"
    }
  }, {
    "selector" : "node[UNIQUE_ID = 'fbaB']",
    "css" : {
      "background-color" : "rgb(255,0,0)"
    }
  }, {
    "selector" : "node[UNIQUE_ID = 'fbaA']",
    "css" : {
      "background-color" : "rgb(255,0,0)"
    }
  }, {
    "selector" : "node[UNIQUE_ID = 'GO:0016051']",
    "css" : {
      "background-color" : "rgb(255,0,0)"
    }
  }, {
    "selector" : "node[UNIQUE_ID = 'GO:0016052']",
    "css" : {
      "background-color" : "rgb(170,0,0)"
    }
  }, {
    "selector" : "node[UNIQUE_ID = 'GO:0098655']",
    "css" : {
      "background-color" : "rgb(255,0,0)"
    }
  }, {
    "selector" : "node[UNIQUE_ID = 'pfkA']",
    "css" : {
      "background-color" : "rgb(255,0,0)"
    }
  }, {
    "selector" : "node[UNIQUE_ID = 'lamB']",
    "css" : {
      "background-color" : "rgb(255,0,0)"
    }
  }, {
    "selector" : "node[UNIQUE_ID = 'acrA']",
    "css" : {
      "background-color" : "rgb(255,0,0)"
    }
  }, {
    "selector" : "node[UNIQUE_ID = 'etk']",
    "css" : {
      "background-color" : "rgb(255,0,0)"
    }
  }, {
    "selector" : "node[UNIQUE_ID = 'acrB']",
    "css" : {
      "background-color" : "rgb(255,0,0)"
    }
  }, {
    "selector" : "node[UNIQUE_ID = 'GO:0044802']",
    "css" : {
      "background-color" : "rgb(60,0,0)"
    }
  }, {
    "selector" : "node[UNIQUE_ID = 'yoaE']",
    "css" : {
      "background-color" : "rgb(255,0,0)"
    }
  }, {
    "selector" : "node[UNIQUE_ID = 'aspC']",
    "css" : {
      "background-color" : "rgb(255,0,0)"
    }
  }, {
    "selector" : "node[UNIQUE_ID = 'yciS']",
    "css" : {
      "background-color" : "rgb(255,0,0)"
    }
  }, {
    "selector" : "node[UNIQUE_ID = 'aspA']",
    "css" : {
      "background-color" : "rgb(255,0,0)"
    }
  }, {
    "selector" : "node[UNIQUE_ID = 'acpP']",
    "css" : {
      "background-color" : "rgb(255,0,0)"
    }
  }, {
    "selector" : "node[UNIQUE_ID = 'mdh']",
    "css" : {
      "background-color" : "rgb(255,0,0)"
    }
  }, {
    "selector" : "node[UNIQUE_ID = 'glpK']",
    "css" : {
      "background-color" : "rgb(255,0,0)"
    }
  }, {
    "selector" : "node[UNIQUE_ID = 'ybgI']",
    "css" : {
      "background-color" : "rgb(255,0,0)"
    }
  }, {
    "selector" : "node[UNIQUE_ID = 'GO:0098662']",
    "css" : {
      "background-color" : "rgb(170,0,0)"
    }
  }, {
    "selector" : "node[UNIQUE_ID = 'dadA']",
    "css" : {
      "background-color" : "rgb(255,0,0)"
    }
  }, {
    "selector" : "node[UNIQUE_ID = 'glpQ']",
    "css" : {
      "background-color" : "rgb(255,0,0)"
    }
  }, {
    "selector" : "node[UNIQUE_ID = 'yciM']",
    "css" : {
      "background-color" : "rgb(255,0,0)"
    }
  }, {
    "selector" : "node[UNIQUE_ID = 'gntT']",
    "css" : {
      "background-color" : "rgb(255,0,0)"
    }
  }, {
    "selector" : "node[UNIQUE_ID = 'aspS']",
    "css" : {
      "background-color" : "rgb(255,0,0)"
    }
  }, {
    "selector" : "node[UNIQUE_ID = 'glpT']",
    "css" : {
      "background-color" : "rgb(255,0,0)"
    }
  }, {
    "selector" : "node[UNIQUE_ID = 'kduD']",
    "css" : {
      "background-color" : "rgb(255,0,0)"
    }
  }, {
    "selector" : "node[UNIQUE_ID = 'kduI']",
    "css" : {
      "background-color" : "rgb(255,0,0)"
    }
  }, {
    "selector" : "node[UNIQUE_ID = 'malK']",
    "css" : {
      "background-color" : "rgb(255,0,0)"
    }
  }, {
    "selector" : "node[UNIQUE_ID = 'metN']",
    "css" : {
      "background-color" : "rgb(255,0,0)"
    }
  }, {
    "selector" : "node[UNIQUE_ID = 'gltA']",
    "css" : {
      "background-color" : "rgb(255,0,0)"
    }
  }, {
    "selector" : "node[UNIQUE_ID = 'gltB']",
    "css" : {
      "background-color" : "rgb(255,0,0)"
    }
  }, {
    "selector" : "node[UNIQUE_ID = 'gltD']",
    "css" : {
      "background-color" : "rgb(255,0,0)"
    }
  }, {
    "selector" : "node[UNIQUE_ID = 'metQ']",
    "css" : {
      "background-color" : "rgb(255,0,0)"
    }
  }, {
    "selector" : "node[UNIQUE_ID = 'tsf']",
    "css" : {
      "background-color" : "rgb(255,0,0)"
    }
  }, {
    "selector" : "node[UNIQUE_ID = 'pka']",
    "css" : {
      "background-color" : "rgb(255,0,0)"
    }
  }, {
    "selector" : "node[UNIQUE_ID = 'malP']",
    "css" : {
      "background-color" : "rgb(255,0,0)"
    }
  }, {
    "selector" : "node[UNIQUE_ID = 'gltL']",
    "css" : {
      "background-color" : "rgb(255,0,0)"
    }
  }, {
    "selector" : "node[UNIQUE_ID = 'betT']",
    "css" : {
      "background-color" : "rgb(255,0,0)"
    }
  }, {
    "selector" : "node[UNIQUE_ID = 'malT']",
    "css" : {
      "background-color" : "rgb(255,0,0)"
    }
  }, {
    "selector" : "node[UNIQUE_ID = 'mlaE']",
    "css" : {
      "background-color" : "rgb(255,0,0)"
    }
  }, {
    "selector" : "node[UNIQUE_ID = 'mlaD']",
    "css" : {
      "background-color" : "rgb(255,0,0)"
    }
  }, {
    "selector" : "node[UNIQUE_ID = 'lldD']",
    "css" : {
      "background-color" : "rgb(255,0,0)"
    }
  }, {
    "selector" : "node[UNIQUE_ID = 'mlaF']",
    "css" : {
      "background-color" : "rgb(255,0,0)"
    }
  }, {
    "selector" : "node[UNIQUE_ID = 'deoD']",
    "css" : {
      "background-color" : "rgb(255,0,0)"
    }
  }, {
    "selector" : "node[UNIQUE_ID = 'metG']",
    "css" : {
      "background-color" : "rgb(255,0,0)"
    }
  }, {
    "selector" : "node[UNIQUE_ID = 'tsx']",
    "css" : {
      "background-color" : "rgb(255,0,0)"
    }
  }, {
    "selector" : "node[UNIQUE_ID = 'bamD']",
    "css" : {
      "background-color" : "rgb(255,0,0)"
    }
  }, {
    "selector" : "node[UNIQUE_ID = 'bamE']",
    "css" : {
      "background-color" : "rgb(255,0,0)"
    }
  }, {
    "selector" : "node[UNIQUE_ID = 'deoB']",
    "css" : {
      "background-color" : "rgb(255,0,0)"
    }
  }, {
    "selector" : "node[UNIQUE_ID = 'bamB']",
    "css" : {
      "background-color" : "rgb(255,0,0)"
    }
  }, {
    "selector" : "node[UNIQUE_ID = 'deoC']",
    "css" : {
      "background-color" : "rgb(255,0,0)"
    }
  }, {
    "selector" : "node[UNIQUE_ID = 'bamC']",
    "css" : {
      "background-color" : "rgb(255,0,0)"
    }
  }, {
    "selector" : "node[UNIQUE_ID = 'metK']",
    "css" : {
      "background-color" : "rgb(255,0,0)"
    }
  }, {
    "selector" : "node[UNIQUE_ID = 'deoA']",
    "css" : {
      "background-color" : "rgb(255,0,0)"
    }
  }, {
    "selector" : "node[UNIQUE_ID = 'bamA']",
    "css" : {
      "background-color" : "rgb(255,0,0)"
    }
  }, {
    "selector" : "node[UNIQUE_ID = 'brnQ']",
    "css" : {
      "background-color" : "rgb(255,0,0)"
    }
  }, {
    "selector" : "node[UNIQUE_ID = 'malE']",
    "css" : {
      "background-color" : "rgb(255,0,0)"
    }
  }, {
    "selector" : "node[UNIQUE_ID = 'metI']",
    "css" : {
      "background-color" : "rgb(255,0,0)"
    }
  }, {
    "selector" : "node[UNIQUE_ID = 'crr']",
    "css" : {
      "background-color" : "rgb(255,0,0)"
    }
  }, {
    "selector" : "node[UNIQUE_ID = 'aldB']",
    "css" : {
      "background-color" : "rgb(255,0,0)"
    }
  }, {
    "selector" : "node[UNIQUE_ID = 'ynaI']",
    "css" : {
      "background-color" : "rgb(255,0,0)"
    }
  }, {
    "selector" : "node[UNIQUE_ID = 'aldA']",
    "css" : {
      "background-color" : "rgb(255,0,0)"
    }
  }, {
    "selector" : "node[UNIQUE_ID = 'GO:0008653']",
    "css" : {
      "background-color" : "rgb(255,0,0)"
    }
  }, {
    "selector" : "node[UNIQUE_ID = 'nupC']",
    "css" : {
      "background-color" : "rgb(255,0,0)"
    }
  }, {
    "selector" : "node[UNIQUE_ID = 'pyrG']",
    "css" : {
      "background-color" : "rgb(255,0,0)"
    }
  }, {
    "selector" : "node[UNIQUE_ID = 'nupG']",
    "css" : {
      "background-color" : "rgb(255,0,0)"
    }
  }, {
    "selector" : "node[UNIQUE_ID = 'pyrC']",
    "css" : {
      "background-color" : "rgb(255,0,0)"
    }
  }, {
    "selector" : "node[UNIQUE_ID = 'GO:0042886']",
    "css" : {
      "background-color" : "rgb(255,0,0)"
    }
  }, {
    "selector" : "node[UNIQUE_ID = 'pyrD']",
    "css" : {
      "background-color" : "rgb(255,0,0)"
    }
  }, {
    "selector" : "node[UNIQUE_ID = 'nuoK']",
    "css" : {
      "background-color" : "rgb(255,0,0)"
    }
  }, {
    "selector" : "node[UNIQUE_ID = 'trxA']",
    "css" : {
      "background-color" : "rgb(255,0,0)"
    }
  }, {
    "selector" : "node[UNIQUE_ID = 'nuoI']",
    "css" : {
      "background-color" : "rgb(255,0,0)"
    }
  }, {
    "selector" : "node[UNIQUE_ID = 'nuoH']",
    "css" : {
      "background-color" : "rgb(255,0,0)"
    }
  }, {
    "selector" : "node[UNIQUE_ID = 'roxA']",
    "css" : {
      "background-color" : "rgb(255,0,0)"
    }
  }, {
    "selector" : "node[UNIQUE_ID = 'ldtB']",
    "css" : {
      "background-color" : "rgb(255,0,0)"
    }
  }, {
    "selector" : "node[UNIQUE_ID = 'kbl']",
    "css" : {
      "background-color" : "rgb(255,0,0)"
    }
  }, {
    "selector" : "node[UNIQUE_ID = 'nuoN']",
    "css" : {
      "background-color" : "rgb(255,0,0)"
    }
  }, {
    "selector" : "node[UNIQUE_ID = 'nuoL']",
    "css" : {
      "background-color" : "rgb(255,0,0)"
    }
  }, {
    "selector" : "node[UNIQUE_ID = 'pflB']",
    "css" : {
      "background-color" : "rgb(255,0,0)"
    }
  }, {
    "selector" : "node[UNIQUE_ID = 'trxB']",
    "css" : {
      "background-color" : "rgb(255,0,0)"
    }
  }, {
    "selector" : "node[UNIQUE_ID = 'betA']",
    "css" : {
      "background-color" : "rgb(255,0,0)"
    }
  }, {
    "selector" : "node[UNIQUE_ID = 'gudD']",
    "css" : {
      "background-color" : "rgb(255,0,0)"
    }
  }, {
    "selector" : "node[UNIQUE_ID = 'pflA']",
    "css" : {
      "background-color" : "rgb(255,0,0)"
    }
  }, {
    "selector" : "node[UNIQUE_ID = 'lpoA']",
    "css" : {
      "background-color" : "rgb(255,0,0)"
    }
  }, {
    "selector" : "node[UNIQUE_ID = 'GO:0006163']",
    "css" : {
      "background-color" : "rgb(60,0,0)"
    }
  }, {
    "selector" : "node[UNIQUE_ID = 'lpoB']",
    "css" : {
      "background-color" : "rgb(255,0,0)"
    }
  }, {
    "selector" : "node[UNIQUE_ID = 'msrA']",
    "css" : {
      "background-color" : "rgb(255,0,0)"
    }
  }, {
    "selector" : "node[UNIQUE_ID = 'amiD']",
    "css" : {
      "background-color" : "rgb(255,0,0)"
    }
  }, {
    "selector" : "node[UNIQUE_ID = 'GO:0009312']",
    "css" : {
      "background-color" : "rgb(60,0,0)"
    }
  }, {
    "selector" : "node[UNIQUE_ID = 'GO:0009311']",
    "css" : {
      "background-color" : "rgb(170,0,0)"
    }
  }, {
    "selector" : "node[UNIQUE_ID = 'manY']",
    "css" : {
      "background-color" : "rgb(255,0,0)"
    }
  }, {
    "selector" : "node[UNIQUE_ID = 'fabI']",
    "css" : {
      "background-color" : "rgb(255,0,0)"
    }
  }, {
    "selector" : "node[UNIQUE_ID = 'manX']",
    "css" : {
      "background-color" : "rgb(255,0,0)"
    }
  }, {
    "selector" : "node[UNIQUE_ID = 'fabG']",
    "css" : {
      "background-color" : "rgb(255,0,0)"
    }
  }, {
    "selector" : "node[UNIQUE_ID = 'kch']",
    "css" : {
      "background-color" : "rgb(255,0,0)"
    }
  }, {
    "selector" : "node[UNIQUE_ID = 'sucC']",
    "css" : {
      "background-color" : "rgb(255,0,0)"
    }
  }, {
    "selector" : "node[UNIQUE_ID = 'katE']",
    "css" : {
      "background-color" : "rgb(255,0,0)"
    }
  }, {
    "selector" : "node[UNIQUE_ID = 'sucD']",
    "css" : {
      "background-color" : "rgb(255,0,0)"
    }
  }, {
    "selector" : "node[UNIQUE_ID = 'sucA']",
    "css" : {
      "background-color" : "rgb(255,0,0)"
    }
  }, {
    "selector" : "node[UNIQUE_ID = 'sucB']",
    "css" : {
      "background-color" : "rgb(255,0,0)"
    }
  }, {
    "selector" : "node[UNIQUE_ID = 'mdtA']",
    "css" : {
      "background-color" : "rgb(255,0,0)"
    }
  }, {
    "selector" : "node[UNIQUE_ID = 'frdA']",
    "css" : {
      "background-color" : "rgb(255,0,0)"
    }
  }, {
    "selector" : "node[UNIQUE_ID = 'frdB']",
    "css" : {
      "background-color" : "rgb(255,0,0)"
    }
  }, {
    "selector" : "node[UNIQUE_ID = 'frdC']",
    "css" : {
      "background-color" : "rgb(255,0,0)"
    }
  }, {
    "selector" : "node[UNIQUE_ID = 'katG']",
    "css" : {
      "background-color" : "rgb(255,0,0)"
    }
  }, {
    "selector" : "node[UNIQUE_ID = 'mdtE']",
    "css" : {
      "background-color" : "rgb(255,0,0)"
    }
  }, {
    "selector" : "node[UNIQUE_ID = 'fabZ']",
    "css" : {
      "background-color" : "rgb(255,0,0)"
    }
  }, {
    "selector" : "node[UNIQUE_ID = 'secY']",
    "css" : {
      "background-color" : "rgb(255,0,0)"
    }
  }, {
    "selector" : "node[UNIQUE_ID = 'secF']",
    "css" : {
      "background-color" : "rgb(255,0,0)"
    }
  }, {
    "selector" : "node[UNIQUE_ID = 'secE']",
    "css" : {
      "background-color" : "rgb(255,0,0)"
    }
  }, {
    "selector" : "node[UNIQUE_ID = 'secG']",
    "css" : {
      "background-color" : "rgb(255,0,0)"
    }
  }, {
    "selector" : "node[UNIQUE_ID = 'secB']",
    "css" : {
      "background-color" : "rgb(255,0,0)"
    }
  }, {
    "selector" : "node[UNIQUE_ID = 'apt']",
    "css" : {
      "background-color" : "rgb(255,0,0)"
    }
  }, {
    "selector" : "node[UNIQUE_ID = 'secA']",
    "css" : {
      "background-color" : "rgb(255,0,0)"
    }
  }, {
    "selector" : "node[UNIQUE_ID = 'preT']",
    "css" : {
      "background-color" : "rgb(255,0,0)"
    }
  }, {
    "selector" : "node[UNIQUE_ID = 'secD']",
    "css" : {
      "background-color" : "rgb(255,0,0)"
    }
  }, {
    "selector" : "node[UNIQUE_ID = 'sdaC']",
    "css" : {
      "background-color" : "rgb(255,0,0)"
    }
  }, {
    "selector" : "node[UNIQUE_ID = 'lolC']",
    "css" : {
      "background-color" : "rgb(255,0,0)"
    }
  }, {
    "selector" : "node[UNIQUE_ID = 'lolD']",
    "css" : {
      "background-color" : "rgb(255,0,0)"
    }
  }, {
    "selector" : "node[UNIQUE_ID = 'prfB']",
    "css" : {
      "background-color" : "rgb(255,0,0)"
    }
  }, {
    "selector" : "node[UNIQUE_ID = 'GO:0009201']",
    "css" : {
      "background-color" : "rgb(255,0,0)"
    }
  }, {
    "selector" : "node[UNIQUE_ID = 'lolB']",
    "css" : {
      "background-color" : "rgb(255,0,0)"
    }
  }, {
    "selector" : "node[UNIQUE_ID = 'lolE']",
    "css" : {
      "background-color" : "rgb(255,0,0)"
    }
  }, {
    "selector" : "node[UNIQUE_ID = 'yncD']",
    "css" : {
      "background-color" : "rgb(255,0,0)"
    }
  }, {
    "selector" : "node[UNIQUE_ID = 'fabF']",
    "css" : {
      "background-color" : "rgb(255,0,0)"
    }
  }, {
    "selector" : "node[UNIQUE_ID = 'gltP']",
    "css" : {
      "background-color" : "rgb(255,0,0)"
    }
  }, {
    "selector" : "node[UNIQUE_ID = 'pitA']",
    "css" : {
      "background-color" : "rgb(255,0,0)"
    }
  }, {
    "selector" : "node[UNIQUE_ID = 'pnp']",
    "css" : {
      "background-color" : "rgb(255,0,0)"
    }
  }, {
    "selector" : "node[UNIQUE_ID = 'malX']",
    "css" : {
      "background-color" : "rgb(255,0,0)"
    }
  }, {
    "selector" : "node[UNIQUE_ID = 'fabB']",
    "css" : {
      "background-color" : "rgb(255,0,0)"
    }
  }, {
    "selector" : "node[UNIQUE_ID = 'fabA']",
    "css" : {
      "background-color" : "rgb(255,0,0)"
    }
  }, {
    "selector" : "node[UNIQUE_ID = 'gltX']",
    "css" : {
      "background-color" : "rgb(255,0,0)"
    }
  }, {
    "selector" : "node[UNIQUE_ID = 'acuI']",
    "css" : {
      "background-color" : "rgb(255,0,0)"
    }
  }, {
    "selector" : "node[UNIQUE_ID = 'dnaK']",
    "css" : {
      "background-color" : "rgb(255,0,0)"
    }
  }, {
    "selector" : "node[UNIQUE_ID = 'dnaJ']",
    "css" : {
      "background-color" : "rgb(255,0,0)"
    }
  }, {
    "selector" : "node[UNIQUE_ID = 'GO:0034613']",
    "css" : {
      "background-color" : "rgb(60,0,0)"
    }
  }, {
    "selector" : "node[UNIQUE_ID = 'pgpC']",
    "css" : {
      "background-color" : "rgb(255,0,0)"
    }
  }, {
    "selector" : "node[UNIQUE_ID = 'GO:0030258']",
    "css" : {
      "background-color" : "rgb(255,0,0)"
    }
  }, {
    "selector" : "node[UNIQUE_ID = 'thiI']",
    "css" : {
      "background-color" : "rgb(255,0,0)"
    }
  }, {
    "selector" : "node[UNIQUE_ID = 'gdhA']",
    "css" : {
      "background-color" : "rgb(255,0,0)"
    }
  }, {
    "selector" : "node[UNIQUE_ID = 'fadR']",
    "css" : {
      "background-color" : "rgb(255,0,0)"
    }
  }, {
    "selector" : "node[UNIQUE_ID = 'GO:0042278']",
    "css" : {
      "background-color" : "rgb(60,0,0)"
    }
  }, {
    "selector" : "node[UNIQUE_ID = 'gabD']",
    "css" : {
      "background-color" : "rgb(255,0,0)"
    }
  }, {
    "selector" : "node[UNIQUE_ID = 'ynfE']",
    "css" : {
      "background-color" : "rgb(255,0,0)"
    }
  }, {
    "selector" : "node[UNIQUE_ID = 'fadL']",
    "css" : {
      "background-color" : "rgb(255,0,0)"
    }
  }, {
    "selector" : "node[UNIQUE_ID = 'ynfF']",
    "css" : {
      "background-color" : "rgb(255,0,0)"
    }
  }, {
    "selector" : "node[UNIQUE_ID = 'dtpA']",
    "css" : {
      "background-color" : "rgb(255,0,0)"
    }
  }, {
    "selector" : "node[UNIQUE_ID = 'ynfG']",
    "css" : {
      "background-color" : "rgb(255,0,0)"
    }
  }, {
    "selector" : "node[UNIQUE_ID = 'fadJ']",
    "css" : {
      "background-color" : "rgb(255,0,0)"
    }
  }, {
    "selector" : "node[UNIQUE_ID = 'fadI']",
    "css" : {
      "background-color" : "rgb(255,0,0)"
    }
  }, {
    "selector" : "node[UNIQUE_ID = 'dusA']",
    "css" : {
      "background-color" : "rgb(255,0,0)"
    }
  }, {
    "selector" : "node[UNIQUE_ID = 'pgsA']",
    "css" : {
      "background-color" : "rgb(255,0,0)"
    }
  }, {
    "selector" : "node[UNIQUE_ID = 'GO:0009408']",
    "css" : {
      "background-color" : "rgb(255,0,0)"
    }
  }, {
    "selector" : "node[UNIQUE_ID = 'opgG']",
    "css" : {
      "background-color" : "rgb(255,0,0)"
    }
  }, {
    "selector" : "node[UNIQUE_ID = 'GO:0010876']",
    "css" : {
      "background-color" : "rgb(60,0,0)"
    }
  }, {
    "selector" : "node[UNIQUE_ID = 'dxs']",
    "css" : {
      "background-color" : "rgb(255,0,0)"
    }
  }, {
    "selector" : "node[UNIQUE_ID = 'ppa']",
    "css" : {
      "background-color" : "rgb(255,0,0)"
    }
  }, {
    "selector" : "node[UNIQUE_ID = 'artP']",
    "css" : {
      "background-color" : "rgb(255,0,0)"
    }
  }, {
    "selector" : "node[UNIQUE_ID = 'ppc']",
    "css" : {
      "background-color" : "rgb(255,0,0)"
    }
  }, {
    "selector" : "node[UNIQUE_ID = 'artQ']",
    "css" : {
      "background-color" : "rgb(255,0,0)"
    }
  }, {
    "selector" : "node[UNIQUE_ID = 'opgB']",
    "css" : {
      "background-color" : "rgb(255,0,0)"
    }
  }, {
    "selector" : "node[UNIQUE_ID = 'osmC']",
    "css" : {
      "background-color" : "rgb(255,0,0)"
    }
  }, {
    "selector" : "node[UNIQUE_ID = 'fadE']",
    "css" : {
      "background-color" : "rgb(255,0,0)"
    }
  }, {
    "selector" : "node[UNIQUE_ID = 'manZ']",
    "css" : {
      "background-color" : "rgb(255,0,0)"
    }
  }, {
    "selector" : "node[UNIQUE_ID = 'fadD']",
    "css" : {
      "background-color" : "rgb(255,0,0)"
    }
  }, {
    "selector" : "node[UNIQUE_ID = 'fadB']",
    "css" : {
      "background-color" : "rgb(255,0,0)"
    }
  }, {
    "selector" : "node[UNIQUE_ID = 'GO:0019693']",
    "css" : {
      "background-color" : "rgb(60,0,0)"
    }
  }, {
    "selector" : "node[UNIQUE_ID = 'fadA']",
    "css" : {
      "background-color" : "rgb(255,0,0)"
    }
  }, {
    "selector" : "node[UNIQUE_ID = 'GO:0055114']",
    "css" : {
      "background-color" : "rgb(60,0,0)"
    }
  }, {
    "selector" : "node[UNIQUE_ID = 'GO:0071702']",
    "css" : {
      "background-color" : "rgb(170,0,0)"
    }
  }, {
    "selector" : "node[UNIQUE_ID = 'GO:0046939']",
    "css" : {
      "background-color" : "rgb(60,0,0)"
    }
  }, {
    "selector" : "node[UNIQUE_ID = 'ghrB']",
    "css" : {
      "background-color" : "rgb(255,0,0)"
    }
  }, {
    "selector" : "node[UNIQUE_ID = 'tdcE']",
    "css" : {
      "background-color" : "rgb(255,0,0)"
    }
  }, {
    "selector" : "node[UNIQUE_ID = 'tdcC']",
    "css" : {
      "background-color" : "rgb(255,0,0)"
    }
  }, {
    "selector" : "node[UNIQUE_ID = 'mppA']",
    "css" : {
      "background-color" : "rgb(255,0,0)"
    }
  }, {
    "selector" : "node[UNIQUE_ID = 'gadA']",
    "css" : {
      "background-color" : "rgb(255,0,0)"
    }
  }, {
    "selector" : "node[UNIQUE_ID = 'tdcD']",
    "css" : {
      "background-color" : "rgb(255,0,0)"
    }
  }, {
    "selector" : "node[UNIQUE_ID = 'GO:0009116']",
    "css" : {
      "background-color" : "rgb(60,0,0)"
    }
  }, {
    "selector" : "node[UNIQUE_ID = 'gadC']",
    "css" : {
      "background-color" : "rgb(255,0,0)"
    }
  }, {
    "selector" : "node[UNIQUE_ID = 'suhB']",
    "css" : {
      "background-color" : "rgb(255,0,0)"
    }
  }, {
    "selector" : "node[UNIQUE_ID = 'GO:0042455']",
    "css" : {
      "background-color" : "rgb(255,0,0)"
    }
  }, {
    "selector" : "node[UNIQUE_ID = 'GO:0009119']",
    "css" : {
      "background-color" : "rgb(60,0,0)"
    }
  }, {
    "selector" : "node[UNIQUE_ID = 'GO:0009117']",
    "css" : {
      "background-color" : "rgb(60,0,0)"
    }
  }, {
    "selector" : "node[UNIQUE_ID = 'tdcB']",
    "css" : {
      "background-color" : "rgb(255,0,0)"
    }
  }, {
    "selector" : "node[UNIQUE_ID = 'fhuE']",
    "css" : {
      "background-color" : "rgb(255,0,0)"
    }
  }, {
    "selector" : "node[UNIQUE_ID = 'feoB']",
    "css" : {
      "background-color" : "rgb(255,0,0)"
    }
  }, {
    "selector" : "node[UNIQUE_ID = 'fhuC']",
    "css" : {
      "background-color" : "rgb(255,0,0)"
    }
  }, {
    "selector" : "node[UNIQUE_ID = 'barA']",
    "css" : {
      "background-color" : "rgb(255,0,0)"
    }
  }, {
    "selector" : "node[UNIQUE_ID = 'GO:0006091']",
    "css" : {
      "background-color" : "rgb(60,0,0)"
    }
  }, {
    "selector" : "node[UNIQUE_ID = 'pepQ']",
    "css" : {
      "background-color" : "rgb(255,0,0)"
    }
  }, {
    "selector" : "node[UNIQUE_ID = 'GO:0009244']",
    "css" : {
      "background-color" : "rgb(60,0,0)"
    }
  }, {
    "selector" : "node[UNIQUE_ID = 'mlc']",
    "css" : {
      "background-color" : "rgb(255,0,0)"
    }
  }, {
    "selector" : "node[UNIQUE_ID = 'GO:0006096']",
    "css" : {
      "background-color" : "rgb(60,0,0)"
    }
  }, {
    "selector" : "node[UNIQUE_ID = 'pepN']",
    "css" : {
      "background-color" : "rgb(255,0,0)"
    }
  }, {
    "selector" : "node[UNIQUE_ID = 'GO:0006099']",
    "css" : {
      "background-color" : "rgb(170,0,0)"
    }
  }, {
    "selector" : "node[UNIQUE_ID = 'GO:0044765']",
    "css" : {
      "background-color" : "rgb(60,0,0)"
    }
  }, {
    "selector" : "node[UNIQUE_ID = 'pepT']",
    "css" : {
      "background-color" : "rgb(255,0,0)"
    }
  }, {
    "selector" : "node[UNIQUE_ID = 'GO:0043436']",
    "css" : {
      "background-color" : "rgb(60,0,0)"
    }
  }, {
    "selector" : "node[UNIQUE_ID = 'glyS']",
    "css" : {
      "background-color" : "rgb(255,0,0)"
    }
  }, {
    "selector" : "node[UNIQUE_ID = 'pepA']",
    "css" : {
      "background-color" : "rgb(255,0,0)"
    }
  }, {
    "selector" : "node[UNIQUE_ID = 'gyrB']",
    "css" : {
      "background-color" : "rgb(255,0,0)"
    }
  }, {
    "selector" : "node[UNIQUE_ID = 'pepB']",
    "css" : {
      "background-color" : "rgb(255,0,0)"
    }
  }, {
    "selector" : "node[UNIQUE_ID = 'fumA']",
    "css" : {
      "background-color" : "rgb(255,0,0)"
    }
  }, {
    "selector" : "node[UNIQUE_ID = 'nanA']",
    "css" : {
      "background-color" : "rgb(255,0,0)"
    }
  }, {
    "selector" : "node[UNIQUE_ID = 'GO:0006090']",
    "css" : {
      "background-color" : "rgb(60,0,0)"
    }
  }, {
    "selector" : "node[UNIQUE_ID = 'pepD']",
    "css" : {
      "background-color" : "rgb(255,0,0)"
    }
  }, {
    "selector" : "node[UNIQUE_ID = 'glyA']",
    "css" : {
      "background-color" : "rgb(255,0,0)"
    }
  }, {
    "selector" : "node[UNIQUE_ID = 'hisB']",
    "css" : {
      "background-color" : "rgb(255,0,0)"
    }
  }, {
    "selector" : "node[UNIQUE_ID = 'ilvD']",
    "css" : {
      "background-color" : "rgb(255,0,0)"
    }
  }, {
    "selector" : "node[UNIQUE_ID = 'psd']",
    "css" : {
      "background-color" : "rgb(255,0,0)"
    }
  }, {
    "selector" : "node[UNIQUE_ID = 'hisD']",
    "css" : {
      "background-color" : "rgb(255,0,0)"
    }
  }, {
    "selector" : "node[UNIQUE_ID = 'hisF']",
    "css" : {
      "background-color" : "rgb(255,0,0)"
    }
  }, {
    "selector" : "node[UNIQUE_ID = 'yjbB']",
    "css" : {
      "background-color" : "rgb(255,0,0)"
    }
  }, {
    "selector" : "node[UNIQUE_ID = 'iscS']",
    "css" : {
      "background-color" : "rgb(255,0,0)"
    }
  }, {
    "selector" : "node[UNIQUE_ID = 'hisP']",
    "css" : {
      "background-color" : "rgb(255,0,0)"
    }
  }, {
    "selector" : "node[UNIQUE_ID = 'ftnA']",
    "css" : {
      "background-color" : "rgb(255,0,0)"
    }
  }, {
    "selector" : "node[UNIQUE_ID = 'GO:0051186']",
    "css" : {
      "background-color" : "rgb(255,0,0)"
    }
  }, {
    "selector" : "node[UNIQUE_ID = 'fdoI']",
    "css" : {
      "background-color" : "rgb(255,0,0)"
    }
  }, {
    "selector" : "node[UNIQUE_ID = 'fdoH']",
    "css" : {
      "background-color" : "rgb(255,0,0)"
    }
  }, {
    "selector" : "node[UNIQUE_ID = 'sdhC']",
    "css" : {
      "background-color" : "rgb(255,0,0)"
    }
  }, {
    "selector" : "node[UNIQUE_ID = 'purU']",
    "css" : {
      "background-color" : "rgb(255,0,0)"
    }
  }, {
    "selector" : "node[UNIQUE_ID = 'pta']",
    "css" : {
      "background-color" : "rgb(255,0,0)"
    }
  }, {
    "selector" : "node[UNIQUE_ID = 'sdhB']",
    "css" : {
      "background-color" : "rgb(255,0,0)"
    }
  }, {
    "selector" : "node[UNIQUE_ID = 'sdhA']",
    "css" : {
      "background-color" : "rgb(255,0,0)"
    }
  }, {
    "selector" : "node[UNIQUE_ID = 'lptB']",
    "css" : {
      "background-color" : "rgb(255,0,0)"
    }
  }, {
    "selector" : "node[UNIQUE_ID = 'GO:0006071']",
    "css" : {
      "background-color" : "rgb(255,0,0)"
    }
  }, {
    "selector" : "node[UNIQUE_ID = 'purA']",
    "css" : {
      "background-color" : "rgb(255,0,0)"
    }
  }, {
    "selector" : "node[UNIQUE_ID = 'lptC']",
    "css" : {
      "background-color" : "rgb(255,0,0)"
    }
  }, {
    "selector" : "node[UNIQUE_ID = 'purB']",
    "css" : {
      "background-color" : "rgb(255,0,0)"
    }
  }, {
    "selector" : "node[UNIQUE_ID = 'lptF']",
    "css" : {
      "background-color" : "rgb(255,0,0)"
    }
  }, {
    "selector" : "node[UNIQUE_ID = 'lptG']",
    "css" : {
      "background-color" : "rgb(255,0,0)"
    }
  }, {
    "selector" : "node[UNIQUE_ID = 'hflC']",
    "css" : {
      "background-color" : "rgb(255,0,0)"
    }
  }, {
    "selector" : "node[UNIQUE_ID = 'lptD']",
    "css" : {
      "background-color" : "rgb(255,0,0)"
    }
  }, {
    "selector" : "node[UNIQUE_ID = 'hflD']",
    "css" : {
      "background-color" : "rgb(255,0,0)"
    }
  }, {
    "selector" : "node[UNIQUE_ID = 'lptE']",
    "css" : {
      "background-color" : "rgb(255,0,0)"
    }
  }, {
    "selector" : "node[UNIQUE_ID = 'GO:0009103']",
    "css" : {
      "background-color" : "rgb(255,0,0)"
    }
  }, {
    "selector" : "node[UNIQUE_ID = 'tufA']",
    "css" : {
      "background-color" : "rgb(255,0,0)"
    }
  }, {
    "selector" : "node[UNIQUE_ID = 'hflK']",
    "css" : {
      "background-color" : "rgb(255,0,0)"
    }
  }, {
    "selector" : "node[UNIQUE_ID = 'prlC']",
    "css" : {
      "background-color" : "rgb(255,0,0)"
    }
  }, {
    "selector" : "node[UNIQUE_ID = 'yniA']",
    "css" : {
      "background-color" : "rgb(255,0,0)"
    }
  }, {
    "selector" : "node[UNIQUE_ID = 'focA']",
    "css" : {
      "background-color" : "rgb(255,0,0)"
    }
  }, {
    "selector" : "node[UNIQUE_ID = 'fdnG']",
    "css" : {
      "background-color" : "rgb(255,0,0)"
    }
  }, {
    "selector" : "node[UNIQUE_ID = 'GO:0090407']",
    "css" : {
      "background-color" : "rgb(255,0,0)"
    }
  }, {
    "selector" : "node[UNIQUE_ID = 'proA']",
    "css" : {
      "background-color" : "rgb(255,0,0)"
    }
  }, {
    "selector" : "node[UNIQUE_ID = 'hemA']",
    "css" : {
      "background-color" : "rgb(255,0,0)"
    }
  }, {
    "selector" : "node[UNIQUE_ID = 'hemB']",
    "css" : {
      "background-color" : "rgb(255,0,0)"
    }
  }, {
    "selector" : "node[UNIQUE_ID = 'dcuC']",
    "css" : {
      "background-color" : "rgb(255,0,0)"
    }
  }, {
    "selector" : "node[UNIQUE_ID = 'GO:0009156']",
    "css" : {
      "background-color" : "rgb(255,0,0)"
    }
  }, {
    "selector" : "node[UNIQUE_ID = 'dcuA']",
    "css" : {
      "background-color" : "rgb(255,0,0)"
    }
  }, {
    "selector" : "node[UNIQUE_ID = 'hemG']",
    "css" : {
      "background-color" : "rgb(255,0,0)"
    }
  }, {
    "selector" : "node[UNIQUE_ID = 'yibB']",
    "css" : {
      "background-color" : "rgb(255,0,0)"
    }
  }, {
    "selector" : "node[UNIQUE_ID = 'hemH']",
    "css" : {
      "background-color" : "rgb(255,0,0)"
    }
  }, {
    "selector" : "node[UNIQUE_ID = 'nhaB']",
    "css" : {
      "background-color" : "rgb(255,0,0)"
    }
  }, {
    "selector" : "node[UNIQUE_ID = 'gcd']",
    "css" : {
      "background-color" : "rgb(255,0,0)"
    }
  }, {
    "selector" : "node[UNIQUE_ID = 'nhaA']",
    "css" : {
      "background-color" : "rgb(255,0,0)"
    }
  }, {
    "selector" : "node[UNIQUE_ID = 'ptsG']",
    "css" : {
      "background-color" : "rgb(255,0,0)"
    }
  }, {
    "selector" : "node[UNIQUE_ID = 'fusA']",
    "css" : {
      "background-color" : "rgb(255,0,0)"
    }
  }, {
    "selector" : "node[UNIQUE_ID = 'ptsI']",
    "css" : {
      "background-color" : "rgb(255,0,0)"
    }
  }, {
    "selector" : "node[UNIQUE_ID = 'GO:0044281']",
    "css" : {
      "background-color" : "rgb(60,0,0)"
    }
  }, {
    "selector" : "node[UNIQUE_ID = 'ettA']",
    "css" : {
      "background-color" : "rgb(255,0,0)"
    }
  }, {
    "selector" : "node[UNIQUE_ID = 'copA']",
    "css" : {
      "background-color" : "rgb(255,0,0)"
    }
  }, {
    "selector" : "node[UNIQUE_ID = 'putP']",
    "css" : {
      "background-color" : "rgb(255,0,0)"
    }
  }, {
    "selector" : "node[UNIQUE_ID = 'cycA']",
    "css" : {
      "background-color" : "rgb(255,0,0)"
    }
  }, {
    "selector" : "node[UNIQUE_ID = 'selB']",
    "css" : {
      "background-color" : "rgb(255,0,0)"
    }
  }, {
    "selector" : "node[UNIQUE_ID = 'typA']",
    "css" : {
      "background-color" : "rgb(255,0,0)"
    }
  }, {
    "selector" : "node[UNIQUE_ID = 'dapA']",
    "css" : {
      "background-color" : "rgb(255,0,0)"
    }
  }, {
    "selector" : "node[UNIQUE_ID = 'pspA']",
    "css" : {
      "background-color" : "rgb(255,0,0)"
    }
  }, {
    "selector" : "node[UNIQUE_ID = 'GO:0009161']",
    "css" : {
      "background-color" : "rgb(60,0,0)"
    }
  }, {
    "selector" : "node[UNIQUE_ID = 'GO:0009167']",
    "css" : {
      "background-color" : "rgb(60,0,0)"
    }
  }, {
    "selector" : "node[UNIQUE_ID = 'hchA']",
    "css" : {
      "background-color" : "rgb(255,0,0)"
    }
  }, {
    "selector" : "node[UNIQUE_ID = 'GO:0034220']",
    "css" : {
      "background-color" : "rgb(60,0,0)"
    }
  }, {
    "selector" : "node[UNIQUE_ID = 'putA']",
    "css" : {
      "background-color" : "rgb(255,0,0)"
    }
  }, {
    "selector" : "node[UNIQUE_ID = 'mpl']",
    "css" : {
      "background-color" : "rgb(255,0,0)"
    }
  }, {
    "selector" : "node[UNIQUE_ID = 'GO:1902600']",
    "css" : {
      "background-color" : "rgb(60,0,0)"
    }
  }, {
    "selector" : "node[UNIQUE_ID = 'yjcE']",
    "css" : {
      "background-color" : "rgb(255,0,0)"
    }
  }, {
    "selector" : "node[UNIQUE_ID = 'GO:0009168']",
    "css" : {
      "background-color" : "rgb(255,0,0)"
    }
  }, {
    "selector" : "node[UNIQUE_ID = 'hisS']",
    "css" : {
      "background-color" : "rgb(255,0,0)"
    }
  }, {
    "selector" : "node[UNIQUE_ID = 'slyD']",
    "css" : {
      "background-color" : "rgb(255,0,0)"
    }
  }, {
    "selector" : "node[UNIQUE_ID = 'ansB']",
    "css" : {
      "background-color" : "rgb(255,0,0)"
    }
  }, {
    "selector" : "node[UNIQUE_ID = 'hfq']",
    "css" : {
      "background-color" : "rgb(255,0,0)"
    }
  }, {
    "selector" : "node[UNIQUE_ID = 'tktA']",
    "css" : {
      "background-color" : "rgb(255,0,0)"
    }
  }, {
    "selector" : "node[UNIQUE_ID = 'narI']",
    "css" : {
      "background-color" : "rgb(255,0,0)"
    }
  }, {
    "selector" : "node[UNIQUE_ID = 'narH']",
    "css" : {
      "background-color" : "rgb(255,0,0)"
    }
  }, {
    "selector" : "node[UNIQUE_ID = 'narG']",
    "css" : {
      "background-color" : "rgb(255,0,0)"
    }
  }, {
    "selector" : "node[UNIQUE_ID = 'narK']",
    "css" : {
      "background-color" : "rgb(255,0,0)"
    }
  }, {
    "selector" : "node[UNIQUE_ID = 'dapD']",
    "css" : {
      "background-color" : "rgb(255,0,0)"
    }
  }, {
    "selector" : "node[UNIQUE_ID = 'oppC']",
    "css" : {
      "background-color" : "rgb(255,0,0)"
    }
  }, {
    "selector" : "node[UNIQUE_ID = 'oppD']",
    "css" : {
      "background-color" : "rgb(255,0,0)"
    }
  }, {
    "selector" : "node[UNIQUE_ID = 'kefC']",
    "css" : {
      "background-color" : "rgb(255,0,0)"
    }
  }, {
    "selector" : "node[UNIQUE_ID = 'pssA']",
    "css" : {
      "background-color" : "rgb(255,0,0)"
    }
  }, {
    "selector" : "node[UNIQUE_ID = 'GO:0009132']",
    "css" : {
      "background-color" : "rgb(60,0,0)"
    }
  }, {
    "selector" : "node[UNIQUE_ID = 'oppB']",
    "css" : {
      "background-color" : "rgb(255,0,0)"
    }
  }, {
    "selector" : "node[UNIQUE_ID = 'GO:0009259']",
    "css" : {
      "background-color" : "rgb(60,0,0)"
    }
  }, {
    "selector" : "node[UNIQUE_ID = 'yidE']",
    "css" : {
      "background-color" : "rgb(255,0,0)"
    }
  }, {
    "selector" : "node[UNIQUE_ID = 'ghxP']",
    "css" : {
      "background-color" : "rgb(255,0,0)"
    }
  }, {
    "selector" : "node[UNIQUE_ID = 'lon']",
    "css" : {
      "background-color" : "rgb(255,0,0)"
    }
  }, {
    "selector" : "node[UNIQUE_ID = 'mqo']",
    "css" : {
      "background-color" : "rgb(255,0,0)"
    }
  }, {
    "selector" : "node[UNIQUE_ID = 'treC']",
    "css" : {
      "background-color" : "rgb(255,0,0)"
    }
  }, {
    "selector" : "node[UNIQUE_ID = 'dppF']",
    "css" : {
      "background-color" : "rgb(255,0,0)"
    }
  }, {
    "selector" : "node[UNIQUE_ID = 'GO:0090150']",
    "css" : {
      "background-color" : "rgb(60,0,0)"
    }
  }, {
    "selector" : "node[UNIQUE_ID = 'treB']",
    "css" : {
      "background-color" : "rgb(255,0,0)"
    }
  }, {
    "selector" : "node[UNIQUE_ID = 'dppD']",
    "css" : {
      "background-color" : "rgb(255,0,0)"
    }
  }, {
    "selector" : "node[UNIQUE_ID = 'tyrS']",
    "css" : {
      "background-color" : "rgb(255,0,0)"
    }
  }, {
    "selector" : "node[UNIQUE_ID = 'GO:0072521']",
    "css" : {
      "background-color" : "rgb(60,0,0)"
    }
  }, {
    "selector" : "node[UNIQUE_ID = 'corA']",
    "css" : {
      "background-color" : "rgb(255,0,0)"
    }
  }, {
    "selector" : "node[UNIQUE_ID = 'yidC']",
    "css" : {
      "background-color" : "rgb(255,0,0)"
    }
  }, {
    "selector" : "node[UNIQUE_ID = 'GO:0072524']",
    "css" : {
      "background-color" : "rgb(60,0,0)"
    }
  }, {
    "selector" : "node[UNIQUE_ID = 'lpd']",
    "css" : {
      "background-color" : "rgb(255,0,0)"
    }
  }, {
    "selector" : "node[UNIQUE_ID = 'fetA']",
    "css" : {
      "background-color" : "rgb(255,0,0)"
    }
  }, {
    "selector" : "node[UNIQUE_ID = 'GO:0055085']",
    "css" : {
      "background-color" : "rgb(170,0,0)"
    }
  }, {
    "selector" : "node[UNIQUE_ID = 'GO:0055086']",
    "css" : {
      "background-color" : "rgb(255,0,0)"
    }
  }, {
    "selector" : "node[UNIQUE_ID = 'GO:0009266']",
    "css" : {
      "background-color" : "rgb(170,0,0)"
    }
  }, {
    "selector" : "node[UNIQUE_ID = 'lpxH']",
    "css" : {
      "background-color" : "rgb(255,0,0)"
    }
  }, {
    "selector" : "node[UNIQUE_ID = 'lpxL']",
    "css" : {
      "background-color" : "rgb(255,0,0)"
    }
  }, {
    "selector" : "node[UNIQUE_ID = 'lpxM']",
    "css" : {
      "background-color" : "rgb(255,0,0)"
    }
  }, {
    "selector" : "node[UNIQUE_ID = 'lpp']",
    "css" : {
      "background-color" : "rgb(255,0,0)"
    }
  }, {
    "selector" : "node[UNIQUE_ID = 'pldB']",
    "css" : {
      "background-color" : "rgb(255,0,0)"
    }
  }, {
    "selector" : "node[UNIQUE_ID = 'GO:0046129']",
    "css" : {
      "background-color" : "rgb(255,0,0)"
    }
  }, {
    "selector" : "node[UNIQUE_ID = 'epmA']",
    "css" : {
      "background-color" : "rgb(255,0,0)"
    }
  }, {
    "selector" : "node[UNIQUE_ID = 'dppB']",
    "css" : {
      "background-color" : "rgb(255,0,0)"
    }
  }, {
    "selector" : "node[UNIQUE_ID = 'panB']",
    "css" : {
      "background-color" : "rgb(255,0,0)"
    }
  }, {
    "selector" : "node[UNIQUE_ID = 'dppA']",
    "css" : {
      "background-color" : "rgb(255,0,0)"
    }
  }, {
    "selector" : "node[UNIQUE_ID = 'panC']",
    "css" : {
      "background-color" : "rgb(255,0,0)"
    }
  }, {
    "selector" : "node[UNIQUE_ID = 'proS']",
    "css" : {
      "background-color" : "rgb(255,0,0)"
    }
  }, {
    "selector" : "node[UNIQUE_ID = 'GO:0046496']",
    "css" : {
      "background-color" : "rgb(170,0,0)"
    }
  }, {
    "selector" : "node[UNIQUE_ID = 'proP']",
    "css" : {
      "background-color" : "rgb(255,0,0)"
    }
  }, {
    "selector" : "node[UNIQUE_ID = 'cydD']",
    "css" : {
      "background-color" : "rgb(255,0,0)"
    }
  }, {
    "selector" : "node[UNIQUE_ID = 'hemX']",
    "css" : {
      "background-color" : "rgb(255,0,0)"
    }
  }, {
    "selector" : "node[UNIQUE_ID = 'hemY']",
    "css" : {
      "background-color" : "rgb(255,0,0)"
    }
  }, {
    "selector" : "node[UNIQUE_ID = 'cydB']",
    "css" : {
      "background-color" : "rgb(255,0,0)"
    }
  }, {
    "selector" : "node[UNIQUE_ID = 'cydC']",
    "css" : {
      "background-color" : "rgb(255,0,0)"
    }
  }, {
    "selector" : "node[UNIQUE_ID = 'lpxB']",
    "css" : {
      "background-color" : "rgb(255,0,0)"
    }
  }, {
    "selector" : "node[UNIQUE_ID = 'cydA']",
    "css" : {
      "background-color" : "rgb(255,0,0)"
    }
  }, {
    "selector" : "node[UNIQUE_ID = 'panF']",
    "css" : {
      "background-color" : "rgb(255,0,0)"
    }
  }, {
    "selector" : "node[UNIQUE_ID = 'proV']",
    "css" : {
      "background-color" : "rgb(255,0,0)"
    }
  }, {
    "selector" : "node[UNIQUE_ID = 'proW']",
    "css" : {
      "background-color" : "rgb(255,0,0)"
    }
  }, {
    "selector" : "node[UNIQUE_ID = 'lpxA']",
    "css" : {
      "background-color" : "rgb(255,0,0)"
    }
  }, {
    "selector" : "node[UNIQUE_ID = 'proX']",
    "css" : {
      "background-color" : "rgb(255,0,0)"
    }
  }, {
    "selector" : "node[UNIQUE_ID = 'GO:0015992']",
    "css" : {
      "background-color" : "rgb(170,0,0)"
    }
  }, {
    "selector" : "node[UNIQUE_ID = 'hslV']",
    "css" : {
      "background-color" : "rgb(255,0,0)"
    }
  }, {
    "selector" : "node[UNIQUE_ID = 'GO:0009199']",
    "css" : {
      "background-color" : "rgb(60,0,0)"
    }
  }, {
    "selector" : "node[UNIQUE_ID = 'hslU']",
    "css" : {
      "background-color" : "rgb(255,0,0)"
    }
  }, {
    "selector" : "node[UNIQUE_ID = 'dauA']",
    "css" : {
      "background-color" : "rgb(255,0,0)"
    }
  }, {
    "selector" : "node[UNIQUE_ID = 'pdxB']",
    "css" : {
      "background-color" : "rgb(255,0,0)"
    }
  }, {
    "selector" : "node[UNIQUE_ID = 'sodA']",
    "css" : {
      "background-color" : "rgb(255,0,0)"
    }
  }, {
    "selector" : "node[UNIQUE_ID = 'galP']",
    "css" : {
      "background-color" : "rgb(255,0,0)"
    }
  }, {
    "selector" : "node[UNIQUE_ID = 'sodB']",
    "css" : {
      "background-color" : "rgb(255,0,0)"
    }
  }, {
    "selector" : "node[UNIQUE_ID = 'GO:0015988']",
    "css" : {
      "background-color" : "rgb(170,0,0)"
    }
  }, {
    "selector" : "node[UNIQUE_ID = 'dhaK']",
    "css" : {
      "background-color" : "rgb(255,0,0)"
    }
  }, {
    "selector" : "node[UNIQUE_ID = 'ftsW']",
    "css" : {
      "background-color" : "rgb(255,0,0)"
    }
  }, {
    "selector" : "node[UNIQUE_ID = 'thrS']",
    "css" : {
      "background-color" : "rgb(255,0,0)"
    }
  }, {
    "selector" : "node[UNIQUE_ID = 'ftsY']",
    "css" : {
      "background-color" : "rgb(255,0,0)"
    }
  }, {
    "selector" : "node[UNIQUE_ID = 'wecG']",
    "css" : {
      "background-color" : "rgb(255,0,0)"
    }
  }, {
    "selector" : "node[UNIQUE_ID = 'pstB']",
    "css" : {
      "background-color" : "rgb(255,0,0)"
    }
  }, {
    "selector" : "node[UNIQUE_ID = 'wecF']",
    "css" : {
      "background-color" : "rgb(255,0,0)"
    }
  }, {
    "selector" : "node[UNIQUE_ID = 'speE']",
    "css" : {
      "background-color" : "rgb(255,0,0)"
    }
  }, {
    "selector" : "node[UNIQUE_ID = 'ffh']",
    "css" : {
      "background-color" : "rgb(255,0,0)"
    }
  }, {
    "selector" : "node[UNIQUE_ID = 'GO:0045333']",
    "css" : {
      "background-color" : "rgb(60,0,0)"
    }
  }, {
    "selector" : "node[UNIQUE_ID = 'GO:0006810']",
    "css" : {
      "background-color" : "rgb(170,0,0)"
    }
  }, {
    "selector" : "node[UNIQUE_ID = 'speB']",
    "css" : {
      "background-color" : "rgb(255,0,0)"
    }
  }, {
    "selector" : "node[UNIQUE_ID = 'ftsI']",
    "css" : {
      "background-color" : "rgb(255,0,0)"
    }
  }, {
    "selector" : "node[UNIQUE_ID = 'GO:0043165']",
    "css" : {
      "background-color" : "rgb(170,0,0)"
    }
  }, {
    "selector" : "node[UNIQUE_ID = 'wecB']",
    "css" : {
      "background-color" : "rgb(255,0,0)"
    }
  }, {
    "selector" : "node[UNIQUE_ID = 'wecA']",
    "css" : {
      "background-color" : "rgb(255,0,0)"
    }
  }, {
    "selector" : "node[UNIQUE_ID = 'dhaM']",
    "css" : {
      "background-color" : "rgb(255,0,0)"
    }
  }, {
    "selector" : "node[UNIQUE_ID = 'udp']",
    "css" : {
      "background-color" : "rgb(255,0,0)"
    }
  }, {
    "selector" : "node[UNIQUE_ID = 'srlB']",
    "css" : {
      "background-color" : "rgb(255,0,0)"
    }
  }, {
    "selector" : "node[UNIQUE_ID = 'srlA']",
    "css" : {
      "background-color" : "rgb(255,0,0)"
    }
  }, {
    "selector" : "node[UNIQUE_ID = 'srlD']",
    "css" : {
      "background-color" : "rgb(255,0,0)"
    }
  }, {
    "selector" : "node[UNIQUE_ID = 'htpX']",
    "css" : {
      "background-color" : "rgb(255,0,0)"
    }
  }, {
    "selector" : "node[UNIQUE_ID = 'serS']",
    "css" : {
      "background-color" : "rgb(255,0,0)"
    }
  }, {
    "selector" : "node[UNIQUE_ID = 'surA']",
    "css" : {
      "background-color" : "rgb(255,0,0)"
    }
  }, {
    "selector" : "node[UNIQUE_ID = 'GO:0044255']",
    "css" : {
      "background-color" : "rgb(60,0,0)"
    }
  }, {
    "selector" : "node[UNIQUE_ID = 'frsA']",
    "css" : {
      "background-color" : "rgb(255,0,0)"
    }
  }, {
    "selector" : "node[UNIQUE_ID = 'tnaA']",
    "css" : {
      "background-color" : "rgb(255,0,0)"
    }
  }, {
    "selector" : "node[UNIQUE_ID = 'srlE']",
    "css" : {
      "background-color" : "rgb(255,0,0)"
    }
  }, {
    "selector" : "node[UNIQUE_ID = 'tnaB']",
    "css" : {
      "background-color" : "rgb(255,0,0)"
    }
  }, {
    "selector" : "node[UNIQUE_ID = 'accA']",
    "css" : {
      "background-color" : "rgb(255,0,0)"
    }
  }, {
    "selector" : "node[UNIQUE_ID = 'accD']",
    "css" : {
      "background-color" : "rgb(255,0,0)"
    }
  }, {
    "selector" : "node[UNIQUE_ID = 'folE']",
    "css" : {
      "background-color" : "rgb(255,0,0)"
    }
  }, {
    "selector" : "node[UNIQUE_ID = 'htpG']",
    "css" : {
      "background-color" : "rgb(255,0,0)"
    }
  }, {
    "selector" : "node[UNIQUE_ID = 'kdgT']",
    "css" : {
      "background-color" : "rgb(255,0,0)"
    }
  }, {
    "selector" : "node[UNIQUE_ID = 'serA']",
    "css" : {
      "background-color" : "rgb(255,0,0)"
    }
  }, {
    "selector" : "node[UNIQUE_ID = 'clpB']",
    "css" : {
      "background-color" : "rgb(255,0,0)"
    }
  }, {
    "selector" : "node[UNIQUE_ID = 'serC']",
    "css" : {
      "background-color" : "rgb(255,0,0)"
    }
  }, {
    "selector" : "node[UNIQUE_ID = 'groL']",
    "css" : {
      "background-color" : "rgb(255,0,0)"
    }
  }, {
    "selector" : "node[UNIQUE_ID = 'cpxA']",
    "css" : {
      "background-color" : "rgb(255,0,0)"
    }
  }, {
    "selector" : "node[UNIQUE_ID = 'groS']",
    "css" : {
      "background-color" : "rgb(255,0,0)"
    }
  }, {
    "selector" : "node[UNIQUE_ID = 'GO:0009061']",
    "css" : {
      "background-color" : "rgb(255,0,0)"
    }
  }, {
    "selector" : "node[UNIQUE_ID = 'GO:0015980']",
    "css" : {
      "background-color" : "rgb(60,0,0)"
    }
  }, {
    "selector" : "node[UNIQUE_ID = 'efp']",
    "css" : {
      "background-color" : "rgb(255,0,0)"
    }
  }, {
    "selector" : "node[UNIQUE_ID = 'wcaN']",
    "css" : {
      "background-color" : "rgb(255,0,0)"
    }
  }, {
    "selector" : "node[UNIQUE_ID = 'kdgK']",
    "css" : {
      "background-color" : "rgb(255,0,0)"
    }
  }, {
    "selector" : "node[UNIQUE_ID = 'pdxH']",
    "css" : {
      "background-color" : "rgb(255,0,0)"
    }
  }, {
    "selector" : "node[UNIQUE_ID = 'galT']",
    "css" : {
      "background-color" : "rgb(255,0,0)"
    }
  }, {
    "selector" : "node[UNIQUE_ID = 'pdxJ']",
    "css" : {
      "background-color" : "rgb(255,0,0)"
    }
  }, {
    "selector" : "node[UNIQUE_ID = 'tdh']",
    "css" : {
      "background-color" : "rgb(255,0,0)"
    }
  }, {
    "selector" : "node[UNIQUE_ID = 'GO:0009060']",
    "css" : {
      "background-color" : "rgb(60,0,0)"
    }
  }, {
    "selector" : "node[Number_of_genes_grouped = 20]",
    "css" : {
      "width" : 45.0,
      "height" : 45.0
    }
  }, {
    "selector" : "node[Number_of_genes_grouped = 5]",
    "css" : {
      "width" : 20.0,
      "height" : 20.0
    }
  }, {
    "selector" : "node[Number_of_genes_grouped = 40]",
    "css" : {
      "width" : 75.0,
      "height" : 75.0
    }
  }, {
    "selector" : "node[Number_of_genes_grouped = 10]",
    "css" : {
      "width" : 30.0,
      "height" : 30.0
    }
  }, {
    "selector" : "node[Number_of_genes_grouped = 30]",
    "css" : {
      "width" : 60.0,
      "height" : 60.0
    }
  }, {
    "selector" : "node:selected",
    "css" : {
      "background-color" : "rgb(255,255,0)"
    }
  }, {
    "selector" : "edge",
    "css" : {
      "font-size" : 6,
      "text-opacity" : 0.5882352941176471,
      "color" : "rgb(0,0,0)",
      "line-color" : "rgb(64,64,64)",
      "content" : "",
      "width" : 1.0,
      "target-arrow-shape" : "none",
      "source-arrow-color" : "rgb(0,0,0)",
      "opacity" : 0.7843137254901961,
      "target-arrow-color" : "rgb(0,0,0)",
      "source-arrow-shape" : "none",
      "font-family" : "Dialog.plain",
      "font-weight" : "normal",
      "line-style" : "solid"
    }
  }, {
    "selector" : "edge[INTERACTION_TYPE = 'ompF']",
    "css" : {
      "line-color" : "rgb(255,0,0)"
    }
  }, {
    "selector" : "edge[INTERACTION_TYPE = 'trkA']",
    "css" : {
      "line-color" : "rgb(255,0,0)"
    }
  }, {
    "selector" : "edge[INTERACTION_TYPE = 'wbbK']",
    "css" : {
      "line-color" : "rgb(255,0,0)"
    }
  }, {
    "selector" : "edge[INTERACTION_TYPE = 'wbbJ']",
    "css" : {
      "line-color" : "rgb(255,0,0)"
    }
  }, {
    "selector" : "edge[INTERACTION_TYPE = 'GO:0015672']",
    "css" : {
      "line-color" : "rgb(69,93,28)"
    }
  }, {
    "selector" : "edge[INTERACTION_TYPE = 'wbbI']",
    "css" : {
      "line-color" : "rgb(255,0,0)"
    }
  }, {
    "selector" : "edge[INTERACTION_TYPE = 'ompC']",
    "css" : {
      "line-color" : "rgb(255,0,0)"
    }
  }, {
    "selector" : "edge[INTERACTION_TYPE = 'fruA']",
    "css" : {
      "line-color" : "rgb(255,0,0)"
    }
  }, {
    "selector" : "edge[INTERACTION_TYPE = 'fruB']",
    "css" : {
      "line-color" : "rgb(255,0,0)"
    }
  }, {
    "selector" : "edge[INTERACTION_TYPE = 'wrbA']",
    "css" : {
      "line-color" : "rgb(255,0,0)"
    }
  }, {
    "selector" : "edge[INTERACTION_TYPE = 'aceF']",
    "css" : {
      "line-color" : "rgb(255,0,0)"
    }
  }, {
    "selector" : "edge[INTERACTION_TYPE = 'aceE']",
    "css" : {
      "line-color" : "rgb(255,0,0)"
    }
  }, {
    "selector" : "edge[INTERACTION_TYPE = 'ahpF']",
    "css" : {
      "line-color" : "rgb(255,0,0)"
    }
  }, {
    "selector" : "edge[INTERACTION_TYPE = 'rcsF']",
    "css" : {
      "line-color" : "rgb(255,0,0)"
    }
  }, {
    "selector" : "edge[INTERACTION_TYPE = 'eptC']",
    "css" : {
      "line-color" : "rgb(255,0,0)"
    }
  }, {
    "selector" : "edge[INTERACTION_TYPE = 'rcsD']",
    "css" : {
      "line-color" : "rgb(255,0,0)"
    }
  }, {
    "selector" : "edge[INTERACTION_TYPE = 'ahpC']",
    "css" : {
      "line-color" : "rgb(255,0,0)"
    }
  }, {
    "selector" : "edge[INTERACTION_TYPE = 'ygeW']",
    "css" : {
      "line-color" : "rgb(255,0,0)"
    }
  }, {
    "selector" : "edge[INTERACTION_TYPE = 'gpmM']",
    "css" : {
      "line-color" : "rgb(255,0,0)"
    }
  }, {
    "selector" : "edge[INTERACTION_TYPE = 'ompA']",
    "css" : {
      "line-color" : "rgb(255,0,0)"
    }
  }, {
    "selector" : "edge[INTERACTION_TYPE = 'gapA']",
    "css" : {
      "line-color" : "rgb(255,0,0)"
    }
  }, {
    "selector" : "edge[INTERACTION_TYPE = 'arcB']",
    "css" : {
      "line-color" : "rgb(255,0,0)"
    }
  }, {
    "selector" : "edge[INTERACTION_TYPE = 'mltA']",
    "css" : {
      "line-color" : "rgb(255,0,0)"
    }
  }, {
    "selector" : "edge[INTERACTION_TYPE = 'cdd']",
    "css" : {
      "line-color" : "rgb(255,0,0)"
    }
  }, {
    "selector" : "edge[INTERACTION_TYPE = 'cdh']",
    "css" : {
      "line-color" : "rgb(255,0,0)"
    }
  }, {
    "selector" : "edge[INTERACTION_TYPE = 'clpP']",
    "css" : {
      "line-color" : "rgb(255,0,0)"
    }
  }, {
    "selector" : "edge[INTERACTION_TYPE = 'glk']",
    "css" : {
      "line-color" : "rgb(255,0,0)"
    }
  }, {
    "selector" : "edge[INTERACTION_TYPE = 'GO:0006732']",
    "css" : {
      "line-color" : "rgb(28,248,61)"
    }
  }, {
    "selector" : "edge[INTERACTION_TYPE = 'GO:0006733']",
    "css" : {
      "line-color" : "rgb(28,248,61)"
    }
  }, {
    "selector" : "edge[INTERACTION_TYPE = 'gpmA']",
    "css" : {
      "line-color" : "rgb(255,0,0)"
    }
  }, {
    "selector" : "edge[INTERACTION_TYPE = 'grpE']",
    "css" : {
      "line-color" : "rgb(255,0,0)"
    }
  }, {
    "selector" : "edge[INTERACTION_TYPE = 'gldA']",
    "css" : {
      "line-color" : "rgb(255,0,0)"
    }
  }, {
    "selector" : "edge[INTERACTION_TYPE = 'aceA']",
    "css" : {
      "line-color" : "rgb(255,0,0)"
    }
  }, {
    "selector" : "edge[INTERACTION_TYPE = 'sbmA']",
    "css" : {
      "line-color" : "rgb(255,0,0)"
    }
  }, {
    "selector" : "edge[INTERACTION_TYPE = 'srlM']",
    "css" : {
      "line-color" : "rgb(255,0,0)"
    }
  }, {
    "selector" : "edge[INTERACTION_TYPE = 'lipA']",
    "css" : {
      "line-color" : "rgb(255,0,0)"
    }
  }, {
    "selector" : "edge[INTERACTION_TYPE = 'exbB']",
    "css" : {
      "line-color" : "rgb(255,0,0)"
    }
  }, {
    "selector" : "edge[INTERACTION_TYPE = 'pheA']",
    "css" : {
      "line-color" : "rgb(255,0,0)"
    }
  }, {
    "selector" : "edge[INTERACTION_TYPE = 'rpoE']",
    "css" : {
      "line-color" : "rgb(255,0,0)"
    }
  }, {
    "selector" : "edge[INTERACTION_TYPE = 'yedQ']",
    "css" : {
      "line-color" : "rgb(255,0,0)"
    }
  }, {
    "selector" : "edge[INTERACTION_TYPE = 'tpiA']",
    "css" : {
      "line-color" : "rgb(255,0,0)"
    }
  }, {
    "selector" : "edge[INTERACTION_TYPE = 'mglB']",
    "css" : {
      "line-color" : "rgb(255,0,0)"
    }
  }, {
    "selector" : "edge[INTERACTION_TYPE = 'mscM']",
    "css" : {
      "line-color" : "rgb(255,0,0)"
    }
  }, {
    "selector" : "edge[INTERACTION_TYPE = 'mscS']",
    "css" : {
      "line-color" : "rgb(255,0,0)"
    }
  }, {
    "selector" : "edge[INTERACTION_TYPE = 'rpoD']",
    "css" : {
      "line-color" : "rgb(255,0,0)"
    }
  }, {
    "selector" : "edge[INTERACTION_TYPE = 'yedV']",
    "css" : {
      "line-color" : "rgb(255,0,0)"
    }
  }, {
    "selector" : "edge[INTERACTION_TYPE = 'gcvP']",
    "css" : {
      "line-color" : "rgb(255,0,0)"
    }
  }, {
    "selector" : "edge[INTERACTION_TYPE = 'yhjK']",
    "css" : {
      "line-color" : "rgb(255,0,0)"
    }
  }, {
    "selector" : "edge[INTERACTION_TYPE = 'gene-gene-neg']",
    "css" : {
      "line-color" : "rgb(0,255,0)"
    }
  }, {
    "selector" : "edge[INTERACTION_TYPE = 'glgC']",
    "css" : {
      "line-color" : "rgb(255,0,0)"
    }
  }, {
    "selector" : "edge[INTERACTION_TYPE = 'aas']",
    "css" : {
      "line-color" : "rgb(255,0,0)"
    }
  }, {
    "selector" : "edge[INTERACTION_TYPE = 'GO:0006811']",
    "css" : {
      "line-color" : "rgb(69,93,28)"
    }
  }, {
    "selector" : "edge[INTERACTION_TYPE = 'GO:0006812']",
    "css" : {
      "line-color" : "rgb(69,93,28)"
    }
  }, {
    "selector" : "edge[INTERACTION_TYPE = 'hldD']",
    "css" : {
      "line-color" : "rgb(255,0,0)"
    }
  }, {
    "selector" : "edge[INTERACTION_TYPE = 'rbsD']",
    "css" : {
      "line-color" : "rgb(255,0,0)"
    }
  }, {
    "selector" : "edge[INTERACTION_TYPE = 'waaZ']",
    "css" : {
      "line-color" : "rgb(255,0,0)"
    }
  }, {
    "selector" : "edge[INTERACTION_TYPE = 'hldE']",
    "css" : {
      "line-color" : "rgb(255,0,0)"
    }
  }, {
    "selector" : "edge[INTERACTION_TYPE = 'rbsC']",
    "css" : {
      "line-color" : "rgb(255,0,0)"
    }
  }, {
    "selector" : "edge[INTERACTION_TYPE = 'waaY']",
    "css" : {
      "line-color" : "rgb(255,0,0)"
    }
  }, {
    "selector" : "edge[INTERACTION_TYPE = 'dmsB']",
    "css" : {
      "line-color" : "rgb(255,0,0)"
    }
  }, {
    "selector" : "edge[INTERACTION_TYPE = 'dmsA']",
    "css" : {
      "line-color" : "rgb(255,0,0)"
    }
  }, {
    "selector" : "edge[INTERACTION_TYPE = 'mscL']",
    "css" : {
      "line-color" : "rgb(255,0,0)"
    }
  }, {
    "selector" : "edge[INTERACTION_TYPE = 'gnd']",
    "css" : {
      "line-color" : "rgb(255,0,0)"
    }
  }, {
    "selector" : "edge[INTERACTION_TYPE = 'mscK']",
    "css" : {
      "line-color" : "rgb(255,0,0)"
    }
  }, {
    "selector" : "edge[INTERACTION_TYPE = 'mipA']",
    "css" : {
      "line-color" : "rgb(255,0,0)"
    }
  }, {
    "selector" : "edge[INTERACTION_TYPE = 'yhjA']",
    "css" : {
      "line-color" : "rgb(255,0,0)"
    }
  }, {
    "selector" : "edge[INTERACTION_TYPE = 'cfa']",
    "css" : {
      "line-color" : "rgb(255,0,0)"
    }
  }, {
    "selector" : "edge[INTERACTION_TYPE = 'bglX']",
    "css" : {
      "line-color" : "rgb(255,0,0)"
    }
  }, {
    "selector" : "edge[INTERACTION_TYPE = 'ydaN']",
    "css" : {
      "line-color" : "rgb(255,0,0)"
    }
  }, {
    "selector" : "edge[INTERACTION_TYPE = 'GO:1902582']",
    "css" : {
      "line-color" : "rgb(2,6,141)"
    }
  }, {
    "selector" : "edge[INTERACTION_TYPE = 'waaL']",
    "css" : {
      "line-color" : "rgb(255,0,0)"
    }
  }, {
    "selector" : "edge[INTERACTION_TYPE = 'ldhA']",
    "css" : {
      "line-color" : "rgb(255,0,0)"
    }
  }, {
    "selector" : "edge[INTERACTION_TYPE = 'yecS']",
    "css" : {
      "line-color" : "rgb(255,0,0)"
    }
  }, {
    "selector" : "edge[INTERACTION_TYPE = 'waaG']",
    "css" : {
      "line-color" : "rgb(255,0,0)"
    }
  }, {
    "selector" : "edge[INTERACTION_TYPE = 'waaU']",
    "css" : {
      "line-color" : "rgb(255,0,0)"
    }
  }, {
    "selector" : "edge[INTERACTION_TYPE = 'GO:1901135']",
    "css" : {
      "line-color" : "rgb(28,248,61)"
    }
  }, {
    "selector" : "edge[INTERACTION_TYPE = 'ubiX']",
    "css" : {
      "line-color" : "rgb(255,0,0)"
    }
  }, {
    "selector" : "edge[INTERACTION_TYPE = 'rbsB']",
    "css" : {
      "line-color" : "rgb(255,0,0)"
    }
  }, {
    "selector" : "edge[INTERACTION_TYPE = 'deaD']",
    "css" : {
      "line-color" : "rgb(255,0,0)"
    }
  }, {
    "selector" : "edge[INTERACTION_TYPE = 'rbsA']",
    "css" : {
      "line-color" : "rgb(255,0,0)"
    }
  }, {
    "selector" : "edge[INTERACTION_TYPE = 'waaS']",
    "css" : {
      "line-color" : "rgb(255,0,0)"
    }
  }, {
    "selector" : "edge[INTERACTION_TYPE = 'GO:1901137']",
    "css" : {
      "line-color" : "rgb(28,248,61)"
    }
  }, {
    "selector" : "edge[INTERACTION_TYPE = 'ASSOCIATED_NEW_GENE']",
    "css" : {
      "line-color" : "rgb(64,64,64)"
    }
  }, {
    "selector" : "edge[INTERACTION_TYPE = 'waaR']",
    "css" : {
      "line-color" : "rgb(255,0,0)"
    }
  }, {
    "selector" : "edge[INTERACTION_TYPE = 'adhE']",
    "css" : {
      "line-color" : "rgb(255,0,0)"
    }
  }, {
    "selector" : "edge[INTERACTION_TYPE = 'waaQ']",
    "css" : {
      "line-color" : "rgb(255,0,0)"
    }
  }, {
    "selector" : "edge[INTERACTION_TYPE = 'hpt']",
    "css" : {
      "line-color" : "rgb(255,0,0)"
    }
  }, {
    "selector" : "edge[INTERACTION_TYPE = 'waaP']",
    "css" : {
      "line-color" : "rgb(255,0,0)"
    }
  }, {
    "selector" : "edge[INTERACTION_TYPE = 'waaO']",
    "css" : {
      "line-color" : "rgb(255,0,0)"
    }
  }, {
    "selector" : "edge[INTERACTION_TYPE = 'ubiB']",
    "css" : {
      "line-color" : "rgb(255,0,0)"
    }
  }, {
    "selector" : "edge[INTERACTION_TYPE = 'GO:0005975']",
    "css" : {
      "line-color" : "rgb(28,248,61)"
    }
  }, {
    "selector" : "edge[INTERACTION_TYPE = 'fruK']",
    "css" : {
      "line-color" : "rgb(255,0,0)"
    }
  }, {
    "selector" : "edge[INTERACTION_TYPE = 'yecC']",
    "css" : {
      "line-color" : "rgb(255,0,0)"
    }
  }, {
    "selector" : "edge[INTERACTION_TYPE = 'yggE']",
    "css" : {
      "line-color" : "rgb(255,0,0)"
    }
  }, {
    "selector" : "edge[INTERACTION_TYPE = 'msbA']",
    "css" : {
      "line-color" : "rgb(255,0,0)"
    }
  }, {
    "selector" : "edge[INTERACTION_TYPE = 'waaF']",
    "css" : {
      "line-color" : "rgb(255,0,0)"
    }
  }, {
    "selector" : "edge[INTERACTION_TYPE = 'clsA']",
    "css" : {
      "line-color" : "rgb(255,0,0)"
    }
  }, {
    "selector" : "edge[INTERACTION_TYPE = 'rstB']",
    "css" : {
      "line-color" : "rgb(255,0,0)"
    }
  }, {
    "selector" : "edge[INTERACTION_TYPE = 'waaC']",
    "css" : {
      "line-color" : "rgb(255,0,0)"
    }
  }, {
    "selector" : "edge[INTERACTION_TYPE = 'ubiF']",
    "css" : {
      "line-color" : "rgb(255,0,0)"
    }
  }, {
    "selector" : "edge[INTERACTION_TYPE = 'waaB']",
    "css" : {
      "line-color" : "rgb(255,0,0)"
    }
  }, {
    "selector" : "edge[INTERACTION_TYPE = 'ubiG']",
    "css" : {
      "line-color" : "rgb(255,0,0)"
    }
  }, {
    "selector" : "edge[INTERACTION_TYPE = 'waaA']",
    "css" : {
      "line-color" : "rgb(255,0,0)"
    }
  }, {
    "selector" : "edge[INTERACTION_TYPE = 'ubiD']",
    "css" : {
      "line-color" : "rgb(255,0,0)"
    }
  }, {
    "selector" : "edge[INTERACTION_TYPE = 'ubiE']",
    "css" : {
      "line-color" : "rgb(255,0,0)"
    }
  }, {
    "selector" : "edge[INTERACTION_TYPE = 'argE']",
    "css" : {
      "line-color" : "rgb(255,0,0)"
    }
  }, {
    "selector" : "edge[INTERACTION_TYPE = 'cyoC']",
    "css" : {
      "line-color" : "rgb(255,0,0)"
    }
  }, {
    "selector" : "edge[INTERACTION_TYPE = 'solA']",
    "css" : {
      "line-color" : "rgb(255,0,0)"
    }
  }, {
    "selector" : "edge[INTERACTION_TYPE = 'cyoA']",
    "css" : {
      "line-color" : "rgb(255,0,0)"
    }
  }, {
    "selector" : "edge[INTERACTION_TYPE = 'cyoB']",
    "css" : {
      "line-color" : "rgb(255,0,0)"
    }
  }, {
    "selector" : "edge[INTERACTION_TYPE = 'GO:0006520']",
    "css" : {
      "line-color" : "rgb(119,116,253)"
    }
  }, {
    "selector" : "edge[INTERACTION_TYPE = 'kgtP']",
    "css" : {
      "line-color" : "rgb(255,0,0)"
    }
  }, {
    "selector" : "edge[INTERACTION_TYPE = 'GO:0006644']",
    "css" : {
      "line-color" : "rgb(28,248,61)"
    }
  }, {
    "selector" : "edge[INTERACTION_TYPE = 'GO:0006886']",
    "css" : {
      "line-color" : "rgb(2,6,141)"
    }
  }, {
    "selector" : "edge[INTERACTION_TYPE = 'gatY']",
    "css" : {
      "line-color" : "rgb(255,0,0)"
    }
  }, {
    "selector" : "edge[INTERACTION_TYPE = 'argS']",
    "css" : {
      "line-color" : "rgb(255,0,0)"
    }
  }, {
    "selector" : "edge[INTERACTION_TYPE = 'mrcA']",
    "css" : {
      "line-color" : "rgb(255,0,0)"
    }
  }, {
    "selector" : "edge[INTERACTION_TYPE = 'sapF']",
    "css" : {
      "line-color" : "rgb(255,0,0)"
    }
  }, {
    "selector" : "edge[INTERACTION_TYPE = 'tig']",
    "css" : {
      "line-color" : "rgb(255,0,0)"
    }
  }, {
    "selector" : "edge[INTERACTION_TYPE = 'sapD']",
    "css" : {
      "line-color" : "rgb(255,0,0)"
    }
  }, {
    "selector" : "edge[INTERACTION_TYPE = 'mrcB']",
    "css" : {
      "line-color" : "rgb(255,0,0)"
    }
  }, {
    "selector" : "edge[INTERACTION_TYPE = 'emrA']",
    "css" : {
      "line-color" : "rgb(255,0,0)"
    }
  }, {
    "selector" : "edge[INTERACTION_TYPE = 'gatC']",
    "css" : {
      "line-color" : "rgb(255,0,0)"
    }
  }, {
    "selector" : "edge[INTERACTION_TYPE = 'argI']",
    "css" : {
      "line-color" : "rgb(255,0,0)"
    }
  }, {
    "selector" : "edge[INTERACTION_TYPE = 'argH']",
    "css" : {
      "line-color" : "rgb(255,0,0)"
    }
  }, {
    "selector" : "edge[INTERACTION_TYPE = 'add']",
    "css" : {
      "line-color" : "rgb(255,0,0)"
    }
  }, {
    "selector" : "edge[INTERACTION_TYPE = 'gpr']",
    "css" : {
      "line-color" : "rgb(255,0,0)"
    }
  }, {
    "selector" : "edge[INTERACTION_TYPE = 'sapA']",
    "css" : {
      "line-color" : "rgb(255,0,0)"
    }
  }, {
    "selector" : "edge[INTERACTION_TYPE = 'bfr']",
    "css" : {
      "line-color" : "rgb(255,0,0)"
    }
  }, {
    "selector" : "edge[INTERACTION_TYPE = 'ribE']",
    "css" : {
      "line-color" : "rgb(255,0,0)"
    }
  }, {
    "selector" : "edge[INTERACTION_TYPE = 'GO:0046031']",
    "css" : {
      "line-color" : "rgb(28,248,61)"
    }
  }, {
    "selector" : "edge[INTERACTION_TYPE = 'ispG']",
    "css" : {
      "line-color" : "rgb(255,0,0)"
    }
  }, {
    "selector" : "edge[INTERACTION_TYPE = 'infB']",
    "css" : {
      "line-color" : "rgb(255,0,0)"
    }
  }, {
    "selector" : "edge[INTERACTION_TYPE = 'GO:0045184']",
    "css" : {
      "line-color" : "rgb(2,6,141)"
    }
  }, {
    "selector" : "edge[INTERACTION_TYPE = 'pheS']",
    "css" : {
      "line-color" : "rgb(255,0,0)"
    }
  }, {
    "selector" : "edge[INTERACTION_TYPE = 'pheT']",
    "css" : {
      "line-color" : "rgb(255,0,0)"
    }
  }, {
    "selector" : "edge[INTERACTION_TYPE = 'infC']",
    "css" : {
      "line-color" : "rgb(255,0,0)"
    }
  }, {
    "selector" : "edge[INTERACTION_TYPE = 'pheP']",
    "css" : {
      "line-color" : "rgb(255,0,0)"
    }
  }, {
    "selector" : "edge[INTERACTION_TYPE = 'lysP']",
    "css" : {
      "line-color" : "rgb(255,0,0)"
    }
  }, {
    "selector" : "edge[INTERACTION_TYPE = 'GO:0072657']",
    "css" : {
      "line-color" : "rgb(2,6,141)"
    }
  }, {
    "selector" : "edge[INTERACTION_TYPE = 'potA']",
    "css" : {
      "line-color" : "rgb(255,0,0)"
    }
  }, {
    "selector" : "edge[INTERACTION_TYPE = 'zntA']",
    "css" : {
      "line-color" : "rgb(255,0,0)"
    }
  }, {
    "selector" : "edge[INTERACTION_TYPE = 'potB']",
    "css" : {
      "line-color" : "rgb(255,0,0)"
    }
  }, {
    "selector" : "edge[INTERACTION_TYPE = 'potC']",
    "css" : {
      "line-color" : "rgb(255,0,0)"
    }
  }, {
    "selector" : "edge[INTERACTION_TYPE = 'GO:0046390']",
    "css" : {
      "line-color" : "rgb(28,248,61)"
    }
  }, {
    "selector" : "edge[INTERACTION_TYPE = 'lysU']",
    "css" : {
      "line-color" : "rgb(255,0,0)"
    }
  }, {
    "selector" : "edge[INTERACTION_TYPE = 'lysS']",
    "css" : {
      "line-color" : "rgb(255,0,0)"
    }
  }, {
    "selector" : "edge[INTERACTION_TYPE = 'ileS']",
    "css" : {
      "line-color" : "rgb(255,0,0)"
    }
  }, {
    "selector" : "edge[INTERACTION_TYPE = 'dsbB']",
    "css" : {
      "line-color" : "rgb(255,0,0)"
    }
  }, {
    "selector" : "edge[INTERACTION_TYPE = 'hybA']",
    "css" : {
      "line-color" : "rgb(255,0,0)"
    }
  }, {
    "selector" : "edge[INTERACTION_TYPE = 'hybC']",
    "css" : {
      "line-color" : "rgb(255,0,0)"
    }
  }, {
    "selector" : "edge[INTERACTION_TYPE = 'uspG']",
    "css" : {
      "line-color" : "rgb(255,0,0)"
    }
  }, {
    "selector" : "edge[INTERACTION_TYPE = 'zwf']",
    "css" : {
      "line-color" : "rgb(255,0,0)"
    }
  }, {
    "selector" : "edge[INTERACTION_TYPE = '[Group8]']",
    "css" : {
      "line-color" : "rgb(69,93,28)"
    }
  }, {
    "selector" : "edge[INTERACTION_TYPE = 'GO:1901564']",
    "css" : {
      "line-color" : "rgb(119,116,253)"
    }
  }, {
    "selector" : "edge[INTERACTION_TYPE = 'pykA']",
    "css" : {
      "line-color" : "rgb(255,0,0)"
    }
  }, {
    "selector" : "edge[INTERACTION_TYPE = 'ybbN']",
    "css" : {
      "line-color" : "rgb(255,0,0)"
    }
  }, {
    "selector" : "edge[INTERACTION_TYPE = 'ybbO']",
    "css" : {
      "line-color" : "rgb(255,0,0)"
    }
  }, {
    "selector" : "edge[INTERACTION_TYPE = 'hybO']",
    "css" : {
      "line-color" : "rgb(255,0,0)"
    }
  }, {
    "selector" : "edge[INTERACTION_TYPE = 'dgkA']",
    "css" : {
      "line-color" : "rgb(255,0,0)"
    }
  }, {
    "selector" : "edge[INTERACTION_TYPE = 'trpS']",
    "css" : {
      "line-color" : "rgb(255,0,0)"
    }
  }, {
    "selector" : "edge[INTERACTION_TYPE = 'spoT']",
    "css" : {
      "line-color" : "rgb(255,0,0)"
    }
  }, {
    "selector" : "edge[INTERACTION_TYPE = 'pck']",
    "css" : {
      "line-color" : "rgb(255,0,0)"
    }
  }, {
    "selector" : "edge[INTERACTION_TYPE = 'emtA']",
    "css" : {
      "line-color" : "rgb(255,0,0)"
    }
  }, {
    "selector" : "edge[INTERACTION_TYPE = 'cirA']",
    "css" : {
      "line-color" : "rgb(255,0,0)"
    }
  }, {
    "selector" : "edge[INTERACTION_TYPE = 'GO:0016310']",
    "css" : {
      "line-color" : "rgb(28,248,61)"
    }
  }, {
    "selector" : "edge[INTERACTION_TYPE = 'sppA']",
    "css" : {
      "line-color" : "rgb(255,0,0)"
    }
  }, {
    "selector" : "edge[INTERACTION_TYPE = 'dld']",
    "css" : {
      "line-color" : "rgb(255,0,0)"
    }
  }, {
    "selector" : "edge[INTERACTION_TYPE = 'melA']",
    "css" : {
      "line-color" : "rgb(255,0,0)"
    }
  }, {
    "selector" : "edge[INTERACTION_TYPE = 'dsbD']",
    "css" : {
      "line-color" : "rgb(255,0,0)"
    }
  }, {
    "selector" : "edge[INTERACTION_TYPE = 'kdpD']",
    "css" : {
      "line-color" : "rgb(255,0,0)"
    }
  }, {
    "selector" : "edge[INTERACTION_TYPE = 'yfjD']",
    "css" : {
      "line-color" : "rgb(255,0,0)"
    }
  }, {
    "selector" : "edge[INTERACTION_TYPE = 'macA']",
    "css" : {
      "line-color" : "rgb(255,0,0)"
    }
  }, {
    "selector" : "edge[INTERACTION_TYPE = 'hyaB']",
    "css" : {
      "line-color" : "rgb(255,0,0)"
    }
  }, {
    "selector" : "edge[INTERACTION_TYPE = 'rsxG']",
    "css" : {
      "line-color" : "rgb(255,0,0)"
    }
  }, {
    "selector" : "edge[INTERACTION_TYPE = 'eno']",
    "css" : {
      "line-color" : "rgb(255,0,0)"
    }
  }, {
    "selector" : "edge[INTERACTION_TYPE = '[Group9]']",
    "css" : {
      "line-color" : "rgb(119,116,253)"
    }
  }, {
    "selector" : "edge[INTERACTION_TYPE = 'GO:0006633']",
    "css" : {
      "line-color" : "rgb(120,159,98)"
    }
  }, {
    "selector" : "edge[INTERACTION_TYPE = 'ybaL']",
    "css" : {
      "line-color" : "rgb(255,0,0)"
    }
  }, {
    "selector" : "edge[INTERACTION_TYPE = 'CLUSTER2ASSOCIATED_NEW_GENE']",
    "css" : {
      "line-color" : "rgb(64,64,64)"
    }
  }, {
    "selector" : "edge[INTERACTION_TYPE = 'GO:0006631']",
    "css" : {
      "line-color" : "rgb(120,159,98)"
    }
  }, {
    "selector" : "edge[INTERACTION_TYPE = 'mrdB']",
    "css" : {
      "line-color" : "rgb(255,0,0)"
    }
  }, {
    "selector" : "edge[INTERACTION_TYPE = 'GO:0046174']",
    "css" : {
      "line-color" : "rgb(156,14,45)"
    }
  }, {
    "selector" : "edge[INTERACTION_TYPE = 'mrdA']",
    "css" : {
      "line-color" : "rgb(255,0,0)"
    }
  }, {
    "selector" : "edge[INTERACTION_TYPE = 'GO:1903509']",
    "css" : {
      "line-color" : "rgb(200,34,170)"
    }
  }, {
    "selector" : "edge[INTERACTION_TYPE = 'ackA']",
    "css" : {
      "line-color" : "rgb(255,0,0)"
    }
  }, {
    "selector" : "edge[INTERACTION_TYPE = 'yegH']",
    "css" : {
      "line-color" : "rgb(255,0,0)"
    }
  }, {
    "selector" : "edge[INTERACTION_TYPE = 'sstT']",
    "css" : {
      "line-color" : "rgb(255,0,0)"
    }
  }, {
    "selector" : "edge[INTERACTION_TYPE = 'GO:0006629']",
    "css" : {
      "line-color" : "rgb(120,159,98)"
    }
  }, {
    "selector" : "edge[INTERACTION_TYPE = 'pntB']",
    "css" : {
      "line-color" : "rgb(255,0,0)"
    }
  }, {
    "selector" : "edge[INTERACTION_TYPE = 'rsxC']",
    "css" : {
      "line-color" : "rgb(255,0,0)"
    }
  }, {
    "selector" : "edge[INTERACTION_TYPE = 'rsxB']",
    "css" : {
      "line-color" : "rgb(255,0,0)"
    }
  }, {
    "selector" : "edge[INTERACTION_TYPE = 'pntA']",
    "css" : {
      "line-color" : "rgb(255,0,0)"
    }
  }, {
    "selector" : "edge[INTERACTION_TYPE = 'cysK']",
    "css" : {
      "line-color" : "rgb(255,0,0)"
    }
  }, {
    "selector" : "edge[INTERACTION_TYPE = 'GO:0019637']",
    "css" : {
      "line-color" : "rgb(28,248,61)"
    }
  }, {
    "selector" : "edge[INTERACTION_TYPE = 'cysI']",
    "css" : {
      "line-color" : "rgb(255,0,0)"
    }
  }, {
    "selector" : "edge[INTERACTION_TYPE = 'cysJ']",
    "css" : {
      "line-color" : "rgb(255,0,0)"
    }
  }, {
    "selector" : "edge[INTERACTION_TYPE = 'cysG']",
    "css" : {
      "line-color" : "rgb(255,0,0)"
    }
  }, {
    "selector" : "edge[INTERACTION_TYPE = 'GO:0015031']",
    "css" : {
      "line-color" : "rgb(2,6,141)"
    }
  }, {
    "selector" : "edge[INTERACTION_TYPE = 'glnA']",
    "css" : {
      "line-color" : "rgb(255,0,0)"
    }
  }, {
    "selector" : "edge[INTERACTION_TYPE = 'cysA']",
    "css" : {
      "line-color" : "rgb(255,0,0)"
    }
  }, {
    "selector" : "edge[INTERACTION_TYPE = 'agp']",
    "css" : {
      "line-color" : "rgb(255,0,0)"
    }
  }, {
    "selector" : "edge[INTERACTION_TYPE = '[Group6]']",
    "css" : {
      "line-color" : "rgb(206,81,238)"
    }
  }, {
    "selector" : "edge[INTERACTION_TYPE = 'asmA']",
    "css" : {
      "line-color" : "rgb(255,0,0)"
    }
  }, {
    "selector" : "edge[INTERACTION_TYPE = 'GO:0044711']",
    "css" : {
      "line-color" : "rgb(28,248,61)"
    }
  }, {
    "selector" : "edge[INTERACTION_TYPE = 'mtlA']",
    "css" : {
      "line-color" : "rgb(255,0,0)"
    }
  }, {
    "selector" : "edge[INTERACTION_TYPE = 'fecC']",
    "css" : {
      "line-color" : "rgb(255,0,0)"
    }
  }, {
    "selector" : "edge[INTERACTION_TYPE = 'yejF']",
    "css" : {
      "line-color" : "rgb(255,0,0)"
    }
  }, {
    "selector" : "edge[INTERACTION_TYPE = 'fecB']",
    "css" : {
      "line-color" : "rgb(255,0,0)"
    }
  }, {
    "selector" : "edge[INTERACTION_TYPE = 'ydhF']",
    "css" : {
      "line-color" : "rgb(255,0,0)"
    }
  }, {
    "selector" : "edge[INTERACTION_TYPE = 'fecA']",
    "css" : {
      "line-color" : "rgb(255,0,0)"
    }
  }, {
    "selector" : "edge[INTERACTION_TYPE = 'nrdA']",
    "css" : {
      "line-color" : "rgb(255,0,0)"
    }
  }, {
    "selector" : "edge[INTERACTION_TYPE = 'cysZ']",
    "css" : {
      "line-color" : "rgb(255,0,0)"
    }
  }, {
    "selector" : "edge[INTERACTION_TYPE = 'ybdG']",
    "css" : {
      "line-color" : "rgb(255,0,0)"
    }
  }, {
    "selector" : "edge[INTERACTION_TYPE = 'cadA']",
    "css" : {
      "line-color" : "rgb(255,0,0)"
    }
  }, {
    "selector" : "edge[INTERACTION_TYPE = 'glmM']",
    "css" : {
      "line-color" : "rgb(255,0,0)"
    }
  }, {
    "selector" : "edge[INTERACTION_TYPE = 'tolQ']",
    "css" : {
      "line-color" : "rgb(255,0,0)"
    }
  }, {
    "selector" : "edge[INTERACTION_TYPE = 'tolR']",
    "css" : {
      "line-color" : "rgb(255,0,0)"
    }
  }, {
    "selector" : "edge[INTERACTION_TYPE = 'epd']",
    "css" : {
      "line-color" : "rgb(255,0,0)"
    }
  }, {
    "selector" : "edge[INTERACTION_TYPE = 'plsC']",
    "css" : {
      "line-color" : "rgb(255,0,0)"
    }
  }, {
    "selector" : "edge[INTERACTION_TYPE = 'skp']",
    "css" : {
      "line-color" : "rgb(255,0,0)"
    }
  }, {
    "selector" : "edge[INTERACTION_TYPE = 'wzzE']",
    "css" : {
      "line-color" : "rgb(255,0,0)"
    }
  }, {
    "selector" : "edge[INTERACTION_TYPE = 'cysQ']",
    "css" : {
      "line-color" : "rgb(255,0,0)"
    }
  }, {
    "selector" : "edge[INTERACTION_TYPE = 'acnB']",
    "css" : {
      "line-color" : "rgb(255,0,0)"
    }
  }, {
    "selector" : "edge[INTERACTION_TYPE = 'glmS']",
    "css" : {
      "line-color" : "rgb(255,0,0)"
    }
  }, {
    "selector" : "edge[INTERACTION_TYPE = 'wzzB']",
    "css" : {
      "line-color" : "rgb(255,0,0)"
    }
  }, {
    "selector" : "edge[INTERACTION_TYPE = 'yejB']",
    "css" : {
      "line-color" : "rgb(255,0,0)"
    }
  }, {
    "selector" : "edge[INTERACTION_TYPE = 'glmU']",
    "css" : {
      "line-color" : "rgb(255,0,0)"
    }
  }, {
    "selector" : "edge[INTERACTION_TYPE = 'mdlB']",
    "css" : {
      "line-color" : "rgb(255,0,0)"
    }
  }, {
    "selector" : "edge[INTERACTION_TYPE = 'menB']",
    "css" : {
      "line-color" : "rgb(255,0,0)"
    }
  }, {
    "selector" : "edge[INTERACTION_TYPE = 'plsB']",
    "css" : {
      "line-color" : "rgb(255,0,0)"
    }
  }, {
    "selector" : "edge[INTERACTION_TYPE = 'maeB']",
    "css" : {
      "line-color" : "rgb(255,0,0)"
    }
  }, {
    "selector" : "edge[INTERACTION_TYPE = 'envZ']",
    "css" : {
      "line-color" : "rgb(255,0,0)"
    }
  }, {
    "selector" : "edge[INTERACTION_TYPE = 'maeA']",
    "css" : {
      "line-color" : "rgb(255,0,0)"
    }
  }, {
    "selector" : "edge[INTERACTION_TYPE = 'baeS']",
    "css" : {
      "line-color" : "rgb(255,0,0)"
    }
  }, {
    "selector" : "edge[INTERACTION_TYPE = 'tolC']",
    "css" : {
      "line-color" : "rgb(255,0,0)"
    }
  }, {
    "selector" : "edge[INTERACTION_TYPE = 'degP']",
    "css" : {
      "line-color" : "rgb(255,0,0)"
    }
  }, {
    "selector" : "edge[INTERACTION_TYPE = 'tolA']",
    "css" : {
      "line-color" : "rgb(255,0,0)"
    }
  }, {
    "selector" : "edge[INTERACTION_TYPE = 'tolB']",
    "css" : {
      "line-color" : "rgb(255,0,0)"
    }
  }, {
    "selector" : "edge[INTERACTION_TYPE = '[Group3, Group8]']",
    "css" : {
      "line-color" : "rgb(2,6,141)"
    }
  }, {
    "selector" : "edge[INTERACTION_TYPE = 'frr']",
    "css" : {
      "line-color" : "rgb(255,0,0)"
    }
  }, {
    "selector" : "edge[INTERACTION_TYPE = '[Group7]']",
    "css" : {
      "line-color" : "rgb(156,14,45)"
    }
  }, {
    "selector" : "edge[INTERACTION_TYPE = 'GO:0044724']",
    "css" : {
      "line-color" : "rgb(28,248,61)"
    }
  }, {
    "selector" : "edge[INTERACTION_TYPE = 'GO:0044723']",
    "css" : {
      "line-color" : "rgb(28,248,61)"
    }
  }, {
    "selector" : "edge[INTERACTION_TYPE = 'pykF']",
    "css" : {
      "line-color" : "rgb(255,0,0)"
    }
  }, {
    "selector" : "edge[INTERACTION_TYPE = 'upp']",
    "css" : {
      "line-color" : "rgb(255,0,0)"
    }
  }, {
    "selector" : "edge[INTERACTION_TYPE = 'nirB']",
    "css" : {
      "line-color" : "rgb(255,0,0)"
    }
  }, {
    "selector" : "edge[INTERACTION_TYPE = 'lepA']",
    "css" : {
      "line-color" : "rgb(255,0,0)"
    }
  }, {
    "selector" : "edge[INTERACTION_TYPE = 'lepB']",
    "css" : {
      "line-color" : "rgb(255,0,0)"
    }
  }, {
    "selector" : "edge[INTERACTION_TYPE = 'ytfL']",
    "css" : {
      "line-color" : "rgb(255,0,0)"
    }
  }, {
    "selector" : "edge[INTERACTION_TYPE = 'GO:0019752']",
    "css" : {
      "line-color" : "rgb(119,116,253)"
    }
  }, {
    "selector" : "edge[INTERACTION_TYPE = 'poxB']",
    "css" : {
      "line-color" : "rgb(255,0,0)"
    }
  }, {
    "selector" : "edge[INTERACTION_TYPE = 'ytfQ']",
    "css" : {
      "line-color" : "rgb(255,0,0)"
    }
  }, {
    "selector" : "edge[INTERACTION_TYPE = 'nirC']",
    "css" : {
      "line-color" : "rgb(255,0,0)"
    }
  }, {
    "selector" : "edge[INTERACTION_TYPE = 'guaC']",
    "css" : {
      "line-color" : "rgb(255,0,0)"
    }
  }, {
    "selector" : "edge[INTERACTION_TYPE = 'alaC']",
    "css" : {
      "line-color" : "rgb(255,0,0)"
    }
  }, {
    "selector" : "edge[INTERACTION_TYPE = 'fsr']",
    "css" : {
      "line-color" : "rgb(255,0,0)"
    }
  }, {
    "selector" : "edge[INTERACTION_TYPE = 'glpA']",
    "css" : {
      "line-color" : "rgb(255,0,0)"
    }
  }, {
    "selector" : "edge[INTERACTION_TYPE = 'alaA']",
    "css" : {
      "line-color" : "rgb(255,0,0)"
    }
  }, {
    "selector" : "edge[INTERACTION_TYPE = 'glpB']",
    "css" : {
      "line-color" : "rgb(255,0,0)"
    }
  }, {
    "selector" : "edge[INTERACTION_TYPE = 'tatE']",
    "css" : {
      "line-color" : "rgb(255,0,0)"
    }
  }, {
    "selector" : "edge[INTERACTION_TYPE = 'glpC']",
    "css" : {
      "line-color" : "rgb(255,0,0)"
    }
  }, {
    "selector" : "edge[INTERACTION_TYPE = 'glpD']",
    "css" : {
      "line-color" : "rgb(255,0,0)"
    }
  }, {
    "selector" : "edge[INTERACTION_TYPE = 'tatC']",
    "css" : {
      "line-color" : "rgb(255,0,0)"
    }
  }, {
    "selector" : "edge[INTERACTION_TYPE = 'glpF']",
    "css" : {
      "line-color" : "rgb(255,0,0)"
    }
  }, {
    "selector" : "edge[INTERACTION_TYPE = 'tatA']",
    "css" : {
      "line-color" : "rgb(255,0,0)"
    }
  }, {
    "selector" : "edge[INTERACTION_TYPE = '[Group4]']",
    "css" : {
      "line-color" : "rgb(200,34,170)"
    }
  }, {
    "selector" : "edge[INTERACTION_TYPE = 'tatB']",
    "css" : {
      "line-color" : "rgb(255,0,0)"
    }
  }, {
    "selector" : "edge[INTERACTION_TYPE = 'alaS']",
    "css" : {
      "line-color" : "rgb(255,0,0)"
    }
  }, {
    "selector" : "edge[INTERACTION_TYPE = 'GO:0006418']",
    "css" : {
      "line-color" : "rgb(192,192,192)"
    }
  }, {
    "selector" : "edge[INTERACTION_TYPE = 'dacC']",
    "css" : {
      "line-color" : "rgb(255,0,0)"
    }
  }, {
    "selector" : "edge[INTERACTION_TYPE = 'pgi']",
    "css" : {
      "line-color" : "rgb(255,0,0)"
    }
  }, {
    "selector" : "edge[INTERACTION_TYPE = 'yadG']",
    "css" : {
      "line-color" : "rgb(255,0,0)"
    }
  }, {
    "selector" : "edge[INTERACTION_TYPE = 'pgl']",
    "css" : {
      "line-color" : "rgb(255,0,0)"
    }
  }, {
    "selector" : "edge[INTERACTION_TYPE = 'mgtA']",
    "css" : {
      "line-color" : "rgb(255,0,0)"
    }
  }, {
    "selector" : "edge[INTERACTION_TYPE = 'dacA']",
    "css" : {
      "line-color" : "rgb(255,0,0)"
    }
  }, {
    "selector" : "edge[INTERACTION_TYPE = 'pgk']",
    "css" : {
      "line-color" : "rgb(255,0,0)"
    }
  }, {
    "selector" : "edge[INTERACTION_TYPE = 'pgm']",
    "css" : {
      "line-color" : "rgb(255,0,0)"
    }
  }, {
    "selector" : "edge[INTERACTION_TYPE = 'ydjN']",
    "css" : {
      "line-color" : "rgb(255,0,0)"
    }
  }, {
    "selector" : "edge[INTERACTION_TYPE = 'ydjA']",
    "css" : {
      "line-color" : "rgb(255,0,0)"
    }
  }, {
    "selector" : "edge[INTERACTION_TYPE = 'guaA']",
    "css" : {
      "line-color" : "rgb(255,0,0)"
    }
  }, {
    "selector" : "edge[INTERACTION_TYPE = 'guaB']",
    "css" : {
      "line-color" : "rgb(255,0,0)"
    }
  }, {
    "selector" : "edge[INTERACTION_TYPE = 'atpF']",
    "css" : {
      "line-color" : "rgb(255,0,0)"
    }
  }, {
    "selector" : "edge[INTERACTION_TYPE = 'ybeX']",
    "css" : {
      "line-color" : "rgb(255,0,0)"
    }
  }, {
    "selector" : "edge[INTERACTION_TYPE = 'atpE']",
    "css" : {
      "line-color" : "rgb(255,0,0)"
    }
  }, {
    "selector" : "edge[INTERACTION_TYPE = 'valS']",
    "css" : {
      "line-color" : "rgb(255,0,0)"
    }
  }, {
    "selector" : "edge[INTERACTION_TYPE = 'atpH']",
    "css" : {
      "line-color" : "rgb(255,0,0)"
    }
  }, {
    "selector" : "edge[INTERACTION_TYPE = 'dps']",
    "css" : {
      "line-color" : "rgb(255,0,0)"
    }
  }, {
    "selector" : "edge[INTERACTION_TYPE = 'atpG']",
    "css" : {
      "line-color" : "rgb(255,0,0)"
    }
  }, {
    "selector" : "edge[INTERACTION_TYPE = 'nadE']",
    "css" : {
      "line-color" : "rgb(255,0,0)"
    }
  }, {
    "selector" : "edge[INTERACTION_TYPE = 'GO:0008610']",
    "css" : {
      "line-color" : "rgb(200,34,170)"
    }
  }, {
    "selector" : "edge[INTERACTION_TYPE = 'atpB']",
    "css" : {
      "line-color" : "rgb(255,0,0)"
    }
  }, {
    "selector" : "edge[INTERACTION_TYPE = 'atpA']",
    "css" : {
      "line-color" : "rgb(255,0,0)"
    }
  }, {
    "selector" : "edge[INTERACTION_TYPE = 'atpD']",
    "css" : {
      "line-color" : "rgb(255,0,0)"
    }
  }, {
    "selector" : "edge[INTERACTION_TYPE = 'GO:0006793']",
    "css" : {
      "line-color" : "rgb(28,248,61)"
    }
  }, {
    "selector" : "edge[INTERACTION_TYPE = 'atpC']",
    "css" : {
      "line-color" : "rgb(255,0,0)"
    }
  }, {
    "selector" : "edge[INTERACTION_TYPE = '[Group5]']",
    "css" : {
      "line-color" : "rgb(203,54,0)"
    }
  }, {
    "selector" : "edge[INTERACTION_TYPE = 'dsdX']",
    "css" : {
      "line-color" : "rgb(255,0,0)"
    }
  }, {
    "selector" : "edge[INTERACTION_TYPE = 'GO:0006796']",
    "css" : {
      "line-color" : "rgb(28,248,61)"
    }
  }, {
    "selector" : "edge[INTERACTION_TYPE = 'gene-term']",
    "css" : {
      "line-color" : "rgb(192,192,192)"
    }
  }, {
    "selector" : "edge[INTERACTION_TYPE = 'ndh']",
    "css" : {
      "line-color" : "rgb(255,0,0)"
    }
  }, {
    "selector" : "edge[INTERACTION_TYPE = 'ndk']",
    "css" : {
      "line-color" : "rgb(255,0,0)"
    }
  }, {
    "selector" : "edge[INTERACTION_TYPE = 'ydiJ']",
    "css" : {
      "line-color" : "rgb(255,0,0)"
    }
  }, {
    "selector" : "edge[INTERACTION_TYPE = 'kdsA']",
    "css" : {
      "line-color" : "rgb(255,0,0)"
    }
  }, {
    "selector" : "edge[INTERACTION_TYPE = 'plsX']",
    "css" : {
      "line-color" : "rgb(255,0,0)"
    }
  }, {
    "selector" : "edge[INTERACTION_TYPE = 'glnP']",
    "css" : {
      "line-color" : "rgb(255,0,0)"
    }
  }, {
    "selector" : "edge[INTERACTION_TYPE = 'glnQ']",
    "css" : {
      "line-color" : "rgb(255,0,0)"
    }
  }, {
    "selector" : "edge[INTERACTION_TYPE = 'kdsB']",
    "css" : {
      "line-color" : "rgb(255,0,0)"
    }
  }, {
    "selector" : "edge[INTERACTION_TYPE = 'glnS']",
    "css" : {
      "line-color" : "rgb(255,0,0)"
    }
  }, {
    "selector" : "edge[INTERACTION_TYPE = '[Group1, Group4, Group5]']",
    "css" : {
      "line-color" : "rgb(28,248,61)"
    }
  }, {
    "selector" : "edge[INTERACTION_TYPE = 'tpx']",
    "css" : {
      "line-color" : "rgb(255,0,0)"
    }
  }, {
    "selector" : "edge[INTERACTION_TYPE = 'nagE']",
    "css" : {
      "line-color" : "rgb(255,0,0)"
    }
  }, {
    "selector" : "edge[INTERACTION_TYPE = 'aroG']",
    "css" : {
      "line-color" : "rgb(255,0,0)"
    }
  }, {
    "selector" : "edge[INTERACTION_TYPE = 'aroF']",
    "css" : {
      "line-color" : "rgb(255,0,0)"
    }
  }, {
    "selector" : "edge[INTERACTION_TYPE = 'leuS']",
    "css" : {
      "line-color" : "rgb(255,0,0)"
    }
  }, {
    "selector" : "edge[INTERACTION_TYPE = 'nuoC']",
    "css" : {
      "line-color" : "rgb(255,0,0)"
    }
  }, {
    "selector" : "edge[INTERACTION_TYPE = 'gene-gene-pos']",
    "css" : {
      "line-color" : "rgb(255,0,0)"
    }
  }, {
    "selector" : "edge[INTERACTION_TYPE = 'aroC']",
    "css" : {
      "line-color" : "rgb(255,0,0)"
    }
  }, {
    "selector" : "edge[INTERACTION_TYPE = 'nuoB']",
    "css" : {
      "line-color" : "rgb(255,0,0)"
    }
  }, {
    "selector" : "edge[INTERACTION_TYPE = 'aroB']",
    "css" : {
      "line-color" : "rgb(255,0,0)"
    }
  }, {
    "selector" : "edge[INTERACTION_TYPE = 'nuoA']",
    "css" : {
      "line-color" : "rgb(255,0,0)"
    }
  }, {
    "selector" : "edge[INTERACTION_TYPE = 'nuoG']",
    "css" : {
      "line-color" : "rgb(255,0,0)"
    }
  }, {
    "selector" : "edge[INTERACTION_TYPE = 'GO:0006006']",
    "css" : {
      "line-color" : "rgb(192,192,192)"
    }
  }, {
    "selector" : "edge[INTERACTION_TYPE = 'GO:0098660']",
    "css" : {
      "line-color" : "rgb(69,93,28)"
    }
  }, {
    "selector" : "edge[INTERACTION_TYPE = 'nuoF']",
    "css" : {
      "line-color" : "rgb(255,0,0)"
    }
  }, {
    "selector" : "edge[INTERACTION_TYPE = 'murG']",
    "css" : {
      "line-color" : "rgb(255,0,0)"
    }
  }, {
    "selector" : "edge[INTERACTION_TYPE = 'nuoE']",
    "css" : {
      "line-color" : "rgb(255,0,0)"
    }
  }, {
    "selector" : "edge[INTERACTION_TYPE = 'phoQ']",
    "css" : {
      "line-color" : "rgb(255,0,0)"
    }
  }, {
    "selector" : "edge[INTERACTION_TYPE = '[Group2]']",
    "css" : {
      "line-color" : "rgb(139,226,201)"
    }
  }, {
    "selector" : "edge[INTERACTION_TYPE = 'ybhG']",
    "css" : {
      "line-color" : "rgb(255,0,0)"
    }
  }, {
    "selector" : "edge[INTERACTION_TYPE = 'fbaB']",
    "css" : {
      "line-color" : "rgb(255,0,0)"
    }
  }, {
    "selector" : "edge[INTERACTION_TYPE = 'fbaA']",
    "css" : {
      "line-color" : "rgb(255,0,0)"
    }
  }, {
    "selector" : "edge[INTERACTION_TYPE = 'GO:0016051']",
    "css" : {
      "line-color" : "rgb(200,34,170)"
    }
  }, {
    "selector" : "edge[INTERACTION_TYPE = 'GO:0016052']",
    "css" : {
      "line-color" : "rgb(28,248,61)"
    }
  }, {
    "selector" : "edge[INTERACTION_TYPE = 'GO:0098655']",
    "css" : {
      "line-color" : "rgb(69,93,28)"
    }
  }, {
    "selector" : "edge[INTERACTION_TYPE = 'pfkA']",
    "css" : {
      "line-color" : "rgb(255,0,0)"
    }
  }, {
    "selector" : "edge[INTERACTION_TYPE = 'lamB']",
    "css" : {
      "line-color" : "rgb(255,0,0)"
    }
  }, {
    "selector" : "edge[INTERACTION_TYPE = 'acrA']",
    "css" : {
      "line-color" : "rgb(255,0,0)"
    }
  }, {
    "selector" : "edge[INTERACTION_TYPE = 'etk']",
    "css" : {
      "line-color" : "rgb(255,0,0)"
    }
  }, {
    "selector" : "edge[INTERACTION_TYPE = 'acrB']",
    "css" : {
      "line-color" : "rgb(255,0,0)"
    }
  }, {
    "selector" : "edge[INTERACTION_TYPE = 'GO:0044802']",
    "css" : {
      "line-color" : "rgb(2,6,141)"
    }
  }, {
    "selector" : "edge[INTERACTION_TYPE = 'yoaE']",
    "css" : {
      "line-color" : "rgb(255,0,0)"
    }
  }, {
    "selector" : "edge[INTERACTION_TYPE = 'aspC']",
    "css" : {
      "line-color" : "rgb(255,0,0)"
    }
  }, {
    "selector" : "edge[INTERACTION_TYPE = 'yciS']",
    "css" : {
      "line-color" : "rgb(255,0,0)"
    }
  }, {
    "selector" : "edge[INTERACTION_TYPE = '[Group3]']",
    "css" : {
      "line-color" : "rgb(2,6,141)"
    }
  }, {
    "selector" : "edge[INTERACTION_TYPE = 'aspA']",
    "css" : {
      "line-color" : "rgb(255,0,0)"
    }
  }, {
    "selector" : "edge[INTERACTION_TYPE = 'acpP']",
    "css" : {
      "line-color" : "rgb(255,0,0)"
    }
  }, {
    "selector" : "edge[INTERACTION_TYPE = 'mdh']",
    "css" : {
      "line-color" : "rgb(255,0,0)"
    }
  }, {
    "selector" : "edge[INTERACTION_TYPE = 'glpK']",
    "css" : {
      "line-color" : "rgb(255,0,0)"
    }
  }, {
    "selector" : "edge[INTERACTION_TYPE = 'ybgI']",
    "css" : {
      "line-color" : "rgb(255,0,0)"
    }
  }, {
    "selector" : "edge[INTERACTION_TYPE = 'GO:0098662']",
    "css" : {
      "line-color" : "rgb(69,93,28)"
    }
  }, {
    "selector" : "edge[INTERACTION_TYPE = 'dadA']",
    "css" : {
      "line-color" : "rgb(255,0,0)"
    }
  }, {
    "selector" : "edge[INTERACTION_TYPE = 'glpQ']",
    "css" : {
      "line-color" : "rgb(255,0,0)"
    }
  }, {
    "selector" : "edge[INTERACTION_TYPE = 'yciM']",
    "css" : {
      "line-color" : "rgb(255,0,0)"
    }
  }, {
    "selector" : "edge[INTERACTION_TYPE = 'gntT']",
    "css" : {
      "line-color" : "rgb(255,0,0)"
    }
  }, {
    "selector" : "edge[INTERACTION_TYPE = 'aspS']",
    "css" : {
      "line-color" : "rgb(255,0,0)"
    }
  }, {
    "selector" : "edge[INTERACTION_TYPE = 'glpT']",
    "css" : {
      "line-color" : "rgb(255,0,0)"
    }
  }, {
    "selector" : "edge[INTERACTION_TYPE = 'kduD']",
    "css" : {
      "line-color" : "rgb(255,0,0)"
    }
  }, {
    "selector" : "edge[INTERACTION_TYPE = 'kduI']",
    "css" : {
      "line-color" : "rgb(255,0,0)"
    }
  }, {
    "selector" : "edge[INTERACTION_TYPE = 'malK']",
    "css" : {
      "line-color" : "rgb(255,0,0)"
    }
  }, {
    "selector" : "edge[INTERACTION_TYPE = 'metN']",
    "css" : {
      "line-color" : "rgb(255,0,0)"
    }
  }, {
    "selector" : "edge[INTERACTION_TYPE = 'gltA']",
    "css" : {
      "line-color" : "rgb(255,0,0)"
    }
  }, {
    "selector" : "edge[INTERACTION_TYPE = 'gltB']",
    "css" : {
      "line-color" : "rgb(255,0,0)"
    }
  }, {
    "selector" : "edge[INTERACTION_TYPE = 'gltD']",
    "css" : {
      "line-color" : "rgb(255,0,0)"
    }
  }, {
    "selector" : "edge[INTERACTION_TYPE = 'metQ']",
    "css" : {
      "line-color" : "rgb(255,0,0)"
    }
  }, {
    "selector" : "edge[INTERACTION_TYPE = 'tsf']",
    "css" : {
      "line-color" : "rgb(255,0,0)"
    }
  }, {
    "selector" : "edge[INTERACTION_TYPE = 'pka']",
    "css" : {
      "line-color" : "rgb(255,0,0)"
    }
  }, {
    "selector" : "edge[INTERACTION_TYPE = 'malP']",
    "css" : {
      "line-color" : "rgb(255,0,0)"
    }
  }, {
    "selector" : "edge[INTERACTION_TYPE = 'gltL']",
    "css" : {
      "line-color" : "rgb(255,0,0)"
    }
  }, {
    "selector" : "edge[INTERACTION_TYPE = 'betT']",
    "css" : {
      "line-color" : "rgb(255,0,0)"
    }
  }, {
    "selector" : "edge[INTERACTION_TYPE = 'malT']",
    "css" : {
      "line-color" : "rgb(255,0,0)"
    }
  }, {
    "selector" : "edge[INTERACTION_TYPE = 'mlaE']",
    "css" : {
      "line-color" : "rgb(255,0,0)"
    }
  }, {
    "selector" : "edge[INTERACTION_TYPE = '[Group0]']",
    "css" : {
      "line-color" : "rgb(120,159,98)"
    }
  }, {
    "selector" : "edge[INTERACTION_TYPE = 'mlaD']",
    "css" : {
      "line-color" : "rgb(255,0,0)"
    }
  }, {
    "selector" : "edge[INTERACTION_TYPE = 'lldD']",
    "css" : {
      "line-color" : "rgb(255,0,0)"
    }
  }, {
    "selector" : "edge[INTERACTION_TYPE = 'mlaF']",
    "css" : {
      "line-color" : "rgb(255,0,0)"
    }
  }, {
    "selector" : "edge[INTERACTION_TYPE = 'deoD']",
    "css" : {
      "line-color" : "rgb(255,0,0)"
    }
  }, {
    "selector" : "edge[INTERACTION_TYPE = 'metG']",
    "css" : {
      "line-color" : "rgb(255,0,0)"
    }
  }, {
    "selector" : "edge[INTERACTION_TYPE = 'tsx']",
    "css" : {
      "line-color" : "rgb(255,0,0)"
    }
  }, {
    "selector" : "edge[INTERACTION_TYPE = 'bamD']",
    "css" : {
      "line-color" : "rgb(255,0,0)"
    }
  }, {
    "selector" : "edge[INTERACTION_TYPE = 'bamE']",
    "css" : {
      "line-color" : "rgb(255,0,0)"
    }
  }, {
    "selector" : "edge[INTERACTION_TYPE = 'deoB']",
    "css" : {
      "line-color" : "rgb(255,0,0)"
    }
  }, {
    "selector" : "edge[INTERACTION_TYPE = 'bamB']",
    "css" : {
      "line-color" : "rgb(255,0,0)"
    }
  }, {
    "selector" : "edge[INTERACTION_TYPE = 'deoC']",
    "css" : {
      "line-color" : "rgb(255,0,0)"
    }
  }, {
    "selector" : "edge[INTERACTION_TYPE = 'bamC']",
    "css" : {
      "line-color" : "rgb(255,0,0)"
    }
  }, {
    "selector" : "edge[INTERACTION_TYPE = 'metK']",
    "css" : {
      "line-color" : "rgb(255,0,0)"
    }
  }, {
    "selector" : "edge[INTERACTION_TYPE = 'deoA']",
    "css" : {
      "line-color" : "rgb(255,0,0)"
    }
  }, {
    "selector" : "edge[INTERACTION_TYPE = 'bamA']",
    "css" : {
      "line-color" : "rgb(255,0,0)"
    }
  }, {
    "selector" : "edge[INTERACTION_TYPE = 'brnQ']",
    "css" : {
      "line-color" : "rgb(255,0,0)"
    }
  }, {
    "selector" : "edge[INTERACTION_TYPE = 'malE']",
    "css" : {
      "line-color" : "rgb(255,0,0)"
    }
  }, {
    "selector" : "edge[INTERACTION_TYPE = 'metI']",
    "css" : {
      "line-color" : "rgb(255,0,0)"
    }
  }, {
    "selector" : "edge[INTERACTION_TYPE = 'crr']",
    "css" : {
      "line-color" : "rgb(255,0,0)"
    }
  }, {
    "selector" : "edge[INTERACTION_TYPE = '[Group0, Group4]']",
    "css" : {
      "line-color" : "rgb(120,159,98)"
    }
  }, {
    "selector" : "edge[INTERACTION_TYPE = 'aldB']",
    "css" : {
      "line-color" : "rgb(255,0,0)"
    }
  }, {
    "selector" : "edge[INTERACTION_TYPE = 'ynaI']",
    "css" : {
      "line-color" : "rgb(255,0,0)"
    }
  }, {
    "selector" : "edge[INTERACTION_TYPE = 'aldA']",
    "css" : {
      "line-color" : "rgb(255,0,0)"
    }
  }, {
    "selector" : "edge[INTERACTION_TYPE = 'GO:0008653']",
    "css" : {
      "line-color" : "rgb(200,34,170)"
    }
  }, {
    "selector" : "edge[INTERACTION_TYPE = 'nupC']",
    "css" : {
      "line-color" : "rgb(255,0,0)"
    }
  }, {
    "selector" : "edge[INTERACTION_TYPE = 'pyrG']",
    "css" : {
      "line-color" : "rgb(255,0,0)"
    }
  }, {
    "selector" : "edge[INTERACTION_TYPE = 'nupG']",
    "css" : {
      "line-color" : "rgb(255,0,0)"
    }
  }, {
    "selector" : "edge[INTERACTION_TYPE = 'pyrC']",
    "css" : {
      "line-color" : "rgb(255,0,0)"
    }
  }, {
    "selector" : "edge[INTERACTION_TYPE = 'GO:0042886']",
    "css" : {
      "line-color" : "rgb(2,6,141)"
    }
  }, {
    "selector" : "edge[INTERACTION_TYPE = 'pyrD']",
    "css" : {
      "line-color" : "rgb(255,0,0)"
    }
  }, {
    "selector" : "edge[INTERACTION_TYPE = '[Group1]']",
    "css" : {
      "line-color" : "rgb(28,248,61)"
    }
  }, {
    "selector" : "edge[INTERACTION_TYPE = 'nuoK']",
    "css" : {
      "line-color" : "rgb(255,0,0)"
    }
  }, {
    "selector" : "edge[INTERACTION_TYPE = 'trxA']",
    "css" : {
      "line-color" : "rgb(255,0,0)"
    }
  }, {
    "selector" : "edge[INTERACTION_TYPE = 'nuoI']",
    "css" : {
      "line-color" : "rgb(255,0,0)"
    }
  }, {
    "selector" : "edge[INTERACTION_TYPE = 'nuoH']",
    "css" : {
      "line-color" : "rgb(255,0,0)"
    }
  }, {
    "selector" : "edge[INTERACTION_TYPE = 'roxA']",
    "css" : {
      "line-color" : "rgb(255,0,0)"
    }
  }, {
    "selector" : "edge[INTERACTION_TYPE = 'ldtB']",
    "css" : {
      "line-color" : "rgb(255,0,0)"
    }
  }, {
    "selector" : "edge[INTERACTION_TYPE = 'kbl']",
    "css" : {
      "line-color" : "rgb(255,0,0)"
    }
  }, {
    "selector" : "edge[INTERACTION_TYPE = 'nuoN']",
    "css" : {
      "line-color" : "rgb(255,0,0)"
    }
  }, {
    "selector" : "edge[INTERACTION_TYPE = 'nuoL']",
    "css" : {
      "line-color" : "rgb(255,0,0)"
    }
  }, {
    "selector" : "edge[INTERACTION_TYPE = 'pflB']",
    "css" : {
      "line-color" : "rgb(255,0,0)"
    }
  }, {
    "selector" : "edge[INTERACTION_TYPE = 'trxB']",
    "css" : {
      "line-color" : "rgb(255,0,0)"
    }
  }, {
    "selector" : "edge[INTERACTION_TYPE = 'betA']",
    "css" : {
      "line-color" : "rgb(255,0,0)"
    }
  }, {
    "selector" : "edge[INTERACTION_TYPE = 'gudD']",
    "css" : {
      "line-color" : "rgb(255,0,0)"
    }
  }, {
    "selector" : "edge[INTERACTION_TYPE = 'pflA']",
    "css" : {
      "line-color" : "rgb(255,0,0)"
    }
  }, {
    "selector" : "edge[INTERACTION_TYPE = 'lpoA']",
    "css" : {
      "line-color" : "rgb(255,0,0)"
    }
  }, {
    "selector" : "edge[INTERACTION_TYPE = 'GO:0006163']",
    "css" : {
      "line-color" : "rgb(28,248,61)"
    }
  }, {
    "selector" : "edge[INTERACTION_TYPE = 'lpoB']",
    "css" : {
      "line-color" : "rgb(255,0,0)"
    }
  }, {
    "selector" : "edge[INTERACTION_TYPE = 'msrA']",
    "css" : {
      "line-color" : "rgb(255,0,0)"
    }
  }, {
    "selector" : "edge[INTERACTION_TYPE = 'amiD']",
    "css" : {
      "line-color" : "rgb(255,0,0)"
    }
  }, {
    "selector" : "edge[INTERACTION_TYPE = 'GO:0009312']",
    "css" : {
      "line-color" : "rgb(200,34,170)"
    }
  }, {
    "selector" : "edge[INTERACTION_TYPE = 'GO:0009311']",
    "css" : {
      "line-color" : "rgb(200,34,170)"
    }
  }, {
    "selector" : "edge[INTERACTION_TYPE = 'manY']",
    "css" : {
      "line-color" : "rgb(255,0,0)"
    }
  }, {
    "selector" : "edge[INTERACTION_TYPE = 'fabI']",
    "css" : {
      "line-color" : "rgb(255,0,0)"
    }
  }, {
    "selector" : "edge[INTERACTION_TYPE = 'manX']",
    "css" : {
      "line-color" : "rgb(255,0,0)"
    }
  }, {
    "selector" : "edge[INTERACTION_TYPE = 'fabG']",
    "css" : {
      "line-color" : "rgb(255,0,0)"
    }
  }, {
    "selector" : "edge[INTERACTION_TYPE = 'kch']",
    "css" : {
      "line-color" : "rgb(255,0,0)"
    }
  }, {
    "selector" : "edge[INTERACTION_TYPE = 'sucC']",
    "css" : {
      "line-color" : "rgb(255,0,0)"
    }
  }, {
    "selector" : "edge[INTERACTION_TYPE = 'katE']",
    "css" : {
      "line-color" : "rgb(255,0,0)"
    }
  }, {
    "selector" : "edge[INTERACTION_TYPE = 'sucD']",
    "css" : {
      "line-color" : "rgb(255,0,0)"
    }
  }, {
    "selector" : "edge[INTERACTION_TYPE = 'sucA']",
    "css" : {
      "line-color" : "rgb(255,0,0)"
    }
  }, {
    "selector" : "edge[INTERACTION_TYPE = 'sucB']",
    "css" : {
      "line-color" : "rgb(255,0,0)"
    }
  }, {
    "selector" : "edge[INTERACTION_TYPE = 'mdtA']",
    "css" : {
      "line-color" : "rgb(255,0,0)"
    }
  }, {
    "selector" : "edge[INTERACTION_TYPE = 'frdA']",
    "css" : {
      "line-color" : "rgb(255,0,0)"
    }
  }, {
    "selector" : "edge[INTERACTION_TYPE = 'frdB']",
    "css" : {
      "line-color" : "rgb(255,0,0)"
    }
  }, {
    "selector" : "edge[INTERACTION_TYPE = 'frdC']",
    "css" : {
      "line-color" : "rgb(255,0,0)"
    }
  }, {
    "selector" : "edge[INTERACTION_TYPE = 'katG']",
    "css" : {
      "line-color" : "rgb(255,0,0)"
    }
  }, {
    "selector" : "edge[INTERACTION_TYPE = 'mdtE']",
    "css" : {
      "line-color" : "rgb(255,0,0)"
    }
  }, {
    "selector" : "edge[INTERACTION_TYPE = 'fabZ']",
    "css" : {
      "line-color" : "rgb(255,0,0)"
    }
  }, {
    "selector" : "edge[INTERACTION_TYPE = 'secY']",
    "css" : {
      "line-color" : "rgb(255,0,0)"
    }
  }, {
    "selector" : "edge[INTERACTION_TYPE = 'secF']",
    "css" : {
      "line-color" : "rgb(255,0,0)"
    }
  }, {
    "selector" : "edge[INTERACTION_TYPE = 'secE']",
    "css" : {
      "line-color" : "rgb(255,0,0)"
    }
  }, {
    "selector" : "edge[INTERACTION_TYPE = 'secG']",
    "css" : {
      "line-color" : "rgb(255,0,0)"
    }
  }, {
    "selector" : "edge[INTERACTION_TYPE = 'secB']",
    "css" : {
      "line-color" : "rgb(255,0,0)"
    }
  }, {
    "selector" : "edge[INTERACTION_TYPE = 'apt']",
    "css" : {
      "line-color" : "rgb(255,0,0)"
    }
  }, {
    "selector" : "edge[INTERACTION_TYPE = 'secA']",
    "css" : {
      "line-color" : "rgb(255,0,0)"
    }
  }, {
    "selector" : "edge[INTERACTION_TYPE = 'preT']",
    "css" : {
      "line-color" : "rgb(255,0,0)"
    }
  }, {
    "selector" : "edge[INTERACTION_TYPE = 'secD']",
    "css" : {
      "line-color" : "rgb(255,0,0)"
    }
  }, {
    "selector" : "edge[INTERACTION_TYPE = 'sdaC']",
    "css" : {
      "line-color" : "rgb(255,0,0)"
    }
  }, {
    "selector" : "edge[INTERACTION_TYPE = 'lolC']",
    "css" : {
      "line-color" : "rgb(255,0,0)"
    }
  }, {
    "selector" : "edge[INTERACTION_TYPE = 'lolD']",
    "css" : {
      "line-color" : "rgb(255,0,0)"
    }
  }, {
    "selector" : "edge[INTERACTION_TYPE = 'prfB']",
    "css" : {
      "line-color" : "rgb(255,0,0)"
    }
  }, {
    "selector" : "edge[INTERACTION_TYPE = 'GO:0009201']",
    "css" : {
      "line-color" : "rgb(28,248,61)"
    }
  }, {
    "selector" : "edge[INTERACTION_TYPE = 'lolB']",
    "css" : {
      "line-color" : "rgb(255,0,0)"
    }
  }, {
    "selector" : "edge[INTERACTION_TYPE = 'lolE']",
    "css" : {
      "line-color" : "rgb(255,0,0)"
    }
  }, {
    "selector" : "edge[INTERACTION_TYPE = 'yncD']",
    "css" : {
      "line-color" : "rgb(255,0,0)"
    }
  }, {
    "selector" : "edge[INTERACTION_TYPE = 'fabF']",
    "css" : {
      "line-color" : "rgb(255,0,0)"
    }
  }, {
    "selector" : "edge[INTERACTION_TYPE = 'gltP']",
    "css" : {
      "line-color" : "rgb(255,0,0)"
    }
  }, {
    "selector" : "edge[INTERACTION_TYPE = 'pitA']",
    "css" : {
      "line-color" : "rgb(255,0,0)"
    }
  }, {
    "selector" : "edge[INTERACTION_TYPE = 'pnp']",
    "css" : {
      "line-color" : "rgb(255,0,0)"
    }
  }, {
    "selector" : "edge[INTERACTION_TYPE = 'malX']",
    "css" : {
      "line-color" : "rgb(255,0,0)"
    }
  }, {
    "selector" : "edge[INTERACTION_TYPE = 'fabB']",
    "css" : {
      "line-color" : "rgb(255,0,0)"
    }
  }, {
    "selector" : "edge[INTERACTION_TYPE = 'fabA']",
    "css" : {
      "line-color" : "rgb(255,0,0)"
    }
  }, {
    "selector" : "edge[INTERACTION_TYPE = 'gltX']",
    "css" : {
      "line-color" : "rgb(255,0,0)"
    }
  }, {
    "selector" : "edge[INTERACTION_TYPE = 'acuI']",
    "css" : {
      "line-color" : "rgb(255,0,0)"
    }
  }, {
    "selector" : "edge[INTERACTION_TYPE = 'dnaK']",
    "css" : {
      "line-color" : "rgb(255,0,0)"
    }
  }, {
    "selector" : "edge[INTERACTION_TYPE = 'dnaJ']",
    "css" : {
      "line-color" : "rgb(255,0,0)"
    }
  }, {
    "selector" : "edge[INTERACTION_TYPE = 'GO:0034613']",
    "css" : {
      "line-color" : "rgb(2,6,141)"
    }
  }, {
    "selector" : "edge[INTERACTION_TYPE = 'pgpC']",
    "css" : {
      "line-color" : "rgb(255,0,0)"
    }
  }, {
    "selector" : "edge[INTERACTION_TYPE = 'GO:0030258']",
    "css" : {
      "line-color" : "rgb(192,192,192)"
    }
  }, {
    "selector" : "edge[INTERACTION_TYPE = 'thiI']",
    "css" : {
      "line-color" : "rgb(255,0,0)"
    }
  }, {
    "selector" : "edge[INTERACTION_TYPE = 'gdhA']",
    "css" : {
      "line-color" : "rgb(255,0,0)"
    }
  }, {
    "selector" : "edge[INTERACTION_TYPE = 'fadR']",
    "css" : {
      "line-color" : "rgb(255,0,0)"
    }
  }, {
    "selector" : "edge[INTERACTION_TYPE = 'GO:0042278']",
    "css" : {
      "line-color" : "rgb(28,248,61)"
    }
  }, {
    "selector" : "edge[INTERACTION_TYPE = 'gabD']",
    "css" : {
      "line-color" : "rgb(255,0,0)"
    }
  }, {
    "selector" : "edge[INTERACTION_TYPE = 'ynfE']",
    "css" : {
      "line-color" : "rgb(255,0,0)"
    }
  }, {
    "selector" : "edge[INTERACTION_TYPE = 'fadL']",
    "css" : {
      "line-color" : "rgb(255,0,0)"
    }
  }, {
    "selector" : "edge[INTERACTION_TYPE = 'ynfF']",
    "css" : {
      "line-color" : "rgb(255,0,0)"
    }
  }, {
    "selector" : "edge[INTERACTION_TYPE = 'dtpA']",
    "css" : {
      "line-color" : "rgb(255,0,0)"
    }
  }, {
    "selector" : "edge[INTERACTION_TYPE = 'ynfG']",
    "css" : {
      "line-color" : "rgb(255,0,0)"
    }
  }, {
    "selector" : "edge[INTERACTION_TYPE = 'fadJ']",
    "css" : {
      "line-color" : "rgb(255,0,0)"
    }
  }, {
    "selector" : "edge[INTERACTION_TYPE = 'fadI']",
    "css" : {
      "line-color" : "rgb(255,0,0)"
    }
  }, {
    "selector" : "edge[INTERACTION_TYPE = 'dusA']",
    "css" : {
      "line-color" : "rgb(255,0,0)"
    }
  }, {
    "selector" : "edge[INTERACTION_TYPE = 'pgsA']",
    "css" : {
      "line-color" : "rgb(255,0,0)"
    }
  }, {
    "selector" : "edge[INTERACTION_TYPE = 'GO:0009408']",
    "css" : {
      "line-color" : "rgb(139,226,201)"
    }
  }, {
    "selector" : "edge[INTERACTION_TYPE = 'opgG']",
    "css" : {
      "line-color" : "rgb(255,0,0)"
    }
  }, {
    "selector" : "edge[INTERACTION_TYPE = 'GO:0010876']",
    "css" : {
      "line-color" : "rgb(192,192,192)"
    }
  }, {
    "selector" : "edge[INTERACTION_TYPE = 'dxs']",
    "css" : {
      "line-color" : "rgb(255,0,0)"
    }
  }, {
    "selector" : "edge[INTERACTION_TYPE = 'ppa']",
    "css" : {
      "line-color" : "rgb(255,0,0)"
    }
  }, {
    "selector" : "edge[INTERACTION_TYPE = 'artP']",
    "css" : {
      "line-color" : "rgb(255,0,0)"
    }
  }, {
    "selector" : "edge[INTERACTION_TYPE = 'ppc']",
    "css" : {
      "line-color" : "rgb(255,0,0)"
    }
  }, {
    "selector" : "edge[INTERACTION_TYPE = 'artQ']",
    "css" : {
      "line-color" : "rgb(255,0,0)"
    }
  }, {
    "selector" : "edge[INTERACTION_TYPE = 'opgB']",
    "css" : {
      "line-color" : "rgb(255,0,0)"
    }
  }, {
    "selector" : "edge[INTERACTION_TYPE = 'osmC']",
    "css" : {
      "line-color" : "rgb(255,0,0)"
    }
  }, {
    "selector" : "edge[INTERACTION_TYPE = 'fadE']",
    "css" : {
      "line-color" : "rgb(255,0,0)"
    }
  }, {
    "selector" : "edge[INTERACTION_TYPE = 'manZ']",
    "css" : {
      "line-color" : "rgb(255,0,0)"
    }
  }, {
    "selector" : "edge[INTERACTION_TYPE = 'fadD']",
    "css" : {
      "line-color" : "rgb(255,0,0)"
    }
  }, {
    "selector" : "edge[INTERACTION_TYPE = 'fadB']",
    "css" : {
      "line-color" : "rgb(255,0,0)"
    }
  }, {
    "selector" : "edge[INTERACTION_TYPE = 'GO:0019693']",
    "css" : {
      "line-color" : "rgb(28,248,61)"
    }
  }, {
    "selector" : "edge[INTERACTION_TYPE = 'fadA']",
    "css" : {
      "line-color" : "rgb(255,0,0)"
    }
  }, {
    "selector" : "edge[INTERACTION_TYPE = 'GO:0055114']",
    "css" : {
      "line-color" : "rgb(206,81,238)"
    }
  }, {
    "selector" : "edge[INTERACTION_TYPE = 'GO:0071702']",
    "css" : {
      "line-color" : "rgb(2,6,141)"
    }
  }, {
    "selector" : "edge[INTERACTION_TYPE = 'GO:0046939']",
    "css" : {
      "line-color" : "rgb(28,248,61)"
    }
  }, {
    "selector" : "edge[INTERACTION_TYPE = 'ghrB']",
    "css" : {
      "line-color" : "rgb(255,0,0)"
    }
  }, {
    "selector" : "edge[INTERACTION_TYPE = 'tdcE']",
    "css" : {
      "line-color" : "rgb(255,0,0)"
    }
  }, {
    "selector" : "edge[INTERACTION_TYPE = 'tdcC']",
    "css" : {
      "line-color" : "rgb(255,0,0)"
    }
  }, {
    "selector" : "edge[INTERACTION_TYPE = 'mppA']",
    "css" : {
      "line-color" : "rgb(255,0,0)"
    }
  }, {
    "selector" : "edge[INTERACTION_TYPE = 'gadA']",
    "css" : {
      "line-color" : "rgb(255,0,0)"
    }
  }, {
    "selector" : "edge[INTERACTION_TYPE = 'tdcD']",
    "css" : {
      "line-color" : "rgb(255,0,0)"
    }
  }, {
    "selector" : "edge[INTERACTION_TYPE = 'GO:0009116']",
    "css" : {
      "line-color" : "rgb(28,248,61)"
    }
  }, {
    "selector" : "edge[INTERACTION_TYPE = 'gadC']",
    "css" : {
      "line-color" : "rgb(255,0,0)"
    }
  }, {
    "selector" : "edge[INTERACTION_TYPE = 'suhB']",
    "css" : {
      "line-color" : "rgb(255,0,0)"
    }
  }, {
    "selector" : "edge[INTERACTION_TYPE = 'GO:0042455']",
    "css" : {
      "line-color" : "rgb(28,248,61)"
    }
  }, {
    "selector" : "edge[INTERACTION_TYPE = 'GO:0009119']",
    "css" : {
      "line-color" : "rgb(28,248,61)"
    }
  }, {
    "selector" : "edge[INTERACTION_TYPE = 'GO:0009117']",
    "css" : {
      "line-color" : "rgb(28,248,61)"
    }
  }, {
    "selector" : "edge[INTERACTION_TYPE = 'tdcB']",
    "css" : {
      "line-color" : "rgb(255,0,0)"
    }
  }, {
    "selector" : "edge[INTERACTION_TYPE = 'fhuE']",
    "css" : {
      "line-color" : "rgb(255,0,0)"
    }
  }, {
    "selector" : "edge[INTERACTION_TYPE = 'feoB']",
    "css" : {
      "line-color" : "rgb(255,0,0)"
    }
  }, {
    "selector" : "edge[INTERACTION_TYPE = 'fhuC']",
    "css" : {
      "line-color" : "rgb(255,0,0)"
    }
  }, {
    "selector" : "edge[INTERACTION_TYPE = 'barA']",
    "css" : {
      "line-color" : "rgb(255,0,0)"
    }
  }, {
    "selector" : "edge[INTERACTION_TYPE = 'GO:0006091']",
    "css" : {
      "line-color" : "rgb(206,81,238)"
    }
  }, {
    "selector" : "edge[INTERACTION_TYPE = 'pepQ']",
    "css" : {
      "line-color" : "rgb(255,0,0)"
    }
  }, {
    "selector" : "edge[INTERACTION_TYPE = 'GO:0009244']",
    "css" : {
      "line-color" : "rgb(200,34,170)"
    }
  }, {
    "selector" : "edge[INTERACTION_TYPE = 'mlc']",
    "css" : {
      "line-color" : "rgb(255,0,0)"
    }
  }, {
    "selector" : "edge[INTERACTION_TYPE = 'GO:0006096']",
    "css" : {
      "line-color" : "rgb(28,248,61)"
    }
  }, {
    "selector" : "edge[INTERACTION_TYPE = 'pepN']",
    "css" : {
      "line-color" : "rgb(255,0,0)"
    }
  }, {
    "selector" : "edge[INTERACTION_TYPE = 'GO:0006099']",
    "css" : {
      "line-color" : "rgb(206,81,238)"
    }
  }, {
    "selector" : "edge[INTERACTION_TYPE = 'GO:0044765']",
    "css" : {
      "line-color" : "rgb(69,93,28)"
    }
  }, {
    "selector" : "edge[INTERACTION_TYPE = 'pepT']",
    "css" : {
      "line-color" : "rgb(255,0,0)"
    }
  }, {
    "selector" : "edge[INTERACTION_TYPE = 'GO:0043436']",
    "css" : {
      "line-color" : "rgb(119,116,253)"
    }
  }, {
    "selector" : "edge[INTERACTION_TYPE = 'glyS']",
    "css" : {
      "line-color" : "rgb(255,0,0)"
    }
  }, {
    "selector" : "edge[INTERACTION_TYPE = 'pepA']",
    "css" : {
      "line-color" : "rgb(255,0,0)"
    }
  }, {
    "selector" : "edge[INTERACTION_TYPE = 'gyrB']",
    "css" : {
      "line-color" : "rgb(255,0,0)"
    }
  }, {
    "selector" : "edge[INTERACTION_TYPE = 'pepB']",
    "css" : {
      "line-color" : "rgb(255,0,0)"
    }
  }, {
    "selector" : "edge[INTERACTION_TYPE = 'fumA']",
    "css" : {
      "line-color" : "rgb(255,0,0)"
    }
  }, {
    "selector" : "edge[INTERACTION_TYPE = 'nanA']",
    "css" : {
      "line-color" : "rgb(255,0,0)"
    }
  }, {
    "selector" : "edge[INTERACTION_TYPE = 'GO:0006090']",
    "css" : {
      "line-color" : "rgb(28,248,61)"
    }
  }, {
    "selector" : "edge[INTERACTION_TYPE = 'pepD']",
    "css" : {
      "line-color" : "rgb(255,0,0)"
    }
  }, {
    "selector" : "edge[INTERACTION_TYPE = 'glyA']",
    "css" : {
      "line-color" : "rgb(255,0,0)"
    }
  }, {
    "selector" : "edge[INTERACTION_TYPE = 'hisB']",
    "css" : {
      "line-color" : "rgb(255,0,0)"
    }
  }, {
    "selector" : "edge[INTERACTION_TYPE = 'ilvD']",
    "css" : {
      "line-color" : "rgb(255,0,0)"
    }
  }, {
    "selector" : "edge[INTERACTION_TYPE = 'psd']",
    "css" : {
      "line-color" : "rgb(255,0,0)"
    }
  }, {
    "selector" : "edge[INTERACTION_TYPE = 'hisD']",
    "css" : {
      "line-color" : "rgb(255,0,0)"
    }
  }, {
    "selector" : "edge[INTERACTION_TYPE = 'hisF']",
    "css" : {
      "line-color" : "rgb(255,0,0)"
    }
  }, {
    "selector" : "edge[INTERACTION_TYPE = 'yjbB']",
    "css" : {
      "line-color" : "rgb(255,0,0)"
    }
  }, {
    "selector" : "edge[INTERACTION_TYPE = 'iscS']",
    "css" : {
      "line-color" : "rgb(255,0,0)"
    }
  }, {
    "selector" : "edge[INTERACTION_TYPE = 'hisP']",
    "css" : {
      "line-color" : "rgb(255,0,0)"
    }
  }, {
    "selector" : "edge[INTERACTION_TYPE = 'ftnA']",
    "css" : {
      "line-color" : "rgb(255,0,0)"
    }
  }, {
    "selector" : "edge[INTERACTION_TYPE = 'GO:0051186']",
    "css" : {
      "line-color" : "rgb(28,248,61)"
    }
  }, {
    "selector" : "edge[INTERACTION_TYPE = 'fdoI']",
    "css" : {
      "line-color" : "rgb(255,0,0)"
    }
  }, {
    "selector" : "edge[INTERACTION_TYPE = 'fdoH']",
    "css" : {
      "line-color" : "rgb(255,0,0)"
    }
  }, {
    "selector" : "edge[INTERACTION_TYPE = 'sdhC']",
    "css" : {
      "line-color" : "rgb(255,0,0)"
    }
  }, {
    "selector" : "edge[INTERACTION_TYPE = 'purU']",
    "css" : {
      "line-color" : "rgb(255,0,0)"
    }
  }, {
    "selector" : "edge[INTERACTION_TYPE = 'pta']",
    "css" : {
      "line-color" : "rgb(255,0,0)"
    }
  }, {
    "selector" : "edge[INTERACTION_TYPE = 'sdhB']",
    "css" : {
      "line-color" : "rgb(255,0,0)"
    }
  }, {
    "selector" : "edge[INTERACTION_TYPE = 'sdhA']",
    "css" : {
      "line-color" : "rgb(255,0,0)"
    }
  }, {
    "selector" : "edge[INTERACTION_TYPE = 'lptB']",
    "css" : {
      "line-color" : "rgb(255,0,0)"
    }
  }, {
    "selector" : "edge[INTERACTION_TYPE = 'GO:0006071']",
    "css" : {
      "line-color" : "rgb(156,14,45)"
    }
  }, {
    "selector" : "edge[INTERACTION_TYPE = 'purA']",
    "css" : {
      "line-color" : "rgb(255,0,0)"
    }
  }, {
    "selector" : "edge[INTERACTION_TYPE = 'lptC']",
    "css" : {
      "line-color" : "rgb(255,0,0)"
    }
  }, {
    "selector" : "edge[INTERACTION_TYPE = 'purB']",
    "css" : {
      "line-color" : "rgb(255,0,0)"
    }
  }, {
    "selector" : "edge[INTERACTION_TYPE = 'CLUSTER1ASSOCIATED_NEW_GENE']",
    "css" : {
      "line-color" : "rgb(64,64,64)"
    }
  }, {
    "selector" : "edge[INTERACTION_TYPE = 'lptF']",
    "css" : {
      "line-color" : "rgb(255,0,0)"
    }
  }, {
    "selector" : "edge[INTERACTION_TYPE = 'lptG']",
    "css" : {
      "line-color" : "rgb(255,0,0)"
    }
  }, {
    "selector" : "edge[INTERACTION_TYPE = 'hflC']",
    "css" : {
      "line-color" : "rgb(255,0,0)"
    }
  }, {
    "selector" : "edge[INTERACTION_TYPE = 'lptD']",
    "css" : {
      "line-color" : "rgb(255,0,0)"
    }
  }, {
    "selector" : "edge[INTERACTION_TYPE = 'hflD']",
    "css" : {
      "line-color" : "rgb(255,0,0)"
    }
  }, {
    "selector" : "edge[INTERACTION_TYPE = 'lptE']",
    "css" : {
      "line-color" : "rgb(255,0,0)"
    }
  }, {
    "selector" : "edge[INTERACTION_TYPE = 'GO:0009103']",
    "css" : {
      "line-color" : "rgb(200,34,170)"
    }
  }, {
    "selector" : "edge[INTERACTION_TYPE = 'tufA']",
    "css" : {
      "line-color" : "rgb(255,0,0)"
    }
  }, {
    "selector" : "edge[INTERACTION_TYPE = 'hflK']",
    "css" : {
      "line-color" : "rgb(255,0,0)"
    }
  }, {
    "selector" : "edge[INTERACTION_TYPE = 'prlC']",
    "css" : {
      "line-color" : "rgb(255,0,0)"
    }
  }, {
    "selector" : "edge[INTERACTION_TYPE = 'yniA']",
    "css" : {
      "line-color" : "rgb(255,0,0)"
    }
  }, {
    "selector" : "edge[INTERACTION_TYPE = 'focA']",
    "css" : {
      "line-color" : "rgb(255,0,0)"
    }
  }, {
    "selector" : "edge[INTERACTION_TYPE = 'fdnG']",
    "css" : {
      "line-color" : "rgb(255,0,0)"
    }
  }, {
    "selector" : "edge[INTERACTION_TYPE = 'GO:0090407']",
    "css" : {
      "line-color" : "rgb(28,248,61)"
    }
  }, {
    "selector" : "edge[INTERACTION_TYPE = 'proA']",
    "css" : {
      "line-color" : "rgb(255,0,0)"
    }
  }, {
    "selector" : "edge[INTERACTION_TYPE = 'hemA']",
    "css" : {
      "line-color" : "rgb(255,0,0)"
    }
  }, {
    "selector" : "edge[INTERACTION_TYPE = 'hemB']",
    "css" : {
      "line-color" : "rgb(255,0,0)"
    }
  }, {
    "selector" : "edge[INTERACTION_TYPE = 'dcuC']",
    "css" : {
      "line-color" : "rgb(255,0,0)"
    }
  }, {
    "selector" : "edge[INTERACTION_TYPE = 'GO:0009156']",
    "css" : {
      "line-color" : "rgb(28,248,61)"
    }
  }, {
    "selector" : "edge[INTERACTION_TYPE = 'dcuA']",
    "css" : {
      "line-color" : "rgb(255,0,0)"
    }
  }, {
    "selector" : "edge[INTERACTION_TYPE = 'hemG']",
    "css" : {
      "line-color" : "rgb(255,0,0)"
    }
  }, {
    "selector" : "edge[INTERACTION_TYPE = 'yibB']",
    "css" : {
      "line-color" : "rgb(255,0,0)"
    }
  }, {
    "selector" : "edge[INTERACTION_TYPE = 'hemH']",
    "css" : {
      "line-color" : "rgb(255,0,0)"
    }
  }, {
    "selector" : "edge[INTERACTION_TYPE = 'nhaB']",
    "css" : {
      "line-color" : "rgb(255,0,0)"
    }
  }, {
    "selector" : "edge[INTERACTION_TYPE = 'gcd']",
    "css" : {
      "line-color" : "rgb(255,0,0)"
    }
  }, {
    "selector" : "edge[INTERACTION_TYPE = 'nhaA']",
    "css" : {
      "line-color" : "rgb(255,0,0)"
    }
  }, {
    "selector" : "edge[INTERACTION_TYPE = 'ptsG']",
    "css" : {
      "line-color" : "rgb(255,0,0)"
    }
  }, {
    "selector" : "edge[INTERACTION_TYPE = 'fusA']",
    "css" : {
      "line-color" : "rgb(255,0,0)"
    }
  }, {
    "selector" : "edge[INTERACTION_TYPE = 'ptsI']",
    "css" : {
      "line-color" : "rgb(255,0,0)"
    }
  }, {
    "selector" : "edge[INTERACTION_TYPE = 'GO:0044281']",
    "css" : {
      "line-color" : "rgb(119,116,253)"
    }
  }, {
    "selector" : "edge[INTERACTION_TYPE = 'ettA']",
    "css" : {
      "line-color" : "rgb(255,0,0)"
    }
  }, {
    "selector" : "edge[INTERACTION_TYPE = '[Group1, Group4]']",
    "css" : {
      "line-color" : "rgb(28,248,61)"
    }
  }, {
    "selector" : "edge[INTERACTION_TYPE = 'copA']",
    "css" : {
      "line-color" : "rgb(255,0,0)"
    }
  }, {
    "selector" : "edge[INTERACTION_TYPE = 'putP']",
    "css" : {
      "line-color" : "rgb(255,0,0)"
    }
  }, {
    "selector" : "edge[INTERACTION_TYPE = 'cycA']",
    "css" : {
      "line-color" : "rgb(255,0,0)"
    }
  }, {
    "selector" : "edge[INTERACTION_TYPE = 'selB']",
    "css" : {
      "line-color" : "rgb(255,0,0)"
    }
  }, {
    "selector" : "edge[INTERACTION_TYPE = 'typA']",
    "css" : {
      "line-color" : "rgb(255,0,0)"
    }
  }, {
    "selector" : "edge[INTERACTION_TYPE = 'dapA']",
    "css" : {
      "line-color" : "rgb(255,0,0)"
    }
  }, {
    "selector" : "edge[INTERACTION_TYPE = 'pspA']",
    "css" : {
      "line-color" : "rgb(255,0,0)"
    }
  }, {
    "selector" : "edge[INTERACTION_TYPE = 'GO:0009161']",
    "css" : {
      "line-color" : "rgb(28,248,61)"
    }
  }, {
    "selector" : "edge[INTERACTION_TYPE = 'GO:0009167']",
    "css" : {
      "line-color" : "rgb(28,248,61)"
    }
  }, {
    "selector" : "edge[INTERACTION_TYPE = 'hchA']",
    "css" : {
      "line-color" : "rgb(255,0,0)"
    }
  }, {
    "selector" : "edge[INTERACTION_TYPE = 'GO:0034220']",
    "css" : {
      "line-color" : "rgb(69,93,28)"
    }
  }, {
    "selector" : "edge[INTERACTION_TYPE = 'putA']",
    "css" : {
      "line-color" : "rgb(255,0,0)"
    }
  }, {
    "selector" : "edge[INTERACTION_TYPE = 'mpl']",
    "css" : {
      "line-color" : "rgb(255,0,0)"
    }
  }, {
    "selector" : "edge[INTERACTION_TYPE = 'GO:1902600']",
    "css" : {
      "line-color" : "rgb(28,248,61)"
    }
  }, {
    "selector" : "edge[INTERACTION_TYPE = 'yjcE']",
    "css" : {
      "line-color" : "rgb(255,0,0)"
    }
  }, {
    "selector" : "edge[INTERACTION_TYPE = 'GO:0009168']",
    "css" : {
      "line-color" : "rgb(28,248,61)"
    }
  }, {
    "selector" : "edge[INTERACTION_TYPE = 'hisS']",
    "css" : {
      "line-color" : "rgb(255,0,0)"
    }
  }, {
    "selector" : "edge[INTERACTION_TYPE = 'slyD']",
    "css" : {
      "line-color" : "rgb(255,0,0)"
    }
  }, {
    "selector" : "edge[INTERACTION_TYPE = 'ansB']",
    "css" : {
      "line-color" : "rgb(255,0,0)"
    }
  }, {
    "selector" : "edge[INTERACTION_TYPE = 'hfq']",
    "css" : {
      "line-color" : "rgb(255,0,0)"
    }
  }, {
    "selector" : "edge[INTERACTION_TYPE = 'tktA']",
    "css" : {
      "line-color" : "rgb(255,0,0)"
    }
  }, {
    "selector" : "edge[INTERACTION_TYPE = 'narI']",
    "css" : {
      "line-color" : "rgb(255,0,0)"
    }
  }, {
    "selector" : "edge[INTERACTION_TYPE = 'narH']",
    "css" : {
      "line-color" : "rgb(255,0,0)"
    }
  }, {
    "selector" : "edge[INTERACTION_TYPE = 'narG']",
    "css" : {
      "line-color" : "rgb(255,0,0)"
    }
  }, {
    "selector" : "edge[INTERACTION_TYPE = 'term-term']",
    "css" : {
      "line-color" : "rgb(128,128,128)"
    }
  }, {
    "selector" : "edge[INTERACTION_TYPE = 'narK']",
    "css" : {
      "line-color" : "rgb(255,0,0)"
    }
  }, {
    "selector" : "edge[INTERACTION_TYPE = 'dapD']",
    "css" : {
      "line-color" : "rgb(255,0,0)"
    }
  }, {
    "selector" : "edge[INTERACTION_TYPE = 'oppC']",
    "css" : {
      "line-color" : "rgb(255,0,0)"
    }
  }, {
    "selector" : "edge[INTERACTION_TYPE = 'oppD']",
    "css" : {
      "line-color" : "rgb(255,0,0)"
    }
  }, {
    "selector" : "edge[INTERACTION_TYPE = '[None]']",
    "css" : {
      "line-color" : "rgb(192,192,192)"
    }
  }, {
    "selector" : "edge[INTERACTION_TYPE = 'kefC']",
    "css" : {
      "line-color" : "rgb(255,0,0)"
    }
  }, {
    "selector" : "edge[INTERACTION_TYPE = 'pssA']",
    "css" : {
      "line-color" : "rgb(255,0,0)"
    }
  }, {
    "selector" : "edge[INTERACTION_TYPE = 'GO:0009132']",
    "css" : {
      "line-color" : "rgb(28,248,61)"
    }
  }, {
    "selector" : "edge[INTERACTION_TYPE = 'oppB']",
    "css" : {
      "line-color" : "rgb(255,0,0)"
    }
  }, {
    "selector" : "edge[INTERACTION_TYPE = 'GO:0009259']",
    "css" : {
      "line-color" : "rgb(28,248,61)"
    }
  }, {
    "selector" : "edge[INTERACTION_TYPE = 'yidE']",
    "css" : {
      "line-color" : "rgb(255,0,0)"
    }
  }, {
    "selector" : "edge[INTERACTION_TYPE = 'ghxP']",
    "css" : {
      "line-color" : "rgb(255,0,0)"
    }
  }, {
    "selector" : "edge[INTERACTION_TYPE = 'lon']",
    "css" : {
      "line-color" : "rgb(255,0,0)"
    }
  }, {
    "selector" : "edge[INTERACTION_TYPE = 'mqo']",
    "css" : {
      "line-color" : "rgb(255,0,0)"
    }
  }, {
    "selector" : "edge[INTERACTION_TYPE = 'treC']",
    "css" : {
      "line-color" : "rgb(255,0,0)"
    }
  }, {
    "selector" : "edge[INTERACTION_TYPE = 'dppF']",
    "css" : {
      "line-color" : "rgb(255,0,0)"
    }
  }, {
    "selector" : "edge[INTERACTION_TYPE = 'GO:0090150']",
    "css" : {
      "line-color" : "rgb(2,6,141)"
    }
  }, {
    "selector" : "edge[INTERACTION_TYPE = 'treB']",
    "css" : {
      "line-color" : "rgb(255,0,0)"
    }
  }, {
    "selector" : "edge[INTERACTION_TYPE = 'dppD']",
    "css" : {
      "line-color" : "rgb(255,0,0)"
    }
  }, {
    "selector" : "edge[INTERACTION_TYPE = 'tyrS']",
    "css" : {
      "line-color" : "rgb(255,0,0)"
    }
  }, {
    "selector" : "edge[INTERACTION_TYPE = 'GO:0072521']",
    "css" : {
      "line-color" : "rgb(28,248,61)"
    }
  }, {
    "selector" : "edge[INTERACTION_TYPE = 'corA']",
    "css" : {
      "line-color" : "rgb(255,0,0)"
    }
  }, {
    "selector" : "edge[INTERACTION_TYPE = 'yidC']",
    "css" : {
      "line-color" : "rgb(255,0,0)"
    }
  }, {
    "selector" : "edge[INTERACTION_TYPE = 'GO:0072524']",
    "css" : {
      "line-color" : "rgb(28,248,61)"
    }
  }, {
    "selector" : "edge[INTERACTION_TYPE = 'lpd']",
    "css" : {
      "line-color" : "rgb(255,0,0)"
    }
  }, {
    "selector" : "edge[INTERACTION_TYPE = 'fetA']",
    "css" : {
      "line-color" : "rgb(255,0,0)"
    }
  }, {
    "selector" : "edge[INTERACTION_TYPE = 'GO:0055085']",
    "css" : {
      "line-color" : "rgb(69,93,28)"
    }
  }, {
    "selector" : "edge[INTERACTION_TYPE = 'GO:0055086']",
    "css" : {
      "line-color" : "rgb(28,248,61)"
    }
  }, {
    "selector" : "edge[INTERACTION_TYPE = 'GO:0009266']",
    "css" : {
      "line-color" : "rgb(139,226,201)"
    }
  }, {
    "selector" : "edge[INTERACTION_TYPE = 'lpxH']",
    "css" : {
      "line-color" : "rgb(255,0,0)"
    }
  }, {
    "selector" : "edge[INTERACTION_TYPE = 'lpxL']",
    "css" : {
      "line-color" : "rgb(255,0,0)"
    }
  }, {
    "selector" : "edge[INTERACTION_TYPE = 'lpxM']",
    "css" : {
      "line-color" : "rgb(255,0,0)"
    }
  }, {
    "selector" : "edge[INTERACTION_TYPE = 'lpp']",
    "css" : {
      "line-color" : "rgb(255,0,0)"
    }
  }, {
    "selector" : "edge[INTERACTION_TYPE = 'pldB']",
    "css" : {
      "line-color" : "rgb(255,0,0)"
    }
  }, {
    "selector" : "edge[INTERACTION_TYPE = 'GO:0046129']",
    "css" : {
      "line-color" : "rgb(28,248,61)"
    }
  }, {
    "selector" : "edge[INTERACTION_TYPE = 'epmA']",
    "css" : {
      "line-color" : "rgb(255,0,0)"
    }
  }, {
    "selector" : "edge[INTERACTION_TYPE = 'dppB']",
    "css" : {
      "line-color" : "rgb(255,0,0)"
    }
  }, {
    "selector" : "edge[INTERACTION_TYPE = 'panB']",
    "css" : {
      "line-color" : "rgb(255,0,0)"
    }
  }, {
    "selector" : "edge[INTERACTION_TYPE = '[Group1, Group5]']",
    "css" : {
      "line-color" : "rgb(28,248,61)"
    }
  }, {
    "selector" : "edge[INTERACTION_TYPE = 'dppA']",
    "css" : {
      "line-color" : "rgb(255,0,0)"
    }
  }, {
    "selector" : "edge[INTERACTION_TYPE = 'panC']",
    "css" : {
      "line-color" : "rgb(255,0,0)"
    }
  }, {
    "selector" : "edge[INTERACTION_TYPE = 'proS']",
    "css" : {
      "line-color" : "rgb(255,0,0)"
    }
  }, {
    "selector" : "edge[INTERACTION_TYPE = 'GO:0046496']",
    "css" : {
      "line-color" : "rgb(28,248,61)"
    }
  }, {
    "selector" : "edge[INTERACTION_TYPE = 'proP']",
    "css" : {
      "line-color" : "rgb(255,0,0)"
    }
  }, {
    "selector" : "edge[INTERACTION_TYPE = 'cydD']",
    "css" : {
      "line-color" : "rgb(255,0,0)"
    }
  }, {
    "selector" : "edge[INTERACTION_TYPE = 'hemX']",
    "css" : {
      "line-color" : "rgb(255,0,0)"
    }
  }, {
    "selector" : "edge[INTERACTION_TYPE = 'hemY']",
    "css" : {
      "line-color" : "rgb(255,0,0)"
    }
  }, {
    "selector" : "edge[INTERACTION_TYPE = 'cydB']",
    "css" : {
      "line-color" : "rgb(255,0,0)"
    }
  }, {
    "selector" : "edge[INTERACTION_TYPE = 'cydC']",
    "css" : {
      "line-color" : "rgb(255,0,0)"
    }
  }, {
    "selector" : "edge[INTERACTION_TYPE = 'lpxB']",
    "css" : {
      "line-color" : "rgb(255,0,0)"
    }
  }, {
    "selector" : "edge[INTERACTION_TYPE = 'cydA']",
    "css" : {
      "line-color" : "rgb(255,0,0)"
    }
  }, {
    "selector" : "edge[INTERACTION_TYPE = 'panF']",
    "css" : {
      "line-color" : "rgb(255,0,0)"
    }
  }, {
    "selector" : "edge[INTERACTION_TYPE = 'proV']",
    "css" : {
      "line-color" : "rgb(255,0,0)"
    }
  }, {
    "selector" : "edge[INTERACTION_TYPE = 'proW']",
    "css" : {
      "line-color" : "rgb(255,0,0)"
    }
  }, {
    "selector" : "edge[INTERACTION_TYPE = 'lpxA']",
    "css" : {
      "line-color" : "rgb(255,0,0)"
    }
  }, {
    "selector" : "edge[INTERACTION_TYPE = 'proX']",
    "css" : {
      "line-color" : "rgb(255,0,0)"
    }
  }, {
    "selector" : "edge[INTERACTION_TYPE = 'GO:0015992']",
    "css" : {
      "line-color" : "rgb(69,93,28)"
    }
  }, {
    "selector" : "edge[INTERACTION_TYPE = 'hslV']",
    "css" : {
      "line-color" : "rgb(255,0,0)"
    }
  }, {
    "selector" : "edge[INTERACTION_TYPE = 'GO:0009199']",
    "css" : {
      "line-color" : "rgb(28,248,61)"
    }
  }, {
    "selector" : "edge[INTERACTION_TYPE = 'hslU']",
    "css" : {
      "line-color" : "rgb(255,0,0)"
    }
  }, {
    "selector" : "edge[INTERACTION_TYPE = 'dauA']",
    "css" : {
      "line-color" : "rgb(255,0,0)"
    }
  }, {
    "selector" : "edge[INTERACTION_TYPE = 'pdxB']",
    "css" : {
      "line-color" : "rgb(255,0,0)"
    }
  }, {
    "selector" : "edge[INTERACTION_TYPE = 'sodA']",
    "css" : {
      "line-color" : "rgb(255,0,0)"
    }
  }, {
    "selector" : "edge[INTERACTION_TYPE = 'galP']",
    "css" : {
      "line-color" : "rgb(255,0,0)"
    }
  }, {
    "selector" : "edge[INTERACTION_TYPE = 'sodB']",
    "css" : {
      "line-color" : "rgb(255,0,0)"
    }
  }, {
    "selector" : "edge[INTERACTION_TYPE = '[Group1, Group8]']",
    "css" : {
      "line-color" : "rgb(28,248,61)"
    }
  }, {
    "selector" : "edge[INTERACTION_TYPE = 'GO:0015988']",
    "css" : {
      "line-color" : "rgb(69,93,28)"
    }
  }, {
    "selector" : "edge[INTERACTION_TYPE = 'gene-gene']",
    "css" : {
      "line-color" : "rgb(128,128,128)"
    }
  }, {
    "selector" : "edge[INTERACTION_TYPE = 'dhaK']",
    "css" : {
      "line-color" : "rgb(255,0,0)"
    }
  }, {
    "selector" : "edge[INTERACTION_TYPE = 'ftsW']",
    "css" : {
      "line-color" : "rgb(255,0,0)"
    }
  }, {
    "selector" : "edge[INTERACTION_TYPE = 'thrS']",
    "css" : {
      "line-color" : "rgb(255,0,0)"
    }
  }, {
    "selector" : "edge[INTERACTION_TYPE = 'ftsY']",
    "css" : {
      "line-color" : "rgb(255,0,0)"
    }
  }, {
    "selector" : "edge[INTERACTION_TYPE = 'wecG']",
    "css" : {
      "line-color" : "rgb(255,0,0)"
    }
  }, {
    "selector" : "edge[INTERACTION_TYPE = 'pstB']",
    "css" : {
      "line-color" : "rgb(255,0,0)"
    }
  }, {
    "selector" : "edge[INTERACTION_TYPE = 'wecF']",
    "css" : {
      "line-color" : "rgb(255,0,0)"
    }
  }, {
    "selector" : "edge[INTERACTION_TYPE = 'speE']",
    "css" : {
      "line-color" : "rgb(255,0,0)"
    }
  }, {
    "selector" : "edge[INTERACTION_TYPE = 'ffh']",
    "css" : {
      "line-color" : "rgb(255,0,0)"
    }
  }, {
    "selector" : "edge[INTERACTION_TYPE = 'GO:0045333']",
    "css" : {
      "line-color" : "rgb(206,81,238)"
    }
  }, {
    "selector" : "edge[INTERACTION_TYPE = 'GO:0006810']",
    "css" : {
      "line-color" : "rgb(69,93,28)"
    }
  }, {
    "selector" : "edge[INTERACTION_TYPE = 'speB']",
    "css" : {
      "line-color" : "rgb(255,0,0)"
    }
  }, {
    "selector" : "edge[INTERACTION_TYPE = '[Group4, Group5]']",
    "css" : {
      "line-color" : "rgb(200,34,170)"
    }
  }, {
    "selector" : "edge[INTERACTION_TYPE = 'ftsI']",
    "css" : {
      "line-color" : "rgb(255,0,0)"
    }
  }, {
    "selector" : "edge[INTERACTION_TYPE = 'CLUSTER1-2ASSOCIATED_GENE']",
    "css" : {
      "line-color" : "rgb(255,255,255)"
    }
  }, {
    "selector" : "edge[INTERACTION_TYPE = 'GO:0043165']",
    "css" : {
      "line-color" : "rgb(2,6,141)"
    }
  }, {
    "selector" : "edge[INTERACTION_TYPE = 'wecB']",
    "css" : {
      "line-color" : "rgb(255,0,0)"
    }
  }, {
    "selector" : "edge[INTERACTION_TYPE = 'wecA']",
    "css" : {
      "line-color" : "rgb(255,0,0)"
    }
  }, {
    "selector" : "edge[INTERACTION_TYPE = 'dhaM']",
    "css" : {
      "line-color" : "rgb(255,0,0)"
    }
  }, {
    "selector" : "edge[INTERACTION_TYPE = 'udp']",
    "css" : {
      "line-color" : "rgb(255,0,0)"
    }
  }, {
    "selector" : "edge[INTERACTION_TYPE = 'srlB']",
    "css" : {
      "line-color" : "rgb(255,0,0)"
    }
  }, {
    "selector" : "edge[INTERACTION_TYPE = 'srlA']",
    "css" : {
      "line-color" : "rgb(255,0,0)"
    }
  }, {
    "selector" : "edge[INTERACTION_TYPE = 'srlD']",
    "css" : {
      "line-color" : "rgb(255,0,0)"
    }
  }, {
    "selector" : "edge[INTERACTION_TYPE = 'htpX']",
    "css" : {
      "line-color" : "rgb(255,0,0)"
    }
  }, {
    "selector" : "edge[INTERACTION_TYPE = 'serS']",
    "css" : {
      "line-color" : "rgb(255,0,0)"
    }
  }, {
    "selector" : "edge[INTERACTION_TYPE = 'surA']",
    "css" : {
      "line-color" : "rgb(255,0,0)"
    }
  }, {
    "selector" : "edge[INTERACTION_TYPE = 'GO:0044255']",
    "css" : {
      "line-color" : "rgb(120,159,98)"
    }
  }, {
    "selector" : "edge[INTERACTION_TYPE = 'frsA']",
    "css" : {
      "line-color" : "rgb(255,0,0)"
    }
  }, {
    "selector" : "edge[INTERACTION_TYPE = 'tnaA']",
    "css" : {
      "line-color" : "rgb(255,0,0)"
    }
  }, {
    "selector" : "edge[INTERACTION_TYPE = 'srlE']",
    "css" : {
      "line-color" : "rgb(255,0,0)"
    }
  }, {
    "selector" : "edge[INTERACTION_TYPE = 'tnaB']",
    "css" : {
      "line-color" : "rgb(255,0,0)"
    }
  }, {
    "selector" : "edge[INTERACTION_TYPE = 'accA']",
    "css" : {
      "line-color" : "rgb(255,0,0)"
    }
  }, {
    "selector" : "edge[INTERACTION_TYPE = 'accD']",
    "css" : {
      "line-color" : "rgb(255,0,0)"
    }
  }, {
    "selector" : "edge[INTERACTION_TYPE = 'folE']",
    "css" : {
      "line-color" : "rgb(255,0,0)"
    }
  }, {
    "selector" : "edge[INTERACTION_TYPE = 'htpG']",
    "css" : {
      "line-color" : "rgb(255,0,0)"
    }
  }, {
    "selector" : "edge[INTERACTION_TYPE = 'kdgT']",
    "css" : {
      "line-color" : "rgb(255,0,0)"
    }
  }, {
    "selector" : "edge[INTERACTION_TYPE = 'serA']",
    "css" : {
      "line-color" : "rgb(255,0,0)"
    }
  }, {
    "selector" : "edge[INTERACTION_TYPE = 'clpB']",
    "css" : {
      "line-color" : "rgb(255,0,0)"
    }
  }, {
    "selector" : "edge[INTERACTION_TYPE = 'serC']",
    "css" : {
      "line-color" : "rgb(255,0,0)"
    }
  }, {
    "selector" : "edge[INTERACTION_TYPE = 'groL']",
    "css" : {
      "line-color" : "rgb(255,0,0)"
    }
  }, {
    "selector" : "edge[INTERACTION_TYPE = 'cpxA']",
    "css" : {
      "line-color" : "rgb(255,0,0)"
    }
  }, {
    "selector" : "edge[INTERACTION_TYPE = 'groS']",
    "css" : {
      "line-color" : "rgb(255,0,0)"
    }
  }, {
    "selector" : "edge[INTERACTION_TYPE = 'GO:0009061']",
    "css" : {
      "line-color" : "rgb(206,81,238)"
    }
  }, {
    "selector" : "edge[INTERACTION_TYPE = 'GO:0015980']",
    "css" : {
      "line-color" : "rgb(206,81,238)"
    }
  }, {
    "selector" : "edge[INTERACTION_TYPE = 'CLUSTER1-2ASSOCIATED_NEW_GENE']",
    "css" : {
      "line-color" : "rgb(64,64,64)"
    }
  }, {
    "selector" : "edge[INTERACTION_TYPE = 'efp']",
    "css" : {
      "line-color" : "rgb(255,0,0)"
    }
  }, {
    "selector" : "edge[INTERACTION_TYPE = 'wcaN']",
    "css" : {
      "line-color" : "rgb(255,0,0)"
    }
  }, {
    "selector" : "edge[INTERACTION_TYPE = 'kdgK']",
    "css" : {
      "line-color" : "rgb(255,0,0)"
    }
  }, {
    "selector" : "edge[INTERACTION_TYPE = 'pdxH']",
    "css" : {
      "line-color" : "rgb(255,0,0)"
    }
  }, {
    "selector" : "edge[INTERACTION_TYPE = 'galT']",
    "css" : {
      "line-color" : "rgb(255,0,0)"
    }
  }, {
    "selector" : "edge[INTERACTION_TYPE = 'pdxJ']",
    "css" : {
      "line-color" : "rgb(255,0,0)"
    }
  }, {
    "selector" : "edge[INTERACTION_TYPE = 'tdh']",
    "css" : {
      "line-color" : "rgb(255,0,0)"
    }
  }, {
    "selector" : "edge[INTERACTION_TYPE = 'GO:0009060']",
    "css" : {
      "line-color" : "rgb(206,81,238)"
    }
  }, {
    "selector" : "edge[INTERACTION_TYPE = 'GO:0019637']",
    "css" : {
      "color" : "rgb(28,248,61)"
    }
  }, {
    "selector" : "edge[INTERACTION_TYPE = 'GO:0015672']",
    "css" : {
      "color" : "rgb(69,93,28)"
    }
  }, {
    "selector" : "edge[INTERACTION_TYPE = 'GO:0006163']",
    "css" : {
      "color" : "rgb(28,248,61)"
    }
  }, {
    "selector" : "edge[INTERACTION_TYPE = 'GO:0009156']",
    "css" : {
      "color" : "rgb(28,248,61)"
    }
  }, {
    "selector" : "edge[INTERACTION_TYPE = 'GO:0015031']",
    "css" : {
      "color" : "rgb(2,6,141)"
    }
  }, {
    "selector" : "edge[INTERACTION_TYPE = 'GO:0009312']",
    "css" : {
      "color" : "rgb(200,34,170)"
    }
  }, {
    "selector" : "edge[INTERACTION_TYPE = 'GO:0009311']",
    "css" : {
      "color" : "rgb(200,34,170)"
    }
  }, {
    "selector" : "edge[INTERACTION_TYPE = '[Group6]']",
    "css" : {
      "color" : "rgb(206,81,238)"
    }
  }, {
    "selector" : "edge[INTERACTION_TYPE = 'GO:0044711']",
    "css" : {
      "color" : "rgb(28,248,61)"
    }
  }, {
    "selector" : "edge[INTERACTION_TYPE = 'GO:0044281']",
    "css" : {
      "color" : "rgb(119,116,253)"
    }
  }, {
    "selector" : "edge[INTERACTION_TYPE = '[Group1, Group4]']",
    "css" : {
      "color" : "rgb(28,248,61)"
    }
  }, {
    "selector" : "edge[INTERACTION_TYPE = 'GO:0009161']",
    "css" : {
      "color" : "rgb(28,248,61)"
    }
  }, {
    "selector" : "edge[INTERACTION_TYPE = 'GO:0009167']",
    "css" : {
      "color" : "rgb(28,248,61)"
    }
  }, {
    "selector" : "edge[INTERACTION_TYPE = 'GO:0034220']",
    "css" : {
      "color" : "rgb(69,93,28)"
    }
  }, {
    "selector" : "edge[INTERACTION_TYPE = '[Group3, Group8]']",
    "css" : {
      "color" : "rgb(2,6,141)"
    }
  }, {
    "selector" : "edge[INTERACTION_TYPE = 'GO:1902600']",
    "css" : {
      "color" : "rgb(28,248,61)"
    }
  }, {
    "selector" : "edge[INTERACTION_TYPE = '[Group7]']",
    "css" : {
      "color" : "rgb(156,14,45)"
    }
  }, {
    "selector" : "edge[INTERACTION_TYPE = 'GO:0009201']",
    "css" : {
      "color" : "rgb(28,248,61)"
    }
  }, {
    "selector" : "edge[INTERACTION_TYPE = 'GO:0009168']",
    "css" : {
      "color" : "rgb(28,248,61)"
    }
  }, {
    "selector" : "edge[INTERACTION_TYPE = 'GO:0006732']",
    "css" : {
      "color" : "rgb(28,248,61)"
    }
  }, {
    "selector" : "edge[INTERACTION_TYPE = 'GO:0006733']",
    "css" : {
      "color" : "rgb(28,248,61)"
    }
  }, {
    "selector" : "edge[INTERACTION_TYPE = 'GO:0044724']",
    "css" : {
      "color" : "rgb(28,248,61)"
    }
  }, {
    "selector" : "edge[INTERACTION_TYPE = 'GO:0044723']",
    "css" : {
      "color" : "rgb(28,248,61)"
    }
  }, {
    "selector" : "edge[INTERACTION_TYPE = 'GO:0019752']",
    "css" : {
      "color" : "rgb(119,116,253)"
    }
  }, {
    "selector" : "edge[INTERACTION_TYPE = 'term-term']",
    "css" : {
      "color" : "rgb(0,0,0)"
    }
  }, {
    "selector" : "edge[INTERACTION_TYPE = 'GO:0034613']",
    "css" : {
      "color" : "rgb(2,6,141)"
    }
  }, {
    "selector" : "edge[INTERACTION_TYPE = 'GO:0030258']",
    "css" : {
      "color" : "rgb(192,192,192)"
    }
  }, {
    "selector" : "edge[INTERACTION_TYPE = '[None]']",
    "css" : {
      "color" : "rgb(192,192,192)"
    }
  }, {
    "selector" : "edge[INTERACTION_TYPE = 'GO:0009132']",
    "css" : {
      "color" : "rgb(28,248,61)"
    }
  }, {
    "selector" : "edge[INTERACTION_TYPE = 'GO:0009259']",
    "css" : {
      "color" : "rgb(28,248,61)"
    }
  }, {
    "selector" : "edge[INTERACTION_TYPE = 'GO:0042278']",
    "css" : {
      "color" : "rgb(28,248,61)"
    }
  }, {
    "selector" : "edge[INTERACTION_TYPE = 'gene-gene-neg']",
    "css" : {
      "color" : "rgb(0,255,0)"
    }
  }, {
    "selector" : "edge[INTERACTION_TYPE = '[Group4]']",
    "css" : {
      "color" : "rgb(200,34,170)"
    }
  }, {
    "selector" : "edge[INTERACTION_TYPE = 'GO:0090150']",
    "css" : {
      "color" : "rgb(2,6,141)"
    }
  }, {
    "selector" : "edge[INTERACTION_TYPE = 'GO:0006418']",
    "css" : {
      "color" : "rgb(192,192,192)"
    }
  }, {
    "selector" : "edge[INTERACTION_TYPE = 'GO:0006811']",
    "css" : {
      "color" : "rgb(69,93,28)"
    }
  }, {
    "selector" : "edge[INTERACTION_TYPE = 'GO:0009408']",
    "css" : {
      "color" : "rgb(139,226,201)"
    }
  }, {
    "selector" : "edge[INTERACTION_TYPE = 'GO:0006812']",
    "css" : {
      "color" : "rgb(69,93,28)"
    }
  }, {
    "selector" : "edge[INTERACTION_TYPE = 'GO:0072521']",
    "css" : {
      "color" : "rgb(28,248,61)"
    }
  }, {
    "selector" : "edge[INTERACTION_TYPE = 'GO:0072524']",
    "css" : {
      "color" : "rgb(28,248,61)"
    }
  }, {
    "selector" : "edge[INTERACTION_TYPE = 'GO:0010876']",
    "css" : {
      "color" : "rgb(192,192,192)"
    }
  }, {
    "selector" : "edge[INTERACTION_TYPE = 'GO:1902582']",
    "css" : {
      "color" : "rgb(2,6,141)"
    }
  }, {
    "selector" : "edge[INTERACTION_TYPE = 'GO:0055085']",
    "css" : {
      "color" : "rgb(69,93,28)"
    }
  }, {
    "selector" : "edge[INTERACTION_TYPE = 'GO:0009266']",
    "css" : {
      "color" : "rgb(139,226,201)"
    }
  }, {
    "selector" : "edge[INTERACTION_TYPE = 'GO:0055086']",
    "css" : {
      "color" : "rgb(28,248,61)"
    }
  }, {
    "selector" : "edge[INTERACTION_TYPE = 'GO:0008610']",
    "css" : {
      "color" : "rgb(200,34,170)"
    }
  }, {
    "selector" : "edge[INTERACTION_TYPE = 'GO:1901135']",
    "css" : {
      "color" : "rgb(28,248,61)"
    }
  }, {
    "selector" : "edge[INTERACTION_TYPE = 'GO:0006793']",
    "css" : {
      "color" : "rgb(28,248,61)"
    }
  }, {
    "selector" : "edge[INTERACTION_TYPE = 'GO:1901137']",
    "css" : {
      "color" : "rgb(28,248,61)"
    }
  }, {
    "selector" : "edge[INTERACTION_TYPE = 'ASSOCIATED_NEW_GENE']",
    "css" : {
      "color" : "rgb(64,64,64)"
    }
  }, {
    "selector" : "edge[INTERACTION_TYPE = '[Group5]']",
    "css" : {
      "color" : "rgb(203,54,0)"
    }
  }, {
    "selector" : "edge[INTERACTION_TYPE = 'GO:0046129']",
    "css" : {
      "color" : "rgb(28,248,61)"
    }
  }, {
    "selector" : "edge[INTERACTION_TYPE = 'GO:0006796']",
    "css" : {
      "color" : "rgb(28,248,61)"
    }
  }, {
    "selector" : "edge[INTERACTION_TYPE = 'GO:0005975']",
    "css" : {
      "color" : "rgb(28,248,61)"
    }
  }, {
    "selector" : "edge[INTERACTION_TYPE = 'gene-term']",
    "css" : {
      "color" : "rgb(128,128,128)"
    }
  }, {
    "selector" : "edge[INTERACTION_TYPE = '[Group1, Group5]']",
    "css" : {
      "color" : "rgb(28,248,61)"
    }
  }, {
    "selector" : "edge[INTERACTION_TYPE = 'GO:0046496']",
    "css" : {
      "color" : "rgb(28,248,61)"
    }
  }, {
    "selector" : "edge[INTERACTION_TYPE = 'GO:0019693']",
    "css" : {
      "color" : "rgb(28,248,61)"
    }
  }, {
    "selector" : "edge[INTERACTION_TYPE = 'GO:0055114']",
    "css" : {
      "color" : "rgb(206,81,238)"
    }
  }, {
    "selector" : "edge[INTERACTION_TYPE = '[Group1, Group4, Group5]']",
    "css" : {
      "color" : "rgb(28,248,61)"
    }
  }, {
    "selector" : "edge[INTERACTION_TYPE = 'GO:0071702']",
    "css" : {
      "color" : "rgb(2,6,141)"
    }
  }, {
    "selector" : "edge[INTERACTION_TYPE = 'GO:0046939']",
    "css" : {
      "color" : "rgb(28,248,61)"
    }
  }, {
    "selector" : "edge[INTERACTION_TYPE = 'GO:0015992']",
    "css" : {
      "color" : "rgb(69,93,28)"
    }
  }, {
    "selector" : "edge[INTERACTION_TYPE = 'GO:0009199']",
    "css" : {
      "color" : "rgb(28,248,61)"
    }
  }, {
    "selector" : "edge[INTERACTION_TYPE = 'GO:0009116']",
    "css" : {
      "color" : "rgb(28,248,61)"
    }
  }, {
    "selector" : "edge[INTERACTION_TYPE = 'gene-gene-pos']",
    "css" : {
      "color" : "rgb(255,0,0)"
    }
  }, {
    "selector" : "edge[INTERACTION_TYPE = 'GO:0006520']",
    "css" : {
      "color" : "rgb(119,116,253)"
    }
  }, {
    "selector" : "edge[INTERACTION_TYPE = 'GO:0042455']",
    "css" : {
      "color" : "rgb(28,248,61)"
    }
  }, {
    "selector" : "edge[INTERACTION_TYPE = 'GO:0006644']",
    "css" : {
      "color" : "rgb(28,248,61)"
    }
  }, {
    "selector" : "edge[INTERACTION_TYPE = 'GO:0006006']",
    "css" : {
      "color" : "rgb(192,192,192)"
    }
  }, {
    "selector" : "edge[INTERACTION_TYPE = 'GO:0006886']",
    "css" : {
      "color" : "rgb(2,6,141)"
    }
  }, {
    "selector" : "edge[INTERACTION_TYPE = 'GO:0098660']",
    "css" : {
      "color" : "rgb(69,93,28)"
    }
  }, {
    "selector" : "edge[INTERACTION_TYPE = 'GO:0009119']",
    "css" : {
      "color" : "rgb(28,248,61)"
    }
  }, {
    "selector" : "edge[INTERACTION_TYPE = '[Group2]']",
    "css" : {
      "color" : "rgb(139,226,201)"
    }
  }, {
    "selector" : "edge[INTERACTION_TYPE = 'GO:0009117']",
    "css" : {
      "color" : "rgb(28,248,61)"
    }
  }, {
    "selector" : "edge[INTERACTION_TYPE = 'GO:0016051']",
    "css" : {
      "color" : "rgb(200,34,170)"
    }
  }, {
    "selector" : "edge[INTERACTION_TYPE = 'GO:0016052']",
    "css" : {
      "color" : "rgb(28,248,61)"
    }
  }, {
    "selector" : "edge[INTERACTION_TYPE = 'GO:0098655']",
    "css" : {
      "color" : "rgb(69,93,28)"
    }
  }, {
    "selector" : "edge[INTERACTION_TYPE = '[Group1, Group8]']",
    "css" : {
      "color" : "rgb(28,248,61)"
    }
  }, {
    "selector" : "edge[INTERACTION_TYPE = 'GO:0015988']",
    "css" : {
      "color" : "rgb(69,93,28)"
    }
  }, {
    "selector" : "edge[INTERACTION_TYPE = 'gene-gene']",
    "css" : {
      "color" : "rgb(128,128,128)"
    }
  }, {
    "selector" : "edge[INTERACTION_TYPE = 'GO:0044802']",
    "css" : {
      "color" : "rgb(2,6,141)"
    }
  }, {
    "selector" : "edge[INTERACTION_TYPE = 'GO:0006091']",
    "css" : {
      "color" : "rgb(206,81,238)"
    }
  }, {
    "selector" : "edge[INTERACTION_TYPE = 'GO:0009244']",
    "css" : {
      "color" : "rgb(200,34,170)"
    }
  }, {
    "selector" : "edge[INTERACTION_TYPE = 'GO:0006096']",
    "css" : {
      "color" : "rgb(28,248,61)"
    }
  }, {
    "selector" : "edge[INTERACTION_TYPE = 'GO:0006099']",
    "css" : {
      "color" : "rgb(206,81,238)"
    }
  }, {
    "selector" : "edge[INTERACTION_TYPE = 'GO:0045333']",
    "css" : {
      "color" : "rgb(206,81,238)"
    }
  }, {
    "selector" : "edge[INTERACTION_TYPE = 'GO:0044765']",
    "css" : {
      "color" : "rgb(69,93,28)"
    }
  }, {
    "selector" : "edge[INTERACTION_TYPE = 'GO:0006810']",
    "css" : {
      "color" : "rgb(69,93,28)"
    }
  }, {
    "selector" : "edge[INTERACTION_TYPE = '[Group3]']",
    "css" : {
      "color" : "rgb(2,6,141)"
    }
  }, {
    "selector" : "edge[INTERACTION_TYPE = 'GO:0043436']",
    "css" : {
      "color" : "rgb(119,116,253)"
    }
  }, {
    "selector" : "edge[INTERACTION_TYPE = 'GO:0046031']",
    "css" : {
      "color" : "rgb(28,248,61)"
    }
  }, {
    "selector" : "edge[INTERACTION_TYPE = 'GO:0045184']",
    "css" : {
      "color" : "rgb(2,6,141)"
    }
  }, {
    "selector" : "edge[INTERACTION_TYPE = '[Group4, Group5]']",
    "css" : {
      "color" : "rgb(200,34,170)"
    }
  }, {
    "selector" : "edge[INTERACTION_TYPE = 'GO:0098662']",
    "css" : {
      "color" : "rgb(69,93,28)"
    }
  }, {
    "selector" : "edge[INTERACTION_TYPE = 'GO:0043165']",
    "css" : {
      "color" : "rgb(2,6,141)"
    }
  }, {
    "selector" : "edge[INTERACTION_TYPE = 'CLUSTER1-2ASSOCIATED_GENE']",
    "css" : {
      "color" : "rgb(255,255,255)"
    }
  }, {
    "selector" : "edge[INTERACTION_TYPE = 'GO:0072657']",
    "css" : {
      "color" : "rgb(2,6,141)"
    }
  }, {
    "selector" : "edge[INTERACTION_TYPE = 'GO:0046390']",
    "css" : {
      "color" : "rgb(28,248,61)"
    }
  }, {
    "selector" : "edge[INTERACTION_TYPE = 'GO:0006090']",
    "css" : {
      "color" : "rgb(28,248,61)"
    }
  }, {
    "selector" : "edge[INTERACTION_TYPE = '[Group8]']",
    "css" : {
      "color" : "rgb(69,93,28)"
    }
  }, {
    "selector" : "edge[INTERACTION_TYPE = 'GO:1901564']",
    "css" : {
      "color" : "rgb(119,116,253)"
    }
  }, {
    "selector" : "edge[INTERACTION_TYPE = 'GO:0044255']",
    "css" : {
      "color" : "rgb(120,159,98)"
    }
  }, {
    "selector" : "edge[INTERACTION_TYPE = '[Group0]']",
    "css" : {
      "color" : "rgb(120,159,98)"
    }
  }, {
    "selector" : "edge[INTERACTION_TYPE = 'GO:0051186']",
    "css" : {
      "color" : "rgb(28,248,61)"
    }
  }, {
    "selector" : "edge[INTERACTION_TYPE = 'GO:0016310']",
    "css" : {
      "color" : "rgb(28,248,61)"
    }
  }, {
    "selector" : "edge[INTERACTION_TYPE = 'GO:0006071']",
    "css" : {
      "color" : "rgb(156,14,45)"
    }
  }, {
    "selector" : "edge[INTERACTION_TYPE = 'CLUSTER1ASSOCIATED_NEW_GENE']",
    "css" : {
      "color" : "rgb(64,64,64)"
    }
  }, {
    "selector" : "edge[INTERACTION_TYPE = '[Group0, Group4]']",
    "css" : {
      "color" : "rgb(120,159,98)"
    }
  }, {
    "selector" : "edge[INTERACTION_TYPE = 'GO:0009061']",
    "css" : {
      "color" : "rgb(206,81,238)"
    }
  }, {
    "selector" : "edge[INTERACTION_TYPE = 'GO:0015980']",
    "css" : {
      "color" : "rgb(206,81,238)"
    }
  }, {
    "selector" : "edge[INTERACTION_TYPE = '[Group9]']",
    "css" : {
      "color" : "rgb(119,116,253)"
    }
  }, {
    "selector" : "edge[INTERACTION_TYPE = 'GO:0008653']",
    "css" : {
      "color" : "rgb(200,34,170)"
    }
  }, {
    "selector" : "edge[INTERACTION_TYPE = 'GO:0009103']",
    "css" : {
      "color" : "rgb(200,34,170)"
    }
  }, {
    "selector" : "edge[INTERACTION_TYPE = 'GO:0006633']",
    "css" : {
      "color" : "rgb(120,159,98)"
    }
  }, {
    "selector" : "edge[INTERACTION_TYPE = 'CLUSTER2ASSOCIATED_NEW_GENE']",
    "css" : {
      "color" : "rgb(64,64,64)"
    }
  }, {
    "selector" : "edge[INTERACTION_TYPE = 'CLUSTER1-2ASSOCIATED_NEW_GENE']",
    "css" : {
      "color" : "rgb(64,64,64)"
    }
  }, {
    "selector" : "edge[INTERACTION_TYPE = 'GO:0006631']",
    "css" : {
      "color" : "rgb(120,159,98)"
    }
  }, {
    "selector" : "edge[INTERACTION_TYPE = 'GO:0042886']",
    "css" : {
      "color" : "rgb(2,6,141)"
    }
  }, {
    "selector" : "edge[INTERACTION_TYPE = '[Group1]']",
    "css" : {
      "color" : "rgb(28,248,61)"
    }
  }, {
    "selector" : "edge[INTERACTION_TYPE = 'GO:0046174']",
    "css" : {
      "color" : "rgb(156,14,45)"
    }
  }, {
    "selector" : "edge[INTERACTION_TYPE = 'GO:1903509']",
    "css" : {
      "color" : "rgb(200,34,170)"
    }
  }, {
    "selector" : "edge[INTERACTION_TYPE = 'GO:0006629']",
    "css" : {
      "color" : "rgb(120,159,98)"
    }
  }, {
    "selector" : "edge[INTERACTION_TYPE = 'GO:0009060']",
    "css" : {
      "color" : "rgb(206,81,238)"
    }
  }, {
    "selector" : "edge[INTERACTION_TYPE = 'GO:0090407']",
    "css" : {
      "color" : "rgb(28,248,61)"
    }
  }, {
    "selector" : "edge[KappaScore > 1]",
    "css" : {
      "width" : 2.6
    }
  }, {
    "selector" : "edge[KappaScore = 1]",
    "css" : {
      "width" : 2.5
    }
  }, {
    "selector" : "edge[KappaScore > 0.4][KappaScore < 1]",
    "css" : {
      "width" : "mapData(KappaScore,0.4,1,1.1,2.5)"
    }
  }, {
    "selector" : "edge[KappaScore = 0.4]",
    "css" : {
      "width" : 1.0
    }
  }, {
    "selector" : "edge[KappaScore < 0.4]",
    "css" : {
      "width" : 1.0
    }
  }, {
    "selector" : "edge[ACTION_TYPE = 'association']",
    "css" : {
      "source-arrow-color" : "rgb(255,200,0)"
    }
  }, {
    "selector" : "edge[ACTION_TYPE = 'inhibition']",
    "css" : {
      "source-arrow-color" : "rgb(255,0,0)"
    }
  }, {
    "selector" : "edge[ACTION_TYPE = 'activation']",
    "css" : {
      "source-arrow-color" : "rgb(0,255,0)"
    }
  }, {
    "selector" : "edge[Regulates_Target = 'POSITIVELY_REGULATES']",
    "css" : {
      "target-arrow-shape" : "triangle"
    }
  }, {
    "selector" : "edge[Regulates_Target = 'association']",
    "css" : {
      "target-arrow-shape" : "circle"
    }
  }, {
    "selector" : "edge[Regulates_Target = 'inhibition']",
    "css" : {
      "target-arrow-shape" : "tee"
    }
  }, {
    "selector" : "edge[Regulates_Target = 'NEGATIVELY_REGULATES']",
    "css" : {
      "target-arrow-shape" : "tee"
    }
  }, {
    "selector" : "edge[Regulates_Target = 'REGULATES']",
    "css" : {
      "target-arrow-shape" : "diamond"
    }
  }, {
    "selector" : "edge[Regulates_Target = 'activation']",
    "css" : {
      "target-arrow-shape" : "triangle"
    }
  }, {
    "selector" : "edge[INTERACTION_TYPE = 'GO:0019637']",
    "css" : {
      "opacity" : 0.5882352941176471
    }
  }, {
    "selector" : "edge[INTERACTION_TYPE = 'GO:0015672']",
    "css" : {
      "opacity" : 0.5882352941176471
    }
  }, {
    "selector" : "edge[INTERACTION_TYPE = 'GO:0006163']",
    "css" : {
      "opacity" : 0.5882352941176471
    }
  }, {
    "selector" : "edge[INTERACTION_TYPE = 'GO:0009156']",
    "css" : {
      "opacity" : 0.5882352941176471
    }
  }, {
    "selector" : "edge[INTERACTION_TYPE = 'GO:0015031']",
    "css" : {
      "opacity" : 0.5882352941176471
    }
  }, {
    "selector" : "edge[INTERACTION_TYPE = 'GO:0009312']",
    "css" : {
      "opacity" : 0.5882352941176471
    }
  }, {
    "selector" : "edge[INTERACTION_TYPE = 'GO:0009311']",
    "css" : {
      "opacity" : 0.5882352941176471
    }
  }, {
    "selector" : "edge[INTERACTION_TYPE = '[Group6]']",
    "css" : {
      "opacity" : 0.5882352941176471
    }
  }, {
    "selector" : "edge[INTERACTION_TYPE = 'GO:0044711']",
    "css" : {
      "opacity" : 0.5882352941176471
    }
  }, {
    "selector" : "edge[INTERACTION_TYPE = 'GO:0044281']",
    "css" : {
      "opacity" : 0.5882352941176471
    }
  }, {
    "selector" : "edge[INTERACTION_TYPE = '[Group1, Group4]']",
    "css" : {
      "opacity" : 0.5882352941176471
    }
  }, {
    "selector" : "edge[INTERACTION_TYPE = 'GO:0009161']",
    "css" : {
      "opacity" : 0.5882352941176471
    }
  }, {
    "selector" : "edge[INTERACTION_TYPE = 'GO:0009167']",
    "css" : {
      "opacity" : 0.5882352941176471
    }
  }, {
    "selector" : "edge[INTERACTION_TYPE = 'GO:0034220']",
    "css" : {
      "opacity" : 0.5882352941176471
    }
  }, {
    "selector" : "edge[INTERACTION_TYPE = '[Group3, Group8]']",
    "css" : {
      "opacity" : 0.5882352941176471
    }
  }, {
    "selector" : "edge[INTERACTION_TYPE = 'GO:1902600']",
    "css" : {
      "opacity" : 0.5882352941176471
    }
  }, {
    "selector" : "edge[INTERACTION_TYPE = '[Group7]']",
    "css" : {
      "opacity" : 0.5882352941176471
    }
  }, {
    "selector" : "edge[INTERACTION_TYPE = 'GO:0009201']",
    "css" : {
      "opacity" : 0.5882352941176471
    }
  }, {
    "selector" : "edge[INTERACTION_TYPE = 'GO:0009168']",
    "css" : {
      "opacity" : 0.5882352941176471
    }
  }, {
    "selector" : "edge[INTERACTION_TYPE = 'GO:0006732']",
    "css" : {
      "opacity" : 0.5882352941176471
    }
  }, {
    "selector" : "edge[INTERACTION_TYPE = 'GO:0006733']",
    "css" : {
      "opacity" : 0.5882352941176471
    }
  }, {
    "selector" : "edge[INTERACTION_TYPE = 'GO:0044724']",
    "css" : {
      "opacity" : 0.5882352941176471
    }
  }, {
    "selector" : "edge[INTERACTION_TYPE = 'GO:0044723']",
    "css" : {
      "opacity" : 0.5882352941176471
    }
  }, {
    "selector" : "edge[INTERACTION_TYPE = 'GO:0019752']",
    "css" : {
      "opacity" : 0.5882352941176471
    }
  }, {
    "selector" : "edge[INTERACTION_TYPE = 'term-term']",
    "css" : {
      "opacity" : 1.0
    }
  }, {
    "selector" : "edge[INTERACTION_TYPE = 'GO:0034613']",
    "css" : {
      "opacity" : 0.5882352941176471
    }
  }, {
    "selector" : "edge[INTERACTION_TYPE = 'GO:0030258']",
    "css" : {
      "opacity" : 0.5882352941176471
    }
  }, {
    "selector" : "edge[INTERACTION_TYPE = '[None]']",
    "css" : {
      "opacity" : 0.5882352941176471
    }
  }, {
    "selector" : "edge[INTERACTION_TYPE = 'GO:0009132']",
    "css" : {
      "opacity" : 0.5882352941176471
    }
  }, {
    "selector" : "edge[INTERACTION_TYPE = 'GO:0009259']",
    "css" : {
      "opacity" : 0.5882352941176471
    }
  }, {
    "selector" : "edge[INTERACTION_TYPE = 'GO:0042278']",
    "css" : {
      "opacity" : 0.5882352941176471
    }
  }, {
    "selector" : "edge[INTERACTION_TYPE = 'gene-gene-neg']",
    "css" : {
      "opacity" : 0.5882352941176471
    }
  }, {
    "selector" : "edge[INTERACTION_TYPE = '[Group4]']",
    "css" : {
      "opacity" : 0.5882352941176471
    }
  }, {
    "selector" : "edge[INTERACTION_TYPE = 'GO:0090150']",
    "css" : {
      "opacity" : 0.5882352941176471
    }
  }, {
    "selector" : "edge[INTERACTION_TYPE = 'GO:0006418']",
    "css" : {
      "opacity" : 0.5882352941176471
    }
  }, {
    "selector" : "edge[INTERACTION_TYPE = 'GO:0006811']",
    "css" : {
      "opacity" : 0.5882352941176471
    }
  }, {
    "selector" : "edge[INTERACTION_TYPE = 'GO:0009408']",
    "css" : {
      "opacity" : 0.5882352941176471
    }
  }, {
    "selector" : "edge[INTERACTION_TYPE = 'GO:0006812']",
    "css" : {
      "opacity" : 0.5882352941176471
    }
  }, {
    "selector" : "edge[INTERACTION_TYPE = 'GO:0072521']",
    "css" : {
      "opacity" : 0.5882352941176471
    }
  }, {
    "selector" : "edge[INTERACTION_TYPE = 'GO:0072524']",
    "css" : {
      "opacity" : 0.5882352941176471
    }
  }, {
    "selector" : "edge[INTERACTION_TYPE = 'GO:0010876']",
    "css" : {
      "opacity" : 0.5882352941176471
    }
  }, {
    "selector" : "edge[INTERACTION_TYPE = 'GO:1902582']",
    "css" : {
      "opacity" : 0.5882352941176471
    }
  }, {
    "selector" : "edge[INTERACTION_TYPE = 'GO:0055085']",
    "css" : {
      "opacity" : 0.5882352941176471
    }
  }, {
    "selector" : "edge[INTERACTION_TYPE = 'GO:0009266']",
    "css" : {
      "opacity" : 0.5882352941176471
    }
  }, {
    "selector" : "edge[INTERACTION_TYPE = 'GO:0055086']",
    "css" : {
      "opacity" : 0.5882352941176471
    }
  }, {
    "selector" : "edge[INTERACTION_TYPE = 'GO:0008610']",
    "css" : {
      "opacity" : 0.5882352941176471
    }
  }, {
    "selector" : "edge[INTERACTION_TYPE = 'GO:1901135']",
    "css" : {
      "opacity" : 0.5882352941176471
    }
  }, {
    "selector" : "edge[INTERACTION_TYPE = 'GO:0006793']",
    "css" : {
      "opacity" : 0.5882352941176471
    }
  }, {
    "selector" : "edge[INTERACTION_TYPE = 'GO:1901137']",
    "css" : {
      "opacity" : 0.5882352941176471
    }
  }, {
    "selector" : "edge[INTERACTION_TYPE = 'ASSOCIATED_NEW_GENE']",
    "css" : {
      "opacity" : 0.5882352941176471
    }
  }, {
    "selector" : "edge[INTERACTION_TYPE = '[Group5]']",
    "css" : {
      "opacity" : 0.5882352941176471
    }
  }, {
    "selector" : "edge[INTERACTION_TYPE = 'GO:0046129']",
    "css" : {
      "opacity" : 0.5882352941176471
    }
  }, {
    "selector" : "edge[INTERACTION_TYPE = 'GO:0006796']",
    "css" : {
      "opacity" : 0.5882352941176471
    }
  }, {
    "selector" : "edge[INTERACTION_TYPE = 'GO:0005975']",
    "css" : {
      "opacity" : 0.5882352941176471
    }
  }, {
    "selector" : "edge[INTERACTION_TYPE = 'gene-term']",
    "css" : {
      "opacity" : 0.19607843137254902
    }
  }, {
    "selector" : "edge[INTERACTION_TYPE = '[Group1, Group5]']",
    "css" : {
      "opacity" : 0.5882352941176471
    }
  }, {
    "selector" : "edge[INTERACTION_TYPE = 'GO:0046496']",
    "css" : {
      "opacity" : 0.5882352941176471
    }
  }, {
    "selector" : "edge[INTERACTION_TYPE = 'GO:0019693']",
    "css" : {
      "opacity" : 0.5882352941176471
    }
  }, {
    "selector" : "edge[INTERACTION_TYPE = 'GO:0055114']",
    "css" : {
      "opacity" : 0.5882352941176471
    }
  }, {
    "selector" : "edge[INTERACTION_TYPE = '[Group1, Group4, Group5]']",
    "css" : {
      "opacity" : 0.5882352941176471
    }
  }, {
    "selector" : "edge[INTERACTION_TYPE = 'GO:0071702']",
    "css" : {
      "opacity" : 0.5882352941176471
    }
  }, {
    "selector" : "edge[INTERACTION_TYPE = 'GO:0046939']",
    "css" : {
      "opacity" : 0.5882352941176471
    }
  }, {
    "selector" : "edge[INTERACTION_TYPE = 'GO:0015992']",
    "css" : {
      "opacity" : 0.5882352941176471
    }
  }, {
    "selector" : "edge[INTERACTION_TYPE = 'GO:0009199']",
    "css" : {
      "opacity" : 0.5882352941176471
    }
  }, {
    "selector" : "edge[INTERACTION_TYPE = 'GO:0009116']",
    "css" : {
      "opacity" : 0.5882352941176471
    }
  }, {
    "selector" : "edge[INTERACTION_TYPE = 'gene-gene-pos']",
    "css" : {
      "opacity" : 0.5882352941176471
    }
  }, {
    "selector" : "edge[INTERACTION_TYPE = 'GO:0006520']",
    "css" : {
      "opacity" : 0.5882352941176471
    }
  }, {
    "selector" : "edge[INTERACTION_TYPE = 'GO:0042455']",
    "css" : {
      "opacity" : 0.5882352941176471
    }
  }, {
    "selector" : "edge[INTERACTION_TYPE = 'GO:0006644']",
    "css" : {
      "opacity" : 0.5882352941176471
    }
  }, {
    "selector" : "edge[INTERACTION_TYPE = 'GO:0006006']",
    "css" : {
      "opacity" : 0.5882352941176471
    }
  }, {
    "selector" : "edge[INTERACTION_TYPE = 'GO:0006886']",
    "css" : {
      "opacity" : 0.5882352941176471
    }
  }, {
    "selector" : "edge[INTERACTION_TYPE = 'GO:0098660']",
    "css" : {
      "opacity" : 0.5882352941176471
    }
  }, {
    "selector" : "edge[INTERACTION_TYPE = 'GO:0009119']",
    "css" : {
      "opacity" : 0.5882352941176471
    }
  }, {
    "selector" : "edge[INTERACTION_TYPE = '[Group2]']",
    "css" : {
      "opacity" : 0.5882352941176471
    }
  }, {
    "selector" : "edge[INTERACTION_TYPE = 'GO:0009117']",
    "css" : {
      "opacity" : 0.5882352941176471
    }
  }, {
    "selector" : "edge[INTERACTION_TYPE = 'GO:0016051']",
    "css" : {
      "opacity" : 0.5882352941176471
    }
  }, {
    "selector" : "edge[INTERACTION_TYPE = 'GO:0016052']",
    "css" : {
      "opacity" : 0.5882352941176471
    }
  }, {
    "selector" : "edge[INTERACTION_TYPE = 'GO:0098655']",
    "css" : {
      "opacity" : 0.5882352941176471
    }
  }, {
    "selector" : "edge[INTERACTION_TYPE = '[Group1, Group8]']",
    "css" : {
      "opacity" : 0.5882352941176471
    }
  }, {
    "selector" : "edge[INTERACTION_TYPE = 'GO:0015988']",
    "css" : {
      "opacity" : 0.5882352941176471
    }
  }, {
    "selector" : "edge[INTERACTION_TYPE = 'gene-gene']",
    "css" : {
      "opacity" : 0.19607843137254902
    }
  }, {
    "selector" : "edge[INTERACTION_TYPE = 'GO:0044802']",
    "css" : {
      "opacity" : 0.5882352941176471
    }
  }, {
    "selector" : "edge[INTERACTION_TYPE = 'GO:0006091']",
    "css" : {
      "opacity" : 0.5882352941176471
    }
  }, {
    "selector" : "edge[INTERACTION_TYPE = 'GO:0009244']",
    "css" : {
      "opacity" : 0.5882352941176471
    }
  }, {
    "selector" : "edge[INTERACTION_TYPE = 'GO:0006096']",
    "css" : {
      "opacity" : 0.5882352941176471
    }
  }, {
    "selector" : "edge[INTERACTION_TYPE = 'GO:0006099']",
    "css" : {
      "opacity" : 0.5882352941176471
    }
  }, {
    "selector" : "edge[INTERACTION_TYPE = 'GO:0045333']",
    "css" : {
      "opacity" : 0.5882352941176471
    }
  }, {
    "selector" : "edge[INTERACTION_TYPE = 'GO:0044765']",
    "css" : {
      "opacity" : 0.5882352941176471
    }
  }, {
    "selector" : "edge[INTERACTION_TYPE = 'GO:0006810']",
    "css" : {
      "opacity" : 0.5882352941176471
    }
  }, {
    "selector" : "edge[INTERACTION_TYPE = '[Group3]']",
    "css" : {
      "opacity" : 0.5882352941176471
    }
  }, {
    "selector" : "edge[INTERACTION_TYPE = 'GO:0043436']",
    "css" : {
      "opacity" : 0.5882352941176471
    }
  }, {
    "selector" : "edge[INTERACTION_TYPE = 'GO:0046031']",
    "css" : {
      "opacity" : 0.5882352941176471
    }
  }, {
    "selector" : "edge[INTERACTION_TYPE = 'GO:0045184']",
    "css" : {
      "opacity" : 0.5882352941176471
    }
  }, {
    "selector" : "edge[INTERACTION_TYPE = '[Group4, Group5]']",
    "css" : {
      "opacity" : 0.5882352941176471
    }
  }, {
    "selector" : "edge[INTERACTION_TYPE = 'GO:0098662']",
    "css" : {
      "opacity" : 0.5882352941176471
    }
  }, {
    "selector" : "edge[INTERACTION_TYPE = 'GO:0043165']",
    "css" : {
      "opacity" : 0.5882352941176471
    }
  }, {
    "selector" : "edge[INTERACTION_TYPE = 'CLUSTER1-2ASSOCIATED_GENE']",
    "css" : {
      "opacity" : 0.5882352941176471
    }
  }, {
    "selector" : "edge[INTERACTION_TYPE = 'GO:0072657']",
    "css" : {
      "opacity" : 0.5882352941176471
    }
  }, {
    "selector" : "edge[INTERACTION_TYPE = 'GO:0046390']",
    "css" : {
      "opacity" : 0.5882352941176471
    }
  }, {
    "selector" : "edge[INTERACTION_TYPE = 'GO:0006090']",
    "css" : {
      "opacity" : 0.5882352941176471
    }
  }, {
    "selector" : "edge[INTERACTION_TYPE = '[Group8]']",
    "css" : {
      "opacity" : 0.5882352941176471
    }
  }, {
    "selector" : "edge[INTERACTION_TYPE = 'GO:1901564']",
    "css" : {
      "opacity" : 0.5882352941176471
    }
  }, {
    "selector" : "edge[INTERACTION_TYPE = 'GO:0044255']",
    "css" : {
      "opacity" : 0.5882352941176471
    }
  }, {
    "selector" : "edge[INTERACTION_TYPE = '[Group0]']",
    "css" : {
      "opacity" : 0.5882352941176471
    }
  }, {
    "selector" : "edge[INTERACTION_TYPE = 'GO:0051186']",
    "css" : {
      "opacity" : 0.5882352941176471
    }
  }, {
    "selector" : "edge[INTERACTION_TYPE = 'GO:0016310']",
    "css" : {
      "opacity" : 0.5882352941176471
    }
  }, {
    "selector" : "edge[INTERACTION_TYPE = 'GO:0006071']",
    "css" : {
      "opacity" : 0.5882352941176471
    }
  }, {
    "selector" : "edge[INTERACTION_TYPE = 'CLUSTER1ASSOCIATED_NEW_GENE']",
    "css" : {
      "opacity" : 0.5882352941176471
    }
  }, {
    "selector" : "edge[INTERACTION_TYPE = '[Group0, Group4]']",
    "css" : {
      "opacity" : 0.5882352941176471
    }
  }, {
    "selector" : "edge[INTERACTION_TYPE = 'GO:0009061']",
    "css" : {
      "opacity" : 0.5882352941176471
    }
  }, {
    "selector" : "edge[INTERACTION_TYPE = 'GO:0015980']",
    "css" : {
      "opacity" : 0.5882352941176471
    }
  }, {
    "selector" : "edge[INTERACTION_TYPE = '[Group9]']",
    "css" : {
      "opacity" : 0.5882352941176471
    }
  }, {
    "selector" : "edge[INTERACTION_TYPE = 'GO:0008653']",
    "css" : {
      "opacity" : 0.5882352941176471
    }
  }, {
    "selector" : "edge[INTERACTION_TYPE = 'GO:0009103']",
    "css" : {
      "opacity" : 0.5882352941176471
    }
  }, {
    "selector" : "edge[INTERACTION_TYPE = 'GO:0006633']",
    "css" : {
      "opacity" : 0.5882352941176471
    }
  }, {
    "selector" : "edge[INTERACTION_TYPE = 'CLUSTER2ASSOCIATED_NEW_GENE']",
    "css" : {
      "opacity" : 0.5882352941176471
    }
  }, {
    "selector" : "edge[INTERACTION_TYPE = 'CLUSTER1-2ASSOCIATED_NEW_GENE']",
    "css" : {
      "opacity" : 0.5882352941176471
    }
  }, {
    "selector" : "edge[INTERACTION_TYPE = 'GO:0006631']",
    "css" : {
      "opacity" : 0.5882352941176471
    }
  }, {
    "selector" : "edge[INTERACTION_TYPE = 'GO:0042886']",
    "css" : {
      "opacity" : 0.5882352941176471
    }
  }, {
    "selector" : "edge[INTERACTION_TYPE = '[Group1]']",
    "css" : {
      "opacity" : 0.5882352941176471
    }
  }, {
    "selector" : "edge[INTERACTION_TYPE = 'GO:0046174']",
    "css" : {
      "opacity" : 0.5882352941176471
    }
  }, {
    "selector" : "edge[INTERACTION_TYPE = 'GO:1903509']",
    "css" : {
      "opacity" : 0.5882352941176471
    }
  }, {
    "selector" : "edge[INTERACTION_TYPE = 'GO:0006629']",
    "css" : {
      "opacity" : 0.5882352941176471
    }
  }, {
    "selector" : "edge[INTERACTION_TYPE = 'GO:0009060']",
    "css" : {
      "opacity" : 0.5882352941176471
    }
  }, {
    "selector" : "edge[INTERACTION_TYPE = 'GO:0090407']",
    "css" : {
      "opacity" : 0.5882352941176471
    }
  }, {
    "selector" : "edge[ACTION_TYPE = 'association']",
    "css" : {
      "target-arrow-color" : "rgb(255,200,0)"
    }
  }, {
    "selector" : "edge[ACTION_TYPE = 'inhibition']",
    "css" : {
      "target-arrow-color" : "rgb(255,0,0)"
    }
  }, {
    "selector" : "edge[ACTION_TYPE = 'activation']",
    "css" : {
      "target-arrow-color" : "rgb(0,255,0)"
    }
  }, {
    "selector" : "edge[Regulates_Source = 'POSITIVELY_REGULATES']",
    "css" : {
      "source-arrow-shape" : "triangle"
    }
  }, {
    "selector" : "edge[Regulates_Source = 'association']",
    "css" : {
      "source-arrow-shape" : "circle"
    }
  }, {
    "selector" : "edge[Regulates_Source = 'inhibition']",
    "css" : {
      "source-arrow-shape" : "tee"
    }
  }, {
    "selector" : "edge[Regulates_Source = 'NEGATIVELY_REGULATES']",
    "css" : {
      "source-arrow-shape" : "tee"
    }
  }, {
    "selector" : "edge[Regulates_Source = 'REGULATES']",
    "css" : {
      "source-arrow-shape" : "diamond"
    }
  }, {
    "selector" : "edge[Regulates_Source = 'activation']",
    "css" : {
      "source-arrow-shape" : "triangle"
    }
  }, {
    "selector" : "edge[SIGNUM = '+']",
    "css" : {
      "line-style" : "solid"
    }
  }, {
    "selector" : "edge[SIGNUM = '-']",
    "css" : {
      "line-style" : "dashed"
    }
  }, {
    "selector" : "edge:selected",
    "css" : {
      "line-color" : "rgb(255,0,0)"
    }
  } ]
}, {
  "format_version" : "1.0",
  "generated_by" : "cytoscape-3.2.1",
  "target_cytoscapejs_version" : "~2.1",
  "title" : "BioPAX_SIF",
  "style" : [ {
    "selector" : "node",
    "css" : {
      "text-valign" : "center",
      "text-halign" : "center",
      "height" : 40.0,
      "font-family" : "SansSerif.plain",
      "font-weight" : "normal",
      "background-opacity" : 0.49019607843137253,
      "border-color" : "rgb(0,0,0)",
      "background-color" : "rgb(255,153,153)",
      "shape" : "ellipse",
      "border-width" : 2.0,
      "text-opacity" : 1.0,
      "font-size" : 12,
      "width" : 60.0,
      "color" : "rgb(0,0,0)",
      "border-opacity" : 1.0,
      "content" : "data(name)"
    }
  }, {
    "selector" : "node[BIOPAX_TYPE = 'GenericRnaReference']",
    "css" : {
      "background-color" : "rgb(51,204,204)"
    }
  }, {
    "selector" : "node[BIOPAX_TYPE = 'Generic']",
    "css" : {
      "background-color" : "rgb(204,204,255)"
    }
  }, {
    "selector" : "node[BIOPAX_TYPE = 'ComplexGroup']",
    "css" : {
      "background-color" : "rgb(153,204,255)"
    }
  }, {
    "selector" : "node[BIOPAX_TYPE = 'GenericDnaRegionReference']",
    "css" : {
      "background-color" : "rgb(51,204,204)"
    }
  }, {
    "selector" : "node[BIOPAX_TYPE = 'GenericSmallMoleculeReference']",
    "css" : {
      "background-color" : "rgb(204,204,255)"
    }
  }, {
    "selector" : "node[BIOPAX_TYPE = 'GenericDnaReference']",
    "css" : {
      "background-color" : "rgb(51,204,204)"
    }
  }, {
    "selector" : "node[BIOPAX_TYPE = 'GenericRnaRegionReference']",
    "css" : {
      "background-color" : "rgb(51,204,204)"
    }
  }, {
    "selector" : "node[BIOPAX_TYPE = 'GenericEntityReference']",
    "css" : {
      "background-color" : "rgb(204,204,255)"
    }
  }, {
    "selector" : "node[BIOPAX_TYPE = 'GenericProteinReference']",
    "css" : {
      "background-color" : "rgb(255,51,0)"
    }
  }, {
    "selector" : "node[BIOPAX_TYPE = 'Complex']",
    "css" : {
      "background-color" : "rgb(153,204,255)"
    }
  }, {
    "selector" : "node[BIOPAX_TYPE = 'GenericRnaReference']",
    "css" : {
      "shape" : "roundrectangle"
    }
  }, {
    "selector" : "node[BIOPAX_TYPE = 'Generic']",
    "css" : {
      "shape" : "octagon"
    }
  }, {
    "selector" : "node[BIOPAX_TYPE = 'ComplexGroup']",
    "css" : {
      "shape" : "hexagon"
    }
  }, {
    "selector" : "node[BIOPAX_TYPE = 'GenericDnaRegionReference']",
    "css" : {
      "shape" : "roundrectangle"
    }
  }, {
    "selector" : "node[BIOPAX_TYPE = 'GenericSmallMoleculeReference']",
    "css" : {
      "shape" : "octagon"
    }
  }, {
    "selector" : "node[BIOPAX_TYPE = 'GenericDnaReference']",
    "css" : {
      "shape" : "roundrectangle"
    }
  }, {
    "selector" : "node[BIOPAX_TYPE = 'GenericRnaRegionReference']",
    "css" : {
      "shape" : "roundrectangle"
    }
  }, {
    "selector" : "node[BIOPAX_TYPE = 'GenericEntityReference']",
    "css" : {
      "shape" : "octagon"
    }
  }, {
    "selector" : "node[BIOPAX_TYPE = 'GenericProteinReference']",
    "css" : {
      "shape" : "octagon"
    }
  }, {
    "selector" : "node[BIOPAX_TYPE = 'Complex']",
    "css" : {
      "shape" : "hexagon"
    }
  }, {
    "selector" : "node:selected",
    "css" : {
      "background-color" : "rgb(255,255,0)"
    }
  }, {
    "selector" : "edge",
    "css" : {
      "font-size" : 10,
      "text-opacity" : 1.0,
      "color" : "rgb(0,0,0)",
      "line-color" : "rgb(0,0,0)",
      "content" : "",
      "width" : 4.0,
      "target-arrow-shape" : "none",
      "source-arrow-color" : "rgb(0,0,0)",
      "opacity" : 1.0,
      "target-arrow-color" : "rgb(0,0,0)",
      "source-arrow-shape" : "none",
      "font-family" : "SansSerif.plain",
      "font-weight" : "normal",
      "line-style" : "solid"
    }
  }, {
    "selector" : "edge[interaction = 'METABOLIC_CATALYSIS']",
    "css" : {
      "line-color" : "rgb(0,176,240)"
    }
  }, {
    "selector" : "edge[interaction = 'SEQUENTIAL_CATALYSIS']",
    "css" : {
      "line-color" : "rgb(127,127,127)"
    }
  }, {
    "selector" : "edge[interaction = 'CO_CONTROL']",
    "css" : {
      "line-color" : "rgb(255,0,0)"
    }
  }, {
    "selector" : "edge[interaction = 'GENERIC_OF']",
    "css" : {
      "line-color" : "rgb(0,0,0)"
    }
  }, {
    "selector" : "edge[interaction = 'STATE_CHANGE']",
    "css" : {
      "line-color" : "rgb(0,112,192)"
    }
  }, {
    "selector" : "edge[interaction = 'COMPONENT_OF']",
    "css" : {
      "line-color" : "rgb(255,192,0)"
    }
  }, {
    "selector" : "edge[interaction = 'INTERACTS_WITH']",
    "css" : {
      "line-color" : "rgb(112,48,160)"
    }
  }, {
    "selector" : "edge[interaction = 'IN_SAME_COMPONENT']",
    "css" : {
      "line-color" : "rgb(255,255,0)"
    }
  }, {
    "selector" : "edge[interaction = 'REACTS_WITH']",
    "css" : {
      "line-color" : "rgb(204,193,218)"
    }
  }, {
    "selector" : "edge[interaction = 'METABOLIC_CATALYSIS']",
    "css" : {
      "target-arrow-shape" : "triangle"
    }
  }, {
    "selector" : "edge[interaction = 'SEQUENTIAL_CATALYSIS']",
    "css" : {
      "target-arrow-shape" : "triangle"
    }
  }, {
    "selector" : "edge[interaction = 'STATE_CHANGE']",
    "css" : {
      "target-arrow-shape" : "triangle"
    }
  }, {
    "selector" : "edge[interaction = 'COMPONENT_OF']",
    "css" : {
      "target-arrow-shape" : "triangle"
    }
  }, {
    "selector" : "edge:selected",
    "css" : {
      "line-color" : "rgb(255,0,0)"
    }
  } ]
}, {
  "format_version" : "1.0",
  "generated_by" : "cytoscape-3.2.1",
  "target_cytoscapejs_version" : "~2.1",
  "title" : "Sample1",
  "style" : [ {
    "selector" : "node",
    "css" : {
      "text-valign" : "center",
      "text-halign" : "center",
      "height" : 40.0,
      "font-family" : "Dialog.plain",
      "font-weight" : "normal",
      "background-opacity" : 1.0,
      "border-color" : "rgb(0,0,0)",
      "background-color" : "rgb(204,204,255)",
      "shape" : "ellipse",
      "border-width" : 0.0,
      "text-opacity" : 1.0,
      "font-size" : 12,
      "width" : 40.0,
      "color" : "rgb(0,0,0)",
      "border-opacity" : 1.0,
      "content" : "data(name)"
    }
  }, {
    "selector" : "node:selected",
    "css" : {
      "background-color" : "rgb(255,255,0)"
    }
  }, {
    "selector" : "edge",
    "css" : {
      "font-size" : 10,
      "text-opacity" : 1.0,
      "color" : "rgb(51,51,51)",
      "line-color" : "rgb(51,51,51)",
      "width" : 1.0,
      "target-arrow-shape" : "none",
      "source-arrow-color" : "rgb(0,0,0)",
      "opacity" : 1.0,
      "target-arrow-color" : "rgb(0,0,0)",
      "source-arrow-shape" : "none",
      "font-family" : "Dialog.plain",
      "font-weight" : "normal",
      "line-style" : "solid",
      "content" : "data(interaction)"
    }
  }, {
    "selector" : "edge[interaction = 'pp']",
    "css" : {
      "line-style" : "solid"
    }
  }, {
    "selector" : "edge[interaction = 'pd']",
    "css" : {
      "line-style" : "dashed"
    }
  }, {
    "selector" : "edge:selected",
    "css" : {
      "line-color" : "rgb(255,0,0)"
    }
  } ]
}, {
  "format_version" : "1.0",
  "generated_by" : "cytoscape-3.2.1",
  "target_cytoscapejs_version" : "~2.1",
  "title" : "BioPAX",
  "style" : [ {
    "selector" : "node",
    "css" : {
      "text-valign" : "center",
      "text-halign" : "center",
      "height" : 20.0,
      "font-family" : "SansSerif.plain",
      "font-weight" : "normal",
      "background-opacity" : 1.0,
      "border-color" : "rgb(0,102,102)",
      "background-color" : "rgb(255,255,255)",
      "shape" : "ellipse",
      "border-width" : 2.0,
      "text-opacity" : 1.0,
      "font-size" : 12,
      "width" : 20.0,
      "color" : "rgb(0,0,0)",
      "border-opacity" : 1.0,
      "content" : "data(name)"
    }
  }, {
    "selector" : "node[BIOPAX_TYPE = 'GeneticInteraction']",
    "css" : {
      "height" : 13.4
    }
  }, {
    "selector" : "node[BIOPAX_TYPE = 'BiochemicalReaction']",
    "css" : {
      "height" : 13.4
    }
  }, {
    "selector" : "node[BIOPAX_TYPE = 'Interaction']",
    "css" : {
      "height" : 13.4
    }
  }, {
    "selector" : "node[BIOPAX_TYPE = 'TransportWithBiochemicalReaction']",
    "css" : {
      "height" : 13.4
    }
  }, {
    "selector" : "node[BIOPAX_TYPE = 'ComplexAssembly']",
    "css" : {
      "height" : 13.4
    }
  }, {
    "selector" : "node[BIOPAX_TYPE = 'Conversion']",
    "css" : {
      "height" : 13.4
    }
  }, {
    "selector" : "node[BIOPAX_TYPE = 'Complex']",
    "css" : {
      "height" : 13.4
    }
  }, {
    "selector" : "node[BIOPAX_TYPE = 'Degradation']",
    "css" : {
      "height" : 13.4
    }
  }, {
    "selector" : "node[BIOPAX_TYPE = 'TemplateReactionRegulation']",
    "css" : {
      "height" : 13.4
    }
  }, {
    "selector" : "node[BIOPAX_TYPE = 'Control']",
    "css" : {
      "height" : 13.4
    }
  }, {
    "selector" : "node[BIOPAX_TYPE = 'MolecularInteraction']",
    "css" : {
      "height" : 13.4
    }
  }, {
    "selector" : "node[BIOPAX_TYPE = 'TemplateReaction']",
    "css" : {
      "height" : 13.4
    }
  }, {
    "selector" : "node[BIOPAX_TYPE = 'Modulation']",
    "css" : {
      "height" : 13.4
    }
  }, {
    "selector" : "node[BIOPAX_TYPE = 'Catalysis']",
    "css" : {
      "height" : 13.4
    }
  }, {
    "selector" : "node[BIOPAX_TYPE = 'Transport']",
    "css" : {
      "height" : 13.4
    }
  }, {
    "selector" : "node[BIOPAX_TYPE = 'Complex']",
    "css" : {
      "border-color" : "rgb(0,102,102)"
    }
  }, {
    "selector" : "node[BIOPAX_TYPE = 'Complex']",
    "css" : {
      "background-color" : "rgb(255,255,255)"
    }
  }, {
    "selector" : "node[BIOPAX_TYPE = 'SimplePhysicalEntity']",
    "css" : {
      "shape" : "ellipse"
    }
  }, {
    "selector" : "node[BIOPAX_TYPE = 'Rna']",
    "css" : {
      "shape" : "ellipse"
    }
  }, {
    "selector" : "node[BIOPAX_TYPE = 'GeneticInteraction']",
    "css" : {
      "shape" : "rectangle"
    }
  }, {
    "selector" : "node[BIOPAX_TYPE = 'BiochemicalReaction']",
    "css" : {
      "shape" : "rectangle"
    }
  }, {
    "selector" : "node[BIOPAX_TYPE = 'Interaction']",
    "css" : {
      "shape" : "rectangle"
    }
  }, {
    "selector" : "node[BIOPAX_TYPE = 'TransportWithBiochemicalReaction']",
    "css" : {
      "shape" : "rectangle"
    }
  }, {
    "selector" : "node[BIOPAX_TYPE = 'ComplexAssembly']",
    "css" : {
      "shape" : "rectangle"
    }
  }, {
    "selector" : "node[BIOPAX_TYPE = 'Conversion']",
    "css" : {
      "shape" : "rectangle"
    }
  }, {
    "selector" : "node[BIOPAX_TYPE = 'Protein']",
    "css" : {
      "shape" : "ellipse"
    }
  }, {
    "selector" : "node[BIOPAX_TYPE = 'Complex']",
    "css" : {
      "shape" : "diamond"
    }
  }, {
    "selector" : "node[BIOPAX_TYPE = 'RnaRegion']",
    "css" : {
      "shape" : "ellipse"
    }
  }, {
    "selector" : "node[BIOPAX_TYPE = 'Degradation']",
    "css" : {
      "shape" : "rectangle"
    }
  }, {
    "selector" : "node[BIOPAX_TYPE = 'TemplateReactionRegulation']",
    "css" : {
      "shape" : "triangle"
    }
  }, {
    "selector" : "node[BIOPAX_TYPE = 'Control']",
    "css" : {
      "shape" : "triangle"
    }
  }, {
    "selector" : "node[BIOPAX_TYPE = 'PhysicalEntity']",
    "css" : {
      "shape" : "ellipse"
    }
  }, {
    "selector" : "node[BIOPAX_TYPE = 'DnaRegion']",
    "css" : {
      "shape" : "ellipse"
    }
  }, {
    "selector" : "node[BIOPAX_TYPE = 'SmallMolecule']",
    "css" : {
      "shape" : "ellipse"
    }
  }, {
    "selector" : "node[BIOPAX_TYPE = 'MolecularInteraction']",
    "css" : {
      "shape" : "rectangle"
    }
  }, {
    "selector" : "node[BIOPAX_TYPE = 'Dna']",
    "css" : {
      "shape" : "ellipse"
    }
  }, {
    "selector" : "node[BIOPAX_TYPE = 'Modulation']",
    "css" : {
      "shape" : "triangle"
    }
  }, {
    "selector" : "node[BIOPAX_TYPE = 'TemplateReaction']",
    "css" : {
      "shape" : "rectangle"
    }
  }, {
    "selector" : "node[BIOPAX_TYPE = 'Catalysis']",
    "css" : {
      "shape" : "triangle"
    }
  }, {
    "selector" : "node[BIOPAX_TYPE = 'Transport']",
    "css" : {
      "shape" : "rectangle"
    }
  }, {
    "selector" : "node[BIOPAX_TYPE = 'Protein-phosphorylated']",
    "css" : {
      "shape" : "ellipse"
    }
  }, {
    "selector" : "node[BIOPAX_TYPE = 'GeneticInteraction']",
    "css" : {
      "width" : 13.4
    }
  }, {
    "selector" : "node[BIOPAX_TYPE = 'BiochemicalReaction']",
    "css" : {
      "width" : 13.4
    }
  }, {
    "selector" : "node[BIOPAX_TYPE = 'Interaction']",
    "css" : {
      "width" : 13.4
    }
  }, {
    "selector" : "node[BIOPAX_TYPE = 'TransportWithBiochemicalReaction']",
    "css" : {
      "width" : 13.4
    }
  }, {
    "selector" : "node[BIOPAX_TYPE = 'ComplexAssembly']",
    "css" : {
      "width" : 13.4
    }
  }, {
    "selector" : "node[BIOPAX_TYPE = 'Conversion']",
    "css" : {
      "width" : 13.4
    }
  }, {
    "selector" : "node[BIOPAX_TYPE = 'Complex']",
    "css" : {
      "width" : 13.4
    }
  }, {
    "selector" : "node[BIOPAX_TYPE = 'Degradation']",
    "css" : {
      "width" : 13.4
    }
  }, {
    "selector" : "node[BIOPAX_TYPE = 'TemplateReactionRegulation']",
    "css" : {
      "width" : 13.4
    }
  }, {
    "selector" : "node[BIOPAX_TYPE = 'Control']",
    "css" : {
      "width" : 13.4
    }
  }, {
    "selector" : "node[BIOPAX_TYPE = 'MolecularInteraction']",
    "css" : {
      "width" : 13.4
    }
  }, {
    "selector" : "node[BIOPAX_TYPE = 'TemplateReaction']",
    "css" : {
      "width" : 13.4
    }
  }, {
    "selector" : "node[BIOPAX_TYPE = 'Modulation']",
    "css" : {
      "width" : 13.4
    }
  }, {
    "selector" : "node[BIOPAX_TYPE = 'Catalysis']",
    "css" : {
      "width" : 13.4
    }
  }, {
    "selector" : "node[BIOPAX_TYPE = 'Transport']",
    "css" : {
      "width" : 13.4
    }
  }, {
    "selector" : "node:selected",
    "css" : {
      "background-color" : "rgb(255,255,0)"
    }
  }, {
    "selector" : "edge",
    "css" : {
      "font-size" : 10,
      "text-opacity" : 1.0,
      "color" : "rgb(0,0,0)",
      "line-color" : "rgb(64,64,64)",
      "content" : "",
      "width" : 1.0,
      "target-arrow-shape" : "none",
      "source-arrow-color" : "rgb(64,64,64)",
      "opacity" : 1.0,
      "target-arrow-color" : "rgb(64,64,64)",
      "source-arrow-shape" : "none",
      "font-family" : "SansSerif.plain",
      "font-weight" : "normal",
      "line-style" : "solid"
    }
  }, {
    "selector" : "edge[interaction = 'INHIBITION_NONCOMPETITIVE']",
    "css" : {
      "target-arrow-shape" : "tee"
    }
  }, {
    "selector" : "edge[interaction = 'INHIBITION_OTHER']",
    "css" : {
      "target-arrow-shape" : "tee"
    }
  }, {
    "selector" : "edge[interaction = 'ACTIVATION']",
    "css" : {
      "target-arrow-shape" : "triangle"
    }
  }, {
    "selector" : "edge[interaction = 'INHIBITION_UNCOMPETITIVE']",
    "css" : {
      "target-arrow-shape" : "tee"
    }
  }, {
    "selector" : "edge[interaction = 'cofactor']",
    "css" : {
      "target-arrow-shape" : "triangle"
    }
  }, {
    "selector" : "edge[interaction = 'ACTIVATION_ALLOSTERIC']",
    "css" : {
      "target-arrow-shape" : "triangle"
    }
  }, {
    "selector" : "edge[interaction = 'INHIBITION_ALLOSTERIC']",
    "css" : {
      "target-arrow-shape" : "tee"
    }
  }, {
    "selector" : "edge[interaction = 'right']",
    "css" : {
      "target-arrow-shape" : "triangle"
    }
  }, {
    "selector" : "edge[interaction = 'controlled']",
    "css" : {
      "target-arrow-shape" : "triangle"
    }
  }, {
    "selector" : "edge[interaction = 'contains']",
    "css" : {
      "target-arrow-shape" : "circle"
    }
  }, {
    "selector" : "edge[interaction = 'INHIBITION_UNKMECH']",
    "css" : {
      "target-arrow-shape" : "tee"
    }
  }, {
    "selector" : "edge[interaction = 'INHIBITION']",
    "css" : {
      "target-arrow-shape" : "tee"
    }
  }, {
    "selector" : "edge[interaction = 'INHIBITION_IRREVERSIBLE']",
    "css" : {
      "target-arrow-shape" : "tee"
    }
  }, {
    "selector" : "edge[interaction = 'INHIBITION_COMPETITIVE']",
    "css" : {
      "target-arrow-shape" : "tee"
    }
  }, {
    "selector" : "edge[interaction = 'ACTIVATION_NONALLOSTERIC']",
    "css" : {
      "target-arrow-shape" : "triangle"
    }
  }, {
    "selector" : "edge[interaction = 'ACTIVATION_UNKMECH']",
    "css" : {
      "target-arrow-shape" : "triangle"
    }
  }, {
    "selector" : "edge:selected",
    "css" : {
      "line-color" : "rgb(255,0,0)"
    }
  } ]
}, {
  "format_version" : "1.0",
  "generated_by" : "cytoscape-3.2.1",
  "target_cytoscapejs_version" : "~2.1",
  "title" : "ClueGOVisualStyleForGroups_6",
  "style" : [ {
    "selector" : "node",
    "css" : {
      "text-valign" : "bottom",
      "text-halign" : "center",
      "height" : 10.0,
      "font-family" : "Dialog.plain",
      "font-weight" : "normal",
      "background-opacity" : 0.7843137254901961,
      "border-color" : "rgb(0,0,0)",
      "background-color" : "rgb(255,255,255)",
      "shape" : "ellipse",
      "border-width" : 0.5,
      "text-opacity" : 1.0,
      "font-size" : 12,
      "width" : 10.0,
      "color" : "rgb(0,0,0)",
      "border-opacity" : 1.0,
      "content" : "data(GOTerm)"
    }
  }, {
    "selector" : "node[OverViewTerm = 'TRUE']",
    "css" : {
      "text-opacity" : 0.9019607843137255
    }
  }, {
    "selector" : "node[OverViewTerm = 'ASSOCIATED_NODE']",
    "css" : {
      "text-opacity" : 0.9019607843137255
    }
  }, {
    "selector" : "node[OverViewTerm = 'FALSE']",
    "css" : {
      "text-opacity" : 0.39215686274509803
    }
  }, {
    "selector" : "node[OverViewTerm = 'TRUE']",
    "css" : {
      "text-valign" : "bottom"
    }
  }, {
    "selector" : "node[OverViewTerm = 'FALSE']",
    "css" : {
      "text-valign" : "center"
    }
  }, {
    "selector" : "node[OverViewTerm = 'TRUE']",
    "css" : {
      "font-size" : 20
    }
  }, {
    "selector" : "node[OverViewTerm = 'ASSOCIATED_NODE']",
    "css" : {
      "font-size" : 8
    }
  }, {
    "selector" : "node[OverViewTerm = 'FALSE']",
    "css" : {
      "font-size" : 12
    }
  }, {
    "selector" : "node[Term_PValue_Corrected_with_Bonferroni_step_down > 0.1]",
    "css" : {
      "width" : 20.0
    }
  }, {
    "selector" : "node[Term_PValue_Corrected_with_Bonferroni_step_down = 0.1]",
    "css" : {
      "width" : 20.0
    }
  }, {
    "selector" : "node[Term_PValue_Corrected_with_Bonferroni_step_down > 0.09999][Term_PValue_Corrected_with_Bonferroni_step_down < 0.1]",
    "css" : {
      "width" : "mapData(Term_PValue_Corrected_with_Bonferroni_step_down,0.09999,0.1,30.0,20.0)"
    }
  }, {
    "selector" : "node[Term_PValue_Corrected_with_Bonferroni_step_down > 0.05][Term_PValue_Corrected_with_Bonferroni_step_down < 0.09999]",
    "css" : {
      "width" : "mapData(Term_PValue_Corrected_with_Bonferroni_step_down,0.05,0.09999,30.0,30.0)"
    }
  }, {
    "selector" : "node[Term_PValue_Corrected_with_Bonferroni_step_down > 0.049999][Term_PValue_Corrected_with_Bonferroni_step_down < 0.05]",
    "css" : {
      "width" : "mapData(Term_PValue_Corrected_with_Bonferroni_step_down,0.049999,0.05,45.0,30.0)"
    }
  }, {
    "selector" : "node[Term_PValue_Corrected_with_Bonferroni_step_down > 0.005][Term_PValue_Corrected_with_Bonferroni_step_down < 0.049999]",
    "css" : {
      "width" : "mapData(Term_PValue_Corrected_with_Bonferroni_step_down,0.005,0.049999,45.0,45.0)"
    }
  }, {
    "selector" : "node[Term_PValue_Corrected_with_Bonferroni_step_down > 0.0049999][Term_PValue_Corrected_with_Bonferroni_step_down < 0.005]",
    "css" : {
      "width" : "mapData(Term_PValue_Corrected_with_Bonferroni_step_down,0.0049999,0.005,60.0,45.0)"
    }
  }, {
    "selector" : "node[Term_PValue_Corrected_with_Bonferroni_step_down > 0.0005][Term_PValue_Corrected_with_Bonferroni_step_down < 0.0049999]",
    "css" : {
      "width" : "mapData(Term_PValue_Corrected_with_Bonferroni_step_down,0.0005,0.0049999,60.0,60.0)"
    }
  }, {
    "selector" : "node[Term_PValue_Corrected_with_Bonferroni_step_down > 0.00049999][Term_PValue_Corrected_with_Bonferroni_step_down < 0.0005]",
    "css" : {
      "width" : "mapData(Term_PValue_Corrected_with_Bonferroni_step_down,0.00049999,0.0005,75.0,60.0)"
    }
  }, {
    "selector" : "node[Term_PValue_Corrected_with_Bonferroni_step_down = 0.00049999]",
    "css" : {
      "width" : 75.0
    }
  }, {
    "selector" : "node[Term_PValue_Corrected_with_Bonferroni_step_down < 0.00049999]",
    "css" : {
      "width" : 75.0
    }
  }, {
    "selector" : "node[Term_PValue_Corrected_with_Bonferroni_step_down > 0.1]",
    "css" : {
      "height" : 20.0
    }
  }, {
    "selector" : "node[Term_PValue_Corrected_with_Bonferroni_step_down = 0.1]",
    "css" : {
      "height" : 20.0
    }
  }, {
    "selector" : "node[Term_PValue_Corrected_with_Bonferroni_step_down > 0.09999][Term_PValue_Corrected_with_Bonferroni_step_down < 0.1]",
    "css" : {
      "height" : "mapData(Term_PValue_Corrected_with_Bonferroni_step_down,0.09999,0.1,30.0,20.0)"
    }
  }, {
    "selector" : "node[Term_PValue_Corrected_with_Bonferroni_step_down > 0.05][Term_PValue_Corrected_with_Bonferroni_step_down < 0.09999]",
    "css" : {
      "height" : "mapData(Term_PValue_Corrected_with_Bonferroni_step_down,0.05,0.09999,30.0,30.0)"
    }
  }, {
    "selector" : "node[Term_PValue_Corrected_with_Bonferroni_step_down > 0.049999][Term_PValue_Corrected_with_Bonferroni_step_down < 0.05]",
    "css" : {
      "height" : "mapData(Term_PValue_Corrected_with_Bonferroni_step_down,0.049999,0.05,45.0,30.0)"
    }
  }, {
    "selector" : "node[Term_PValue_Corrected_with_Bonferroni_step_down > 0.005][Term_PValue_Corrected_with_Bonferroni_step_down < 0.049999]",
    "css" : {
      "height" : "mapData(Term_PValue_Corrected_with_Bonferroni_step_down,0.005,0.049999,45.0,45.0)"
    }
  }, {
    "selector" : "node[Term_PValue_Corrected_with_Bonferroni_step_down > 0.0049999][Term_PValue_Corrected_with_Bonferroni_step_down < 0.005]",
    "css" : {
      "height" : "mapData(Term_PValue_Corrected_with_Bonferroni_step_down,0.0049999,0.005,60.0,45.0)"
    }
  }, {
    "selector" : "node[Term_PValue_Corrected_with_Bonferroni_step_down > 0.0005][Term_PValue_Corrected_with_Bonferroni_step_down < 0.0049999]",
    "css" : {
      "height" : "mapData(Term_PValue_Corrected_with_Bonferroni_step_down,0.0005,0.0049999,60.0,60.0)"
    }
  }, {
    "selector" : "node[Term_PValue_Corrected_with_Bonferroni_step_down > 0.00049999][Term_PValue_Corrected_with_Bonferroni_step_down < 0.0005]",
    "css" : {
      "height" : "mapData(Term_PValue_Corrected_with_Bonferroni_step_down,0.00049999,0.0005,75.0,60.0)"
    }
  }, {
    "selector" : "node[Term_PValue_Corrected_with_Bonferroni_step_down = 0.00049999]",
    "css" : {
      "height" : 75.0
    }
  }, {
    "selector" : "node[Term_PValue_Corrected_with_Bonferroni_step_down < 0.00049999]",
    "css" : {
      "height" : 75.0
    }
  }, {
    "selector" : "node[OverViewTerm = 'TRUE']",
    "css" : {
      "font-family" : "SansSerif.plain",
      "font-weight" : "normal"
    }
  }, {
    "selector" : "node[OverViewTerm = 'FALSE']",
    "css" : {
      "font-family" : "Dialog.plain",
      "font-weight" : "normal"
    }
  }, {
    "selector" : "node[GOID = 'ompF']",
    "css" : {
      "color" : "rgb(255,0,0)"
    }
  }, {
    "selector" : "node[GOID = 'minE']",
    "css" : {
      "color" : "rgb(255,0,0)"
    }
  }, {
    "selector" : "node[GOID = 'minD']",
    "css" : {
      "color" : "rgb(255,0,0)"
    }
  }, {
    "selector" : "node[GOID = 'trkA']",
    "css" : {
      "color" : "rgb(255,0,0)"
    }
  }, {
    "selector" : "node[GOID = 'wbbK']",
    "css" : {
      "color" : "rgb(255,0,0)"
    }
  }, {
    "selector" : "node[GOID = 'sohB']",
    "css" : {
      "color" : "rgb(255,0,0)"
    }
  }, {
    "selector" : "node[GOID = 'wbbJ']",
    "css" : {
      "color" : "rgb(255,0,0)"
    }
  }, {
    "selector" : "node[GOID = 'wbbI']",
    "css" : {
      "color" : "rgb(255,0,0)"
    }
  }, {
    "selector" : "node[GOID = 'ompC']",
    "css" : {
      "color" : "rgb(255,0,0)"
    }
  }, {
    "selector" : "node[GOID = 'sspA']",
    "css" : {
      "color" : "rgb(255,0,0)"
    }
  }, {
    "selector" : "node[GOID = 'fruA']",
    "css" : {
      "color" : "rgb(255,0,0)"
    }
  }, {
    "selector" : "node[GOID = 'fruB']",
    "css" : {
      "color" : "rgb(255,0,0)"
    }
  }, {
    "selector" : "node[GOID = 'wrbA']",
    "css" : {
      "color" : "rgb(255,0,0)"
    }
  }, {
    "selector" : "node[GOID = 'aceF']",
    "css" : {
      "color" : "rgb(255,0,0)"
    }
  }, {
    "selector" : "node[GOID = 'aceE']",
    "css" : {
      "color" : "rgb(255,0,0)"
    }
  }, {
    "selector" : "node[GOID = 'ahpF']",
    "css" : {
      "color" : "rgb(255,0,0)"
    }
  }, {
    "selector" : "node[GOID = 'rcsF']",
    "css" : {
      "color" : "rgb(255,0,0)"
    }
  }, {
    "selector" : "node[GOID = 'eptC']",
    "css" : {
      "color" : "rgb(255,0,0)"
    }
  }, {
    "selector" : "node[GOID = 'rcsD']",
    "css" : {
      "color" : "rgb(255,0,0)"
    }
  }, {
    "selector" : "node[GOID = 'ahpC']",
    "css" : {
      "color" : "rgb(255,0,0)"
    }
  }, {
    "selector" : "node[GOID = 'ygeW']",
    "css" : {
      "color" : "rgb(255,0,0)"
    }
  }, {
    "selector" : "node[GOID = 'gpmM']",
    "css" : {
      "color" : "rgb(255,0,0)"
    }
  }, {
    "selector" : "node[GOID = 'ompA']",
    "css" : {
      "color" : "rgb(255,0,0)"
    }
  }, {
    "selector" : "node[GOID = 'gapA']",
    "css" : {
      "color" : "rgb(255,0,0)"
    }
  }, {
    "selector" : "node[GOID = 'arcB']",
    "css" : {
      "color" : "rgb(255,0,0)"
    }
  }, {
    "selector" : "node[GOID = 'mltA']",
    "css" : {
      "color" : "rgb(255,0,0)"
    }
  }, {
    "selector" : "node[GOID = 'nlpD']",
    "css" : {
      "color" : "rgb(255,0,0)"
    }
  }, {
    "selector" : "node[GOID = 'cdd']",
    "css" : {
      "color" : "rgb(255,0,0)"
    }
  }, {
    "selector" : "node[GOID = 'cdh']",
    "css" : {
      "color" : "rgb(255,0,0)"
    }
  }, {
    "selector" : "node[GOID = 'clpP']",
    "css" : {
      "color" : "rgb(255,0,0)"
    }
  }, {
    "selector" : "node[GOID = 'glk']",
    "css" : {
      "color" : "rgb(255,0,0)"
    }
  }, {
    "selector" : "node[GOID = 'cpxR']",
    "css" : {
      "color" : "rgb(255,0,0)"
    }
  }, {
    "selector" : "node[GOID = 'GO:0006974']",
    "css" : {
      "color" : "rgb(197,162,155)"
    }
  }, {
    "selector" : "node[GOID = 'hns']",
    "css" : {
      "color" : "rgb(255,0,0)"
    }
  }, {
    "selector" : "node[GOID = 'gpmA']",
    "css" : {
      "color" : "rgb(255,0,0)"
    }
  }, {
    "selector" : "node[GOID = 'grpE']",
    "css" : {
      "color" : "rgb(255,0,0)"
    }
  }, {
    "selector" : "node[GOID = 'gldA']",
    "css" : {
      "color" : "rgb(255,0,0)"
    }
  }, {
    "selector" : "node[GOID = 'aceA']",
    "css" : {
      "color" : "rgb(255,0,0)"
    }
  }, {
    "selector" : "node[GOID = 'sbmA']",
    "css" : {
      "color" : "rgb(255,0,0)"
    }
  }, {
    "selector" : "node[GOID = 'srlM']",
    "css" : {
      "color" : "rgb(255,0,0)"
    }
  }, {
    "selector" : "node[GOID = 'yfbV']",
    "css" : {
      "color" : "rgb(255,0,0)"
    }
  }, {
    "selector" : "node[GOID = 'lipA']",
    "css" : {
      "color" : "rgb(255,0,0)"
    }
  }, {
    "selector" : "node[GOID = 'exbB']",
    "css" : {
      "color" : "rgb(255,0,0)"
    }
  }, {
    "selector" : "node[GOID = 'clpX']",
    "css" : {
      "color" : "rgb(255,0,0)"
    }
  }, {
    "selector" : "node[GOID = 'pheA']",
    "css" : {
      "color" : "rgb(255,0,0)"
    }
  }, {
    "selector" : "node[GOID = 'rpoE']",
    "css" : {
      "color" : "rgb(255,0,0)"
    }
  }, {
    "selector" : "node[GOID = 'yedQ']",
    "css" : {
      "color" : "rgb(255,0,0)"
    }
  }, {
    "selector" : "node[GOID = 'tpiA']",
    "css" : {
      "color" : "rgb(255,0,0)"
    }
  }, {
    "selector" : "node[GOID = 'mglB']",
    "css" : {
      "color" : "rgb(255,0,0)"
    }
  }, {
    "selector" : "node[GOID = 'GO:0015893']",
    "css" : {
      "color" : "rgb(242,166,141)"
    }
  }, {
    "selector" : "node[GOID = 'mscM']",
    "css" : {
      "color" : "rgb(255,0,0)"
    }
  }, {
    "selector" : "node[GOID = 'rpoB']",
    "css" : {
      "color" : "rgb(255,0,0)"
    }
  }, {
    "selector" : "node[GOID = 'rpoA']",
    "css" : {
      "color" : "rgb(255,0,0)"
    }
  }, {
    "selector" : "node[GOID = 'mscS']",
    "css" : {
      "color" : "rgb(255,0,0)"
    }
  }, {
    "selector" : "node[GOID = 'rpoD']",
    "css" : {
      "color" : "rgb(255,0,0)"
    }
  }, {
    "selector" : "node[GOID = 'yedV']",
    "css" : {
      "color" : "rgb(255,0,0)"
    }
  }, {
    "selector" : "node[GOID = 'gcvP']",
    "css" : {
      "color" : "rgb(255,0,0)"
    }
  }, {
    "selector" : "node[GOID = 'rpoC']",
    "css" : {
      "color" : "rgb(255,0,0)"
    }
  }, {
    "selector" : "node[GOID = 'uvrB']",
    "css" : {
      "color" : "rgb(255,0,0)"
    }
  }, {
    "selector" : "node[GOID = 'yhjK']",
    "css" : {
      "color" : "rgb(255,0,0)"
    }
  }, {
    "selector" : "node[GOID = 'trmJ']",
    "css" : {
      "color" : "rgb(255,0,0)"
    }
  }, {
    "selector" : "node[GOID = 'GO:0051301']",
    "css" : {
      "color" : "rgb(110,238,128)"
    }
  }, {
    "selector" : "node[GOID = 'glgC']",
    "css" : {
      "color" : "rgb(255,0,0)"
    }
  }, {
    "selector" : "node[GOID = 'aas']",
    "css" : {
      "color" : "rgb(255,0,0)"
    }
  }, {
    "selector" : "node[GOID = 'hldD']",
    "css" : {
      "color" : "rgb(255,0,0)"
    }
  }, {
    "selector" : "node[GOID = 'rbsD']",
    "css" : {
      "color" : "rgb(255,0,0)"
    }
  }, {
    "selector" : "node[GOID = 'waaZ']",
    "css" : {
      "color" : "rgb(255,0,0)"
    }
  }, {
    "selector" : "node[GOID = 'hldE']",
    "css" : {
      "color" : "rgb(255,0,0)"
    }
  }, {
    "selector" : "node[GOID = 'rbsC']",
    "css" : {
      "color" : "rgb(255,0,0)"
    }
  }, {
    "selector" : "node[GOID = 'waaY']",
    "css" : {
      "color" : "rgb(255,0,0)"
    }
  }, {
    "selector" : "node[GOID = 'dmsB']",
    "css" : {
      "color" : "rgb(255,0,0)"
    }
  }, {
    "selector" : "node[GOID = 'dmsA']",
    "css" : {
      "color" : "rgb(255,0,0)"
    }
  }, {
    "selector" : "node[GOID = 'mscL']",
    "css" : {
      "color" : "rgb(255,0,0)"
    }
  }, {
    "selector" : "node[GOID = 'gnd']",
    "css" : {
      "color" : "rgb(255,0,0)"
    }
  }, {
    "selector" : "node[GOID = 'mscK']",
    "css" : {
      "color" : "rgb(255,0,0)"
    }
  }, {
    "selector" : "node[GOID = 'mipA']",
    "css" : {
      "color" : "rgb(255,0,0)"
    }
  }, {
    "selector" : "node[GOID = 'yhjA']",
    "css" : {
      "color" : "rgb(255,0,0)"
    }
  }, {
    "selector" : "node[GOID = 'cfa']",
    "css" : {
      "color" : "rgb(255,0,0)"
    }
  }, {
    "selector" : "node[GOID = 'bglX']",
    "css" : {
      "color" : "rgb(255,0,0)"
    }
  }, {
    "selector" : "node[GOID = 'ydaN']",
    "css" : {
      "color" : "rgb(255,0,0)"
    }
  }, {
    "selector" : "node[GOID = 'waaL']",
    "css" : {
      "color" : "rgb(255,0,0)"
    }
  }, {
    "selector" : "node[GOID = 'ldhA']",
    "css" : {
      "color" : "rgb(255,0,0)"
    }
  }, {
    "selector" : "node[GOID = 'yggT']",
    "css" : {
      "color" : "rgb(255,0,0)"
    }
  }, {
    "selector" : "node[GOID = 'yecS']",
    "css" : {
      "color" : "rgb(255,0,0)"
    }
  }, {
    "selector" : "node[GOID = 'flk']",
    "css" : {
      "color" : "rgb(255,0,0)"
    }
  }, {
    "selector" : "node[GOID = 'waaG']",
    "css" : {
      "color" : "rgb(255,0,0)"
    }
  }, {
    "selector" : "node[GOID = 'waaU']",
    "css" : {
      "color" : "rgb(255,0,0)"
    }
  }, {
    "selector" : "node[GOID = 'GO:1901135']",
    "css" : {
      "color" : "rgb(200,34,170)"
    }
  }, {
    "selector" : "node[GOID = 'ubiX']",
    "css" : {
      "color" : "rgb(255,0,0)"
    }
  }, {
    "selector" : "node[GOID = 'rbsB']",
    "css" : {
      "color" : "rgb(255,0,0)"
    }
  }, {
    "selector" : "node[GOID = 'deaD']",
    "css" : {
      "color" : "rgb(255,0,0)"
    }
  }, {
    "selector" : "node[GOID = 'rbsA']",
    "css" : {
      "color" : "rgb(255,0,0)"
    }
  }, {
    "selector" : "node[GOID = 'waaS']",
    "css" : {
      "color" : "rgb(255,0,0)"
    }
  }, {
    "selector" : "node[GOID = 'waaR']",
    "css" : {
      "color" : "rgb(255,0,0)"
    }
  }, {
    "selector" : "node[GOID = 'adhE']",
    "css" : {
      "color" : "rgb(255,0,0)"
    }
  }, {
    "selector" : "node[GOID = 'waaQ']",
    "css" : {
      "color" : "rgb(255,0,0)"
    }
  }, {
    "selector" : "node[GOID = 'hpt']",
    "css" : {
      "color" : "rgb(255,0,0)"
    }
  }, {
    "selector" : "node[GOID = 'waaP']",
    "css" : {
      "color" : "rgb(255,0,0)"
    }
  }, {
    "selector" : "node[GOID = 'waaO']",
    "css" : {
      "color" : "rgb(255,0,0)"
    }
  }, {
    "selector" : "node[GOID = 'ubiB']",
    "css" : {
      "color" : "rgb(255,0,0)"
    }
  }, {
    "selector" : "node[GOID = 'fliC']",
    "css" : {
      "color" : "rgb(255,0,0)"
    }
  }, {
    "selector" : "node[GOID = 'fruK']",
    "css" : {
      "color" : "rgb(255,0,0)"
    }
  }, {
    "selector" : "node[GOID = 'fliF']",
    "css" : {
      "color" : "rgb(255,0,0)"
    }
  }, {
    "selector" : "node[GOID = 'yecC']",
    "css" : {
      "color" : "rgb(255,0,0)"
    }
  }, {
    "selector" : "node[GOID = 'fliG']",
    "css" : {
      "color" : "rgb(255,0,0)"
    }
  }, {
    "selector" : "node[GOID = 'yggE']",
    "css" : {
      "color" : "rgb(255,0,0)"
    }
  }, {
    "selector" : "node[GOID = 'msbA']",
    "css" : {
      "color" : "rgb(255,0,0)"
    }
  }, {
    "selector" : "node[GOID = 'ompT']",
    "css" : {
      "color" : "rgb(255,0,0)"
    }
  }, {
    "selector" : "node[GOID = 'waaF']",
    "css" : {
      "color" : "rgb(255,0,0)"
    }
  }, {
    "selector" : "node[GOID = 'clsA']",
    "css" : {
      "color" : "rgb(255,0,0)"
    }
  }, {
    "selector" : "node[GOID = 'fliL']",
    "css" : {
      "color" : "rgb(255,0,0)"
    }
  }, {
    "selector" : "node[GOID = 'rstB']",
    "css" : {
      "color" : "rgb(255,0,0)"
    }
  }, {
    "selector" : "node[GOID = 'waaC']",
    "css" : {
      "color" : "rgb(255,0,0)"
    }
  }, {
    "selector" : "node[GOID = 'ubiF']",
    "css" : {
      "color" : "rgb(255,0,0)"
    }
  }, {
    "selector" : "node[GOID = 'waaB']",
    "css" : {
      "color" : "rgb(255,0,0)"
    }
  }, {
    "selector" : "node[GOID = 'ubiG']",
    "css" : {
      "color" : "rgb(255,0,0)"
    }
  }, {
    "selector" : "node[GOID = 'waaA']",
    "css" : {
      "color" : "rgb(255,0,0)"
    }
  }, {
    "selector" : "node[GOID = 'ubiD']",
    "css" : {
      "color" : "rgb(255,0,0)"
    }
  }, {
    "selector" : "node[GOID = 'ubiE']",
    "css" : {
      "color" : "rgb(255,0,0)"
    }
  }, {
    "selector" : "node[GOID = 'argE']",
    "css" : {
      "color" : "rgb(255,0,0)"
    }
  }, {
    "selector" : "node[GOID = 'cyoC']",
    "css" : {
      "color" : "rgb(255,0,0)"
    }
  }, {
    "selector" : "node[GOID = 'solA']",
    "css" : {
      "color" : "rgb(255,0,0)"
    }
  }, {
    "selector" : "node[GOID = 'cyoA']",
    "css" : {
      "color" : "rgb(255,0,0)"
    }
  }, {
    "selector" : "node[GOID = 'cyoB']",
    "css" : {
      "color" : "rgb(255,0,0)"
    }
  }, {
    "selector" : "node[GOID = 'kgtP']",
    "css" : {
      "color" : "rgb(255,0,0)"
    }
  }, {
    "selector" : "node[GOID = 'yfhM']",
    "css" : {
      "color" : "rgb(255,0,0)"
    }
  }, {
    "selector" : "node[GOID = 'dedD']",
    "css" : {
      "color" : "rgb(255,0,0)"
    }
  }, {
    "selector" : "node[GOID = 'gatY']",
    "css" : {
      "color" : "rgb(255,0,0)"
    }
  }, {
    "selector" : "node[GOID = 'argS']",
    "css" : {
      "color" : "rgb(255,0,0)"
    }
  }, {
    "selector" : "node[GOID = 'mrcA']",
    "css" : {
      "color" : "rgb(255,0,0)"
    }
  }, {
    "selector" : "node[GOID = 'sapF']",
    "css" : {
      "color" : "rgb(255,0,0)"
    }
  }, {
    "selector" : "node[GOID = 'tig']",
    "css" : {
      "color" : "rgb(255,0,0)"
    }
  }, {
    "selector" : "node[GOID = 'sapD']",
    "css" : {
      "color" : "rgb(255,0,0)"
    }
  }, {
    "selector" : "node[GOID = 'mrcB']",
    "css" : {
      "color" : "rgb(255,0,0)"
    }
  }, {
    "selector" : "node[GOID = 'emrA']",
    "css" : {
      "color" : "rgb(255,0,0)"
    }
  }, {
    "selector" : "node[GOID = 'gatC']",
    "css" : {
      "color" : "rgb(255,0,0)"
    }
  }, {
    "selector" : "node[GOID = 'argI']",
    "css" : {
      "color" : "rgb(255,0,0)"
    }
  }, {
    "selector" : "node[GOID = 'argH']",
    "css" : {
      "color" : "rgb(255,0,0)"
    }
  }, {
    "selector" : "node[GOID = 'add']",
    "css" : {
      "color" : "rgb(255,0,0)"
    }
  }, {
    "selector" : "node[GOID = 'gpr']",
    "css" : {
      "color" : "rgb(255,0,0)"
    }
  }, {
    "selector" : "node[GOID = 'sapA']",
    "css" : {
      "color" : "rgb(255,0,0)"
    }
  }, {
    "selector" : "node[GOID = 'bfr']",
    "css" : {
      "color" : "rgb(255,0,0)"
    }
  }, {
    "selector" : "node[GOID = 'ribE']",
    "css" : {
      "color" : "rgb(255,0,0)"
    }
  }, {
    "selector" : "node[GOID = 'GO:0046394']",
    "css" : {
      "color" : "rgb(15,12,235)"
    }
  }, {
    "selector" : "node[GOID = 'ispG']",
    "css" : {
      "color" : "rgb(255,0,0)"
    }
  }, {
    "selector" : "node[GOID = 'infB']",
    "css" : {
      "color" : "rgb(255,0,0)"
    }
  }, {
    "selector" : "node[GOID = 'GO:0045184']",
    "css" : {
      "color" : "rgb(122,149,165)"
    }
  }, {
    "selector" : "node[GOID = 'pheS']",
    "css" : {
      "color" : "rgb(255,0,0)"
    }
  }, {
    "selector" : "node[GOID = 'pheT']",
    "css" : {
      "color" : "rgb(255,0,0)"
    }
  }, {
    "selector" : "node[GOID = 'infC']",
    "css" : {
      "color" : "rgb(255,0,0)"
    }
  }, {
    "selector" : "node[GOID = 'pheP']",
    "css" : {
      "color" : "rgb(255,0,0)"
    }
  }, {
    "selector" : "node[GOID = 'lysP']",
    "css" : {
      "color" : "rgb(255,0,0)"
    }
  }, {
    "selector" : "node[GOID = 'potA']",
    "css" : {
      "color" : "rgb(255,0,0)"
    }
  }, {
    "selector" : "node[GOID = 'zntA']",
    "css" : {
      "color" : "rgb(255,0,0)"
    }
  }, {
    "selector" : "node[GOID = 'potB']",
    "css" : {
      "color" : "rgb(255,0,0)"
    }
  }, {
    "selector" : "node[GOID = 'potC']",
    "css" : {
      "color" : "rgb(255,0,0)"
    }
  }, {
    "selector" : "node[GOID = 'lysU']",
    "css" : {
      "color" : "rgb(255,0,0)"
    }
  }, {
    "selector" : "node[GOID = 'lysS']",
    "css" : {
      "color" : "rgb(255,0,0)"
    }
  }, {
    "selector" : "node[GOID = 'ileS']",
    "css" : {
      "color" : "rgb(255,0,0)"
    }
  }, {
    "selector" : "node[GOID = 'dsbB']",
    "css" : {
      "color" : "rgb(255,0,0)"
    }
  }, {
    "selector" : "node[GOID = 'hybA']",
    "css" : {
      "color" : "rgb(255,0,0)"
    }
  }, {
    "selector" : "node[GOID = 'uspF']",
    "css" : {
      "color" : "rgb(255,0,0)"
    }
  }, {
    "selector" : "node[GOID = 'hybC']",
    "css" : {
      "color" : "rgb(255,0,0)"
    }
  }, {
    "selector" : "node[GOID = 'uspG']",
    "css" : {
      "color" : "rgb(255,0,0)"
    }
  }, {
    "selector" : "node[GOID = 'uspE']",
    "css" : {
      "color" : "rgb(255,0,0)"
    }
  }, {
    "selector" : "node[GOID = 'zwf']",
    "css" : {
      "color" : "rgb(255,0,0)"
    }
  }, {
    "selector" : "node[GOID = 'pykA']",
    "css" : {
      "color" : "rgb(255,0,0)"
    }
  }, {
    "selector" : "node[GOID = 'ybbN']",
    "css" : {
      "color" : "rgb(255,0,0)"
    }
  }, {
    "selector" : "node[GOID = 'ybbO']",
    "css" : {
      "color" : "rgb(255,0,0)"
    }
  }, {
    "selector" : "node[GOID = 'hybO']",
    "css" : {
      "color" : "rgb(255,0,0)"
    }
  }, {
    "selector" : "node[GOID = 'mreC']",
    "css" : {
      "color" : "rgb(255,0,0)"
    }
  }, {
    "selector" : "node[GOID = 'mreB']",
    "css" : {
      "color" : "rgb(255,0,0)"
    }
  }, {
    "selector" : "node[GOID = 'GO:0006979']",
    "css" : {
      "color" : "rgb(139,172,39)"
    }
  }, {
    "selector" : "node[GOID = 'dgkA']",
    "css" : {
      "color" : "rgb(255,0,0)"
    }
  }, {
    "selector" : "node[GOID = 'trpS']",
    "css" : {
      "color" : "rgb(255,0,0)"
    }
  }, {
    "selector" : "node[GOID = 'spoT']",
    "css" : {
      "color" : "rgb(255,0,0)"
    }
  }, {
    "selector" : "node[GOID = 'pck']",
    "css" : {
      "color" : "rgb(255,0,0)"
    }
  }, {
    "selector" : "node[GOID = 'emtA']",
    "css" : {
      "color" : "rgb(255,0,0)"
    }
  }, {
    "selector" : "node[GOID = 'cirA']",
    "css" : {
      "color" : "rgb(255,0,0)"
    }
  }, {
    "selector" : "node[GOID = 'sppA']",
    "css" : {
      "color" : "rgb(255,0,0)"
    }
  }, {
    "selector" : "node[GOID = 'dld']",
    "css" : {
      "color" : "rgb(255,0,0)"
    }
  }, {
    "selector" : "node[GOID = 'melA']",
    "css" : {
      "color" : "rgb(255,0,0)"
    }
  }, {
    "selector" : "node[GOID = 'dsbD']",
    "css" : {
      "color" : "rgb(255,0,0)"
    }
  }, {
    "selector" : "node[GOID = 'kdpD']",
    "css" : {
      "color" : "rgb(255,0,0)"
    }
  }, {
    "selector" : "node[GOID = 'yfjD']",
    "css" : {
      "color" : "rgb(255,0,0)"
    }
  }, {
    "selector" : "node[GOID = 'macA']",
    "css" : {
      "color" : "rgb(255,0,0)"
    }
  }, {
    "selector" : "node[GOID = 'hyaB']",
    "css" : {
      "color" : "rgb(255,0,0)"
    }
  }, {
    "selector" : "node[GOID = 'rsxG']",
    "css" : {
      "color" : "rgb(255,0,0)"
    }
  }, {
    "selector" : "node[GOID = 'eno']",
    "css" : {
      "color" : "rgb(255,0,0)"
    }
  }, {
    "selector" : "node[GOID = 'ybaL']",
    "css" : {
      "color" : "rgb(255,0,0)"
    }
  }, {
    "selector" : "node[GOID = 'mukB']",
    "css" : {
      "color" : "rgb(255,0,0)"
    }
  }, {
    "selector" : "node[GOID = 'ivy']",
    "css" : {
      "color" : "rgb(255,0,0)"
    }
  }, {
    "selector" : "node[GOID = 'mrdB']",
    "css" : {
      "color" : "rgb(255,0,0)"
    }
  }, {
    "selector" : "node[GOID = 'mrdA']",
    "css" : {
      "color" : "rgb(255,0,0)"
    }
  }, {
    "selector" : "node[GOID = 'yfiF']",
    "css" : {
      "color" : "rgb(255,0,0)"
    }
  }, {
    "selector" : "node[GOID = 'ackA']",
    "css" : {
      "color" : "rgb(255,0,0)"
    }
  }, {
    "selector" : "node[GOID = 'yegH']",
    "css" : {
      "color" : "rgb(255,0,0)"
    }
  }, {
    "selector" : "node[GOID = 'sstT']",
    "css" : {
      "color" : "rgb(255,0,0)"
    }
  }, {
    "selector" : "node[GOID = 'GO:0006629']",
    "css" : {
      "color" : "rgb(203,54,0)"
    }
  }, {
    "selector" : "node[GOID = 'rho']",
    "css" : {
      "color" : "rgb(255,0,0)"
    }
  }, {
    "selector" : "node[GOID = 'pntB']",
    "css" : {
      "color" : "rgb(255,0,0)"
    }
  }, {
    "selector" : "node[GOID = 'rsxC']",
    "css" : {
      "color" : "rgb(255,0,0)"
    }
  }, {
    "selector" : "node[GOID = 'ycbZ']",
    "css" : {
      "color" : "rgb(255,0,0)"
    }
  }, {
    "selector" : "node[GOID = 'rsxB']",
    "css" : {
      "color" : "rgb(255,0,0)"
    }
  }, {
    "selector" : "node[GOID = 'pntA']",
    "css" : {
      "color" : "rgb(255,0,0)"
    }
  }, {
    "selector" : "node[GOID = 'cysK']",
    "css" : {
      "color" : "rgb(255,0,0)"
    }
  }, {
    "selector" : "node[GOID = 'cysI']",
    "css" : {
      "color" : "rgb(255,0,0)"
    }
  }, {
    "selector" : "node[GOID = 'cysJ']",
    "css" : {
      "color" : "rgb(255,0,0)"
    }
  }, {
    "selector" : "node[GOID = 'cysG']",
    "css" : {
      "color" : "rgb(255,0,0)"
    }
  }, {
    "selector" : "node[GOID = 'glnA']",
    "css" : {
      "color" : "rgb(255,0,0)"
    }
  }, {
    "selector" : "node[GOID = 'cysA']",
    "css" : {
      "color" : "rgb(255,0,0)"
    }
  }, {
    "selector" : "node[GOID = 'agp']",
    "css" : {
      "color" : "rgb(255,0,0)"
    }
  }, {
    "selector" : "node[GOID = 'asmA']",
    "css" : {
      "color" : "rgb(255,0,0)"
    }
  }, {
    "selector" : "node[GOID = 'rlmN']",
    "css" : {
      "color" : "rgb(255,0,0)"
    }
  }, {
    "selector" : "node[GOID = 'mtlA']",
    "css" : {
      "color" : "rgb(255,0,0)"
    }
  }, {
    "selector" : "node[GOID = 'fecC']",
    "css" : {
      "color" : "rgb(255,0,0)"
    }
  }, {
    "selector" : "node[GOID = 'yejF']",
    "css" : {
      "color" : "rgb(255,0,0)"
    }
  }, {
    "selector" : "node[GOID = 'fecB']",
    "css" : {
      "color" : "rgb(255,0,0)"
    }
  }, {
    "selector" : "node[GOID = 'ydhF']",
    "css" : {
      "color" : "rgb(255,0,0)"
    }
  }, {
    "selector" : "node[GOID = 'fecA']",
    "css" : {
      "color" : "rgb(255,0,0)"
    }
  }, {
    "selector" : "node[GOID = 'nrdA']",
    "css" : {
      "color" : "rgb(255,0,0)"
    }
  }, {
    "selector" : "node[GOID = 'cysZ']",
    "css" : {
      "color" : "rgb(255,0,0)"
    }
  }, {
    "selector" : "node[GOID = 'ybdG']",
    "css" : {
      "color" : "rgb(255,0,0)"
    }
  }, {
    "selector" : "node[GOID = 'ycfH']",
    "css" : {
      "color" : "rgb(255,0,0)"
    }
  }, {
    "selector" : "node[GOID = 'cadA']",
    "css" : {
      "color" : "rgb(255,0,0)"
    }
  }, {
    "selector" : "node[GOID = 'glmM']",
    "css" : {
      "color" : "rgb(255,0,0)"
    }
  }, {
    "selector" : "node[GOID = 'tolQ']",
    "css" : {
      "color" : "rgb(255,0,0)"
    }
  }, {
    "selector" : "node[GOID = 'tolR']",
    "css" : {
      "color" : "rgb(255,0,0)"
    }
  }, {
    "selector" : "node[GOID = 'epd']",
    "css" : {
      "color" : "rgb(255,0,0)"
    }
  }, {
    "selector" : "node[GOID = 'plsC']",
    "css" : {
      "color" : "rgb(255,0,0)"
    }
  }, {
    "selector" : "node[GOID = 'skp']",
    "css" : {
      "color" : "rgb(255,0,0)"
    }
  }, {
    "selector" : "node[GOID = 'wzzE']",
    "css" : {
      "color" : "rgb(255,0,0)"
    }
  }, {
    "selector" : "node[GOID = 'cysQ']",
    "css" : {
      "color" : "rgb(255,0,0)"
    }
  }, {
    "selector" : "node[GOID = 'acnB']",
    "css" : {
      "color" : "rgb(255,0,0)"
    }
  }, {
    "selector" : "node[GOID = 'glmS']",
    "css" : {
      "color" : "rgb(255,0,0)"
    }
  }, {
    "selector" : "node[GOID = 'wzzB']",
    "css" : {
      "color" : "rgb(255,0,0)"
    }
  }, {
    "selector" : "node[GOID = 'yejB']",
    "css" : {
      "color" : "rgb(255,0,0)"
    }
  }, {
    "selector" : "node[GOID = 'glmU']",
    "css" : {
      "color" : "rgb(255,0,0)"
    }
  }, {
    "selector" : "node[GOID = 'mdlB']",
    "css" : {
      "color" : "rgb(255,0,0)"
    }
  }, {
    "selector" : "node[GOID = 'menB']",
    "css" : {
      "color" : "rgb(255,0,0)"
    }
  }, {
    "selector" : "node[GOID = 'plsB']",
    "css" : {
      "color" : "rgb(255,0,0)"
    }
  }, {
    "selector" : "node[GOID = 'maeB']",
    "css" : {
      "color" : "rgb(255,0,0)"
    }
  }, {
    "selector" : "node[GOID = 'envZ']",
    "css" : {
      "color" : "rgb(255,0,0)"
    }
  }, {
    "selector" : "node[GOID = 'maeA']",
    "css" : {
      "color" : "rgb(255,0,0)"
    }
  }, {
    "selector" : "node[GOID = 'degS']",
    "css" : {
      "color" : "rgb(255,0,0)"
    }
  }, {
    "selector" : "node[GOID = 'baeS']",
    "css" : {
      "color" : "rgb(255,0,0)"
    }
  }, {
    "selector" : "node[GOID = 'tolC']",
    "css" : {
      "color" : "rgb(255,0,0)"
    }
  }, {
    "selector" : "node[GOID = 'degP']",
    "css" : {
      "color" : "rgb(255,0,0)"
    }
  }, {
    "selector" : "node[GOID = 'degQ']",
    "css" : {
      "color" : "rgb(255,0,0)"
    }
  }, {
    "selector" : "node[GOID = 'tolA']",
    "css" : {
      "color" : "rgb(255,0,0)"
    }
  }, {
    "selector" : "node[GOID = 'tolB']",
    "css" : {
      "color" : "rgb(255,0,0)"
    }
  }, {
    "selector" : "node[GOID = 'frr']",
    "css" : {
      "color" : "rgb(255,0,0)"
    }
  }, {
    "selector" : "node[GOID = 'GO:0006457']",
    "css" : {
      "color" : "rgb(254,211,26)"
    }
  }, {
    "selector" : "node[GOID = 'GO:0044724']",
    "css" : {
      "color" : "rgb(2,6,141)"
    }
  }, {
    "selector" : "node[GOID = 'GO:0044723']",
    "css" : {
      "color" : "rgb(87,17,26)"
    }
  }, {
    "selector" : "node[GOID = 'pykF']",
    "css" : {
      "color" : "rgb(255,0,0)"
    }
  }, {
    "selector" : "node[GOID = 'upp']",
    "css" : {
      "color" : "rgb(255,0,0)"
    }
  }, {
    "selector" : "node[GOID = 'nirB']",
    "css" : {
      "color" : "rgb(255,0,0)"
    }
  }, {
    "selector" : "node[GOID = 'lepA']",
    "css" : {
      "color" : "rgb(255,0,0)"
    }
  }, {
    "selector" : "node[GOID = 'lepB']",
    "css" : {
      "color" : "rgb(255,0,0)"
    }
  }, {
    "selector" : "node[GOID = 'ytfL']",
    "css" : {
      "color" : "rgb(255,0,0)"
    }
  }, {
    "selector" : "node[GOID = 'GO:0019752']",
    "css" : {
      "color" : "rgb(152,73,230)"
    }
  }, {
    "selector" : "node[GOID = 'poxB']",
    "css" : {
      "color" : "rgb(255,0,0)"
    }
  }, {
    "selector" : "node[GOID = 'ydgA']",
    "css" : {
      "color" : "rgb(255,0,0)"
    }
  }, {
    "selector" : "node[GOID = 'ytfQ']",
    "css" : {
      "color" : "rgb(255,0,0)"
    }
  }, {
    "selector" : "node[GOID = 'nirC']",
    "css" : {
      "color" : "rgb(255,0,0)"
    }
  }, {
    "selector" : "node[GOID = 'guaC']",
    "css" : {
      "color" : "rgb(255,0,0)"
    }
  }, {
    "selector" : "node[GOID = 'alaC']",
    "css" : {
      "color" : "rgb(255,0,0)"
    }
  }, {
    "selector" : "node[GOID = 'fsr']",
    "css" : {
      "color" : "rgb(255,0,0)"
    }
  }, {
    "selector" : "node[GOID = 'glpA']",
    "css" : {
      "color" : "rgb(255,0,0)"
    }
  }, {
    "selector" : "node[GOID = 'alaA']",
    "css" : {
      "color" : "rgb(255,0,0)"
    }
  }, {
    "selector" : "node[GOID = 'glpB']",
    "css" : {
      "color" : "rgb(255,0,0)"
    }
  }, {
    "selector" : "node[GOID = 'tatE']",
    "css" : {
      "color" : "rgb(255,0,0)"
    }
  }, {
    "selector" : "node[GOID = 'glpC']",
    "css" : {
      "color" : "rgb(255,0,0)"
    }
  }, {
    "selector" : "node[GOID = 'glpD']",
    "css" : {
      "color" : "rgb(255,0,0)"
    }
  }, {
    "selector" : "node[GOID = 'tatC']",
    "css" : {
      "color" : "rgb(255,0,0)"
    }
  }, {
    "selector" : "node[GOID = 'glpF']",
    "css" : {
      "color" : "rgb(255,0,0)"
    }
  }, {
    "selector" : "node[GOID = 'tatA']",
    "css" : {
      "color" : "rgb(255,0,0)"
    }
  }, {
    "selector" : "node[GOID = 'tatB']",
    "css" : {
      "color" : "rgb(255,0,0)"
    }
  }, {
    "selector" : "node[GOID = 'alaS']",
    "css" : {
      "color" : "rgb(255,0,0)"
    }
  }, {
    "selector" : "node[GOID = 'GO:0006418']",
    "css" : {
      "color" : "rgb(28,248,61)"
    }
  }, {
    "selector" : "node[GOID = 'dacC']",
    "css" : {
      "color" : "rgb(255,0,0)"
    }
  }, {
    "selector" : "node[GOID = 'pgi']",
    "css" : {
      "color" : "rgb(255,0,0)"
    }
  }, {
    "selector" : "node[GOID = 'yadG']",
    "css" : {
      "color" : "rgb(255,0,0)"
    }
  }, {
    "selector" : "node[GOID = 'pgl']",
    "css" : {
      "color" : "rgb(255,0,0)"
    }
  }, {
    "selector" : "node[GOID = 'mgtA']",
    "css" : {
      "color" : "rgb(255,0,0)"
    }
  }, {
    "selector" : "node[GOID = 'dacA']",
    "css" : {
      "color" : "rgb(255,0,0)"
    }
  }, {
    "selector" : "node[GOID = 'pgk']",
    "css" : {
      "color" : "rgb(255,0,0)"
    }
  }, {
    "selector" : "node[GOID = 'pgm']",
    "css" : {
      "color" : "rgb(255,0,0)"
    }
  }, {
    "selector" : "node[GOID = 'ydjN']",
    "css" : {
      "color" : "rgb(255,0,0)"
    }
  }, {
    "selector" : "node[GOID = 'ydjA']",
    "css" : {
      "color" : "rgb(255,0,0)"
    }
  }, {
    "selector" : "node[GOID = 'map']",
    "css" : {
      "color" : "rgb(255,0,0)"
    }
  }, {
    "selector" : "node[GOID = 'guaA']",
    "css" : {
      "color" : "rgb(255,0,0)"
    }
  }, {
    "selector" : "node[GOID = 'guaB']",
    "css" : {
      "color" : "rgb(255,0,0)"
    }
  }, {
    "selector" : "node[GOID = 'atpF']",
    "css" : {
      "color" : "rgb(255,0,0)"
    }
  }, {
    "selector" : "node[GOID = 'ybeX']",
    "css" : {
      "color" : "rgb(255,0,0)"
    }
  }, {
    "selector" : "node[GOID = 'atpE']",
    "css" : {
      "color" : "rgb(255,0,0)"
    }
  }, {
    "selector" : "node[GOID = 'valS']",
    "css" : {
      "color" : "rgb(255,0,0)"
    }
  }, {
    "selector" : "node[GOID = 'atpH']",
    "css" : {
      "color" : "rgb(255,0,0)"
    }
  }, {
    "selector" : "node[GOID = 'dps']",
    "css" : {
      "color" : "rgb(255,0,0)"
    }
  }, {
    "selector" : "node[GOID = 'atpG']",
    "css" : {
      "color" : "rgb(255,0,0)"
    }
  }, {
    "selector" : "node[GOID = 'nadE']",
    "css" : {
      "color" : "rgb(255,0,0)"
    }
  }, {
    "selector" : "node[GOID = 'GO:0008610']",
    "css" : {
      "color" : "rgb(247,167,183)"
    }
  }, {
    "selector" : "node[GOID = 'atpB']",
    "css" : {
      "color" : "rgb(255,0,0)"
    }
  }, {
    "selector" : "node[GOID = 'atpA']",
    "css" : {
      "color" : "rgb(255,0,0)"
    }
  }, {
    "selector" : "node[GOID = 'atpD']",
    "css" : {
      "color" : "rgb(255,0,0)"
    }
  }, {
    "selector" : "node[GOID = 'atpC']",
    "css" : {
      "color" : "rgb(255,0,0)"
    }
  }, {
    "selector" : "node[GOID = 'dsdX']",
    "css" : {
      "color" : "rgb(255,0,0)"
    }
  }, {
    "selector" : "node[GOID = 'ndh']",
    "css" : {
      "color" : "rgb(255,0,0)"
    }
  }, {
    "selector" : "node[GOID = 'ndk']",
    "css" : {
      "color" : "rgb(255,0,0)"
    }
  }, {
    "selector" : "node[GOID = 'ydiJ']",
    "css" : {
      "color" : "rgb(255,0,0)"
    }
  }, {
    "selector" : "node[GOID = 'kdsA']",
    "css" : {
      "color" : "rgb(255,0,0)"
    }
  }, {
    "selector" : "node[GOID = 'plsX']",
    "css" : {
      "color" : "rgb(255,0,0)"
    }
  }, {
    "selector" : "node[GOID = 'glnP']",
    "css" : {
      "color" : "rgb(255,0,0)"
    }
  }, {
    "selector" : "node[GOID = 'glnQ']",
    "css" : {
      "color" : "rgb(255,0,0)"
    }
  }, {
    "selector" : "node[GOID = 'zipA']",
    "css" : {
      "color" : "rgb(255,0,0)"
    }
  }, {
    "selector" : "node[GOID = 'fkpA']",
    "css" : {
      "color" : "rgb(255,0,0)"
    }
  }, {
    "selector" : "node[GOID = 'kdsB']",
    "css" : {
      "color" : "rgb(255,0,0)"
    }
  }, {
    "selector" : "node[GOID = 'glnS']",
    "css" : {
      "color" : "rgb(255,0,0)"
    }
  }, {
    "selector" : "node[GOID = 'tpx']",
    "css" : {
      "color" : "rgb(255,0,0)"
    }
  }, {
    "selector" : "node[GOID = 'nagE']",
    "css" : {
      "color" : "rgb(255,0,0)"
    }
  }, {
    "selector" : "node[GOID = 'aroG']",
    "css" : {
      "color" : "rgb(255,0,0)"
    }
  }, {
    "selector" : "node[GOID = 'recA']",
    "css" : {
      "color" : "rgb(255,0,0)"
    }
  }, {
    "selector" : "node[GOID = 'aroF']",
    "css" : {
      "color" : "rgb(255,0,0)"
    }
  }, {
    "selector" : "node[GOID = 'leuS']",
    "css" : {
      "color" : "rgb(255,0,0)"
    }
  }, {
    "selector" : "node[GOID = 'GO:0022607']",
    "css" : {
      "color" : "rgb(71,146,247)"
    }
  }, {
    "selector" : "node[GOID = 'nuoC']",
    "css" : {
      "color" : "rgb(255,0,0)"
    }
  }, {
    "selector" : "node[GOID = 'aroC']",
    "css" : {
      "color" : "rgb(255,0,0)"
    }
  }, {
    "selector" : "node[GOID = 'nuoB']",
    "css" : {
      "color" : "rgb(255,0,0)"
    }
  }, {
    "selector" : "node[GOID = 'aroB']",
    "css" : {
      "color" : "rgb(255,0,0)"
    }
  }, {
    "selector" : "node[GOID = 'nuoA']",
    "css" : {
      "color" : "rgb(255,0,0)"
    }
  }, {
    "selector" : "node[GOID = 'nuoG']",
    "css" : {
      "color" : "rgb(255,0,0)"
    }
  }, {
    "selector" : "node[GOID = 'GO:0009636']",
    "css" : {
      "color" : "rgb(77,26,116)"
    }
  }, {
    "selector" : "node[GOID = 'nuoF']",
    "css" : {
      "color" : "rgb(255,0,0)"
    }
  }, {
    "selector" : "node[GOID = 'murG']",
    "css" : {
      "color" : "rgb(255,0,0)"
    }
  }, {
    "selector" : "node[GOID = 'nuoE']",
    "css" : {
      "color" : "rgb(255,0,0)"
    }
  }, {
    "selector" : "node[GOID = 'phoQ']",
    "css" : {
      "color" : "rgb(255,0,0)"
    }
  }, {
    "selector" : "node[GOID = 'ybhG']",
    "css" : {
      "color" : "rgb(255,0,0)"
    }
  }, {
    "selector" : "node[GOID = 'fbaB']",
    "css" : {
      "color" : "rgb(255,0,0)"
    }
  }, {
    "selector" : "node[GOID = 'fbaA']",
    "css" : {
      "color" : "rgb(255,0,0)"
    }
  }, {
    "selector" : "node[GOID = 'GO:0016052']",
    "css" : {
      "color" : "rgb(119,116,253)"
    }
  }, {
    "selector" : "node[GOID = 'pfkA']",
    "css" : {
      "color" : "rgb(255,0,0)"
    }
  }, {
    "selector" : "node[GOID = 'lamB']",
    "css" : {
      "color" : "rgb(255,0,0)"
    }
  }, {
    "selector" : "node[GOID = 'ybhC']",
    "css" : {
      "color" : "rgb(255,0,0)"
    }
  }, {
    "selector" : "node[GOID = 'acrA']",
    "css" : {
      "color" : "rgb(255,0,0)"
    }
  }, {
    "selector" : "node[GOID = 'ybhD']",
    "css" : {
      "color" : "rgb(255,0,0)"
    }
  }, {
    "selector" : "node[GOID = 'etk']",
    "css" : {
      "color" : "rgb(255,0,0)"
    }
  }, {
    "selector" : "node[GOID = 'acrB']",
    "css" : {
      "color" : "rgb(255,0,0)"
    }
  }, {
    "selector" : "node[GOID = 'GO:0044802']",
    "css" : {
      "color" : "rgb(152,231,2)"
    }
  }, {
    "selector" : "node[GOID = 'yoaE']",
    "css" : {
      "color" : "rgb(255,0,0)"
    }
  }, {
    "selector" : "node[GOID = 'rne']",
    "css" : {
      "color" : "rgb(255,0,0)"
    }
  }, {
    "selector" : "node[GOID = 'aspC']",
    "css" : {
      "color" : "rgb(255,0,0)"
    }
  }, {
    "selector" : "node[GOID = 'yciS']",
    "css" : {
      "color" : "rgb(255,0,0)"
    }
  }, {
    "selector" : "node[GOID = 'aspA']",
    "css" : {
      "color" : "rgb(255,0,0)"
    }
  }, {
    "selector" : "node[GOID = 'acpP']",
    "css" : {
      "color" : "rgb(255,0,0)"
    }
  }, {
    "selector" : "node[GOID = 'mdh']",
    "css" : {
      "color" : "rgb(255,0,0)"
    }
  }, {
    "selector" : "node[GOID = 'glpK']",
    "css" : {
      "color" : "rgb(255,0,0)"
    }
  }, {
    "selector" : "node[GOID = 'ybgI']",
    "css" : {
      "color" : "rgb(255,0,0)"
    }
  }, {
    "selector" : "node[GOID = 'dadA']",
    "css" : {
      "color" : "rgb(255,0,0)"
    }
  }, {
    "selector" : "node[GOID = 'glpQ']",
    "css" : {
      "color" : "rgb(255,0,0)"
    }
  }, {
    "selector" : "node[GOID = 'yciM']",
    "css" : {
      "color" : "rgb(255,0,0)"
    }
  }, {
    "selector" : "node[GOID = 'gntT']",
    "css" : {
      "color" : "rgb(255,0,0)"
    }
  }, {
    "selector" : "node[GOID = 'aspS']",
    "css" : {
      "color" : "rgb(255,0,0)"
    }
  }, {
    "selector" : "node[GOID = 'glpT']",
    "css" : {
      "color" : "rgb(255,0,0)"
    }
  }, {
    "selector" : "node[GOID = 'kduD']",
    "css" : {
      "color" : "rgb(255,0,0)"
    }
  }, {
    "selector" : "node[GOID = 'topA']",
    "css" : {
      "color" : "rgb(255,0,0)"
    }
  }, {
    "selector" : "node[GOID = 'topB']",
    "css" : {
      "color" : "rgb(255,0,0)"
    }
  }, {
    "selector" : "node[GOID = 'kduI']",
    "css" : {
      "color" : "rgb(255,0,0)"
    }
  }, {
    "selector" : "node[GOID = 'malK']",
    "css" : {
      "color" : "rgb(255,0,0)"
    }
  }, {
    "selector" : "node[GOID = 'metN']",
    "css" : {
      "color" : "rgb(255,0,0)"
    }
  }, {
    "selector" : "node[GOID = 'GO:0019538']",
    "css" : {
      "color" : "rgb(113,204,108)"
    }
  }, {
    "selector" : "node[GOID = 'gltA']",
    "css" : {
      "color" : "rgb(255,0,0)"
    }
  }, {
    "selector" : "node[GOID = 'gltB']",
    "css" : {
      "color" : "rgb(255,0,0)"
    }
  }, {
    "selector" : "node[GOID = 'gltD']",
    "css" : {
      "color" : "rgb(255,0,0)"
    }
  }, {
    "selector" : "node[GOID = 'metQ']",
    "css" : {
      "color" : "rgb(255,0,0)"
    }
  }, {
    "selector" : "node[GOID = 'tsf']",
    "css" : {
      "color" : "rgb(255,0,0)"
    }
  }, {
    "selector" : "node[GOID = 'pka']",
    "css" : {
      "color" : "rgb(255,0,0)"
    }
  }, {
    "selector" : "node[GOID = 'GO:0008643']",
    "css" : {
      "color" : "rgb(107,178,241)"
    }
  }, {
    "selector" : "node[GOID = 'malP']",
    "css" : {
      "color" : "rgb(255,0,0)"
    }
  }, {
    "selector" : "node[GOID = 'gltL']",
    "css" : {
      "color" : "rgb(255,0,0)"
    }
  }, {
    "selector" : "node[GOID = 'betT']",
    "css" : {
      "color" : "rgb(255,0,0)"
    }
  }, {
    "selector" : "node[GOID = 'malT']",
    "css" : {
      "color" : "rgb(255,0,0)"
    }
  }, {
    "selector" : "node[GOID = 'ybjX']",
    "css" : {
      "color" : "rgb(255,0,0)"
    }
  }, {
    "selector" : "node[GOID = 'mlaE']",
    "css" : {
      "color" : "rgb(255,0,0)"
    }
  }, {
    "selector" : "node[GOID = 'mlaD']",
    "css" : {
      "color" : "rgb(255,0,0)"
    }
  }, {
    "selector" : "node[GOID = 'lldD']",
    "css" : {
      "color" : "rgb(255,0,0)"
    }
  }, {
    "selector" : "node[GOID = 'mlaF']",
    "css" : {
      "color" : "rgb(255,0,0)"
    }
  }, {
    "selector" : "node[GOID = 'deoD']",
    "css" : {
      "color" : "rgb(255,0,0)"
    }
  }, {
    "selector" : "node[GOID = 'metG']",
    "css" : {
      "color" : "rgb(255,0,0)"
    }
  }, {
    "selector" : "node[GOID = 'tsx']",
    "css" : {
      "color" : "rgb(255,0,0)"
    }
  }, {
    "selector" : "node[GOID = 'bamD']",
    "css" : {
      "color" : "rgb(255,0,0)"
    }
  }, {
    "selector" : "node[GOID = 'bamE']",
    "css" : {
      "color" : "rgb(255,0,0)"
    }
  }, {
    "selector" : "node[GOID = 'deoB']",
    "css" : {
      "color" : "rgb(255,0,0)"
    }
  }, {
    "selector" : "node[GOID = 'bamB']",
    "css" : {
      "color" : "rgb(255,0,0)"
    }
  }, {
    "selector" : "node[GOID = 'deoC']",
    "css" : {
      "color" : "rgb(255,0,0)"
    }
  }, {
    "selector" : "node[GOID = 'bamC']",
    "css" : {
      "color" : "rgb(255,0,0)"
    }
  }, {
    "selector" : "node[GOID = 'metK']",
    "css" : {
      "color" : "rgb(255,0,0)"
    }
  }, {
    "selector" : "node[GOID = 'rmuC']",
    "css" : {
      "color" : "rgb(255,0,0)"
    }
  }, {
    "selector" : "node[GOID = 'deoA']",
    "css" : {
      "color" : "rgb(255,0,0)"
    }
  }, {
    "selector" : "node[GOID = 'bamA']",
    "css" : {
      "color" : "rgb(255,0,0)"
    }
  }, {
    "selector" : "node[GOID = 'brnQ']",
    "css" : {
      "color" : "rgb(255,0,0)"
    }
  }, {
    "selector" : "node[GOID = 'malE']",
    "css" : {
      "color" : "rgb(255,0,0)"
    }
  }, {
    "selector" : "node[GOID = 'metI']",
    "css" : {
      "color" : "rgb(255,0,0)"
    }
  }, {
    "selector" : "node[GOID = 'crr']",
    "css" : {
      "color" : "rgb(255,0,0)"
    }
  }, {
    "selector" : "node[GOID = 'aldB']",
    "css" : {
      "color" : "rgb(255,0,0)"
    }
  }, {
    "selector" : "node[GOID = 'ynaI']",
    "css" : {
      "color" : "rgb(255,0,0)"
    }
  }, {
    "selector" : "node[GOID = 'aldA']",
    "css" : {
      "color" : "rgb(255,0,0)"
    }
  }, {
    "selector" : "node[GOID = 'nupC']",
    "css" : {
      "color" : "rgb(255,0,0)"
    }
  }, {
    "selector" : "node[GOID = 'pyrG']",
    "css" : {
      "color" : "rgb(255,0,0)"
    }
  }, {
    "selector" : "node[GOID = 'nupG']",
    "css" : {
      "color" : "rgb(255,0,0)"
    }
  }, {
    "selector" : "node[GOID = 'pyrC']",
    "css" : {
      "color" : "rgb(255,0,0)"
    }
  }, {
    "selector" : "node[GOID = 'pyrD']",
    "css" : {
      "color" : "rgb(255,0,0)"
    }
  }, {
    "selector" : "node[GOID = 'nuoK']",
    "css" : {
      "color" : "rgb(255,0,0)"
    }
  }, {
    "selector" : "node[GOID = 'trxA']",
    "css" : {
      "color" : "rgb(255,0,0)"
    }
  }, {
    "selector" : "node[GOID = 'nuoI']",
    "css" : {
      "color" : "rgb(255,0,0)"
    }
  }, {
    "selector" : "node[GOID = 'nuoH']",
    "css" : {
      "color" : "rgb(255,0,0)"
    }
  }, {
    "selector" : "node[GOID = 'roxA']",
    "css" : {
      "color" : "rgb(255,0,0)"
    }
  }, {
    "selector" : "node[GOID = 'ldtB']",
    "css" : {
      "color" : "rgb(255,0,0)"
    }
  }, {
    "selector" : "node[GOID = 'kbl']",
    "css" : {
      "color" : "rgb(255,0,0)"
    }
  }, {
    "selector" : "node[GOID = 'nuoN']",
    "css" : {
      "color" : "rgb(255,0,0)"
    }
  }, {
    "selector" : "node[GOID = 'ccmH']",
    "css" : {
      "color" : "rgb(255,0,0)"
    }
  }, {
    "selector" : "node[GOID = 'nuoL']",
    "css" : {
      "color" : "rgb(255,0,0)"
    }
  }, {
    "selector" : "node[GOID = 'pflB']",
    "css" : {
      "color" : "rgb(255,0,0)"
    }
  }, {
    "selector" : "node[GOID = 'loiP']",
    "css" : {
      "color" : "rgb(255,0,0)"
    }
  }, {
    "selector" : "node[GOID = 'trxB']",
    "css" : {
      "color" : "rgb(255,0,0)"
    }
  }, {
    "selector" : "node[GOID = 'betA']",
    "css" : {
      "color" : "rgb(255,0,0)"
    }
  }, {
    "selector" : "node[GOID = 'gudD']",
    "css" : {
      "color" : "rgb(255,0,0)"
    }
  }, {
    "selector" : "node[GOID = 'pflA']",
    "css" : {
      "color" : "rgb(255,0,0)"
    }
  }, {
    "selector" : "node[GOID = 'ssb']",
    "css" : {
      "color" : "rgb(255,0,0)"
    }
  }, {
    "selector" : "node[GOID = 'lpoA']",
    "css" : {
      "color" : "rgb(255,0,0)"
    }
  }, {
    "selector" : "node[GOID = 'lpoB']",
    "css" : {
      "color" : "rgb(255,0,0)"
    }
  }, {
    "selector" : "node[GOID = 'nusA']",
    "css" : {
      "color" : "rgb(255,0,0)"
    }
  }, {
    "selector" : "node[GOID = 'msrA']",
    "css" : {
      "color" : "rgb(255,0,0)"
    }
  }, {
    "selector" : "node[GOID = 'nusG']",
    "css" : {
      "color" : "rgb(255,0,0)"
    }
  }, {
    "selector" : "node[GOID = 'amiD']",
    "css" : {
      "color" : "rgb(255,0,0)"
    }
  }, {
    "selector" : "node[GOID = 'manY']",
    "css" : {
      "color" : "rgb(255,0,0)"
    }
  }, {
    "selector" : "node[GOID = 'fabI']",
    "css" : {
      "color" : "rgb(255,0,0)"
    }
  }, {
    "selector" : "node[GOID = 'manX']",
    "css" : {
      "color" : "rgb(255,0,0)"
    }
  }, {
    "selector" : "node[GOID = 'fabG']",
    "css" : {
      "color" : "rgb(255,0,0)"
    }
  }, {
    "selector" : "node[GOID = 'kch']",
    "css" : {
      "color" : "rgb(255,0,0)"
    }
  }, {
    "selector" : "node[GOID = 'sucC']",
    "css" : {
      "color" : "rgb(255,0,0)"
    }
  }, {
    "selector" : "node[GOID = 'katE']",
    "css" : {
      "color" : "rgb(255,0,0)"
    }
  }, {
    "selector" : "node[GOID = 'sucD']",
    "css" : {
      "color" : "rgb(255,0,0)"
    }
  }, {
    "selector" : "node[GOID = 'sucA']",
    "css" : {
      "color" : "rgb(255,0,0)"
    }
  }, {
    "selector" : "node[GOID = 'sucB']",
    "css" : {
      "color" : "rgb(255,0,0)"
    }
  }, {
    "selector" : "node[GOID = 'mdtA']",
    "css" : {
      "color" : "rgb(255,0,0)"
    }
  }, {
    "selector" : "node[GOID = 'yajQ']",
    "css" : {
      "color" : "rgb(255,0,0)"
    }
  }, {
    "selector" : "node[GOID = 'frdA']",
    "css" : {
      "color" : "rgb(255,0,0)"
    }
  }, {
    "selector" : "node[GOID = 'frdB']",
    "css" : {
      "color" : "rgb(255,0,0)"
    }
  }, {
    "selector" : "node[GOID = 'frdC']",
    "css" : {
      "color" : "rgb(255,0,0)"
    }
  }, {
    "selector" : "node[GOID = 'katG']",
    "css" : {
      "color" : "rgb(255,0,0)"
    }
  }, {
    "selector" : "node[GOID = 'mdtE']",
    "css" : {
      "color" : "rgb(255,0,0)"
    }
  }, {
    "selector" : "node[GOID = 'fabZ']",
    "css" : {
      "color" : "rgb(255,0,0)"
    }
  }, {
    "selector" : "node[GOID = 'secY']",
    "css" : {
      "color" : "rgb(255,0,0)"
    }
  }, {
    "selector" : "node[GOID = 'secF']",
    "css" : {
      "color" : "rgb(255,0,0)"
    }
  }, {
    "selector" : "node[GOID = 'secE']",
    "css" : {
      "color" : "rgb(255,0,0)"
    }
  }, {
    "selector" : "node[GOID = 'secG']",
    "css" : {
      "color" : "rgb(255,0,0)"
    }
  }, {
    "selector" : "node[GOID = 'secB']",
    "css" : {
      "color" : "rgb(255,0,0)"
    }
  }, {
    "selector" : "node[GOID = 'apt']",
    "css" : {
      "color" : "rgb(255,0,0)"
    }
  }, {
    "selector" : "node[GOID = 'secA']",
    "css" : {
      "color" : "rgb(255,0,0)"
    }
  }, {
    "selector" : "node[GOID = 'preT']",
    "css" : {
      "color" : "rgb(255,0,0)"
    }
  }, {
    "selector" : "node[GOID = 'dnaA']",
    "css" : {
      "color" : "rgb(255,0,0)"
    }
  }, {
    "selector" : "node[GOID = 'secD']",
    "css" : {
      "color" : "rgb(255,0,0)"
    }
  }, {
    "selector" : "node[GOID = 'sdaC']",
    "css" : {
      "color" : "rgb(255,0,0)"
    }
  }, {
    "selector" : "node[GOID = 'lolC']",
    "css" : {
      "color" : "rgb(255,0,0)"
    }
  }, {
    "selector" : "node[GOID = 'lolD']",
    "css" : {
      "color" : "rgb(255,0,0)"
    }
  }, {
    "selector" : "node[GOID = 'prfB']",
    "css" : {
      "color" : "rgb(255,0,0)"
    }
  }, {
    "selector" : "node[GOID = 'lolB']",
    "css" : {
      "color" : "rgb(255,0,0)"
    }
  }, {
    "selector" : "node[GOID = 'lolE']",
    "css" : {
      "color" : "rgb(255,0,0)"
    }
  }, {
    "selector" : "node[GOID = 'yncD']",
    "css" : {
      "color" : "rgb(255,0,0)"
    }
  }, {
    "selector" : "node[GOID = 'yaiW']",
    "css" : {
      "color" : "rgb(255,0,0)"
    }
  }, {
    "selector" : "node[GOID = 'fabF']",
    "css" : {
      "color" : "rgb(255,0,0)"
    }
  }, {
    "selector" : "node[GOID = 'gltP']",
    "css" : {
      "color" : "rgb(255,0,0)"
    }
  }, {
    "selector" : "node[GOID = 'pitA']",
    "css" : {
      "color" : "rgb(255,0,0)"
    }
  }, {
    "selector" : "node[GOID = 'pnp']",
    "css" : {
      "color" : "rgb(255,0,0)"
    }
  }, {
    "selector" : "node[GOID = 'malX']",
    "css" : {
      "color" : "rgb(255,0,0)"
    }
  }, {
    "selector" : "node[GOID = 'fdhE']",
    "css" : {
      "color" : "rgb(255,0,0)"
    }
  }, {
    "selector" : "node[GOID = 'fabB']",
    "css" : {
      "color" : "rgb(255,0,0)"
    }
  }, {
    "selector" : "node[GOID = 'fabA']",
    "css" : {
      "color" : "rgb(255,0,0)"
    }
  }, {
    "selector" : "node[GOID = 'rhlB']",
    "css" : {
      "color" : "rgb(255,0,0)"
    }
  }, {
    "selector" : "node[GOID = 'gltX']",
    "css" : {
      "color" : "rgb(255,0,0)"
    }
  }, {
    "selector" : "node[GOID = 'acuI']",
    "css" : {
      "color" : "rgb(255,0,0)"
    }
  }, {
    "selector" : "node[GOID = 'dnaK']",
    "css" : {
      "color" : "rgb(255,0,0)"
    }
  }, {
    "selector" : "node[GOID = 'dnaJ']",
    "css" : {
      "color" : "rgb(255,0,0)"
    }
  }, {
    "selector" : "node[GOID = 'GO:0034613']",
    "css" : {
      "color" : "rgb(156,14,45)"
    }
  }, {
    "selector" : "node[GOID = 'pgpC']",
    "css" : {
      "color" : "rgb(255,0,0)"
    }
  }, {
    "selector" : "node[GOID = 'GO:0030258']",
    "css" : {
      "color" : "rgb(125,13,96)"
    }
  }, {
    "selector" : "node[GOID = 'thiI']",
    "css" : {
      "color" : "rgb(255,0,0)"
    }
  }, {
    "selector" : "node[GOID = 'GO:0009893']",
    "css" : {
      "color" : "rgb(97,179,75)"
    }
  }, {
    "selector" : "node[GOID = 'gdhA']",
    "css" : {
      "color" : "rgb(255,0,0)"
    }
  }, {
    "selector" : "node[GOID = 'fadR']",
    "css" : {
      "color" : "rgb(255,0,0)"
    }
  }, {
    "selector" : "node[GOID = 'rseB']",
    "css" : {
      "color" : "rgb(255,0,0)"
    }
  }, {
    "selector" : "node[GOID = 'gabD']",
    "css" : {
      "color" : "rgb(255,0,0)"
    }
  }, {
    "selector" : "node[GOID = 'ynfE']",
    "css" : {
      "color" : "rgb(255,0,0)"
    }
  }, {
    "selector" : "node[GOID = 'fadL']",
    "css" : {
      "color" : "rgb(255,0,0)"
    }
  }, {
    "selector" : "node[GOID = 'ynfF']",
    "css" : {
      "color" : "rgb(255,0,0)"
    }
  }, {
    "selector" : "node[GOID = 'dtpA']",
    "css" : {
      "color" : "rgb(255,0,0)"
    }
  }, {
    "selector" : "node[GOID = 'ynfG']",
    "css" : {
      "color" : "rgb(255,0,0)"
    }
  }, {
    "selector" : "node[GOID = 'fadJ']",
    "css" : {
      "color" : "rgb(255,0,0)"
    }
  }, {
    "selector" : "node[GOID = 'fadI']",
    "css" : {
      "color" : "rgb(255,0,0)"
    }
  }, {
    "selector" : "node[GOID = 'dusA']",
    "css" : {
      "color" : "rgb(255,0,0)"
    }
  }, {
    "selector" : "node[GOID = 'pgsA']",
    "css" : {
      "color" : "rgb(255,0,0)"
    }
  }, {
    "selector" : "node[GOID = 'opgG']",
    "css" : {
      "color" : "rgb(255,0,0)"
    }
  }, {
    "selector" : "node[GOID = 'lgt']",
    "css" : {
      "color" : "rgb(255,0,0)"
    }
  }, {
    "selector" : "node[GOID = 'GO:0010876']",
    "css" : {
      "color" : "rgb(239,253,185)"
    }
  }, {
    "selector" : "node[GOID = 'dxs']",
    "css" : {
      "color" : "rgb(255,0,0)"
    }
  }, {
    "selector" : "node[GOID = 'ppa']",
    "css" : {
      "color" : "rgb(255,0,0)"
    }
  }, {
    "selector" : "node[GOID = 'artP']",
    "css" : {
      "color" : "rgb(255,0,0)"
    }
  }, {
    "selector" : "node[GOID = 'ppc']",
    "css" : {
      "color" : "rgb(255,0,0)"
    }
  }, {
    "selector" : "node[GOID = 'artQ']",
    "css" : {
      "color" : "rgb(255,0,0)"
    }
  }, {
    "selector" : "node[GOID = 'opgB']",
    "css" : {
      "color" : "rgb(255,0,0)"
    }
  }, {
    "selector" : "node[GOID = 'cspE']",
    "css" : {
      "color" : "rgb(255,0,0)"
    }
  }, {
    "selector" : "node[GOID = 'cspC']",
    "css" : {
      "color" : "rgb(255,0,0)"
    }
  }, {
    "selector" : "node[GOID = 'osmC']",
    "css" : {
      "color" : "rgb(255,0,0)"
    }
  }, {
    "selector" : "node[GOID = 'fadE']",
    "css" : {
      "color" : "rgb(255,0,0)"
    }
  }, {
    "selector" : "node[GOID = 'manZ']",
    "css" : {
      "color" : "rgb(255,0,0)"
    }
  }, {
    "selector" : "node[GOID = 'fadD']",
    "css" : {
      "color" : "rgb(255,0,0)"
    }
  }, {
    "selector" : "node[GOID = 'rraB']",
    "css" : {
      "color" : "rgb(255,0,0)"
    }
  }, {
    "selector" : "node[GOID = 'rraA']",
    "css" : {
      "color" : "rgb(255,0,0)"
    }
  }, {
    "selector" : "node[GOID = 'fadB']",
    "css" : {
      "color" : "rgb(255,0,0)"
    }
  }, {
    "selector" : "node[GOID = 'fadA']",
    "css" : {
      "color" : "rgb(255,0,0)"
    }
  }, {
    "selector" : "node[GOID = 'ghrB']",
    "css" : {
      "color" : "rgb(255,0,0)"
    }
  }, {
    "selector" : "node[GOID = 'tdcE']",
    "css" : {
      "color" : "rgb(255,0,0)"
    }
  }, {
    "selector" : "node[GOID = 'tdcC']",
    "css" : {
      "color" : "rgb(255,0,0)"
    }
  }, {
    "selector" : "node[GOID = 'mppA']",
    "css" : {
      "color" : "rgb(255,0,0)"
    }
  }, {
    "selector" : "node[GOID = 'gadA']",
    "css" : {
      "color" : "rgb(255,0,0)"
    }
  }, {
    "selector" : "node[GOID = 'tdcD']",
    "css" : {
      "color" : "rgb(255,0,0)"
    }
  }, {
    "selector" : "node[GOID = 'gadC']",
    "css" : {
      "color" : "rgb(255,0,0)"
    }
  }, {
    "selector" : "node[GOID = 'suhB']",
    "css" : {
      "color" : "rgb(255,0,0)"
    }
  }, {
    "selector" : "node[GOID = 'cstA']",
    "css" : {
      "color" : "rgb(255,0,0)"
    }
  }, {
    "selector" : "node[GOID = 'tdcB']",
    "css" : {
      "color" : "rgb(255,0,0)"
    }
  }, {
    "selector" : "node[GOID = 'ecnB']",
    "css" : {
      "color" : "rgb(255,0,0)"
    }
  }, {
    "selector" : "node[GOID = 'fhuE']",
    "css" : {
      "color" : "rgb(255,0,0)"
    }
  }, {
    "selector" : "node[GOID = 'feoB']",
    "css" : {
      "color" : "rgb(255,0,0)"
    }
  }, {
    "selector" : "node[GOID = 'fhuC']",
    "css" : {
      "color" : "rgb(255,0,0)"
    }
  }, {
    "selector" : "node[GOID = 'barA']",
    "css" : {
      "color" : "rgb(255,0,0)"
    }
  }, {
    "selector" : "node[GOID = 'pepP']",
    "css" : {
      "color" : "rgb(255,0,0)"
    }
  }, {
    "selector" : "node[GOID = 'GO:0006091']",
    "css" : {
      "color" : "rgb(69,93,28)"
    }
  }, {
    "selector" : "node[GOID = 'pepQ']",
    "css" : {
      "color" : "rgb(255,0,0)"
    }
  }, {
    "selector" : "node[GOID = 'mlc']",
    "css" : {
      "color" : "rgb(255,0,0)"
    }
  }, {
    "selector" : "node[GOID = 'pepN']",
    "css" : {
      "color" : "rgb(255,0,0)"
    }
  }, {
    "selector" : "node[GOID = 'csrD']",
    "css" : {
      "color" : "rgb(255,0,0)"
    }
  }, {
    "selector" : "node[GOID = 'pepT']",
    "css" : {
      "color" : "rgb(255,0,0)"
    }
  }, {
    "selector" : "node[GOID = 'miaB']",
    "css" : {
      "color" : "rgb(255,0,0)"
    }
  }, {
    "selector" : "node[GOID = 'glyS']",
    "css" : {
      "color" : "rgb(255,0,0)"
    }
  }, {
    "selector" : "node[GOID = 'gyrA']",
    "css" : {
      "color" : "rgb(255,0,0)"
    }
  }, {
    "selector" : "node[GOID = 'pepA']",
    "css" : {
      "color" : "rgb(255,0,0)"
    }
  }, {
    "selector" : "node[GOID = 'gyrB']",
    "css" : {
      "color" : "rgb(255,0,0)"
    }
  }, {
    "selector" : "node[GOID = 'pepB']",
    "css" : {
      "color" : "rgb(255,0,0)"
    }
  }, {
    "selector" : "node[GOID = 'fumA']",
    "css" : {
      "color" : "rgb(255,0,0)"
    }
  }, {
    "selector" : "node[GOID = 'nanA']",
    "css" : {
      "color" : "rgb(255,0,0)"
    }
  }, {
    "selector" : "node[GOID = 'GO:0042592']",
    "css" : {
      "color" : "rgb(13,208,235)"
    }
  }, {
    "selector" : "node[GOID = 'rseP']",
    "css" : {
      "color" : "rgb(255,0,0)"
    }
  }, {
    "selector" : "node[GOID = 'pepD']",
    "css" : {
      "color" : "rgb(255,0,0)"
    }
  }, {
    "selector" : "node[GOID = 'glyA']",
    "css" : {
      "color" : "rgb(255,0,0)"
    }
  }, {
    "selector" : "node[GOID = 'hisB']",
    "css" : {
      "color" : "rgb(255,0,0)"
    }
  }, {
    "selector" : "node[GOID = 'ilvD']",
    "css" : {
      "color" : "rgb(255,0,0)"
    }
  }, {
    "selector" : "node[GOID = 'psd']",
    "css" : {
      "color" : "rgb(255,0,0)"
    }
  }, {
    "selector" : "node[GOID = 'hisD']",
    "css" : {
      "color" : "rgb(255,0,0)"
    }
  }, {
    "selector" : "node[GOID = 'prmB']",
    "css" : {
      "color" : "rgb(255,0,0)"
    }
  }, {
    "selector" : "node[GOID = 'hisF']",
    "css" : {
      "color" : "rgb(255,0,0)"
    }
  }, {
    "selector" : "node[GOID = 'elaB']",
    "css" : {
      "color" : "rgb(255,0,0)"
    }
  }, {
    "selector" : "node[GOID = 'iscR']",
    "css" : {
      "color" : "rgb(255,0,0)"
    }
  }, {
    "selector" : "node[GOID = 'yjbB']",
    "css" : {
      "color" : "rgb(255,0,0)"
    }
  }, {
    "selector" : "node[GOID = 'iscS']",
    "css" : {
      "color" : "rgb(255,0,0)"
    }
  }, {
    "selector" : "node[GOID = 'ppiB']",
    "css" : {
      "color" : "rgb(255,0,0)"
    }
  }, {
    "selector" : "node[GOID = 'hisP']",
    "css" : {
      "color" : "rgb(255,0,0)"
    }
  }, {
    "selector" : "node[GOID = 'ppiD']",
    "css" : {
      "color" : "rgb(255,0,0)"
    }
  }, {
    "selector" : "node[GOID = 'ftnA']",
    "css" : {
      "color" : "rgb(255,0,0)"
    }
  }, {
    "selector" : "node[GOID = 'GO:0051186']",
    "css" : {
      "color" : "rgb(95,192,171)"
    }
  }, {
    "selector" : "node[GOID = 'fdoI']",
    "css" : {
      "color" : "rgb(255,0,0)"
    }
  }, {
    "selector" : "node[GOID = 'fdoH']",
    "css" : {
      "color" : "rgb(255,0,0)"
    }
  }, {
    "selector" : "node[GOID = 'sdhC']",
    "css" : {
      "color" : "rgb(255,0,0)"
    }
  }, {
    "selector" : "node[GOID = 'purU']",
    "css" : {
      "color" : "rgb(255,0,0)"
    }
  }, {
    "selector" : "node[GOID = 'pta']",
    "css" : {
      "color" : "rgb(255,0,0)"
    }
  }, {
    "selector" : "node[GOID = 'sdhB']",
    "css" : {
      "color" : "rgb(255,0,0)"
    }
  }, {
    "selector" : "node[GOID = 'sdhA']",
    "css" : {
      "color" : "rgb(255,0,0)"
    }
  }, {
    "selector" : "node[GOID = 'lptB']",
    "css" : {
      "color" : "rgb(255,0,0)"
    }
  }, {
    "selector" : "node[GOID = 'purA']",
    "css" : {
      "color" : "rgb(255,0,0)"
    }
  }, {
    "selector" : "node[GOID = 'lptC']",
    "css" : {
      "color" : "rgb(255,0,0)"
    }
  }, {
    "selector" : "node[GOID = 'purB']",
    "css" : {
      "color" : "rgb(255,0,0)"
    }
  }, {
    "selector" : "node[GOID = 'lptF']",
    "css" : {
      "color" : "rgb(255,0,0)"
    }
  }, {
    "selector" : "node[GOID = 'lptG']",
    "css" : {
      "color" : "rgb(255,0,0)"
    }
  }, {
[truncated: 1,164,959 more chars]
