# Supplementary material for: Quantitative inner membrane proteome datasets of the wild-type and the Δmin mutant of Escherichia coli
Source: Data Brief. 2016 May 27;8:304–7. doi: 10.1016/j.dib.2016.05.043 (PMC4906036; doi:10.1016/j.dib.2016.05.043)
Supplement: Supplementary file 2 — Supplementary material: Table 1. Information of the dataset files. Table 2. The peptide quantification file combines the four search result files as listed in Supplementary Table 1. Network 1. Network built based on the filtered proteins of interest. Under the PSIMI25 visual style, the red (positive value) to blue (negative value) shade is applied to the nodes according to the ratio of protein abundance on the inner membrane of the mutant. The thickness of the edges is drawn according to the mentha scores. Network 2. Network of MinD and MinE. Under the PSIMI25 visual style, the red (positive value) to blue (negative value) shade is applied to the nodes according to the ratio of protein abundance on the inner membrane of the mutant. The thickness of the edges is drawn according to the mentha scores. [file mmc2.zip › Network 2/Network 2.cyjs]

{
  "format_version" : "1.0",
  "generated_by" : "cytoscape-3.2.1",
  "target_cytoscapejs_version" : "~2.1",
  "data" : {
    "shared_name" : "Merged Network(3)",
    "name" : "Network 2",
    "SUID" : 1193,
    "__Annotations" : [ "" ],
    "selected" : true
  },
  "elements" : {
    "nodes" : [ {
      "data" : {
        "id" : "198",
        "STEPdb_Sub_cellular_Location" : "Peripheral inner membrane protein facing the cytoplasm",
        "target_40" : "",
        "Taxonomy_ID" : "83333",
        "dip" : [ "DIP-10840N" ],
        "chembl" : [ "" ],
        "unknown" : [ "" ],
        "BindingDB_polymerID" : [ "" ],
        "shared_name" : "P10408",
        "Protein_names" : "Protein translocase subunit SecA",
        "Gene_name" : "secA",
        "SUID" : 198,
        "Ratio" : 0.132751286,
        "P_value" : 0.238005032,
        "Human_Readable_Label" : "azi",
        "Localizome" : "Cytoplasmic",
        "selected" : false,
        "obo_chebi" : [ "" ],
        "psi_mi" : [ "" ],
        "JW_ASKA_" : "JW0096",
        "Matching_Attribute" : [ "P10408" ],
        "BindingDB_monomerID" : [ "" ],
        "final_target_10" : "",
        "ASKA_" : "Cytoplasm",
        "Entry_name" : "SECA_ECOLI",
        "refseq" : [ "NP_414640" ],
        "intact" : [ "" ],
        "MS_ID" : "1",
        "Taxonomy_Name" : "Escherichia coli K12",
        "PSORTdb" : "Cytoplasmic Membrane",
        "name" : "P10408",
        "UniRef100" : "A7ZHI9",
        "STEPdb_simplified" : "Peripheral IM",
        "uniprot" : [ "P10408", "azi", "SECA_ECOLI", "secA", "SECA", "b0098", "pea", "JW0096", "prlD" ],
        "cid" : [ "" ]
      },
      "position" : {
        "x" : -17.264374778373167,
        "y" : 42.59625731578126
      },
      "selected" : false
    }, {
      "data" : {
        "id" : "197",
        "STEPdb_Sub_cellular_Location" : "Peripheral inner membrane protein facing the cytoplasm",
        "target_40" : "",
        "Taxonomy_ID" : "83333",
        "dip" : [ "DIP-10147N" ],
        "chembl" : [ "" ],
        "unknown" : [ "" ],
        "BindingDB_polymerID" : [ "" ],
        "shared_name" : "P15977",
        "Protein_names" : "4-alpha-glucanotransferase (EC 2.4.1.25) (Amylomaltase) (Disproportionating enzyme) (D-enzyme)",
        "Gene_name" : "malQ",
        "SUID" : 197,
        "Human_Readable_Label" : "MALQ",
        "Localizome" : "Cytoplasmic",
        "selected" : false,
        "obo_chebi" : [ "" ],
        "psi_mi" : [ "" ],
        "JW_ASKA_" : "JW3379",
        "Matching_Attribute" : [ "P15977" ],
        "BindingDB_monomerID" : [ "" ],
        "final_target_10" : "",
        "ASKA_" : "Nucleoid",
        "Entry_name" : "MALQ_ECOLI",
        "refseq" : [ "NP_417875" ],
        "intact" : [ "" ],
        "MS_ID" : "",
        "Taxonomy_Name" : "Escherichia coli K12",
        "PSORTdb" : "Cytoplasmic",
        "name" : "P15977",
        "UniRef100" : "P15977",
        "STEPdb_simplified" : "Peripheral IM",
        "uniprot" : [ "P15977", "MALQ" ],
        "cid" : [ "" ]
      },
      "position" : {
        "x" : -65.0834582670941,
        "y" : -12.106408004736295
      },
      "selected" : false
    }, {
      "data" : {
        "id" : "195",
        "STEPdb_Sub_cellular_Location" : "Cytoplasmic",
        "target_40" : "",
        "Taxonomy_ID" : "83333",
        "dip" : [ "DIP-9113N" ],
        "chembl" : [ "" ],
        "unknown" : [ "" ],
        "BindingDB_polymerID" : [ "" ],
        "shared_name" : "P05637",
        "Protein_names" : "Bis(5'-nucleosyl)-tetraphosphatase [symmetrical] (EC 3.6.1.41) (Ap4A hydrolase) (Diadenosine 5',5'''-P1,P4-tetraphosphate pyrophosphohydrolase) (Diadenosine tetraphosphatase)",
        "Gene_name" : "apaH",
        "SUID" : 195,
        "Human_Readable_Label" : "APAH",
        "Localizome" : "Cytoplasmic",
        "selected" : false,
        "obo_chebi" : [ "" ],
        "psi_mi" : [ "" ],
        "JW_ASKA_" : "JW0048",
        "Matching_Attribute" : [ "P05637" ],
        "BindingDB_monomerID" : [ "" ],
        "final_target_10" : "",
        "ASKA_" : "No GFP signal",
        "Entry_name" : "APAH_ECOLI",
        "refseq" : [ "NP_414591" ],
        "intact" : [ "" ],
        "MS_ID" : "",
        "Taxonomy_Name" : "Escherichia coli K12",
        "PSORTdb" : "Cytoplasmic",
        "name" : "P05637",
        "UniRef100" : "B7L4H2",
        "STEPdb_simplified" : "Cytoplasmic",
        "uniprot" : [ "P05637", "APAH" ],
        "cid" : [ "" ]
      },
      "position" : {
        "x" : -41.296937600644014,
        "y" : 267.46865351777524
      },
      "selected" : false
    }, {
      "data" : {
        "id" : "245",
        "STEPdb_Sub_cellular_Location" : "Peripheral inner membrane protein facing the cytoplasm",
        "target_40" : "",
        "Taxonomy_ID" : "83333",
        "dip" : [ "DIP-9835N" ],
        "chembl" : [ "" ],
        "unknown" : [ "" ],
        "BindingDB_polymerID" : [ "" ],
        "shared_name" : "P0A6F9",
        "Protein_names" : "10 kDa chaperonin (GroES protein) (Protein Cpn10)",
        "Gene_name" : "groS",
        "SUID" : 245,
        "Human_Readable_Label" : "groES",
        "Localizome" : "Cytoplasmic",
        "selected" : false,
        "obo_chebi" : [ "" ],
        "psi_mi" : [ "" ],
        "JW_ASKA_" : "JW4102",
        "Matching_Attribute" : [ "P0A6F9" ],
        "BindingDB_monomerID" : [ "" ],
        "final_target_10" : "",
        "ASKA_" : "Focus",
        "Entry_name" : "CH10_ECOLI",
        "refseq" : [ "NP_290775" ],
        "intact" : [ "" ],
        "MS_ID" : "1",
        "Taxonomy_Name" : "Escherichia coli K-12",
        "PSORTdb" : "Cytoplasmic",
        "name" : "P0A6F9",
        "UniRef100" : "A7ZV11",
        "STEPdb_simplified" : "Peripheral IM",
        "uniprot" : [ "b4142", "groES", "JW4102", "CH10_ECOLI", "mopB", "P0A6F9", "GROS", "groS" ],
        "cid" : [ "" ]
      },
      "position" : {
        "x" : -111.13752848604054,
        "y" : 296.5669535046545
      },
      "selected" : false
    }, {
      "data" : {
        "id" : "388",
        "STEPdb_Sub_cellular_Location" : "Periplasmic",
        "target_40" : "",
        "Taxonomy_ID" : "83333",
        "dip" : [ "" ],
        "chembl" : [ "" ],
        "unknown" : [ "" ],
        "BindingDB_polymerID" : [ "" ],
        "shared_name" : "P0A9P4",
        "Protein_names" : "Thioredoxin reductase (TRXR) (EC 1.8.1.9)",
        "Gene_name" : "trxB",
        "SUID" : 388,
        "Human_Readable_Label" : "TRXB",
        "Localizome" : "Periplasmic",
        "selected" : false,
        "obo_chebi" : [ "" ],
        "psi_mi" : [ "" ],
        "JW_ASKA_" : "JW0871",
        "Matching_Attribute" : [ "P0A9P4" ],
        "BindingDB_monomerID" : [ "" ],
        "final_target_10" : "",
        "ASKA_" : "Cytoplasm",
        "Entry_name" : "TRXB_ECOLI",
        "refseq" : [ "" ],
        "intact" : [ "" ],
        "MS_ID" : "1",
        "Taxonomy_Name" : "Escherichia coli K-12",
        "PSORTdb" : "Cytoplasmic",
        "name" : "P0A9P4",
        "UniRef100" : "P0A9P5",
        "STEPdb_simplified" : "Periplasmic",
        "uniprot" : [ "P0A9P4", "TRXB" ],
        "cid" : [ "" ]
      },
      "position" : {
        "x" : 307.0982457585487,
        "y" : 62.99240354230278
      },
      "selected" : false
    }, {
      "data" : {
        "id" : "119",
        "STEPdb_Sub_cellular_Location" : "Periplasmic",
        "target_40" : "",
        "Taxonomy_ID" : "83333",
        "dip" : [ "DIP-28079N" ],
        "chembl" : [ "" ],
        "unknown" : [ "" ],
        "BindingDB_polymerID" : [ "" ],
        "shared_name" : "P76116",
        "Protein_names" : "Uncharacterized protein YncE",
        "Gene_name" : "yncE",
        "SUID" : 119,
        "Human_Readable_Label" : "YNCE",
        "Localizome" : "Periplasmic",
        "selected" : false,
        "obo_chebi" : [ "" ],
        "psi_mi" : [ "" ],
        "JW_ASKA_" : "JW1447",
        "Matching_Attribute" : [ "P76116" ],
        "BindingDB_monomerID" : [ "" ],
        "final_target_10" : "",
        "ASKA_" : "Cytoplasm",
        "Entry_name" : "YNCE_ECOLI",
        "refseq" : [ "" ],
        "intact" : [ "" ],
        "MS_ID" : "1",
        "Taxonomy_Name" : "Escherichia coli K12",
        "PSORTdb" : "Unknown",
        "name" : "P76116",
        "UniRef100" : "P76116",
        "STEPdb_simplified" : "Periplasmic",
        "uniprot" : [ "P76116", "YNCE" ],
        "cid" : [ "" ]
      },
      "position" : {
        "x" : 226.83022909341526,
        "y" : 253.95601529423584
      },
      "selected" : false
    }, {
      "data" : {
        "id" : "75",
        "STEPdb_Sub_cellular_Location" : "Cytoplasmic",
        "target_40" : "",
        "Taxonomy_ID" : "83333",
        "dip" : [ "" ],
        "chembl" : [ "" ],
        "unknown" : [ "" ],
        "BindingDB_polymerID" : [ "" ],
        "shared_name" : "P18196",
        "Protein_names" : "Septum site-determining protein MinC",
        "Gene_name" : "minC",
        "SUID" : 75,
        "Human_Readable_Label" : "minC",
        "Localizome" : "Cytoplasmic",
        "selected" : false,
        "obo_chebi" : [ "" ],
        "psi_mi" : [ "minC", "minc_ecoli" ],
        "JW_ASKA_" : "JW1165",
        "Matching_Attribute" : [ "P18196" ],
        "BindingDB_monomerID" : [ "" ],
        "final_target_10" : "",
        "ASKA_" : "Cytoplasm",
        "Entry_name" : "MINC_ECOLI",
        "refseq" : [ "" ],
        "intact" : [ "EBI-554060" ],
        "MS_ID" : "",
        "Taxonomy_Name" : "Escherichia coli K-12",
        "PSORTdb" : "Cytoplasmic",
        "name" : "P18196",
        "UniRef100" : "P18196",
        "STEPdb_simplified" : "Cytoplasmic",
        "uniprot" : [ "minC", "MINC", "P18196", "JW1165", "b1176" ],
        "cid" : [ "" ]
      },
      "position" : {
        "x" : -244.775634765625,
        "y" : 136.0606857057976
      },
      "selected" : false
    }, {
      "data" : {
        "id" : "118",
        "STEPdb_Sub_cellular_Location" : "Peripheral inner membrane protein facing the cytoplasm",
        "target_40" : "1",
        "Taxonomy_ID" : "83333",
        "dip" : [ "DIP-35912N" ],
        "chembl" : [ "" ],
        "unknown" : [ "" ],
        "BindingDB_polymerID" : [ "" ],
        "shared_name" : "P0A734",
        "Protein_names" : "Cell division topological specificity factor",
        "Gene_name" : "minE",
        "SUID" : 118,
        "Ratio" : -4.842632874,
        "P_value" : 0.014684203,
        "Human_Readable_Label" : "minE",
        "Localizome" : "Cytoplasmic",
        "selected" : false,
        "obo_chebi" : [ "" ],
        "psi_mi" : [ "" ],
        "JW_ASKA_" : "JW1163",
        "Matching_Attribute" : [ "P0A734" ],
        "BindingDB_monomerID" : [ "" ],
        "final_target_10" : "",
        "ASKA_" : "Cytoplasm",
        "Entry_name" : "MINE_ECOLI",
        "refseq" : [ "" ],
        "intact" : [ "" ],
        "MS_ID" : "1",
        "Taxonomy_Name" : "Escherichia coli K12",
        "PSORTdb" : "Cytoplasmic",
        "name" : "P0A734",
        "UniRef100" : "A7ZKU5",
        "STEPdb_simplified" : "Peripheral IM",
        "uniprot" : [ "minE", "P0A734", "b1174", "MINE", "JW1163", "MINE_ECOLI" ],
        "cid" : [ "" ]
      },
      "position" : {
        "x" : 167.7934917671082,
        "y" : 132.84761271851312
      },
      "selected" : false
    }, {
      "data" : {
        "id" : "97",
        "STEPdb_Sub_cellular_Location" : "Cytoplasmic",
        "target_40" : "",
        "Taxonomy_ID" : "83333",
        "dip" : [ "DIP-9399N" ],
        "chembl" : [ "" ],
        "unknown" : [ "" ],
        "BindingDB_polymerID" : [ "" ],
        "shared_name" : "P04036",
        "Protein_names" : "4-hydroxy-tetrahydrodipicolinate reductase (HTPA reductase) (EC 1.17.1.8)",
        "Gene_name" : "dapB",
        "SUID" : 97,
        "Human_Readable_Label" : "DAPB",
        "Localizome" : "Cytoplasmic",
        "selected" : false,
        "obo_chebi" : [ "" ],
        "psi_mi" : [ "" ],
        "JW_ASKA_" : "JW0029",
        "Matching_Attribute" : [ "P04036" ],
        "BindingDB_monomerID" : [ "" ],
        "final_target_10" : "",
        "ASKA_" : "Cytoplasm",
        "Entry_name" : "DAPB_ECOLI",
        "refseq" : [ "NP_414572" ],
        "intact" : [ "" ],
        "MS_ID" : "",
        "Taxonomy_Name" : "Escherichia coli K12",
        "PSORTdb" : "Cytoplasmic",
        "name" : "P04036",
        "UniRef100" : "C4ZPV7",
        "STEPdb_simplified" : "Cytoplasmic",
        "uniprot" : [ "DAPB", "P04036" ],
        "cid" : [ "" ]
      },
      "position" : {
        "x" : -164.3312417663401,
        "y" : -6.761404483098886
      },
      "selected" : false
    }, {
      "data" : {
        "id" : "331",
        "STEPdb_Sub_cellular_Location" : "Cytoplasmic",
        "target_40" : "",
        "Taxonomy_ID" : "83333",
        "dip" : [ "" ],
        "chembl" : [ "" ],
        "unknown" : [ "" ],
        "BindingDB_polymerID" : [ "" ],
        "shared_name" : "P32162",
        "Protein_names" : "UPF0381 protein YiiS",
        "Gene_name" : "yiiS",
        "SUID" : 331,
        "Human_Readable_Label" : "yiiS",
        "Localizome" : "Cytoplasmic",
        "selected" : false,
        "obo_chebi" : [ "" ],
        "psi_mi" : [ "" ],
        "JW_ASKA_" : "JW3893",
        "Matching_Attribute" : [ "P32162" ],
        "BindingDB_monomerID" : [ "" ],
        "final_target_10" : "",
        "ASKA_" : "Cytoplasm",
        "Entry_name" : "YIIS_ECOLI",
        "refseq" : [ "" ],
        "intact" : [ "" ],
        "MS_ID" : "",
        "Taxonomy_Name" : "Escherichia coli K-12",
        "PSORTdb" : "Unknown",
        "name" : "P32162",
        "UniRef100" : "P32162",
        "STEPdb_simplified" : "Cytoplasmic",
        "uniprot" : [ "yiiS", "YIIS", "JW3893", "b3922", "YIIS_ECOLI", "P32162" ],
        "cid" : [ "" ]
      },
      "position" : {
        "x" : 105.09707547570724,
        "y" : 229.98478654590144
      },
      "selected" : false
    }, {
      "data" : {
        "id" : "387",
        "STEPdb_Sub_cellular_Location" : "Ribosomal",
        "target_40" : "",
        "Taxonomy_ID" : "83333",
        "dip" : [ "" ],
        "chembl" : [ "" ],
        "unknown" : [ "" ],
        "BindingDB_polymerID" : [ "" ],
        "shared_name" : "P62399",
        "Protein_names" : "50S ribosomal protein L5",
        "Gene_name" : "rplE",
        "SUID" : 387,
        "Ratio" : -0.656835067,
        "P_value" : 0.102267119,
        "Human_Readable_Label" : "RPLE",
        "Localizome" : "Cytoplasmic",
        "selected" : false,
        "obo_chebi" : [ "" ],
        "psi_mi" : [ "" ],
        "JW_ASKA_" : "JW3270",
        "Matching_Attribute" : [ "P62399" ],
        "BindingDB_monomerID" : [ "" ],
        "final_target_10" : "",
        "ASKA_" : "Cytoplasm",
        "Entry_name" : "RL5_ECOLI",
        "refseq" : [ "" ],
        "intact" : [ "" ],
        "MS_ID" : "1",
        "Taxonomy_Name" : "Escherichia coli K-12",
        "PSORTdb" : "Cytoplasmic",
        "name" : "P62399",
        "UniRef100" : "A7ZSJ7",
        "STEPdb_simplified" : "Cytoplasmic",
        "uniprot" : [ "RPLE", "rplE", "P62399", "b3308", "RL5_ECOLI", "JW3270" ],
        "cid" : [ "" ]
      },
      "position" : {
        "x" : 97.86720070373849,
        "y" : 44.596896979084704
      },
      "selected" : false
    }, {
      "data" : {
        "id" : "386",
        "STEPdb_Sub_cellular_Location" : "Cytoplasmic",
        "target_40" : "",
        "Taxonomy_ID" : "83333",
        "dip" : [ "" ],
        "chembl" : [ "" ],
        "unknown" : [ "" ],
        "BindingDB_polymerID" : [ "" ],
        "shared_name" : "P27838",
        "Protein_names" : "Protein CyaY",
        "Gene_name" : "cyaY",
        "SUID" : 386,
        "Human_Readable_Label" : "CYAY",
        "Localizome" : "Cytoplasmic",
        "selected" : false,
        "obo_chebi" : [ "" ],
        "psi_mi" : [ "" ],
        "JW_ASKA_" : "JW3779",
        "Matching_Attribute" : [ "P27838" ],
        "BindingDB_monomerID" : [ "" ],
        "final_target_10" : "",
        "ASKA_" : "Cytoplasm",
        "Entry_name" : "CYAY_ECOLI",
        "refseq" : [ "" ],
        "intact" : [ "" ],
        "MS_ID" : "",
        "Taxonomy_Name" : "Escherichia coli K-12",
        "PSORTdb" : "Cytoplasmic",
        "name" : "P27838",
        "UniRef100" : "A7ZU09",
        "STEPdb_simplified" : "Cytoplasmic",
        "uniprot" : [ "CYAY", "P27838" ],
        "cid" : [ "" ]
      },
      "position" : {
        "x" : 149.37954614604678,
        "y" : -2.019197181216441
      },
      "selected" : false
    }, {
      "data" : {
        "id" : "385",
        "STEPdb_Sub_cellular_Location" : "Peripheral inner membrane protein facing the cytoplasm",
        "target_40" : "",
        "Taxonomy_ID" : "83333",
        "dip" : [ "" ],
        "chembl" : [ "" ],
        "unknown" : [ "" ],
        "BindingDB_polymerID" : [ "" ],
        "shared_name" : "P0AFD1",
        "Protein_names" : "NADH-quinone oxidoreductase subunit E (EC 1.6.99.5) (NADH dehydrogenase I subunit E) (NDH-1 subunit E) (NUO5)",
        "Gene_name" : "nuoE",
        "SUID" : 385,
        "Ratio" : 0.015434934,
        "P_value" : 0.844674621,
        "Human_Readable_Label" : "NUOE",
        "Localizome" : "Cytoplasmic",
        "selected" : false,
        "obo_chebi" : [ "" ],
        "psi_mi" : [ "" ],
        "JW_ASKA_" : "JW2280",
        "Matching_Attribute" : [ "P0AFD1" ],
        "BindingDB_monomerID" : [ "" ],
        "final_target_10" : "",
        "ASKA_" : "Cytoplasm",
        "Entry_name" : "NUOE_ECOLI",
        "refseq" : [ "" ],
        "intact" : [ "" ],
        "MS_ID" : "1",
        "Taxonomy_Name" : "Escherichia coli K-12",
        "PSORTdb" : "Cytoplasmic",
        "name" : "P0AFD1",
        "UniRef100" : "P0AFD2",
        "STEPdb_simplified" : "Peripheral IM",
        "uniprot" : [ "NUOE_ECOLI", "b2285", "P0AFD1", "NUOE", "JW2280", "nuoE" ],
        "cid" : [ "" ]
      },
      "position" : {
        "x" : 318.58478510717396,
        "y" : 173.6402359405256
      },
      "selected" : false
    }, {
      "data" : {
        "id" : "384",
        "STEPdb_Sub_cellular_Location" : "Peripheral inner membrane protein facing the cytoplasm",
        "target_40" : "",
        "Taxonomy_ID" : "83333",
        "dip" : [ "" ],
        "chembl" : [ "" ],
        "unknown" : [ "" ],
        "BindingDB_polymerID" : [ "" ],
        "shared_name" : "P0AFD6",
        "Protein_names" : "NADH-quinone oxidoreductase subunit I (EC 1.6.99.5) (NADH dehydrogenase I subunit I) (NDH-1 subunit I) (NUO9)",
        "Gene_name" : "nuoI",
        "SUID" : 384,
        "Ratio" : -0.063731172,
        "P_value" : 0.650725255,
        "Human_Readable_Label" : "nuoI",
        "Localizome" : "Cytoplasmic",
        "selected" : false,
        "obo_chebi" : [ "" ],
        "psi_mi" : [ "" ],
        "JW_ASKA_" : "JW2276",
        "Matching_Attribute" : [ "P0AFD6" ],
        "BindingDB_monomerID" : [ "" ],
        "final_target_10" : "",
        "ASKA_" : "No GFP signal",
        "Entry_name" : "NUOI_ECOLI",
        "refseq" : [ "" ],
        "intact" : [ "" ],
        "MS_ID" : "1",
        "Taxonomy_Name" : "Escherichia coli K-12",
        "PSORTdb" : "Cytoplasmic",
        "name" : "P0AFD6",
        "UniRef100" : "P0AFD8",
        "STEPdb_simplified" : "Peripheral IM",
        "uniprot" : [ "P0AFD6", "nuoI", "JW2276", "NUOI", "NUOI_ECOLI", "b2281" ],
        "cid" : [ "" ]
      },
      "position" : {
        "x" : 275.74116163178405,
        "y" : 220.66691302428808
      },
      "selected" : false
    }, {
      "data" : {
        "id" : "383",
        "STEPdb_Sub_cellular_Location" : "Cytoplasmic",
        "target_40" : "",
        "Taxonomy_ID" : "83333",
        "dip" : [ "" ],
        "chembl" : [ "" ],
        "unknown" : [ "" ],
        "BindingDB_polymerID" : [ "" ],
        "shared_name" : "P0AB65",
        "Protein_names" : "Acylphosphatase (EC 3.6.1.7) (Acylphosphate phosphohydrolase)",
        "Gene_name" : "yccX",
        "SUID" : 383,
        "Human_Readable_Label" : "YCCX",
        "Localizome" : "Cytoplasmic",
        "selected" : false,
        "obo_chebi" : [ "" ],
        "psi_mi" : [ "" ],
        "JW_ASKA_" : "JW5131",
        "Matching_Attribute" : [ "P0AB65" ],
        "BindingDB_monomerID" : [ "" ],
        "final_target_10" : "",
        "ASKA_" : "",
        "Entry_name" : "ACYP_ECOLI",
        "refseq" : [ "" ],
        "intact" : [ "" ],
        "MS_ID" : "",
        "Taxonomy_Name" : "Escherichia coli K-12",
        "PSORTdb" : "Cytoplasmic",
        "name" : "P0AB65",
        "UniRef100" : "P0AB66",
        "STEPdb_simplified" : "Cytoplasmic",
        "uniprot" : [ "P0AB65", "YCCX" ],
        "cid" : [ "" ]
      },
      "position" : {
        "x" : 168.21201122138882,
        "y" : 270.10972613692866
      },
      "selected" : false
    }, {
      "data" : {
        "id" : "382",
        "STEPdb_Sub_cellular_Location" : "Nucleoid, Peripheral inner membrane protein facing the cytoplasm",
        "target_40" : "",
        "Taxonomy_ID" : "83333",
        "dip" : [ "" ],
        "chembl" : [ "" ],
        "unknown" : [ "" ],
        "BindingDB_polymerID" : [ "" ],
        "shared_name" : "P0ABT2",
        "Protein_names" : "DNA protection during starvation protein (EC 1.16.-.-)",
        "Gene_name" : "dps",
        "SUID" : 382,
        "Ratio" : -0.416850329,
        "P_value" : 0.289878731,
        "Human_Readable_Label" : "JW0797",
        "Localizome" : "Cytoplasmic",
        "selected" : false,
        "obo_chebi" : [ "" ],
        "psi_mi" : [ "" ],
        "JW_ASKA_" : "JW0797",
        "Matching_Attribute" : [ "P0ABT2" ],
        "BindingDB_monomerID" : [ "" ],
        "final_target_10" : "",
        "ASKA_" : "Focus",
        "Entry_name" : "DPS_ECOLI",
        "refseq" : [ "" ],
        "intact" : [ "" ],
        "MS_ID" : "1",
        "Taxonomy_Name" : "Escherichia coli K-12",
        "PSORTdb" : "Cytoplasmic",
        "name" : "P0ABT2",
        "UniRef100" : "A7ZJM7",
        "STEPdb_simplified" : "Peripheral IM",
        "uniprot" : [ "b0812", "JW0797", "DPS", "dps", "P0ABT2", "pexB", "vtm", "DPS_ECOLI" ],
        "cid" : [ "" ]
      },
      "position" : {
        "x" : 276.60646259840723,
        "y" : 127.7467874194117
      },
      "selected" : false
    }, {
      "data" : {
        "id" : "92",
        "STEPdb_Sub_cellular_Location" : "Ribosomal",
        "target_40" : "",
        "Taxonomy_ID" : "83333",
        "dip" : [ "" ],
        "chembl" : [ "" ],
        "unknown" : [ "" ],
        "BindingDB_polymerID" : [ "" ],
        "shared_name" : "P0AG55",
        "Protein_names" : "50S ribosomal protein L6",
        "Gene_name" : "rplF",
        "SUID" : 92,
        "Ratio" : -0.542497957,
        "P_value" : 0.099491468,
        "Human_Readable_Label" : "JW3267",
        "Localizome" : "Cytoplasmic",
        "selected" : false,
        "obo_chebi" : [ "" ],
        "psi_mi" : [ "" ],
        "JW_ASKA_" : "JW3267",
        "Matching_Attribute" : [ "P0AG55" ],
        "BindingDB_monomerID" : [ "" ],
        "final_target_10" : "",
        "ASKA_" : "Cytoplasm",
        "Entry_name" : "RL6_ECOLI",
        "refseq" : [ "" ],
        "intact" : [ "" ],
        "MS_ID" : "1",
        "Taxonomy_Name" : "Escherichia coli K-12",
        "PSORTdb" : "Cytoplasmic",
        "name" : "P0AG55",
        "UniRef100" : "A7ZSJ4",
        "STEPdb_simplified" : "Cytoplasmic",
        "uniprot" : [ "P0AG55", "JW3267", "RL6_ECOLI", "b3305", "rplF", "RPLF" ],
        "cid" : [ "" ]
      },
      "position" : {
        "x" : 242.07928699461627,
        "y" : 49.24648373553646
      },
      "selected" : false
    }, {
      "data" : {
        "id" : "378",
        "STEPdb_Sub_cellular_Location" : "Cytoplasmic",
        "target_40" : "",
        "Taxonomy_ID" : "83333",
        "dip" : [ "" ],
        "chembl" : [ "" ],
        "unknown" : [ "" ],
        "BindingDB_polymerID" : [ "" ],
        "shared_name" : "P0A964",
        "Protein_names" : "Chemotaxis protein CheW",
        "Gene_name" : "cheW",
        "SUID" : 378,
        "Human_Readable_Label" : "JW1876",
        "Localizome" : "Cytoplasmic",
        "selected" : false,
        "obo_chebi" : [ "" ],
        "psi_mi" : [ "" ],
        "JW_ASKA_" : "JW1876",
        "Matching_Attribute" : [ "P0A964" ],
        "BindingDB_monomerID" : [ "" ],
        "final_target_10" : "",
        "ASKA_" : "Focus",
        "Entry_name" : "CHEW_ECOLI",
        "refseq" : [ "" ],
        "intact" : [ "" ],
        "MS_ID" : "",
        "Taxonomy_Name" : "Escherichia coli K-12",
        "PSORTdb" : "Cytoplasmic",
        "name" : "P0A964",
        "UniRef100" : "P0A966",
        "STEPdb_simplified" : "Cytoplasmic",
        "uniprot" : [ "P0A964", "b1887", "JW1876", "CHEW", "CHEW_ECOLI", "cheW" ],
        "cid" : [ "" ]
      },
      "position" : {
        "x" : -182.18132833467098,
        "y" : 177.25331754267972
      },
      "selected" : false
    }, {
      "data" : {
        "id" : "164",
        "STEPdb_Sub_cellular_Location" : "Peripheral inner membrane protein facing the cytoplasm",
        "target_40" : "",
        "Taxonomy_ID" : "83333",
        "dip" : [ "DIP-31874N" ],
        "chembl" : [ "" ],
        "unknown" : [ "" ],
        "BindingDB_polymerID" : [ "" ],
        "shared_name" : "P0A9X4",
        "Protein_names" : "Rod shape-determining protein MreB",
        "Gene_name" : "mreB",
        "SUID" : 164,
        "Ratio" : -0.113439284,
        "P_value" : 0.306729398,
        "Human_Readable_Label" : "mreB",
        "Localizome" : "Cytoplasmic",
        "selected" : false,
        "obo_chebi" : [ "" ],
        "psi_mi" : [ "" ],
        "JW_ASKA_" : "JW3220",
        "Matching_Attribute" : [ "P0A9X4" ],
        "BindingDB_monomerID" : [ "" ],
        "final_target_10" : "",
        "ASKA_" : "Undefined",
        "Entry_name" : "MREB_ECOLI",
        "refseq" : [ "" ],
        "intact" : [ "" ],
        "MS_ID" : "1",
        "Taxonomy_Name" : "Escherichia coli K12",
        "PSORTdb" : "Cytoplasmic",
        "name" : "P0A9X4",
        "UniRef100" : "P0A9X5",
        "STEPdb_simplified" : "Peripheral IM",
        "uniprot" : [ "mreB", "b3251", "P0A9X4", "JW3220", "MREB", "MREB_ECOLI", "rodY", "envB" ],
        "cid" : [ "" ]
      },
      "position" : {
        "x" : -179.69697205942794,
        "y" : 71.99672315775388
      },
      "selected" : false
    }, {
      "data" : {
        "id" : "163",
        "STEPdb_Sub_cellular_Location" : "Cytoplasmic",
        "target_40" : "",
        "Taxonomy_ID" : "83333",
        "dip" : [ "DIP-48226N" ],
        "chembl" : [ "" ],
        "unknown" : [ "" ],
        "BindingDB_polymerID" : [ "" ],
        "shared_name" : "P64517",
        "Protein_names" : "Uncharacterized protein YodC",
        "Gene_name" : "yodC",
        "SUID" : 163,
        "Human_Readable_Label" : "YODC",
        "Localizome" : "Cytoplasmic",
        "selected" : false,
        "obo_chebi" : [ "" ],
        "psi_mi" : [ "" ],
        "JW_ASKA_" : "JW1940",
        "Matching_Attribute" : [ "P64517" ],
        "BindingDB_monomerID" : [ "" ],
        "final_target_10" : "",
        "ASKA_" : "Cytoplasm",
        "Entry_name" : "YODC_ECOLI",
        "refseq" : [ "" ],
        "intact" : [ "" ],
        "MS_ID" : "",
        "Taxonomy_Name" : "Escherichia coli K12",
        "PSORTdb" : "Unknown",
        "name" : "P64517",
        "UniRef100" : "P64518",
        "STEPdb_simplified" : "Cytoplasmic",
        "uniprot" : [ "P64517", "YODC" ],
        "cid" : [ "" ]
      },
      "position" : {
        "x" : -0.2749445851513883,
        "y" : 205.81497909499012
      },
      "selected" : false
    }, {
      "data" : {
        "id" : "162",
        "STEPdb_Sub_cellular_Location" : "Nucleoid",
        "target_40" : "",
        "Taxonomy_ID" : "83333",
        "dip" : [ "DIP-31858N" ],
        "chembl" : [ "" ],
        "unknown" : [ "" ],
        "BindingDB_polymerID" : [ "" ],
        "shared_name" : "P0A9A9",
        "Protein_names" : "Ferric uptake regulation protein (Ferric uptake regulator)",
        "Gene_name" : "fur",
        "SUID" : 162,
        "Human_Readable_Label" : "JW0669",
        "Localizome" : "Cytoplasmic",
        "selected" : false,
        "obo_chebi" : [ "" ],
        "psi_mi" : [ "" ],
        "JW_ASKA_" : "JW0669",
        "Matching_Attribute" : [ "P0A9A9" ],
        "BindingDB_monomerID" : [ "" ],
        "final_target_10" : "",
        "ASKA_" : "Focus",
        "Entry_name" : "FUR_ECOLI",
        "refseq" : [ "" ],
        "intact" : [ "" ],
        "MS_ID" : "",
        "Taxonomy_Name" : "Escherichia coli K-12",
        "PSORTdb" : "Cytoplasmic",
        "name" : "P0A9A9",
        "UniRef100" : "P0A9B1",
        "STEPdb_simplified" : "Cytoplasmic",
        "uniprot" : [ "JW0669", "FUR", "fur", "FUR_ECOLI", "P0A9A9", "b0683" ],
        "cid" : [ "" ]
      },
      "position" : {
        "x" : -117.84753851140704,
        "y" : 234.56068107741885
      },
      "selected" : false
    }, {
      "data" : {
        "id" : "161",
        "STEPdb_Sub_cellular_Location" : "Nucleoid",
        "target_40" : "",
        "Taxonomy_ID" : "83333",
        "dip" : [ "DIP-35984N" ],
        "chembl" : [ "" ],
        "unknown" : [ "" ],
        "BindingDB_polymerID" : [ "" ],
        "shared_name" : "P0AF20",
        "Protein_names" : "N-acetylglucosamine repressor",
        "Gene_name" : "nagC",
        "SUID" : 161,
        "Human_Readable_Label" : "NAGC",
        "Localizome" : "Cytoplasmic",
        "selected" : false,
        "obo_chebi" : [ "" ],
        "psi_mi" : [ "" ],
        "JW_ASKA_" : "JW0662",
        "Matching_Attribute" : [ "P0AF20" ],
        "BindingDB_monomerID" : [ "" ],
        "final_target_10" : "",
        "ASKA_" : "Focus",
        "Entry_name" : "NAGC_ECOLI",
        "refseq" : [ "" ],
        "intact" : [ "" ],
        "MS_ID" : "",
        "Taxonomy_Name" : "Escherichia coli K-12",
        "PSORTdb" : "Cytoplasmic",
        "name" : "P0AF20",
        "UniRef100" : "P0AF22",
        "STEPdb_simplified" : "Cytoplasmic",
        "uniprot" : [ "NAGC_ECOLI", "P0AF20", "JW0662", "NAGC", "nagC", "b0676", "nagR" ],
        "cid" : [ "" ]
      },
      "position" : {
        "x" : -237.47447276618186,
        "y" : 57.63530145037657
      },
      "selected" : false
    }, {
      "data" : {
        "id" : "160",
        "STEPdb_Sub_cellular_Location" : "Peripheral inner membrane protein facing the cytoplasm",
        "target_40" : "1",
        "Taxonomy_ID" : "83333",
        "dip" : [ "DIP-35946N" ],
        "chembl" : [ "" ],
        "unknown" : [ "" ],
        "BindingDB_polymerID" : [ "" ],
        "shared_name" : "P0AEZ3",
        "Protein_names" : "Septum site-determining protein MinD (Cell division inhibitor MinD)",
        "Gene_name" : "minD",
        "SUID" : 160,
        "Ratio" : -2.868921915,
        "P_value" : 0.010717566,
        "Human_Readable_Label" : "minD",
        "Localizome" : "Cytoplasmic",
        "selected" : false,
        "obo_chebi" : [ "" ],
        "psi_mi" : [ "" ],
        "JW_ASKA_" : "JW1164",
        "Matching_Attribute" : [ "P0AEZ3" ],
        "BindingDB_monomerID" : [ "" ],
        "final_target_10" : "",
        "ASKA_" : "Cytoplasm",
        "Entry_name" : "MIND_ECOLI",
        "refseq" : [ "" ],
        "intact" : [ "" ],
        "MS_ID" : "1",
        "Taxonomy_Name" : "Escherichia coli K-12",
        "PSORTdb" : "Cytoplasmic Membrane",
        "name" : "P0AEZ3",
        "UniRef100" : "P0AEZ5",
        "STEPdb_simplified" : "Peripheral IM",
        "uniprot" : [ "minD", "MIND", "MIND_ECOLI", "P0AEZ3", "b1175", "JW1164" ],
        "cid" : [ "" ]
      },
      "position" : {
        "x" : -94.50685012459871,
        "y" : 137.28418608006177
      },
      "selected" : false
    }, {
      "data" : {
        "id" : "107",
        "STEPdb_Sub_cellular_Location" : "Peripheral inner membrane protein facing the cytoplasm",
        "target_40" : "",
        "Taxonomy_ID" : "83333",
        "dip" : [ "" ],
        "chembl" : [ "" ],
        "unknown" : [ "" ],
        "BindingDB_polymerID" : [ "" ],
        "shared_name" : "P18843",
        "Protein_names" : "NH(3)-dependent NAD(+) synthetase (EC 6.3.1.5) (Nicotinamide adenine dinucleotide synthetase) (NADS) (Nitrogen regulatory protein)",
        "Gene_name" : "nadE",
        "SUID" : 107,
        "Human_Readable_Label" : "NADE",
        "Localizome" : "Cytoplasmic",
        "selected" : false,
        "obo_chebi" : [ "" ],
        "psi_mi" : [ "" ],
        "JW_ASKA_" : "JW1729",
        "Matching_Attribute" : [ "P18843" ],
        "BindingDB_monomerID" : [ "" ],
        "final_target_10" : "",
        "ASKA_" : "Cytoplasm",
        "Entry_name" : "NADE_ECOLI",
        "refseq" : [ "" ],
        "intact" : [ "" ],
        "MS_ID" : "1",
        "Taxonomy_Name" : "Escherichia coli K-12",
        "PSORTdb" : "Cytoplasmic",
        "name" : "P18843",
        "UniRef100" : "C4ZZ96",
        "STEPdb_simplified" : "Peripheral IM",
        "uniprot" : [ "P18843", "NADE", "ntrL", "NADE_ECOLI", "nadE", "efg", "b1740", "JW1729" ],
        "cid" : [ "" ]
      },
      "position" : {
        "x" : 220.06294279869326,
        "y" : -9.199363347885082
      },
      "selected" : false
    }, {
      "data" : {
        "id" : "417",
        "STEPdb_Sub_cellular_Location" : "Periplasmic",
        "target_40" : "",
        "Taxonomy_ID" : "83333",
        "dip" : [ "" ],
        "chembl" : [ "" ],
        "unknown" : [ "" ],
        "BindingDB_polymerID" : [ "" ],
        "shared_name" : "P45523",
        "Protein_names" : "FKBP-type peptidyl-prolyl cis-trans isomerase FkpA (PPIase) (EC 5.2.1.8) (Rotamase)",
        "Gene_name" : "fkpA",
        "SUID" : 417,
        "Ratio" : 0.493311867,
        "P_value" : 0.069345329,
        "Human_Readable_Label" : "yzzS",
        "Localizome" : "Periplasmic",
        "selected" : false,
        "obo_chebi" : [ "" ],
        "psi_mi" : [ "" ],
        "JW_ASKA_" : "JW3309",
        "Matching_Attribute" : [ "P45523" ],
        "BindingDB_monomerID" : [ "" ],
        "final_target_10" : "",
        "ASKA_" : "Cytoplasm",
        "Entry_name" : "FKBA_ECOLI",
        "refseq" : [ "" ],
        "intact" : [ "" ],
        "MS_ID" : "1",
        "Taxonomy_Name" : "Escherichia coli K-12",
        "PSORTdb" : "Periplasmic",
        "name" : "P45523",
        "UniRef100" : "P45523",
        "STEPdb_simplified" : "Periplasmic",
        "uniprot" : [ "yzzS", "FKPA", "fkpA", "b3347", "P45523", "JW3309", "FKBA_ECOLI" ],
        "cid" : [ "" ]
      },
      "position" : {
        "x" : 8.81338853972468,
        "y" : 96.47821219274357
      },
      "selected" : false
    }, {
      "data" : {
        "id" : "416",
        "STEPdb_Sub_cellular_Location" : "Cytoplasmic",
        "target_40" : "",
        "Taxonomy_ID" : "83333",
        "dip" : [ "" ],
        "chembl" : [ "" ],
        "unknown" : [ "" ],
        "BindingDB_polymerID" : [ "" ],
        "shared_name" : "P37052",
        "Protein_names" : "UPF0225 protein YchJ",
        "Gene_name" : "ychJ",
        "SUID" : 416,
        "Human_Readable_Label" : "YCHJ",
        "Localizome" : "Cytoplasmic",
        "selected" : false,
        "obo_chebi" : [ "" ],
        "psi_mi" : [ "ychJ", "ychj_ecoli" ],
        "JW_ASKA_" : "JW1221",
        "Matching_Attribute" : [ "P37052" ],
        "BindingDB_monomerID" : [ "" ],
        "final_target_10" : "",
        "ASKA_" : "Cytoplasm",
        "Entry_name" : "YCHJ_ECOLI",
        "refseq" : [ "" ],
        "intact" : [ "EBI-560596" ],
        "MS_ID" : "",
        "Taxonomy_Name" : "ecoli",
        "PSORTdb" : "Unknown",
        "name" : "P37052",
        "UniRef100" : "B7LHH6",
        "STEPdb_simplified" : "Cytoplasmic",
        "uniprot" : [ "YCHJ_ECOLI", "ychJ", "P37052", "YCHJ", "JW1221", "b1233" ],
        "cid" : [ "" ]
      },
      "position" : {
        "x" : -239.94688344015594,
        "y" : 206.2077236765399
      },
      "selected" : false
    }, {
      "data" : {
        "id" : "412",
        "STEPdb_Sub_cellular_Location" : "Integral Inner Membrane",
        "target_40" : "",
        "Taxonomy_ID" : "83333",
        "dip" : [ "" ],
        "chembl" : [ "" ],
        "unknown" : [ "" ],
        "BindingDB_polymerID" : [ "" ],
        "shared_name" : "P0ABX8",
        "Protein_names" : "Flagellar protein FliL",
        "Gene_name" : "fliL",
        "SUID" : 412,
        "Ratio" : 0.35995198,
        "P_value" : 0.332331745,
        "Human_Readable_Label" : "fla AI",
        "Localizome" : "Outer Membrane Lipoprotein",
        "selected" : false,
        "obo_chebi" : [ "" ],
        "psi_mi" : [ "" ],
        "JW_ASKA_" : "JW1928",
        "Matching_Attribute" : [ "P0ABX8" ],
        "BindingDB_monomerID" : [ "" ],
        "final_target_10" : "",
        "ASKA_" : "No GFP signal",
        "Entry_name" : "FLIL_ECOLI",
        "refseq" : [ "" ],
        "intact" : [ "" ],
        "MS_ID" : "1",
        "Taxonomy_Name" : "Escherichia coli K-12",
        "PSORTdb" : "Cytoplasmic Membrane",
        "name" : "P0ABX8",
        "UniRef100" : "P0ABY0",
        "STEPdb_simplified" : "Membrane",
        "uniprot" : [ "fla AI", "fla QI", "FLIL_ECOLI", "b1944", "P0ABX8", "FLIL", "fliL", "JW1928", "cheC1" ],
        "cid" : [ "" ]
      },
      "position" : {
        "x" : -186.87237450176326,
        "y" : 260.53039074070693
      },
      "selected" : false
    }, {
      "data" : {
        "id" : "403",
        "STEPdb_Sub_cellular_Location" : "Cytoplasmic",
        "target_40" : "",
        "Taxonomy_ID" : "83333",
        "dip" : [ "" ],
        "chembl" : [ "" ],
        "unknown" : [ "" ],
        "BindingDB_polymerID" : [ "" ],
        "shared_name" : "P52102",
        "Protein_names" : "Uncharacterized ferredoxin-like protein YfhL",
        "Gene_name" : "yfhL",
        "SUID" : 403,
        "Human_Readable_Label" : "YFHL",
        "Localizome" : "Cytoplasmic",
        "selected" : false,
        "obo_chebi" : [ "" ],
        "psi_mi" : [ "" ],
        "JW_ASKA_" : "JW2546",
        "Matching_Attribute" : [ "P52102" ],
        "BindingDB_monomerID" : [ "" ],
        "final_target_10" : "",
        "ASKA_" : "Cytoplasm",
        "Entry_name" : "YFHL_ECOLI",
        "refseq" : [ "" ],
        "intact" : [ "" ],
        "MS_ID" : "",
        "Taxonomy_Name" : "Escherichia coli K-12",
        "PSORTdb" : "Unknown",
        "name" : "P52102",
        "UniRef100" : "P52102",
        "STEPdb_simplified" : "Cytoplasmic",
        "uniprot" : [ "P52102", "YFHL" ],
        "cid" : [ "" ]
      },
      "position" : {
        "x" : -112.6331698391732,
        "y" : 32.418612887609925
      },
      "selected" : false
    } ],
    "edges" : [ {
      "data" : {
        "id" : "918",
        "source" : "198",
        "target" : "160",
        "shared_interaction" : "uniprotkb,irefindex,ddbj/embl/genbank,refseq,chebi",
        "Interaction_Type" : [ "" ],
        "Source_Database" : "",
        "Publication_ID" : [ "19402753", "IM-8310", "15690043" ],
        "mentha_score" : 0.332,
        "Detection_Method" : [ "" ],
        "shared_name" : "",
        "Publication_DB" : [ "pubmed", "imex" ],
        "name" : "",
        "interaction" : "uniprotkb,irefindex,ddbj/embl/genbank,refseq,chebi",
        "Detection_Method_ID" : [ "", "DIP-101798E", "EBI-880477" ],
        "Author" : [ "" ],
        "SUID" : 918,
        "Primary_Interaction_Type" : "",
        "selected" : false
      },
      "selected" : false
    }, {
      "data" : {
        "id" : "1100",
        "source" : "388",
        "target" : "118",
        "shared_interaction" : "uniprotkb,irefindex,ddbj/embl/genbank,refseq,chebi",
        "Interaction_Type" : [ "" ],
        "Source_Database" : "",
        "Publication_ID" : [ "24561554" ],
        "mentha_score" : 0.126,
        "Detection_Method" : [ "" ],
        "shared_name" : "",
        "Publication_DB" : [ "pubmed" ],
        "name" : "",
        "interaction" : "uniprotkb,irefindex,ddbj/embl/genbank,refseq,chebi",
        "Detection_Method_ID" : [ "EBI-9180150" ],
        "Author" : [ "" ],
        "SUID" : 1100,
        "Primary_Interaction_Type" : "",
        "selected" : false
      },
      "selected" : false
    }, {
      "data" : {
        "id" : "642",
        "source" : "75",
        "target" : "160",
        "shared_interaction" : "uniprotkb,irefindex,ddbj/embl/genbank,refseq,chebi",
        "Interaction_Type" : [ "" ],
        "Source_Database" : "",
        "Publication_ID" : [ "24561554", "25497011" ],
        "mentha_score" : 0.712,
        "Detection_Method" : [ "" ],
        "shared_name" : "",
        "Publication_DB" : [ "pubmed" ],
        "name" : "",
        "interaction" : "uniprotkb,irefindex,ddbj/embl/genbank,refseq,chebi",
        "Detection_Method_ID" : [ "EBI-10171141", "EBI-10171168", "EBI-10170279", "EBI-9184407" ],
        "Author" : [ "" ],
        "SUID" : 642,
        "Primary_Interaction_Type" : "",
        "selected" : false
      },
      "selected" : false
    }, {
      "data" : {
        "id" : "806",
        "source" : "118",
        "target" : "119",
        "shared_interaction" : "uniprotkb,irefindex,ddbj/embl/genbank,refseq,chebi",
        "Interaction_Type" : [ "" ],
        "Source_Database" : "",
        "Publication_ID" : [ "19402753", "IM-8310" ],
        "mentha_score" : 0.236,
        "Detection_Method" : [ "" ],
        "shared_name" : "",
        "Publication_DB" : [ "pubmed", "imex" ],
        "name" : "",
        "interaction" : "uniprotkb,irefindex,ddbj/embl/genbank,refseq,chebi",
        "Detection_Method_ID" : [ "DIP-101089E" ],
        "Author" : [ "" ],
        "SUID" : 806,
        "Primary_Interaction_Type" : "",
        "selected" : false
      },
      "selected" : false
    }, {
      "data" : {
        "id" : "757",
        "source" : "97",
        "target" : "160",
        "shared_interaction" : "uniprotkb,irefindex,ddbj/embl/genbank,refseq,chebi",
        "Interaction_Type" : [ "" ],
        "Source_Database" : "",
        "Publication_ID" : [ "19402753", "IM-8310" ],
        "mentha_score" : 0.126,
        "Detection_Method" : [ "" ],
        "shared_name" : "",
        "Publication_DB" : [ "pubmed", "imex" ],
        "name" : "",
        "interaction" : "uniprotkb,irefindex,ddbj/embl/genbank,refseq,chebi",
        "Detection_Method_ID" : [ "DIP-99064E" ],
        "Author" : [ "" ],
        "SUID" : 757,
        "Primary_Interaction_Type" : "",
        "selected" : false
      },
      "selected" : false
    }, {
      "data" : {
        "id" : "1046",
        "source" : "331",
        "target" : "118",
        "shared_interaction" : "uniprotkb,irefindex,ddbj/embl/genbank,refseq,chebi",
        "Interaction_Type" : [ "" ],
        "Source_Database" : "",
        "Publication_ID" : [ "24561554" ],
        "mentha_score" : 0.126,
        "Detection_Method" : [ "" ],
        "shared_name" : "",
        "Publication_DB" : [ "pubmed" ],
        "name" : "",
        "interaction" : "uniprotkb,irefindex,ddbj/embl/genbank,refseq,chebi",
        "Detection_Method_ID" : [ "EBI-9190197" ],
        "Author" : [ "" ],
        "SUID" : 1046,
        "Primary_Interaction_Type" : "",
        "selected" : false
      },
      "selected" : false
    }, {
      "data" : {
        "id" : "1099",
        "source" : "387",
        "target" : "118",
        "shared_interaction" : "uniprotkb,irefindex,ddbj/embl/genbank,refseq,chebi",
        "Interaction_Type" : [ "" ],
        "Source_Database" : "",
        "Publication_ID" : [ "16606699" ],
        "mentha_score" : 0.126,
        "Detection_Method" : [ "" ],
        "shared_name" : "",
        "Publication_DB" : [ "pubmed" ],
        "name" : "",
        "interaction" : "uniprotkb,irefindex,ddbj/embl/genbank,refseq,chebi",
        "Detection_Method_ID" : [ "", "EBI-1139067" ],
        "Author" : [ "" ],
        "SUID" : 1099,
        "Primary_Interaction_Type" : "",
        "selected" : false
      },
      "selected" : false
    }, {
      "data" : {
        "id" : "1098",
        "source" : "386",
        "target" : "118",
        "shared_interaction" : "uniprotkb,irefindex,ddbj/embl/genbank,refseq,chebi",
        "Interaction_Type" : [ "" ],
        "Source_Database" : "",
        "Publication_ID" : [ "24561554" ],
        "mentha_score" : 0.126,
        "Detection_Method" : [ "" ],
        "shared_name" : "",
        "Publication_DB" : [ "pubmed" ],
        "name" : "",
        "interaction" : "uniprotkb,irefindex,ddbj/embl/genbank,refseq,chebi",
        "Detection_Method_ID" : [ "EBI-9189027" ],
        "Author" : [ "" ],
        "SUID" : 1098,
        "Primary_Interaction_Type" : "",
        "selected" : false
      },
      "selected" : false
    }, {
      "data" : {
        "id" : "1097",
        "source" : "385",
        "target" : "118",
        "shared_interaction" : "uniprotkb,irefindex,ddbj/embl/genbank,refseq,chebi",
        "Interaction_Type" : [ "" ],
        "Source_Database" : "",
        "Publication_ID" : [ "16606699" ],
        "mentha_score" : 0.126,
        "Detection_Method" : [ "" ],
        "shared_name" : "",
        "Publication_DB" : [ "pubmed" ],
        "name" : "",
        "interaction" : "uniprotkb,irefindex,ddbj/embl/genbank,refseq,chebi",
        "Detection_Method_ID" : [ "", "EBI-1139067" ],
        "Author" : [ "" ],
        "SUID" : 1097,
        "Primary_Interaction_Type" : "",
        "selected" : false
      },
      "selected" : false
    }, {
      "data" : {
        "id" : "1096",
        "source" : "384",
        "target" : "118",
        "shared_interaction" : "uniprotkb,irefindex,ddbj/embl/genbank,refseq,chebi",
        "Interaction_Type" : [ "" ],
        "Source_Database" : "",
        "Publication_ID" : [ "16606699" ],
        "mentha_score" : 0.126,
        "Detection_Method" : [ "" ],
        "shared_name" : "",
        "Publication_DB" : [ "pubmed" ],
        "name" : "",
        "interaction" : "uniprotkb,irefindex,ddbj/embl/genbank,refseq,chebi",
        "Detection_Method_ID" : [ "", "EBI-1139067" ],
        "Author" : [ "" ],
        "SUID" : 1096,
        "Primary_Interaction_Type" : "",
        "selected" : false
      },
      "selected" : false
    }, {
      "data" : {
        "id" : "1095",
        "source" : "383",
        "target" : "118",
        "shared_interaction" : "uniprotkb,irefindex,ddbj/embl/genbank,refseq,chebi",
        "Interaction_Type" : [ "" ],
        "Source_Database" : "",
        "Publication_ID" : [ "24561554" ],
        "mentha_score" : 0.126,
        "Detection_Method" : [ "" ],
        "shared_name" : "",
        "Publication_DB" : [ "pubmed" ],
        "name" : "",
        "interaction" : "uniprotkb,irefindex,ddbj/embl/genbank,refseq,chebi",
        "Detection_Method_ID" : [ "EBI-9181414" ],
        "Author" : [ "" ],
        "SUID" : 1095,
        "Primary_Interaction_Type" : "",
        "selected" : false
      },
      "selected" : false
    }, {
      "data" : {
        "id" : "1094",
        "source" : "382",
        "target" : "118",
        "shared_interaction" : "uniprotkb,irefindex,ddbj/embl/genbank,refseq,chebi",
        "Interaction_Type" : [ "" ],
        "Source_Database" : "",
        "Publication_ID" : [ "16606699" ],
        "mentha_score" : 0.126,
        "Detection_Method" : [ "" ],
        "shared_name" : "",
        "Publication_DB" : [ "pubmed" ],
        "name" : "",
        "interaction" : "uniprotkb,irefindex,ddbj/embl/genbank,refseq,chebi",
        "Detection_Method_ID" : [ "", "EBI-1139067" ],
        "Author" : [ "" ],
        "SUID" : 1094,
        "Primary_Interaction_Type" : "",
        "selected" : false
      },
      "selected" : false
    }, {
      "data" : {
        "id" : "751",
        "source" : "92",
        "target" : "118",
        "shared_interaction" : "uniprotkb,irefindex,ddbj/embl/genbank,refseq,chebi",
        "Interaction_Type" : [ "" ],
        "Source_Database" : "",
        "Publication_ID" : [ "16606699" ],
        "mentha_score" : 0.126,
        "Detection_Method" : [ "" ],
        "shared_name" : "",
        "Publication_DB" : [ "pubmed" ],
        "name" : "",
        "interaction" : "uniprotkb,irefindex,ddbj/embl/genbank,refseq,chebi",
        "Detection_Method_ID" : [ "", "EBI-1139067" ],
        "Author" : [ "" ],
        "SUID" : 751,
        "Primary_Interaction_Type" : "",
        "selected" : false
      },
      "selected" : false
    }, {
      "data" : {
        "id" : "891",
        "source" : "163",
        "target" : "160",
        "shared_interaction" : "uniprotkb,irefindex,ddbj/embl/genbank,refseq,chebi",
        "Interaction_Type" : [ "" ],
        "Source_Database" : "",
        "Publication_ID" : [ "19402753", "IM-8310" ],
        "mentha_score" : 0.236,
        "Detection_Method" : [ "" ],
        "shared_name" : "",
        "Publication_DB" : [ "pubmed", "imex" ],
        "name" : "",
        "interaction" : "uniprotkb,irefindex,ddbj/embl/genbank,refseq,chebi",
        "Detection_Method_ID" : [ "DIP-101148E" ],
        "Author" : [ "" ],
        "SUID" : 891,
        "Primary_Interaction_Type" : "",
        "selected" : false
      },
      "selected" : false
    }, {
      "data" : {
        "id" : "881",
        "source" : "160",
        "target" : "161",
        "shared_interaction" : "uniprotkb,irefindex,ddbj/embl/genbank,refseq,chebi",
        "Interaction_Type" : [ "" ],
        "Source_Database" : "",
        "Publication_ID" : [ "19402753", "IM-8310" ],
        "mentha_score" : 0.236,
        "Detection_Method" : [ "" ],
        "shared_name" : "",
        "Publication_DB" : [ "pubmed", "imex" ],
        "name" : "",
        "interaction" : "uniprotkb,irefindex,ddbj/embl/genbank,refseq,chebi",
        "Detection_Method_ID" : [ "DIP-97382E" ],
        "Author" : [ "" ],
        "SUID" : 881,
        "Primary_Interaction_Type" : "",
        "selected" : false
      },
      "selected" : false
    }, {
      "data" : {
        "id" : "879",
        "source" : "160",
        "target" : "162",
        "shared_interaction" : "uniprotkb,irefindex,ddbj/embl/genbank,refseq,chebi",
        "Interaction_Type" : [ "" ],
        "Source_Database" : "",
        "Publication_ID" : [ "19402753", "IM-8310" ],
        "mentha_score" : 0.126,
        "Detection_Method" : [ "" ],
        "shared_name" : "",
        "Publication_DB" : [ "pubmed", "imex" ],
        "name" : "",
        "interaction" : "uniprotkb,irefindex,ddbj/embl/genbank,refseq,chebi",
        "Detection_Method_ID" : [ "DIP-99065E" ],
        "Author" : [ "" ],
        "SUID" : 879,
        "Primary_Interaction_Type" : "",
        "selected" : false
      },
      "selected" : false
    }, {
      "data" : {
        "id" : "880",
        "source" : "160",
        "target" : "164",
        "shared_interaction" : "uniprotkb,irefindex,ddbj/embl/genbank,refseq,chebi",
        "Interaction_Type" : [ "" ],
        "Source_Database" : "",
        "Publication_ID" : [ "19402753", "IM-8310", "15690043" ],
        "mentha_score" : 0.332,
        "Detection_Method" : [ "" ],
        "shared_name" : "",
        "Publication_DB" : [ "pubmed", "imex" ],
        "name" : "",
        "interaction" : "uniprotkb,irefindex,ddbj/embl/genbank,refseq,chebi",
        "Detection_Method_ID" : [ "", "DIP-101568E", "EBI-888239" ],
        "Author" : [ "" ],
        "SUID" : 880,
        "Primary_Interaction_Type" : "",
        "selected" : false
      },
      "selected" : false
    }, {
      "data" : {
        "id" : "886",
        "source" : "160",
        "target" : "195",
        "shared_interaction" : "uniprotkb,irefindex,ddbj/embl/genbank,refseq,chebi",
        "Interaction_Type" : [ "" ],
        "Source_Database" : "",
        "Publication_ID" : [ "19402753", "IM-8310" ],
        "mentha_score" : 0.236,
        "Detection_Method" : [ "" ],
        "shared_name" : "",
        "Publication_DB" : [ "pubmed", "imex" ],
        "name" : "",
        "interaction" : "uniprotkb,irefindex,ddbj/embl/genbank,refseq,chebi",
        "Detection_Method_ID" : [ "DIP-98160E" ],
        "Author" : [ "" ],
        "SUID" : 886,
        "Primary_Interaction_Type" : "",
        "selected" : false
      },
      "selected" : false
    }, {
      "data" : {
        "id" : "887",
        "source" : "160",
        "target" : "197",
        "shared_interaction" : "uniprotkb,irefindex,ddbj/embl/genbank,refseq,chebi",
        "Interaction_Type" : [ "" ],
        "Source_Database" : "",
        "Publication_ID" : [ "19402753", "IM-8310" ],
        "mentha_score" : 0.236,
        "Detection_Method" : [ "" ],
        "shared_name" : "",
        "Publication_DB" : [ "pubmed", "imex" ],
        "name" : "",
        "interaction" : "uniprotkb,irefindex,ddbj/embl/genbank,refseq,chebi",
        "Detection_Method_ID" : [ "DIP-101548E" ],
        "Author" : [ "" ],
        "SUID" : 887,
        "Primary_Interaction_Type" : "",
        "selected" : false
      },
      "selected" : false
    }, {
      "data" : {
        "id" : "884",
        "source" : "160",
        "target" : "118",
        "shared_interaction" : "uniprotkb,irefindex,ddbj/embl/genbank,refseq,chebi",
        "Interaction_Type" : [ "" ],
        "Source_Database" : "",
        "Publication_ID" : [ "21816275" ],
        "mentha_score" : 0.74,
        "Detection_Method" : [ "" ],
        "shared_name" : "",
        "Publication_DB" : [ "pubmed" ],
        "name" : "",
        "interaction" : "uniprotkb,irefindex,ddbj/embl/genbank,refseq,chebi",
        "Detection_Method_ID" : [ "EBI-4370042", "EBI-4370000", "EBI-4369430", "EBI-4370024" ],
        "Author" : [ "" ],
        "SUID" : 884,
        "Primary_Interaction_Type" : "",
        "selected" : false
      },
      "selected" : false
    }, {
      "data" : {
        "id" : "885",
        "source" : "160",
        "target" : "245",
        "shared_interaction" : "uniprotkb,irefindex,ddbj/embl/genbank,refseq,chebi",
        "Interaction_Type" : [ "" ],
        "Source_Database" : "",
        "Publication_ID" : [ "16606699" ],
        "mentha_score" : 0.126,
        "Detection_Method" : [ "" ],
        "shared_name" : "",
        "Publication_DB" : [ "pubmed" ],
        "name" : "",
        "interaction" : "uniprotkb,irefindex,ddbj/embl/genbank,refseq,chebi",
        "Detection_Method_ID" : [ "", "EBI-1147540" ],
        "Author" : [ "" ],
        "SUID" : 885,
        "Primary_Interaction_Type" : "",
        "selected" : false
      },
      "selected" : false
    }, {
      "data" : {
        "id" : "882",
        "source" : "160",
        "target" : "412",
        "shared_interaction" : "uniprotkb,irefindex,ddbj/embl/genbank,refseq,chebi",
        "Interaction_Type" : [ "" ],
        "Source_Database" : "",
        "Publication_ID" : [ "16606699" ],
        "mentha_score" : 0.126,
        "Detection_Method" : [ "" ],
        "shared_name" : "",
        "Publication_DB" : [ "pubmed" ],
        "name" : "",
        "interaction" : "uniprotkb,irefindex,ddbj/embl/genbank,refseq,chebi",
        "Detection_Method_ID" : [ "", "EBI-1141473" ],
        "Author" : [ "" ],
        "SUID" : 882,
        "Primary_Interaction_Type" : "",
        "selected" : false
      },
      "selected" : false
    }, {
      "data" : {
        "id" : "883",
        "source" : "160",
        "target" : "378",
        "shared_interaction" : "uniprotkb,irefindex,ddbj/embl/genbank,refseq,chebi",
        "Interaction_Type" : [ "" ],
        "Source_Database" : "",
        "Publication_ID" : [ "16606699" ],
        "mentha_score" : 0.126,
        "Detection_Method" : [ "" ],
        "shared_name" : "",
        "Publication_DB" : [ "pubmed" ],
        "name" : "",
        "interaction" : "uniprotkb,irefindex,ddbj/embl/genbank,refseq,chebi",
        "Detection_Method_ID" : [ "", "EBI-1141189" ],
        "Author" : [ "" ],
        "SUID" : 883,
        "Primary_Interaction_Type" : "",
        "selected" : false
      },
      "selected" : false
    }, {
      "data" : {
        "id" : "768",
        "source" : "107",
        "target" : "118",
        "shared_interaction" : "uniprotkb,irefindex,ddbj/embl/genbank,refseq,chebi",
        "Interaction_Type" : [ "" ],
        "Source_Database" : "",
        "Publication_ID" : [ "16606699" ],
        "mentha_score" : 0.126,
        "Detection_Method" : [ "" ],
        "shared_name" : "",
        "Publication_DB" : [ "pubmed" ],
        "name" : "",
        "interaction" : "uniprotkb,irefindex,ddbj/embl/genbank,refseq,chebi",
        "Detection_Method_ID" : [ "", "EBI-1139067" ],
        "Author" : [ "" ],
        "SUID" : 768,
        "Primary_Interaction_Type" : "",
        "selected" : false
      },
      "selected" : false
    }, {
      "data" : {
        "id" : "1123",
        "source" : "417",
        "target" : "160",
        "shared_interaction" : "uniprotkb,irefindex,ddbj/embl/genbank,refseq,chebi",
        "Interaction_Type" : [ "" ],
        "Source_Database" : "",
        "Publication_ID" : [ "16606699" ],
        "mentha_score" : 0.126,
        "Detection_Method" : [ "" ],
        "shared_name" : "",
        "Publication_DB" : [ "pubmed" ],
        "name" : "",
        "interaction" : "uniprotkb,irefindex,ddbj/embl/genbank,refseq,chebi",
        "Detection_Method_ID" : [ "", "EBI-1145628" ],
        "Author" : [ "" ],
        "SUID" : 1123,
        "Primary_Interaction_Type" : "",
        "selected" : false
      },
      "selected" : false
    }, {
      "data" : {
        "id" : "1122",
        "source" : "416",
        "target" : "160",
        "shared_interaction" : "uniprotkb,irefindex,ddbj/embl/genbank,refseq,chebi",
        "Interaction_Type" : [ "" ],
        "Source_Database" : "",
        "Publication_ID" : [ "16606699" ],
        "mentha_score" : 0.126,
        "Detection_Method" : [ "" ],
        "shared_name" : "",
        "Publication_DB" : [ "pubmed" ],
        "name" : "",
        "interaction" : "uniprotkb,irefindex,ddbj/embl/genbank,refseq,chebi",
        "Detection_Method_ID" : [ "", "EBI-1139235" ],
        "Author" : [ "" ],
        "SUID" : 1122,
        "Primary_Interaction_Type" : "",
        "selected" : false
      },
      "selected" : false
    }, {
      "data" : {
        "id" : "1115",
        "source" : "403",
        "target" : "160",
        "shared_interaction" : "uniprotkb,irefindex,ddbj/embl/genbank,refseq,chebi",
        "Interaction_Type" : [ "" ],
        "Source_Database" : "",
        "Publication_ID" : [ "24561554" ],
        "mentha_score" : 0.126,
        "Detection_Method" : [ "" ],
        "shared_name" : "",
        "Publication_DB" : [ "pubmed" ],
        "name" : "",
        "interaction" : "uniprotkb,irefindex,ddbj/embl/genbank,refseq,chebi",
        "Detection_Method_ID" : [ "EBI-9184435" ],
        "Author" : [ "" ],
        "SUID" : 1115,
        "Primary_Interaction_Type" : "",
        "selected" : false
      },
      "selected" : false
    } ]
  }
}
