# Supplementary material for: Quantitative inner membrane proteome datasets of the wild-type and the Δmin mutant of Escherichia coli
Source: Data Brief. 2016 May 27;8:304–7. doi: 10.1016/j.dib.2016.05.043 (PMC4906036; doi:10.1016/j.dib.2016.05.043)
Supplement: Supplementary file 2 — Supplementary material: Table 1. Information of the dataset files. Table 2. The peptide quantification file combines the four search result files as listed in Supplementary Table 1. Network 1. Network built based on the filtered proteins of interest. Under the PSIMI25 visual style, the red (positive value) to blue (negative value) shade is applied to the nodes according to the ratio of protein abundance on the inner membrane of the mutant. The thickness of the edges is drawn according to the mentha scores. Network 2. Network of MinD and MinE. Under the PSIMI25 visual style, the red (positive value) to blue (negative value) shade is applied to the nodes according to the ratio of protein abundance on the inner membrane of the mutant. The thickness of the edges is drawn according to the mentha scores. [file mmc2.zip › Table/Supplementary Table 2.xlsx]

## Sheet: Sheet1
Sequence	PSM Ambiguity	Protein Descriptions	# Proteins	# Protein Groups	Protein Group Accessions	Modifications	Activation Type	Rank	Search Engine Rank	114	115	116	117	IonScore	Exp Value	# Missed Cleavages	Intensity	Charge	m/z [Da]	MH+ [Da]	ΔM [ppm]	RT [min]	First Scan	Last Scan	MS Order	Ions Matched	Spectrum File
dLIVIGGGINGAGIAADAAGR	Unambiguous	Aerobic glycerol-3-phosphate dehydrogenase OS=Escherichia coli (strain K12) GN=glpD PE=1 SV=3 - [GLPD_ECOLI]	1	1	P13035	N-Term(iTRAQ4plex)	HCD	1	1	15883.9	5287.76		17359.9	168.7	2.69127e-16	0	296042	2	1013.07	2025.13	2.76043	102.19	21932	21932	MS2	20/214	2014-0403_iTRAQ-4.raw
LIQLmNETVDGDYQTFk	Unambiguous	Pyruvate dehydrogenase E1 component OS=Escherichia coli (strain K12) GN=aceE PE=1 SV=2 - [ODP1_ECOLI]	1	1	P0AFG8	M5(Oxidation); K17(iTRAQ4plex)	HCD	1	1	7405.42	3466.72	5560.48		163.23	9.48324e-16	0	220798	2	1088.04	2175.08	2.08484	86.9289	16279	16279	MS2	15/172	2014-0403_iTRAQ-1.raw
LIQLmNETVDGDYQTFk	Unambiguous	Pyruvate dehydrogenase E1 component OS=Escherichia coli (strain K12) GN=aceE PE=1 SV=2 - [ODP1_ECOLI]	1	1	P0AFG8	M5(Oxidation); K17(iTRAQ4plex)	HCD	1	1	23403.5	19535.6		31270.2	163.12	9.7265e-16	0	1.72784e+06	2	1088.04	2175.08	2.9828	85.5221	17667	17667	MS2	15/172	2014-0403_iTRAQ-4.raw
LEFTGQSVDAPLLSETAR	Unambiguous	Methionine import ATP-binding protein MetN OS=Escherichia coli (strain K12) GN=metN PE=1 SV=4 - [METN_ECOLI]	1	1	P30750		HCD	1	1	534.297		1550.27	791.525	161.55	1.52566e-15	0	242687	2	967.499	1933.99	2.13494	97.1462	20066	20066	MS2	15/188	2014-0403_iTRAQ-3.raw
gLSVLmLEAQDLAcATSSASSk	Unambiguous	Aerobic glycerol-3-phosphate dehydrogenase OS=Escherichia coli (strain K12) GN=glpD PE=1 SV=3 - [GLPD_ECOLI]	1	1	P13035	N-Term(iTRAQ4plex); M6(Oxidation); C14(Carbamidomethyl); K22(iTRAQ4plex)	HCD	1	1			1866.17	1022.02	161.37	1.62304e-15	0	134018	2	1272.15	2543.3	2.93189	116.323	24185	24185	MS2	24/228	2014-0403_iTRAQ-3.raw
aGLINSGGAAGGETDLSDAVR	Unambiguous	Fructose-bisphosphate aldolase class 1 OS=Escherichia coli (strain K12) GN=fbaB PE=1 SV=2 - [ALF1_ECOLI]	1	1	P0A991	N-Term(iTRAQ4plex)	HCD	1	1	34590.8	5179.28	8871.79		160.86	1.63665e-15	0	265659	2	1038.03	2075.05	2.57746	75.7235	13478	13478	MS2	19/216	2014-0403_iTRAQ-1.raw
VAmLSYSTGTSGAGSDVEk	Unambiguous	Phosphate acetyltransferase OS=Escherichia coli (strain K12) GN=pta PE=1 SV=2 - [PTA_ECOLI]	1	1	P0A9M8	M3(Oxidation); K19(iTRAQ4plex)	HCD	1	1	1174.28	288.25	827.079		159.6	2.18754e-15	0	100462	2	1010.49	2019.97	3.34098	55.6457	8508	8508	MS2	16/170	2014-0403_iTRAQ-1.raw
LIQLmNETVDGDYQTFk	Unambiguous	Pyruvate dehydrogenase E1 component OS=Escherichia coli (strain K12) GN=aceE PE=1 SV=2 - [ODP1_ECOLI]	1	1	P0AFG8	M5(Oxidation); K17(iTRAQ4plex)	HCD	1	1	3283.12		4888.45	1957.07	157.11	3.88112e-15	0	238304	2	1088.04	2175.08	2.53382	86.2042	17242	17242	MS2	15/172	2014-0403_iTRAQ-3.raw
LIQLmNETVDGDYQTFk	Unambiguous	Pyruvate dehydrogenase E1 component OS=Escherichia coli (strain K12) GN=aceE PE=1 SV=2 - [ODP1_ECOLI]	1	1	P0AFG8	M5(Oxidation); K17(iTRAQ4plex)	HCD	1	1	8939.23	7806.2		11298.3	156.31	4.66613e-15	0	233710	2	1088.05	2175.09	4.55421	85.4161	17642	17642	MS2	15/172	2014-0403_iTRAQ-4.raw
dLIVIGGGINGAGIAADAAGR	Unambiguous	Aerobic glycerol-3-phosphate dehydrogenase OS=Escherichia coli (strain K12) GN=glpD PE=1 SV=3 - [GLPD_ECOLI]	1	1	P13035	N-Term(iTRAQ4plex)	HCD	1	1		6474.07	3853.34	4515.41	155.77	5.28392e-15	0	280118	2	1013.07	2025.13	2.51932	102.939	21343	21343	MS2	19/214	2014-0403_iTRAQ-2.raw
dLIVIGGGINGAGIAADAAGR	Unambiguous	Aerobic glycerol-3-phosphate dehydrogenase OS=Escherichia coli (strain K12) GN=glpD PE=1 SV=3 - [GLPD_ECOLI]	1	1	P13035	N-Term(iTRAQ4plex)	HCD	1	1		7292.8	6477.68	5968.5	155.41	5.74059e-15	0	136116	2	1013.07	2025.13	4.08653	102.881	21329	21329	MS2	20/214	2014-0403_iTRAQ-2.raw
aAPSYEELSNSQELLETGIk	Unambiguous	ATP synthase subunit beta OS=Escherichia coli (strain K12 / MC4100 / BW2952) GN=atpD PE=3 SV=1 - [ATPB_ECOBW]	1	1	C4ZZ10	N-Term(iTRAQ4plex); K20(iTRAQ4plex)	HCD	1	1		20321.6	16549.3	30208.7	154.15	8.76869e-15	0	92773.5	2	1234.15	2467.29	2.32128	98.7346	20404	20404	MS2	15/198	2014-0403_iTRAQ-2.raw
SGETEDATIADLAVGTAAGQIk	Unambiguous	Enolase OS=Escherichia coli (strain K12 / MC4100 / BW2952) GN=eno PE=3 SV=1 - [ENO_ECOBW]	1	1	C4ZZT2	K22(iTRAQ4plex)	HCD	1	1		1101.78	1051.1	666.386	153.93	8.9209e-15	0	210371	2	1131.58	2262.16	-0.977316	99.0545	20479	20479	MS2	16/202	2014-0403_iTRAQ-2.raw
dIENQYETQITQIEHEVSSSGQEVQSSAk	Unambiguous	>CON_sp|K1C9_HUMAN|	1	1		N-Term(iTRAQ4plex); K29(iTRAQ4plex)	HCD	1	1	8173.04	23.7202		3820.88	153.82	8.27859e-15	0	104090	3	1184.92	3552.73	3.50903	110.619	23805	23805	MS2	25/326	2014-0403_iTRAQ-4.raw
LEFTGQSVDAPLLSETAR	Unambiguous	Methionine import ATP-binding protein MetN OS=Escherichia coli (strain K12) GN=metN PE=1 SV=4 - [METN_ECOLI]	1	1	P30750		HCD	1	1		844.747	943.04	1279.09	152.15	1.30441e-14	0	185980	2	967.499	1933.99	2.0087	96.7006	19937	19937	MS2	15/188	2014-0403_iTRAQ-2.raw
aNGAEIDDGAINGIk	Unambiguous	Mannose permease IID component OS=Escherichia coli (strain K12) GN=manZ PE=1 SV=2 - [PTND_ECOLI]	2	1	P69805	N-Term(iTRAQ4plex); K15(iTRAQ4plex)	HCD	1	1	23043.1		91734.9	47112.9	151.72	1.34263e-14	0	655496	2	873.469	1745.93	1.6874	64.371	11163	11163	MS2	14/144	2014-0403_iTRAQ-3.raw
VSDAASNDTESLAGAEQAAGVk	Unambiguous	Peptidyl-prolyl cis-trans isomerase D OS=Escherichia coli (strain K12) GN=ppiD PE=1 SV=1 - [PPID_ECOLI]	1	1	P0ADY1	K22(iTRAQ4plex)	HCD	1	1	5230.6	3555.6		7281.22	151.7	1.34883e-14	0	242594	2	1118.05	2235.09	2.58425	66.4207	12171	12171	MS2	15/226	2014-0403_iTRAQ-4.raw
dLIVIGGGINGAGIAADAAGR	Unambiguous	Aerobic glycerol-3-phosphate dehydrogenase OS=Escherichia coli (strain K12) GN=glpD PE=1 SV=3 - [GLPD_ECOLI]	1	1	P13035	N-Term(iTRAQ4plex)	HCD	1	1	16200.3	6813.96		15936.1	151.15	1.53093e-14	0	441225	2	1013.07	2025.12	1.7357	102.232	21943	21943	MS2	19/214	2014-0403_iTRAQ-4.raw
dLIVIGGGINGAGIAADAAGR	Unambiguous	Aerobic glycerol-3-phosphate dehydrogenase OS=Escherichia coli (strain K12) GN=glpD PE=1 SV=3 - [GLPD_ECOLI]	1	1	P13035	N-Term(iTRAQ4plex)	HCD	1	1	4428.78		15422	10377.4	150.78	1.66708e-14	0	116177	2	1013.06	2025.12	-0.434302	102.86	21383	21383	MS2	20/214	2014-0403_iTRAQ-3.raw
VSDAASNDTESLAGAEQAAGVk	Unambiguous	Peptidyl-prolyl cis-trans isomerase D OS=Escherichia coli (strain K12) GN=ppiD PE=1 SV=1 - [PPID_ECOLI]	1	1	P0ADY1	K22(iTRAQ4plex)	HCD	1	1		3723.3	3647.35	5365.06	150.41	1.81533e-14	0	343036	2	1118.05	2235.09	1.05502	66.0534	11821	11821	MS2	17/226	2014-0403_iTRAQ-2.raw
dLIVIGGGINGAGIAADAAGR	Unambiguous	Aerobic glycerol-3-phosphate dehydrogenase OS=Escherichia coli (strain K12) GN=glpD PE=1 SV=3 - [GLPD_ECOLI]	1	1	P13035	N-Term(iTRAQ4plex)	HCD	1	1	4579.97	1243.89	3168.59		149.82	2.07949e-14	0	253613	2	1013.07	2025.13	2.76043	103.902	20059	20059	MS2	18/214	2014-0403_iTRAQ-1.raw
gSLGGGFSSGGFSGGSFSR	Unambiguous	>CON_sp|K1C10_HUMAN|	1	1		N-Term(iTRAQ4plex)	HCD	1	1	194101			82800.9	148.65	2.72243e-14	0	3.35801e+06	2	926.443	1851.88	2.58204	80.276	16132	16132	MS2	18/176	2014-0403_iTRAQ-4.raw
ILTGSEGTLAFITEAR	Unambiguous	Uncharacterized protein YdiJ OS=Escherichia coli (strain K12) GN=ydiJ PE=4 SV=1 - [YDIJ_ECOLI]	1	1	P77748		HCD	1	1	3680.09	1676.62		2479.45	148.31	2.94413e-14	0	213699	2	839.956	1678.9	1.85306	102.596	22029	22029	MS2	15/142	2014-0403_iTRAQ-4.raw
gGGGGGYGSGGSSYGSGGGSYGSGGGGGGGR	Unambiguous	>CON_sp|K2C1_HUMAN|	1	1		N-Term(iTRAQ4plex)	HCD	1	1	3195.86			1289.39	147.88	3.25055e-14	0	76266.3	2	1264.54	2528.06	4.23667	35.0238	4602	4602	MS2	19/268	2014-0403_iTRAQ-4.raw
SADASLADmNDPSLITVR	Unambiguous	Putative uroporphyrinogen-III C-methyltransferase OS=Escherichia coli (strain K12) GN=hemX PE=1 SV=1 - [HEMX_ECOLI]	1	1	P09127	M9(Oxidation)	HCD	1	1		774.084	399.341	1274.69	147.61	3.45905e-14	0	462548	2	946.459	1891.91	1.9883	74.8345	14240	14240	MS2	14/182	2014-0403_iTRAQ-2.raw
AIAQVGTISANSDETVGk	Unambiguous	60 kDa chaperonin OS=Escherichia coli (strain K12 / MC4100 / BW2952) GN=groL PE=3 SV=1 - [CH60_ECOBW]	1	1	C5A1D5	K18(iTRAQ4plex)	HCD	1	1	1686.89	1070.04		1602.37	147.56	4.2707e-14	0	292133	2	953.009	1905.01	3.35936	60.7216	10590	10590	MS2	13/180	2014-0403_iTRAQ-4.raw
fSScGGGGGSFGAGGGFGSR	Unambiguous	>CON_sp|K2C1_HUMAN|	1	1		N-Term(iTRAQ4plex); C4(Carbamidomethyl)	HCD	1	1	18539.3	524.586		14518.6	147.22	3.78405e-14	0	300903	2	955.426	1909.85	4.26213	65.971	12049	12049	MS2	18/186	2014-0403_iTRAQ-4.raw
AIAQVGTISANSDETVGk	Unambiguous	60 kDa chaperonin OS=Escherichia coli (strain K12 / MC4100 / BW2952) GN=groL PE=3 SV=1 - [CH60_ECOBW]	1	1	C5A1D5	K18(iTRAQ4plex)	HCD	1	1		1035.97	222.723	2700.23	146.86	4.88369e-14	0	243166	2	953.008	1905.01	1.7574	60.3788	10274	10274	MS2	13/180	2014-0403_iTRAQ-2.raw
AIAQVGTISANSDETVGk	Unambiguous	60 kDa chaperonin OS=Escherichia coli (strain K12 / MC4100 / BW2952) GN=groL PE=3 SV=1 - [CH60_ECOBW]	1	1	C5A1D5	K18(iTRAQ4plex)	HCD	1	1	4089.09	1569.83	2032.28		146.83	5.05241e-14	0	344708	2	953.009	1905.01	3.29529	62.7733	10184	10184	MS2	13/180	2014-0403_iTRAQ-1.raw
IAQFNVVSEAHNEGTIVSVSDGVIR	Unambiguous	ATP synthase subunit alpha OS=Escherichia coli (strain K12 / MC4100 / BW2952) GN=atpA PE=3 SV=1 - [ATPA_ECOBW]	1	1	C4ZZ12		HCD	1	1					145.29	7.66125e-14	0	1.78595e+06	3	881.125	2641.36	0.942149	97.9646	20931	20931	MS2	15/262	2014-0403_iTRAQ-4.raw
FSScGGGGGSFGAGGGFGSR	Unambiguous	>CON_sp|K2C1_HUMAN|	1	1		C4(Carbamidomethyl)	HCD	1	1	1659.25	991.05		1418.72	145.14	6.10881e-14	0	162820	2	883.373	1765.74	2.19724	60.1945	10448	10448	MS2	18/186	2014-0403_iTRAQ-4.raw
LFETSENGLDYFTSVPAR	Unambiguous	NADH-quinone oxidoreductase subunit G OS=Escherichia coli (strain K12) GN=nuoG PE=1 SV=4 - [NUOG_ECOLI]	2	1	P33602		HCD	1	1		437.296		554.953	144.57	6.96557e-14	0	124260	2	1023.5	2045.98	1.58726	104.627	21710	21710	MS2	14/180	2014-0403_iTRAQ-2.raw
LFETSENGLDYFTSVPAR	Unambiguous	NADH-quinone oxidoreductase subunit G OS=Escherichia coli (strain K12) GN=nuoG PE=1 SV=4 - [NUOG_ECOLI]	2	1	P33602		HCD	1	1	1025.5			848.21	144.47	7.12782e-14	0	310031	2	1023.5	2045.99	1.88558	103.928	22340	22340	MS2	14/180	2014-0403_iTRAQ-4.raw
DNQDGFQQLFSELGIANR	Unambiguous	1-phosphofructokinase OS=Escherichia coli (strain K12) GN=fruK PE=3 SV=1 - [K1PF_ECOLI]	1	1	P0AEW9		HCD	1	1		368.982			144.44	7.17723e-14	0	59723.3	2	1026.49	2051.98	-0.0615784	138.266	29123	29123	MS2	13/190	2014-0403_iTRAQ-4.raw
LFETSENGLDYFTSVPAR	Unambiguous	NADH-quinone oxidoreductase subunit G OS=Escherichia coli (strain K12) GN=nuoG PE=1 SV=4 - [NUOG_ECOLI]	2	1	P33602		HCD	1	1	696.608		702.209	430.032	144.39	7.26033e-14	0	45120.1	2	1023.5	2045.99	4.98805	104.561	21756	21756	MS2	14/180	2014-0403_iTRAQ-3.raw
dIENQYETQITQIEHEVSSSGQEVQSSAk	Unambiguous	>CON_sp|K1C9_HUMAN|	1	1		N-Term(iTRAQ4plex); K29(iTRAQ4plex)	HCD	1	1	4674.54	276.741		1960.29	144.36	7.31066e-14	0	28775.3	3	1184.91	3552.73	1.96285	110.557	23790	23790	MS2	24/326	2014-0403_iTRAQ-4.raw
LFETSENGLDYFTSVPAR	Unambiguous	NADH-quinone oxidoreductase subunit G OS=Escherichia coli (strain K12) GN=nuoG PE=1 SV=4 - [NUOG_ECOLI]	2	1	P33602		HCD	1	1	224.431		216.061		144.24	7.51548e-14	0	45923.1	2	1023.5	2045.99	2.60153	105.482	20383	20383	MS2	14/180	2014-0403_iTRAQ-1.raw
FSScGGGGGSFGAGGGFGSR	Unambiguous	>CON_sp|K2C1_HUMAN|	1	1		C4(Carbamidomethyl)	HCD	1	1	1911.85	658.135		1601.58	144.18	7.62003e-14	0	147677	2	883.372	1765.74	1.57505	60.1238	10432	10432	MS2	18/186	2014-0403_iTRAQ-4.raw
dIADAVTAAGVEVAk	Unambiguous	50S ribosomal protein L9 OS=Escherichia coli (strain K12 / MC4100 / BW2952) GN=rplI PE=3 SV=1 - [RL9_ECOBW]	1	1	C4ZR80	N-Term(iTRAQ4plex); K15(iTRAQ4plex)	HCD	1	1	6735.32		26870.8	7937.38	144.11	7.74384e-14	0	177742	2	859.484	1717.96	2.23172	88.7992	17949	17949	MS2	14/134	2014-0403_iTRAQ-3.raw
yYLATGGGDISQAEVLLk	Unambiguous	Modulator of FtsH protease HflC OS=Escherichia coli (strain K12) GN=hflC PE=1 SV=1 - [HFLC_ECOLI]	1	1	P0ABC3	N-Term(iTRAQ4plex); K18(iTRAQ4plex)	HCD	1	1	9213.95		16282.8	8371.84	143.07	9.83913e-14	0	115778	2	1093.6	2186.2	1.38789	107.059	22313	22313	MS2	16/166	2014-0403_iTRAQ-3.raw
aIAQVGTISANSDETVGk	Unambiguous	60 kDa chaperonin OS=Escherichia coli (strain K12 / MC4100 / BW2952) GN=groL PE=3 SV=1 - [CH60_ECOBW]	1	1	C5A1D5	N-Term(iTRAQ4plex); K18(iTRAQ4plex)	HCD	1	1		17005.1	12442.2	58636.4	142.74	1.22119e-13	0	281193	2	1025.06	2049.11	1.92571	64.2863	11330	11330	MS2	17/180	2014-0403_iTRAQ-2.raw
yYLATGGGDISQAEVLLk	Unambiguous	Modulator of FtsH protease HflC OS=Escherichia coli (strain K12) GN=hflC PE=1 SV=1 - [HFLC_ECOLI]	1	1	P0ABC3	N-Term(iTRAQ4plex); K18(iTRAQ4plex)	HCD	1	1	10269.7		16824.6	8615.55	142.29	1.17749e-13	0	82532.8	2	1093.61	2186.2	3.73303	107.139	22328	22328	MS2	16/166	2014-0403_iTRAQ-3.raw
sISEITQDSLVQGLGk	Unambiguous	L-lactate dehydrogenase [cytochrome] OS=Escherichia coli (strain K12 / MC4100 / BW2952) GN=lldD PE=3 SV=1 - [LLDD_ECOBW]	1	1	C4ZXJ7	N-Term(iTRAQ4plex); K16(iTRAQ4plex)	HCD	1	1	23051.1	337.313		28130.5	142.15	1.21606e-13	0	103122	2	982.056	1963.11	5.32781	96.2189	20529	20529	MS2	15/154	2014-0403_iTRAQ-4.raw
aGLINSGGAAGGETDLSDAVR	Unambiguous	Fructose-bisphosphate aldolase class 1 OS=Escherichia coli (strain K12) GN=fbaB PE=1 SV=2 - [ALF1_ECOLI]	1	1	P0A991	N-Term(iTRAQ4plex)	HCD	1	1		10238.3	12161.7	23391.7	142.02	1.25302e-13	0	590015	2	1038.03	2075.05	1.04795	73.5766	13889	13889	MS2	19/216	2014-0403_iTRAQ-2.raw
aGLINSGGAAGGETDLSDAVR	Unambiguous	Fructose-bisphosphate aldolase class 1 OS=Escherichia coli (strain K12) GN=fbaB PE=1 SV=2 - [ALF1_ECOLI]	1	1	P0A991	N-Term(iTRAQ4plex)	HCD	1	1	24684.1	14778.8		20512.6	141.55	1.39623e-13	0	448705	2	1038.03	2075.05	2.81277	74.1233	14363	14363	MS2	18/216	2014-0403_iTRAQ-4.raw
QYAPmSVAQQSLVLFAAER	Unambiguous	ATP synthase subunit alpha OS=Escherichia coli (strain K12 / MC4100 / BW2952) GN=atpA PE=3 SV=1 - [ATPA_ECOBW]	1	1	C4ZZ12	M5(Oxidation)	HCD	1	1	207.193	135.836			141.41	1.44197e-13	0	61037.9	2	1063.04	2125.08	2.64628	109.627	21229	21229	MS2	14/204	2014-0403_iTRAQ-1.raw
QYAPmSVAQQSLVLFAAER	Unambiguous	ATP synthase subunit alpha OS=Escherichia coli (strain K12 / MC4100 / BW2952) GN=atpA PE=3 SV=1 - [ATPA_ECOBW]	1	1	C4ZZ12	M5(Oxidation)	HCD	1	1	387.158	284.647			141.29	1.48237e-13	0	153316	2	1063.04	2125.07	0.00391986	108.318	23311	23311	MS2	14/204	2014-0403_iTRAQ-4.raw
QYAPmSVAQQSLVLFAAER	Unambiguous	ATP synthase subunit alpha OS=Escherichia coli (strain K12 / MC4100 / BW2952) GN=atpA PE=3 SV=1 - [ATPA_ECOBW]	1	1	C4ZZ12	M5(Oxidation)	HCD	1	1	167.255				141.26	1.49265e-13	0	122500	2	1063.05	2125.09	5.05886	108.709	22662	22662	MS2	14/204	2014-0403_iTRAQ-3.raw
VVLASNGSQVTVSPR	Unambiguous	Outer membrane lipoprotein SlyB OS=Escherichia coli (strain K12) GN=slyB PE=2 SV=1 - [SLYB_ECOLI]	1	1	P0A905		HCD	1	1		2488.81	944.359	2752.88	140.85	1.64043e-13	0	344095	2	757.422	1513.84	2.46554	54.6746	8781	8781	MS2	12/146	2014-0403_iTRAQ-2.raw
vINDNFGIIEGLmTTVHATTATQk	Unambiguous	Glyceraldehyde-3-phosphate dehydrogenase A OS=Escherichia coli (strain K12) GN=gapA PE=1 SV=2 - [G3P1_ECOLI]	1	1	P0A9B2	N-Term(iTRAQ4plex); M13(Oxidation); K24(iTRAQ4plex)	HCD	1	1	12819.4		13616.5	9311.77	140.71	1.91915e-13	0	231323	3	960.182	2878.53	3.03236	115.075	23938	23938	MS2	25/262	2014-0403_iTRAQ-3.raw
VVLASNGSQVTVSPR	Unambiguous	Outer membrane lipoprotein SlyB OS=Escherichia coli (strain K12) GN=slyB PE=2 SV=1 - [SLYB_ECOLI]	1	1	P0A905		HCD	1	1	4160.13	1391.14	1952.01		140.61	1.73363e-13	0	237009	2	757.422	1513.84	1.73982	56.7628	8759	8759	MS2	12/146	2014-0403_iTRAQ-1.raw
VVLASNGSQVTVSPR	Unambiguous	Outer membrane lipoprotein SlyB OS=Escherichia coli (strain K12) GN=slyB PE=2 SV=1 - [SLYB_ECOLI]	1	1	P0A905		HCD	1	1	4293.94	2662.66		3238.83	140.61	1.73363e-13	0	416982	2	757.422	1513.84	1.73982	55.0019	9053	9053	MS2	12/146	2014-0403_iTRAQ-4.raw
ILIGEVTVVDESEPFAHEk	Unambiguous	Aldehyde-alcohol dehydrogenase OS=Escherichia coli (strain K12) GN=adhE PE=1 SV=2 - [ADHE_ECOLI]	1	1	P0A9Q7	K19(iTRAQ4plex)	HCD	1	1		1417.08	302.948	1228.41	140.38	2.0111e-13	0	137089	2	1128.6	2256.19	1.70545	97.4208	20115	20115	MS2	13/170	2014-0403_iTRAQ-2.raw
yYLATGGGDISQAEVLLk	Unambiguous	Modulator of FtsH protease HflC OS=Escherichia coli (strain K12) GN=hflC PE=1 SV=1 - [HFLC_ECOLI]	1	1	P0ABC3	N-Term(iTRAQ4plex); K18(iTRAQ4plex)	HCD	1	1	24042.7	7292.97		20676.3	140.16	1.9229e-13	0	173844	2	1093.6	2186.2	2.95132	106.679	22956	22956	MS2	16/166	2014-0403_iTRAQ-4.raw
gSLGGGFSSGGFSGGSFSR	Unambiguous	>CON_sp|K1C10_HUMAN|	1	1		N-Term(iTRAQ4plex)	HCD	1	1	16812.3		43372.2	26482.7	140.12	1.94069e-13	0	763577	2	926.443	1851.88	2.91162	80.3878	15670	15670	MS2	18/176	2014-0403_iTRAQ-3.raw
VSDAASNDTESLAGAEQAAGVk	Unambiguous	Peptidyl-prolyl cis-trans isomerase D OS=Escherichia coli (strain K12) GN=ppiD PE=1 SV=1 - [PPID_ECOLI]	1	1	P0ADY1	K22(iTRAQ4plex)	HCD	1	1	13287.8		24922.6	19826.7	139.98	2.00427e-13	0	1.44324e+06	2	1118.05	2235.09	0.727328	66.8634	11858	11858	MS2	17/226	2014-0403_iTRAQ-3.raw
gAHIYAEIVGYGATSDGADmVAPSGEGAVR	Unambiguous	3-oxoacyl-[acyl-carrier-protein] synthase 1 OS=Escherichia coli (strain K12) GN=fabB PE=1 SV=1 - [FABB_ECOLI]	1	1	P0A953	N-Term(iTRAQ4plex); M20(Oxidation)	HCD	1	1		880.756	892.979		139.78	2.09873e-13	0	139384	3	1027.83	3081.47	-0.351703	85.0036	16997	16997	MS2	26/270	2014-0403_iTRAQ-2.raw
LFETSENGLDYFTSVPAR	Unambiguous	NADH-quinone oxidoreductase subunit G OS=Escherichia coli (strain K12) GN=nuoG PE=1 SV=4 - [NUOG_ECOLI]	2	1	P33602		HCD	1	1	581.176	217.831		658.224	139.77	2.10357e-13	0	0	2	1023.5	2045.99	5.58468	103.905	22336	22336	MS2	14/180	2014-0403_iTRAQ-4.raw
dYGVGSDVYSVTSFTELAR	Unambiguous	Pyruvate dehydrogenase E1 component OS=Escherichia coli (strain K12) GN=aceE PE=1 SV=2 - [ODP1_ECOLI]	1	1	P0AFG8	N-Term(iTRAQ4plex)	HCD	1	1	31768	24652.1		26095.3	139.7	2.13775e-13	0	559911	2	1105.54	2210.08	2.36941	111.74	24036	24036	MS2	18/174	2014-0403_iTRAQ-4.raw
sFISVIAGGFGTDGSSTGDDQEVGEHR	Unambiguous	NAD(P) transhydrogenase subunit beta OS=Escherichia coli (strain K12) GN=pntB PE=1 SV=1 - [PNTB_ECOLI]	1	1	P0AB67	N-Term(iTRAQ4plex)	HCD	1	1		1114.55	967.311	1295.25	139.59	2.19259e-13	0	59468	3	957.12	2869.35	3.61066	111.939	23243	23243	MS2	23/268	2014-0403_iTRAQ-2.raw
vINDNFGIIEGLmTTVHATTATQk	Unambiguous	Glyceraldehyde-3-phosphate dehydrogenase A OS=Escherichia coli (strain K12) GN=gapA PE=1 SV=2 - [G3P1_ECOLI]	1	1	P0A9B2	N-Term(iTRAQ4plex); M13(Oxidation); K24(iTRAQ4plex)	HCD	1	1	7508.61		6239.12	5452.62	139.36	2.70575e-13	0	75570.6	3	960.181	2878.53	2.33265	115.326	23989	23989	MS2	28/262	2014-0403_iTRAQ-3.raw
AIAQVGTISANSDETVGk	Unambiguous	60 kDa chaperonin OS=Escherichia coli (strain K12 / MC4100 / BW2952) GN=groL PE=3 SV=1 - [CH60_ECOBW]	1	1	C5A1D5	K18(iTRAQ4plex)	HCD	1	1	3098.66	789.9	1229.12		139.2	2.8674e-13	0	190944	2	953.008	1905.01	2.0778	62.7217	10172	10172	MS2	13/180	2014-0403_iTRAQ-1.raw
sFISVIAGGFGTDGSSTGDDQEVGEHR	Unambiguous	NAD(P) transhydrogenase subunit beta OS=Escherichia coli (strain K12) GN=pntB PE=1 SV=1 - [PNTB_ECOLI]	1	1	P0AB67	N-Term(iTRAQ4plex)	HCD	1	1	426.815		3577.14	1366.44	139.17	2.41522e-13	0	105148	3	957.118	2869.34	1.50479	111.587	23252	23252	MS2	25/268	2014-0403_iTRAQ-3.raw
AIAQVGTISANSDETVGk	Unambiguous	60 kDa chaperonin OS=Escherichia coli (strain K12 / MC4100 / BW2952) GN=groL PE=3 SV=1 - [CH60_ECOBW]	1	1	C5A1D5	K18(iTRAQ4plex)	HCD	1	1	2463.75	1569.53		2945.01	139.12	2.88397e-13	0	249076	2	953.009	1905.01	3.67976	60.6673	10575	10575	MS2	13/180	2014-0403_iTRAQ-4.raw
AIAQVGTISANSDETVGk	Unambiguous	60 kDa chaperonin OS=Escherichia coli (strain K12 / MC4100 / BW2952) GN=groL PE=3 SV=1 - [CH60_ECOBW]	1	1	C5A1D5	K18(iTRAQ4plex)	HCD	1	1		1231.91	369.822	4240.3	139.09	2.82381e-13	0	243991	2	953.006	1905.01	0.283596	60.3217	10258	10258	MS2	13/180	2014-0403_iTRAQ-2.raw
AAPSYEELSNSQELLETGIk	Unambiguous	ATP synthase subunit beta OS=Escherichia coli (strain K12 / MC4100 / BW2952) GN=atpD PE=3 SV=1 - [ATPB_ECOBW]	1	1	C4ZZ10	K20(iTRAQ4plex)	HCD	1	1		2000.15	1519.28	2844.12	139.08	2.46579e-13	0	96138.4	2	1162.1	2323.19	2.78578	97.7232	20179	20179	MS2	14/198	2014-0403_iTRAQ-2.raw
LFETSENGLDYFTSVPAR	Unambiguous	NADH-quinone oxidoreductase subunit G OS=Escherichia coli (strain K12) GN=nuoG PE=1 SV=4 - [NUOG_ECOLI]	2	1	P33602		HCD	1	1	692.271		751.381	515.646	139.03	2.49435e-13	0	129803	2	1023.5	2045.98	0.69231	104.601	21764	21764	MS2	14/180	2014-0403_iTRAQ-3.raw
dLIVIGGGINGAGIAADAAGR	Unambiguous	Aerobic glycerol-3-phosphate dehydrogenase OS=Escherichia coli (strain K12) GN=glpD PE=1 SV=3 - [GLPD_ECOLI]	1	1	P13035	N-Term(iTRAQ4plex)	HCD	1	1	4747.83		17580.9	11097.3	138.96	2.53488e-13	0	92729.4	2	1013.07	2025.13	2.39876	102.808	21373	21373	MS2	20/214	2014-0403_iTRAQ-3.raw
vGVIVGAEQQVAEVAQk	Unambiguous	D-methionine-binding lipoprotein MetQ OS=Escherichia coli (strain K12) GN=metQ PE=1 SV=2 - [METQ_ECOLI]	1	1	P28635	N-Term(iTRAQ4plex); K17(iTRAQ4plex)	HCD	1	1	66957	27941.7		83533.4	138.77	2.64824e-13	0	476900	2	1007.09	2013.17	4.8029	98.5089	21063	21063	MS2	15/154	2014-0403_iTRAQ-4.raw
gVGEDISDGGNAISGAATk	Unambiguous	Entericidin B OS=Escherichia coli (strain K12) GN=ecnB PE=3 SV=1 - [ECNB_ECOLI]	1	1	P0ADB7	N-Term(iTRAQ4plex); K19(iTRAQ4plex)	HCD	1	1	8401.43	6890.83		10021.9	138.32	3.3127e-13	0	183867	2	1004.02	2007.03	2.18246	63.3963	11313	11313	MS2	17/188	2014-0403_iTRAQ-4.raw
LEFTGQSVDAPLLSETAR	Unambiguous	Methionine import ATP-binding protein MetN OS=Escherichia coli (strain K12) GN=metN PE=1 SV=4 - [METN_ECOLI]	1	1	P30750		HCD	1	1	1829.82	935.367		1664.88	138.23	3.02883e-13	0	440410	2	967.5	1933.99	3.27107	96.1697	20517	20517	MS2	14/188	2014-0403_iTRAQ-4.raw
aYSGEGAIADDAGNVSR	Unambiguous	Long-chain fatty acid transport protein OS=Escherichia coli (strain K12) GN=fadL PE=1 SV=5 - [FADL_ECOLI]	2	1	P10384	N-Term(iTRAQ4plex)	HCD	1	1	9085.94	2933.05	4962.05		138.13	3.06872e-13	0	157303	2	898.932	1796.86	1.62083	55.3435	8443	8443	MS2	16/160	2014-0403_iTRAQ-1.raw
gSLGGGFSSGGFSGGSFSR	Unambiguous	>CON_sp|K1C10_HUMAN|	1	1		N-Term(iTRAQ4plex)	HCD	1	1		32870.8	15188.7	30922.6	137.98	3.17656e-13	0	640026	2	926.441	1851.88	0.670445	79.8364	15612	15612	MS2	18/176	2014-0403_iTRAQ-2.raw
LLSPFASFDESALTGESIPVER	Unambiguous	Lead, cadmium, zinc and mercury-transporting ATPase OS=Escherichia coli (strain K12) GN=zntA PE=1 SV=1 - [ATZN_ECOLI]	1	1	P37617		HCD	1	1					137.74	3.35704e-13	0	27125.6	2	1183.1	2365.2	1.91259	125.861	25992	25992	MS2	14/204	2014-0403_iTRAQ-3.raw
ILTGSEGTLAFITEAR	Unambiguous	Uncharacterized protein YdiJ OS=Escherichia coli (strain K12) GN=ydiJ PE=4 SV=1 - [YDIJ_ECOLI]	1	1	P77748		HCD	1	1	2755.32		4037.37	3656.94	137.68	3.40374e-13	0	396686	2	839.956	1678.91	2.58014	103.353	21494	21494	MS2	15/142	2014-0403_iTRAQ-3.raw
IEAGQPTVcSETcVGR	Unambiguous	Respiratory nitrate reductase 1 beta chain OS=Escherichia coli (strain K12) GN=narH PE=1 SV=3 - [NARH_ECOLI]	1	1	P11349	C9(Carbamidomethyl); C13(Carbamidomethyl)	HCD	1	1					137.41	3.62207e-13	0	648263	2	882.409	1763.81	2.65491	47.1911	7143	7143	MS2	12/162	2014-0403_iTRAQ-4.raw
eIESYDAVLVLGEDVTQTGAR	Unambiguous	NADH-quinone oxidoreductase subunit G OS=Escherichia coli (strain K12) GN=nuoG PE=1 SV=4 - [NUOG_ECOLI]	2	1	P33602	N-Term(iTRAQ4plex)	HCD	1	1	6901.08	3022.36		5247.9	137.34	4.03136e-13	0	166080	2	1205.12	2409.23	0.484181	121.854	26067	26067	MS2	17/202	2014-0403_iTRAQ-4.raw
VDGGAVANNFLmQFQSDILGTR	Unambiguous	Glycerol kinase OS=Escherichia coli (strain K12 / MC4100 / BW2952) GN=glpK PE=3 SV=1 - [GLPK_ECOBW]	1	1	C5A093	M12(Oxidation)	HCD	1	1					137.31	3.70644e-13	0	78920.3	2	1185.08	2369.16	1.45066	142.956	29101	29101	MS2	14/234	2014-0403_iTRAQ-3.raw
dTTTIIDGVGEEAAIQGR	Unambiguous	60 kDa chaperonin OS=Escherichia coli (strain K12 / MC4100 / BW2952) GN=groL PE=3 SV=1 - [CH60_ECOBW]	1	1	C5A1D5	N-Term(iTRAQ4plex)	HCD	1	1		6599.9	6259.14	22501.4	137.07	4.37829e-13	0	739650	2	995.514	1990.02	0.0710861	72.8583	13689	13689	MS2	17/162	2014-0403_iTRAQ-2.raw
LIQLmNETVDGDYQTFk	Unambiguous	Pyruvate dehydrogenase E1 component OS=Escherichia coli (strain K12) GN=aceE PE=1 SV=2 - [ODP1_ECOLI]	1	1	P0AFG8	M5(Oxidation); K17(iTRAQ4plex)	HCD	1	1		7970.44	6621.83	19150.4	137.01	3.97152e-13	0	961866	2	1088.05	2175.08	3.31953	85.6074	17145	17145	MS2	14/172	2014-0403_iTRAQ-2.raw
SADASLADmNDPSLITVR	Unambiguous	Putative uroporphyrinogen-III C-methyltransferase OS=Escherichia coli (strain K12) GN=hemX PE=1 SV=1 - [HEMX_ECOLI]	1	1	P09127	M9(Oxidation)	HCD	1	1	568.078		794.57	507.515	136.86	4.11109e-13	0	228778	2	946.459	1891.91	1.9883	75.3194	14255	14255	MS2	13/182	2014-0403_iTRAQ-3.raw
aTPAVINNDGLNYVPTNR	Unambiguous	Inner membrane protein YjiY OS=Escherichia coli (strain K12) GN=yjiY PE=1 SV=2 - [YJIY_ECOLI]	1	1	P39396	N-Term(iTRAQ4plex)	HCD	1	1	1114.8		66099.9	6476.62	136.7	4.26537e-13	0	567515	2	1037.05	2073.09	1.96149	77.0848	14756	14756	MS2	13/186	2014-0403_iTRAQ-3.raw
sLSDTLEEVLSSSGEk	Unambiguous	Uncharacterized protein YqjD OS=Escherichia coli (strain K12) GN=yqjD PE=1 SV=1 - [YQJD_ECOLI]	1	1	P64581	N-Term(iTRAQ4plex); K16(iTRAQ4plex)	HCD	1	1		9653.57	2782.75	2971.72	136.68	4.28506e-13	0	91584.4	2	985.014	1969.02	-0.10533	119.674	24751	24751	MS2	15/148	2014-0403_iTRAQ-2.raw
VAmLSYSTGTSGAGSDVEk	Unambiguous	Phosphate acetyltransferase OS=Escherichia coli (strain K12) GN=pta PE=1 SV=2 - [PTA_ECOLI]	1	1	P0A9M8	M3(Oxidation); K19(iTRAQ4plex)	HCD	1	1	2756.46	1084.26		1886.32	136.62	4.34467e-13	0	176776	2	1010.49	2019.97	3.15969	53.8432	8753	8753	MS2	13/170	2014-0403_iTRAQ-4.raw
aIAQVGTISANSDETVGk	Unambiguous	60 kDa chaperonin OS=Escherichia coli (strain K12 / MC4100 / BW2952) GN=groL PE=3 SV=1 - [CH60_ECOBW]	1	1	C5A1D5	N-Term(iTRAQ4plex); K18(iTRAQ4plex)	HCD	1	1		5573.24	1911.1	17158.4	136.6	5.02091e-13	0	328345	2	1025.06	2049.11	1.92571	64.6928	11455	11455	MS2	16/180	2014-0403_iTRAQ-2.raw
SmLNPGSALLTLSYLGAER	Unambiguous	Enoyl-[acyl-carrier-protein] reductase [NADH] FabI OS=Escherichia coli (strain K12) GN=fabI PE=1 SV=2 - [FABI_ECOLI]	1	1	P0AEK4	M2(Oxidation)	HCD	1	1			164.927	279.491	136.59	4.37478e-13	0	77037	2	1005.02	2009.04	2.23955	126.699	26089	26089	MS2	15/208	2014-0403_iTRAQ-2.raw
aTPAVINNDGLNYVPTNR	Unambiguous	Inner membrane protein YjiY OS=Escherichia coli (strain K12) GN=yjiY PE=1 SV=2 - [YJIY_ECOLI]	1	1	P39396	N-Term(iTRAQ4plex)	HCD	1	1	19880.7	566.353	4596.92		136.49	4.47669e-13	0	197641	2	1037.05	2073.09	1.96149	78.5252	14188	14188	MS2	13/186	2014-0403_iTRAQ-1.raw
IIVVSDEVAADTVR	Unambiguous	PTS system mannose-specific EIIAB component OS=Escherichia coli (strain K12) GN=manX PE=1 SV=2 - [PTNAB_ECOLI]	1	1	P69797		HCD	1	1	10816.8	6905.38		10879.1	136.23	4.75288e-13	0	2.7569e+06	2	743.911	1486.81	1.87054	74.1584	14371	14371	MS2	13/118	2014-0403_iTRAQ-4.raw
iAQFNVVSEAHNEGTIVSVSDGVIR	Unambiguous	ATP synthase subunit alpha OS=Escherichia coli (strain K12 / MC4100 / BW2952) GN=atpA PE=3 SV=1 - [ATPA_ECOBW]	1	1	C4ZZ12	N-Term(iTRAQ4plex)	HCD	1	1	5906.5		12438.7	8315.07	136	6.87001e-13	0	183473	3	929.16	2785.47	2.11609	99.9167	20711	20711	MS2	14/262	2014-0403_iTRAQ-3.raw
aNGAEIDDGAINGIk	Unambiguous	Mannose permease IID component OS=Escherichia coli (strain K12) GN=manZ PE=1 SV=2 - [PTND_ECOLI]	2	1	P69805	N-Term(iTRAQ4plex); K15(iTRAQ4plex)	HCD	1	1	17837.9		81835.6	41797.6	135.92	5.10454e-13	0	853472	2	873.469	1745.93	2.31665	64.3319	11150	11150	MS2	13/144	2014-0403_iTRAQ-3.raw
QYAPmSVAQQSLVLFAAER	Unambiguous	ATP synthase subunit alpha OS=Escherichia coli (strain K12 / MC4100 / BW2952) GN=atpA PE=3 SV=1 - [ATPA_ECOBW]	1	1	C4ZZ12	M5(Oxidation)	HCD	1	1	459.136				135.9	5.1281e-13	0	161253	2	1063.04	2125.08	3.68025	108.346	23316	23316	MS2	14/204	2014-0403_iTRAQ-4.raw
vGVIVGAEQQVAEVAQk	Unambiguous	D-methionine-binding lipoprotein MetQ OS=Escherichia coli (strain K12) GN=metQ PE=1 SV=2 - [METQ_ECOLI]	1	1	P28635	N-Term(iTRAQ4plex); K17(iTRAQ4plex)	HCD	1	1		25840.8	16641.3	14914.6	135.84	5.19944e-13	0	388376	2	1007.08	2013.16	-1.20006	99.0307	20473	20473	MS2	15/154	2014-0403_iTRAQ-2.raw
QIVLNcGEEPSVVANTVk	Unambiguous	60 kDa chaperonin OS=Escherichia coli (strain K12 / MC4100 / BW2952) GN=groL PE=3 SV=1 - [CH60_ECOBW]	1	1	C5A1D5	C6(Carbamidomethyl); K18(iTRAQ4plex)	HCD	1	1		2035.22	1060.58	6044.34	135.78	5.57548e-13	0	463454	2	1051.06	2101.11	1.46269	78.8348	15345	15345	MS2	15/186	2014-0403_iTRAQ-2.raw
dTTTIIDGVGEEAAIQGR	Unambiguous	60 kDa chaperonin OS=Escherichia coli (strain K12 / MC4100 / BW2952) GN=groL PE=3 SV=1 - [CH60_ECOBW]	1	1	C5A1D5	N-Term(iTRAQ4plex)	HCD	1	1		14625.1	12576.9	47614.6	135.7	5.94829e-13	0	918210	2	995.515	1990.02	0.991203	82.864	16429	16429	MS2	17/162	2014-0403_iTRAQ-2.raw
LVAmGGIGHTScLYTDQDNQPAR	Unambiguous	Aldehyde-alcohol dehydrogenase OS=Escherichia coli (strain K12) GN=adhE PE=1 SV=2 - [ADHE_ECOLI]	1	1	P0A9Q7	M4(Oxidation); C12(Carbamidomethyl)	HCD	1	1	3093.71	1250.73		2671.9	135.58	5.52022e-13	0	228746	3	840.727	2520.17	2.48992	57.5165	9705	9705	MS2	14/204	2014-0403_iTRAQ-4.raw
aVITGLGIVSSIGNNQQEVLASLR	Unambiguous	3-oxoacyl-[acyl-carrier-protein] synthase 1 OS=Escherichia coli (strain K12) GN=fabB PE=1 SV=1 - [FABB_ECOLI]	1	1	P0A953	N-Term(iTRAQ4plex)	HCD	1	1	643.29	810.401		271.121	135.16	6.08074e-13	0	47737.8	3	861.828	2583.47	4.28782	132.348	28040	28040	MS2	23/240	2014-0403_iTRAQ-4.raw
VVLASNGSQVTVSPR	Unambiguous	Outer membrane lipoprotein SlyB OS=Escherichia coli (strain K12) GN=slyB PE=2 SV=1 - [SLYB_ECOLI]	1	1	P0A905		HCD	1	1	3708.62	1724.81	2346.06		135	6.30894e-13	0	404241	2	757.422	1513.84	2.22364	56.8308	8773	8773	MS2	12/146	2014-0403_iTRAQ-1.raw
gSLGGGFSSGGFSGGSFSR	Unambiguous	>CON_sp|K1C10_HUMAN|	1	1		N-Term(iTRAQ4plex)	HCD	1	1	23299.7	9235.54	9416.41		134.83	6.5608e-13	0	453548	2	926.443	1851.88	2.0547	81.6368	14966	14966	MS2	18/176	2014-0403_iTRAQ-1.raw
aYSGEGAIADDAGNVSR	Unambiguous	Long-chain fatty acid transport protein OS=Escherichia coli (strain K12) GN=fadL PE=1 SV=5 - [FADL_ECOLI]	2	1	P10384	N-Term(iTRAQ4plex)	HCD	1	1		1807.01	2340.31	29968.6	134.62	6.88583e-13	0	312197	2	898.932	1796.86	1.89257	53.1046	8387	8387	MS2	16/160	2014-0403_iTRAQ-2.raw
VAmLSYSTGTSGAGSDVEk	Unambiguous	Phosphate acetyltransferase OS=Escherichia coli (strain K12) GN=pta PE=1 SV=2 - [PTA_ECOLI]	1	1	P0A9M8	M3(Oxidation); K19(iTRAQ4plex)	HCD	1	1	1269.85	489.83		752.029	134.48	7.11142e-13	0	199557	2	1010.49	2019.97	2.55537	54.1478	8829	8829	MS2	14/170	2014-0403_iTRAQ-4.raw
LTGGLQLPNDETGDcQLFTQNLAR	Unambiguous	D-amino acid dehydrogenase small subunit OS=Escherichia coli (strain K12 / MC4100 / BW2952) GN=dadA PE=3 SV=1 - [DADA_ECOBW]	1	1	C4ZTN0	C15(Carbamidomethyl)	HCD	1	1					134.26	7.48095e-13	0	89324.6	2	1331.15	2661.3	2.63163	104.707	22513	22513	MS2	14/254	2014-0403_iTRAQ-4.raw
aIAQVGTISANSDETVGk	Unambiguous	60 kDa chaperonin OS=Escherichia coli (strain K12 / MC4100 / BW2952) GN=groL PE=3 SV=1 - [CH60_ECOBW]	1	1	C5A1D5	N-Term(iTRAQ4plex); K18(iTRAQ4plex)	HCD	1	1	32476.5		35895.1	26471.7	134.24	8.96555e-13	0	334632	2	1025.06	2049.11	3.59373	65.1839	11389	11389	MS2	17/180	2014-0403_iTRAQ-3.raw
DDDPSFDELVALAVETGR	Unambiguous	PTS system mannose-specific EIIAB component OS=Escherichia coli (strain K12) GN=manX PE=1 SV=2 - [PTNAB_ECOLI]	1	1	P69797		HCD	1	1					134.24	7.51548e-13	0	130957	2	974.964	1948.92	3.2932	137.566	28996	28996	MS2	15/166	2014-0403_iTRAQ-4.raw
LIQLmNETVDGDYQTFk	Unambiguous	Pyruvate dehydrogenase E1 component OS=Escherichia coli (strain K12) GN=aceE PE=1 SV=2 - [ODP1_ECOLI]	1	1	P0AFG8	M5(Oxidation); K17(iTRAQ4plex)	HCD	1	1		9399.57	7439.56	15908.2	134.23	7.5328e-13	0	920481	2	1088.04	2175.08	2.30933	85.6637	17160	17160	MS2	13/172	2014-0403_iTRAQ-2.raw
SADASLADmNDPSLITVR	Unambiguous	Putative uroporphyrinogen-III C-methyltransferase OS=Escherichia coli (strain K12) GN=hemX PE=1 SV=1 - [HEMX_ECOLI]	1	1	P09127	M9(Oxidation)	HCD	1	1			1323.69		134.19	7.6025e-13	0	1.07068e+06	2	946.459	1891.91	2.63352	75.3508	14264	14264	MS2	12/182	2014-0403_iTRAQ-3.raw
nGNPSGEGFTSGVTNNGR	Unambiguous	Outer membrane protein C OS=Escherichia coli (strain K12) GN=ompC PE=1 SV=1 - [OMPC_ECOLI]	1	1	P06996	N-Term(iTRAQ4plex)	HCD	1	1	14697.7	3145	8004.64		134.15	7.67285e-13	0	152861	2	954.952	1908.9	3.09409	45.8415	6426	6426	MS2	17/188	2014-0403_iTRAQ-1.raw
ATPAVINNDGLNYVPTNR	Unambiguous	Inner membrane protein YjiY OS=Escherichia coli (strain K12) GN=yjiY PE=1 SV=2 - [YJIY_ECOLI]	1	1	P39396		HCD	1	1	549.487		1149.08	875.22	133.97	7.99754e-13	0	253902	2	964.996	1928.99	1.35497	75.415	14284	14284	MS2	13/186	2014-0403_iTRAQ-3.raw
EGEPAEAEIGVAVIDcGGTLR	Unambiguous	Glucitol/sorbitol-specific phosphotransferase enzyme IIB component OS=Escherichia coli (strain K12) GN=srlE PE=1 SV=1 - [PTHB_ECOLI]	1	1	P56580	C16(Carbamidomethyl)	HCD	1	1	681.166	565.548		852.331	133.89	8.14623e-13	0	94997.6	2	1072.03	2143.05	7.0789	96.6766	20640	20640	MS2	15/196	2014-0403_iTRAQ-4.raw
fSScGGGGGSFGAGGGFGSR	Unambiguous	>CON_sp|K2C1_HUMAN|	1	1		N-Term(iTRAQ4plex); C4(Carbamidomethyl)	HCD	1	1	20873.9	11.2426		13659.5	133.78	8.35519e-13	0	171958	2	955.424	1909.84	2.02506	66.0304	12065	12065	MS2	18/186	2014-0403_iTRAQ-4.raw
DTTTIIDGVGEEAAIQGR	Unambiguous	60 kDa chaperonin OS=Escherichia coli (strain K12 / MC4100 / BW2952) GN=groL PE=3 SV=1 - [CH60_ECOBW]	1	1	C5A1D5		HCD	1	1	908.115	283.867	704.682		133.71	8.49096e-13	0	197493	2	923.465	1845.92	1.53811	75.5069	13422	13422	MS2	15/162	2014-0403_iTRAQ-1.raw
VSEQESEPNAFQQGISR	Unambiguous	Magnesium-transporting ATPase, P-type 1 OS=Escherichia coli (strain K12) GN=mgtA PE=1 SV=1 - [ATMA_ECOLI]	1	1	P0ABB8		HCD	1	1	622.212	357.403		615.212	133.62	8.66875e-13	0	338620	2	953.452	1905.9	1.75824	56.2154	9368	9368	MS2	13/182	2014-0403_iTRAQ-4.raw
DTTTIIDGVGEEAAIQGR	Unambiguous	60 kDa chaperonin OS=Escherichia coli (strain K12 / MC4100 / BW2952) GN=groL PE=3 SV=1 - [CH60_ECOBW]	1	1	C5A1D5		HCD	1	1	511.737		1564.04	1108.95	133.49	8.93216e-13	0	495490	2	923.464	1845.92	1.27359	85.0233	16947	16947	MS2	15/162	2014-0403_iTRAQ-3.raw
ATPAVINNDGLNYVPTNR	Unambiguous	Inner membrane protein YjiY OS=Escherichia coli (strain K12) GN=yjiY PE=1 SV=2 - [YJIY_ECOLI]	1	1	P39396		HCD	1	1	1357.84				133.41	9.09822e-13	0	586287	2	964.996	1928.98	0.911997	75.4743	14758	14758	MS2	13/186	2014-0403_iTRAQ-4.raw
LmGEQFVTGETIAEALANAR	Unambiguous	Bifunctional protein PutA OS=Escherichia coli (strain K12) GN=putA PE=1 SV=3 - [PUTA_ECOLI]	1	1	P09546	M2(Oxidation)	HCD	1	1	287.069				133.41	9.09822e-13	0	122806	2	1069.04	2137.06	2.56085	119.564	25624	25624	MS2	17/202	2014-0403_iTRAQ-4.raw
tINSQLDYSLNSLk	Unambiguous	Protein YdgA OS=Escherichia coli (strain K12) GN=ydgA PE=1 SV=1 - [YDGA_ECOLI]	1	1	P77804	N-Term(iTRAQ4plex); K14(iTRAQ4plex)	HCD	1	1	12066.1	5489.99		12974.6	133.29	9.35312e-13	0	174993	2	942.524	1884.04	5.29515	91.7645	19374	19374	MS2	13/148	2014-0403_iTRAQ-4.raw
sLSDTLEEVLSSSGEk	Unambiguous	Uncharacterized protein YqjD OS=Escherichia coli (strain K12) GN=yqjD PE=1 SV=1 - [YQJD_ECOLI]	1	1	P64581	N-Term(iTRAQ4plex); K16(iTRAQ4plex)	HCD	1	1	8545.49	2262.18	2929.02		133.26	9.41795e-13	0	65625.1	2	985.018	1969.03	4.11034	120.168	23229	23229	MS2	14/148	2014-0403_iTRAQ-1.raw
aADIVLQAAIAAGAPk	Unambiguous	Aldehyde-alcohol dehydrogenase OS=Escherichia coli (strain K12) GN=adhE PE=1 SV=2 - [ADHE_ECOLI]	1	1	P0A9Q7	N-Term(iTRAQ4plex); K16(iTRAQ4plex)	HCD	1	1	9344.6	8113.82		6763.6	133.19	9.57098e-13	0	126553	2	884.534	1768.06	2.13985	108.228	23292	23292	MS2	13/138	2014-0403_iTRAQ-4.raw
ELAAFSQFASDLDDATR	Unambiguous	ATP synthase subunit alpha OS=Escherichia coli (strain K12 / MC4100 / BW2952) GN=atpA PE=3 SV=1 - [ATPA_ECOBW]	1	1	C4ZZ12		HCD	1	1	3023.47	1233.42		2608.42	133.17	9.61516e-13	0	415917	2	928.938	1856.87	1.35101	118.316	25380	25380	MS2	14/178	2014-0403_iTRAQ-4.raw
iAQFNVVSEAHNEGTIVSVSDGVIR	Unambiguous	ATP synthase subunit alpha OS=Escherichia coli (strain K12 / MC4100 / BW2952) GN=atpA PE=3 SV=1 - [ATPA_ECOBW]	1	1	C4ZZ12	N-Term(iTRAQ4plex)	HCD	1	1	7609.96	2701.57		7307.91	132.87	1.38658e-12	0	61312.7	3	929.163	2785.47	4.67979	99.1482	21212	21212	MS2	25/262	2014-0403_iTRAQ-4.raw
AGLINSGGAAGGETDLSDAVR	Unambiguous	Fructose-bisphosphate aldolase class 1 OS=Escherichia coli (strain K12) GN=fbaB PE=1 SV=2 - [ALF1_ECOLI]	1	1	P0A991		HCD	1	1	1277.17	491.962	497.002		132.82	1.04221e-12	0	189336	2	965.978	1930.95	1.57501	75.3731	13391	13391	MS2	13/216	2014-0403_iTRAQ-1.raw
DTTTIIDGVGEEAAIQGR	Unambiguous	60 kDa chaperonin OS=Escherichia coli (strain K12 / MC4100 / BW2952) GN=groL PE=3 SV=1 - [CH60_ECOBW]	1	1	C5A1D5		HCD	1	1	1293.8	600.333		1522.07	132.82	1.04221e-12	0	618421	2	923.465	1845.92	1.7365	84.4202	17348	17348	MS2	15/162	2014-0403_iTRAQ-4.raw
VSDAASNDTESLAGAEQAAGVk	Unambiguous	Peptidyl-prolyl cis-trans isomerase D OS=Escherichia coli (strain K12) GN=ppiD PE=1 SV=1 - [PPID_ECOLI]	1	1	P0ADY1	K22(iTRAQ4plex)	HCD	1	1		5906.59	3291.12	5708.57	132.79	1.04944e-12	0	463775	2	1118.05	2235.09	0.836559	66.1173	11839	11839	MS2	14/226	2014-0403_iTRAQ-2.raw
iAQFNVVSEAHNEGTIVSVSDGVIR	Unambiguous	ATP synthase subunit alpha OS=Escherichia coli (strain K12 / MC4100 / BW2952) GN=atpA PE=3 SV=1 - [ATPA_ECOBW]	1	1	C4ZZ12	N-Term(iTRAQ4plex)	HCD	1	1	3295.37		8482.11	5021.72	132.69	1.4318e-12	0	182571	3	929.159	2785.46	1.32726	99.859	20698	20698	MS2	24/262	2014-0403_iTRAQ-3.raw
nGNPSGEGFTSGVTNNGR	Unambiguous	Outer membrane protein C OS=Escherichia coli (strain K12) GN=ompC PE=1 SV=1 - [OMPC_ECOLI]	1	1	P06996	N-Term(iTRAQ4plex)	HCD	1	1	20780.6	5031.43	11556.6		132.6	1.09637e-12	0	198711	2	954.952	1908.9	2.9662	45.909	6440	6440	MS2	17/188	2014-0403_iTRAQ-1.raw
dIAVLEDAGVPYQLLESSR	Unambiguous	D-amino acid dehydrogenase small subunit OS=Escherichia coli (strain K12 / MC4100 / BW2952) GN=dadA PE=3 SV=1 - [DADA_ECOBW]	1	1	C4ZTN0	N-Term(iTRAQ4plex)	HCD	1	1		8383.87	5334.76		132.6	1.09637e-12	0	118557	2	1110.09	2219.18	3.67008	124.067	25593	25593	MS2	18/190	2014-0403_iTRAQ-2.raw
IIVVSDEVAADTVR	Unambiguous	PTS system mannose-specific EIIAB component OS=Escherichia coli (strain K12) GN=manX PE=1 SV=2 - [PTNAB_ECOLI]	1	1	P69797		HCD	1	1		4532.43	3553.6	6416.08	132.59	1.0989e-12	0	1.41896e+06	2	743.91	1486.81	0.63901	73.7085	13928	13928	MS2	12/118	2014-0403_iTRAQ-2.raw
aGLINSGGAAGGETDLSDAVR	Unambiguous	Fructose-bisphosphate aldolase class 1 OS=Escherichia coli (strain K12) GN=fbaB PE=1 SV=2 - [ALF1_ECOLI]	1	1	P0A991	N-Term(iTRAQ4plex)	HCD	1	1	47814.9	8596.42	10896.6		132.57	1.10397e-12	0	776667	2	1038.03	2075.05	2.81277	75.6705	13464	13464	MS2	17/216	2014-0403_iTRAQ-1.raw
VIImDEPTDALTDTETESLFR	Unambiguous	Ribose import ATP-binding protein RbsA OS=Escherichia coli (strain K12) GN=rbsA PE=1 SV=1 - [RBSA_ECOLI]	1	1	P04983	M4(Oxidation)	HCD	1	1					132.56	1.10651e-12	0	118081	2	1206.58	2412.16	5.64424	107.484	23131	23131	MS2	14/186	2014-0403_iTRAQ-4.raw
THAPVDFDTAVASTITSHDAGYINk	Unambiguous	Formate acetyltransferase 1 OS=Escherichia coli (strain K12) GN=pflB PE=1 SV=2 - [PFLB_ECOLI]	1	1	P09373	K25(iTRAQ4plex)	HCD	1	1		5612.35	8138.98	4463.14	132.55	1.10906e-12	0	351498	3	925.796	2775.37	0.486108	91.5209	18672	18672	MS2	14/230	2014-0403_iTRAQ-2.raw
amLGDVAAQVLLLQSR	Unambiguous	Biopolymer transport protein ExbB OS=Escherichia coli (strain K12) GN=exbB PE=1 SV=1 - [EXBB_ECOLI]	1	1	P0ABU7	N-Term(iTRAQ4plex); M2(Oxidation)	HCD	1	1	2897.99		6356.85	3505.57	132.11	1.22732e-12	0	95677.2	2	923.028	1845.05	5.07838	116.154	24150	24150	MS2	15/154	2014-0403_iTRAQ-3.raw
aIAQVGTISANSDETVGk	Unambiguous	60 kDa chaperonin OS=Escherichia coli (strain K12 / MC4100 / BW2952) GN=groL PE=3 SV=1 - [CH60_ECOBW]	1	1	C5A1D5	N-Term(iTRAQ4plex); K18(iTRAQ4plex)	HCD	1	1	26288.4	33823.6		35138.9	132.07	1.42489e-12	0	669611	2	1025.06	2049.11	1.80657	64.683	11688	11688	MS2	16/180	2014-0403_iTRAQ-4.raw
vINDNFGIIEGLmTTVHATTATQk	Unambiguous	Glyceraldehyde-3-phosphate dehydrogenase A OS=Escherichia coli (strain K12) GN=gapA PE=1 SV=2 - [G3P1_ECOLI]	1	1	P0A9B2	N-Term(iTRAQ4plex); M13(Oxidation); K24(iTRAQ4plex)	HCD	1	1		31007.9	48034.8	13147.7	132.06	1.44374e-12	0	350810	3	960.18	2878.53	1.56932	115.574	23960	23960	MS2	27/262	2014-0403_iTRAQ-2.raw
VDGGAVANNFLmQFQSDILGTR	Unambiguous	Glycerol kinase OS=Escherichia coli (strain K12 / MC4100 / BW2952) GN=glpK PE=3 SV=1 - [GLPK_ECOBW]	1	1	C5A093	M12(Oxidation)	HCD	1	1					131.99	1.2617e-12	0	35126.6	2	1185.08	2369.16	1.96591	142.306	28933	28933	MS2	14/234	2014-0403_iTRAQ-2.raw
DDDPSFDELVALAVETGR	Unambiguous	PTS system mannose-specific EIIAB component OS=Escherichia coli (strain K12) GN=manX PE=1 SV=2 - [PTNAB_ECOLI]	1	1	P69797		HCD	1	1			207.533	182.1	131.98	1.26461e-12	0	138416	2	974.964	1948.92	3.16793	136.964	27975	27975	MS2	14/166	2014-0403_iTRAQ-2.raw
ILTGSEGTLAFITEAR	Unambiguous	Uncharacterized protein YdiJ OS=Escherichia coli (strain K12) GN=ydiJ PE=4 SV=1 - [YDIJ_ECOLI]	1	1	P77748		HCD	1	1	2588.97	561.394	1607.27		131.9	1.28812e-12	0	207867	2	839.954	1678.9	0.253473	104.337	20150	20150	MS2	14/142	2014-0403_iTRAQ-1.raw
eIESYDAVLVLGEDVTQTGAR	Unambiguous	NADH-quinone oxidoreductase subunit G OS=Escherichia coli (strain K12) GN=nuoG PE=1 SV=4 - [NUOG_ECOLI]	2	1	P33602	N-Term(iTRAQ4plex)	HCD	1	1	2333.33		5448.96	3870.12	131.55	1.69012e-12	0	634432	3	803.75	2409.23	3.26532	121.754	25217	25217	MS2	22/202	2014-0403_iTRAQ-3.raw
DTTTIIDGVGEEAAIQGR	Unambiguous	60 kDa chaperonin OS=Escherichia coli (strain K12 / MC4100 / BW2952) GN=groL PE=3 SV=1 - [CH60_ECOBW]	1	1	C5A1D5		HCD	1	1	1421.12		2065.54	2161.07	131.49	1.41565e-12	0	731048	2	923.467	1845.93	4.11716	84.9734	16934	16934	MS2	14/162	2014-0403_iTRAQ-3.raw
TAVGQTIQIGSGITk	Unambiguous	Cell division protein FtsZ OS=Escherichia coli (strain K12) GN=ftsZ PE=1 SV=1 - [FTSZ_ECOLI]	1	1	P0A9A6	K15(iTRAQ4plex)	HCD	1	1	10437.9		23035.8	10729.3	131.36	1.45867e-12	0	391972	2	809.47	1617.93	2.32809	71.3644	13124	13124	MS2	12/158	2014-0403_iTRAQ-3.raw
DNQDGFQQLFSELGIANR	Unambiguous	1-phosphofructokinase OS=Escherichia coli (strain K12) GN=fruK PE=3 SV=1 - [K1PF_ECOLI]	1	1	P0AEW9		HCD	1	1					131.2	1.51341e-12	0	33158.1	2	1026.49	2051.98	0.890246	138.349	28277	28277	MS2	12/190	2014-0403_iTRAQ-3.raw
dAYVLAEGQNELQVPmTYTDAAGNTFTk	Unambiguous	Membrane protein insertase YidC OS=Escherichia coli (strain K12 / MC4100 / BW2952) GN=yidC PE=3 SV=1 - [YIDC_ECOBW]	1	1	C4ZYY3	N-Term(iTRAQ4plex); M16(Oxidation); K28(iTRAQ4plex)	HCD	1	1		2068.32	1015.32	1595.91	131.08	1.55581e-12	0	109638	3	1117.89	3351.65	5.04621	102.015	21144	21144	MS2	25/306	2014-0403_iTRAQ-2.raw
iVIVGGGAGGLEmATQLGHk	Unambiguous	NADH dehydrogenase OS=Escherichia coli (strain K12) GN=ndh PE=1 SV=2 - [DHNA_ECOLI]	1	1	P00393	N-Term(iTRAQ4plex); M13(Oxidation); K20(iTRAQ4plex)	HCD	1	1	102147	12735.9	47313.3		131.01	1.58109e-12	0	912503	3	738.087	2212.25	4.71736	87.3181	16371	16371	MS2	24/166	2014-0403_iTRAQ-1.raw
LEFTGQSVDAPLLSETAR	Unambiguous	Methionine import ATP-binding protein MetN OS=Escherichia coli (strain K12) GN=metN PE=1 SV=4 - [METN_ECOLI]	1	1	P30750		HCD	1	1	978.006	581.842		1337.33	130.99	1.73563e-12	0	106724	2	967.499	1933.99	2.38741	96.1269	20509	20509	MS2	15/188	2014-0403_iTRAQ-4.raw
vINDNFGIIEGLmTTVHATTATQk	Unambiguous	Glyceraldehyde-3-phosphate dehydrogenase A OS=Escherichia coli (strain K12) GN=gapA PE=1 SV=2 - [G3P1_ECOLI]	1	1	P0A9B2	N-Term(iTRAQ4plex); M13(Oxidation); K24(iTRAQ4plex)	HCD	1	1		10814.8	16590.8	4808.66	130.98	1.85933e-12	0	142073	3	960.18	2878.52	0.805988	115.427	23929	23929	MS2	26/262	2014-0403_iTRAQ-2.raw
dDDPSFDELVALAVETGR	Unambiguous	PTS system mannose-specific EIIAB component OS=Escherichia coli (strain K12) GN=manX PE=1 SV=2 - [PTNAB_ECOLI]	1	1	P69797	N-Term(iTRAQ4plex)	HCD	1	1	12028.6	3184.09	10181.7		130.78	1.66708e-12	0	275772	2	1047.02	2093.02	3.5272	135.47	25998	25998	MS2	16/166	2014-0403_iTRAQ-1.raw
sFISVIAGGFGTDGSSTGDDQEVGEHR	Unambiguous	NAD(P) transhydrogenase subunit beta OS=Escherichia coli (strain K12) GN=pntB PE=1 SV=1 - [PNTB_ECOLI]	1	1	P0AB67	N-Term(iTRAQ4plex)	HCD	1	1	7777.47	697.269		5733.77	130.75	1.67864e-12	0	186104	3	957.119	2869.34	2.71726	111.417	23971	23971	MS2	26/268	2014-0403_iTRAQ-4.raw
SADASLADmNDPSLITVR	Unambiguous	Putative uroporphyrinogen-III C-methyltransferase OS=Escherichia coli (strain K12) GN=hemX PE=1 SV=1 - [HEMX_ECOLI]	1	1	P09127	M9(Oxidation)	HCD	1	1	1633.49	656.3		1594.23	130.59	1.74163e-12	0	463402	2	946.459	1891.91	2.63352	75.2846	14699	14699	MS2	14/182	2014-0403_iTRAQ-4.raw
gTPGFSGADLANLVNEAALFAAR	Unambiguous	ATP-dependent zinc metalloprotease FtsH OS=Escherichia coli (strain K12) GN=ftsH PE=1 SV=1 - [FTSH_ECOLI]	1	1	P0AAI3	N-Term(iTRAQ4plex)	HCD	1	1	5200.18	5529.93		3796.8	130.48	2.2205e-12	0	129755	2	1203.63	2406.26	2.31334	151.699	31531	31531	MS2	19/226	2014-0403_iTRAQ-4.raw
dTTTIIDGVGEEAAIQGR	Unambiguous	60 kDa chaperonin OS=Escherichia coli (strain K12 / MC4100 / BW2952) GN=groL PE=3 SV=1 - [CH60_ECOBW]	1	1	C5A1D5	N-Term(iTRAQ4plex)	HCD	1	1	39377.9	34673.6		35408.7	130.43	1.98355e-12	0	1349403	2	995.515	1990.02	0.623157	82.9818	16936	16936	MS2	17/162	2014-0403_iTRAQ-4.raw
aIAQVGTISANSDETVGk	Unambiguous	60 kDa chaperonin OS=Escherichia coli (strain K12 / MC4100 / BW2952) GN=groL PE=3 SV=1 - [CH60_ECOBW]	1	1	C5A1D5	N-Term(iTRAQ4plex); K18(iTRAQ4plex)	HCD	1	1	50639	40911.6		49941.9	130.42	2.18331e-12	0	1.478e+06	2	1025.06	2049.11	2.64058	64.82	11731	11731	MS2	16/180	2014-0403_iTRAQ-4.raw
LGSIGSDLGASIk	Unambiguous	Sec-independent protein translocase protein TatA OS=Escherichia coli (strain K12) GN=tatA PE=1 SV=1 - [TATA_ECOLI]	1	1	P69428	K13(iTRAQ4plex)	HCD	1	1	32171.3	21484.2		41636	130.38	1.82792e-12	0	2.03425e+06	2	681.393	1361.78	2.29985	75.1612	14661	14661	MS2	11/112	2014-0403_iTRAQ-4.raw
LGSIGSDLGASIk	Unambiguous	Sec-independent protein translocase protein TatA OS=Escherichia coli (strain K12) GN=tatA PE=1 SV=1 - [TATA_ECOLI]	1	1	P69428	K13(iTRAQ4plex)	HCD	1	1	28463	15262.6	20840.2		130.19	1.90966e-12	0	620966	2	681.393	1361.78	1.67237	76.7478	13733	13733	MS2	11/112	2014-0403_iTRAQ-1.raw
vINDNFGIIEGLmTTVHATTATQk	Unambiguous	Glyceraldehyde-3-phosphate dehydrogenase A OS=Escherichia coli (strain K12) GN=gapA PE=1 SV=2 - [G3P1_ECOLI]	1	1	P0A9B2	N-Term(iTRAQ4plex); M13(Oxidation); K24(iTRAQ4plex)	HCD	1	1	6102.37	4756.24	6922.83		130	2.26e-12	0	93747.3	3	960.182	2878.53	3.03236	116.024	22457	22457	MS2	26/262	2014-0403_iTRAQ-1.raw
eLLSQYDFPGDDTPIVR	Unambiguous	Elongation factor Tu 1 OS=Escherichia coli (strain K12) GN=tufA PE=1 SV=1 - [EFTU1_ECOLI]	2	1	P0CE47	N-Term(iTRAQ4plex)	HCD	1	1	177550	42907		75498.8	129.99	1.99966e-12	0	2.22759e+06	2	1055.04	2109.07	3.43243	103.643	22275	22275	MS2	16/176	2014-0403_iTRAQ-4.raw
SGLNAENYENFIQTDAAINR	Unambiguous	Periplasmic serine endoprotease DegP OS=Escherichia coli (strain K12) GN=degP PE=1 SV=1 - [DEGP_ECOLI]	1	1	P0C0V0		HCD	1	1	195.441				129.93	2.02748e-12	0	134079	2	1120.54	2240.06	2.51013	94.2141	20017	20017	MS2	14/212	2014-0403_iTRAQ-4.raw
iVIVGGGAGGLEmATQLGHk	Unambiguous	NADH dehydrogenase OS=Escherichia coli (strain K12) GN=ndh PE=1 SV=2 - [DHNA_ECOLI]	1	1	P00393	N-Term(iTRAQ4plex); M13(Oxidation); K20(iTRAQ4plex)	HCD	1	1		53624.3	35011.3	48508.6	129.89	2.04624e-12	0	296836	3	738.084	2212.24	0.992754	85.9155	17228	17228	MS2	24/166	2014-0403_iTRAQ-2.raw
dYGVGSDVYSVTSFTELAR	Unambiguous	Pyruvate dehydrogenase E1 component OS=Escherichia coli (strain K12) GN=aceE PE=1 SV=2 - [ODP1_ECOLI]	1	1	P0AFG8	N-Term(iTRAQ4plex)	HCD	1	1	154508	129643		124423	129.78	2.09873e-12	0	2.41517e+06	2	1105.54	2210.08	2.14848	111.812	24052	24052	MS2	18/174	2014-0403_iTRAQ-4.raw
sFISVIAGGFGTDGSSTGDDQEVGEHR	Unambiguous	NAD(P) transhydrogenase subunit beta OS=Escherichia coli (strain K12) GN=pntB PE=1 SV=1 - [PNTB_ECOLI]	1	1	P0AB67	N-Term(iTRAQ4plex)	HCD	1	1	1090.41		5331.6	1621.57	129.73	2.12303e-12	0	163776	3	957.118	2869.34	1.50479	111.657	23265	23265	MS2	24/268	2014-0403_iTRAQ-3.raw
VVLASNGSQVTVSPR	Unambiguous	Outer membrane lipoprotein SlyB OS=Escherichia coli (strain K12) GN=slyB PE=2 SV=1 - [SLYB_ECOLI]	1	1	P0A905		HCD	1	1		2907.17	2596.42	3418.67	129.67	2.15257e-12	0	479460	2	757.422	1513.84	1.82045	54.7368	8798	8798	MS2	12/146	2014-0403_iTRAQ-2.raw
VATLEDATEmVNLYR	Unambiguous	2-oxoglutarate dehydrogenase E1 component OS=Escherichia coli (strain K12) GN=sucA PE=1 SV=1 - [ODO1_ECOLI]	1	1	P0AFG3	M10(Oxidation)	HCD	1	1	2291.84		3084.74	2372.12	129.63	2.17248e-12	0	513157	2	870.93	1740.85	3.63557	85.4111	17043	17043	MS2	12/130	2014-0403_iTRAQ-3.raw
VATLEDATEmVNLYR	Unambiguous	2-oxoglutarate dehydrogenase E1 component OS=Escherichia coli (strain K12) GN=sucA PE=1 SV=1 - [ODO1_ECOLI]	1	1	P0AFG3	M10(Oxidation)	HCD	1	1	5047.98	2083.62		3008.88	129.5	2.2385e-12	0	598320	2	870.928	1740.85	0.339886	84.7124	17432	17432	MS2	12/130	2014-0403_iTRAQ-4.raw
aYSGEGAIADDAGNVSR	Unambiguous	Long-chain fatty acid transport protein OS=Escherichia coli (strain K12) GN=fadL PE=1 SV=5 - [FADL_ECOLI]	2	1	P10384	N-Term(iTRAQ4plex)	HCD	1	1		2207.91	2719.84	48668	129.49	2.24366e-12	0	289700	2	898.932	1796.86	1.5529	53.0214	8366	8366	MS2	16/160	2014-0403_iTRAQ-2.raw
yYLATGGGDISQAEVLLk	Unambiguous	Modulator of FtsH protease HflC OS=Escherichia coli (strain K12) GN=hflC PE=1 SV=1 - [HFLC_ECOLI]	1	1	P0ABC3	N-Term(iTRAQ4plex); K18(iTRAQ4plex)	HCD	1	1	14052.5	5489.33		15685.6	129.46	2.25921e-12	0	98958.3	2	1093.6	2186.2	3.17466	106.556	22927	22927	MS2	15/166	2014-0403_iTRAQ-4.raw
aADIVLQAAIAAGAPk	Unambiguous	Aldehyde-alcohol dehydrogenase OS=Escherichia coli (strain K12) GN=adhE PE=1 SV=2 - [ADHE_ECOLI]	1	1	P0A9Q7	N-Term(iTRAQ4plex); K16(iTRAQ4plex)	HCD	1	1		6600.78	2595.62	12927.6	129.45	2.26442e-12	0	332646	2	884.531	1768.06	-0.897997	108.801	22600	22600	MS2	25/138	2014-0403_iTRAQ-2.raw
YDANNIYLAANYGETR	Unambiguous	Outer membrane protein F OS=Escherichia coli (strain K12) GN=ompF PE=1 SV=1 - [OMPF_ECOLI]	1	1	P02931		HCD	1	1		609.339	471.259	1362.01	129.42	2.28011e-12	0	184684	2	924.433	1847.86	1.9002	76.6065	14736	14736	MS2	14/170	2014-0403_iTRAQ-2.raw
lLLLDESLSALDYk	Unambiguous	Spermidine/putrescine import ATP-binding protein PotA OS=Escherichia coli (strain K12) GN=potA PE=1 SV=1 - [POTA_ECOLI]	1	1	P69874	N-Term(iTRAQ4plex); K14(iTRAQ4plex)	HCD	1	1		3728	3439.42	5604.86	129.36	2.31183e-12	0	69913.3	2	941.047	1881.09	2.25303	135.723	27752	27752	MS2	13/118	2014-0403_iTRAQ-2.raw
VATLEDATEmVNLYR	Unambiguous	2-oxoglutarate dehydrogenase E1 component OS=Escherichia coli (strain K12) GN=sucA PE=1 SV=1 - [ODO1_ECOLI]	1	1	P0AFG3	M10(Oxidation)	HCD	1	1	2134.96		3216.9	1257.79	129.34	2.3225e-12	0	314297	2	870.928	1740.85	0.900855	85.3745	17034	17034	MS2	12/130	2014-0403_iTRAQ-3.raw
lIQLmNETVDGDYQTFk	Unambiguous	Pyruvate dehydrogenase E1 component OS=Escherichia coli (strain K12) GN=aceE PE=1 SV=2 - [ODP1_ECOLI]	1	1	P0AFG8	N-Term(iTRAQ4plex); M5(Oxidation); K17(iTRAQ4plex)	HCD	1	1	31602.4		24183	15775.1	129.34	2.44466e-12	0	524030	2	1160.1	2319.18	2.89746	95.1252	19578	19578	MS2	15/172	2014-0403_iTRAQ-3.raw
ADISSDQIAAIGITNQR	Unambiguous	Glycerol kinase OS=Escherichia coli (strain K12 / MC4100 / BW2952) GN=glpK PE=3 SV=1 - [GLPK_ECOBW]	1	1	C5A093		HCD	1	1	3652.97	1429	1440.97		129.26	2.36568e-12	0	211589	2	886.961	1772.92	0.724999	79.6581	14476	14476	MS2	13/172	2014-0403_iTRAQ-1.raw
lLLLDESLSALDYk	Unambiguous	Spermidine/putrescine import ATP-binding protein PotA OS=Escherichia coli (strain K12) GN=potA PE=1 SV=1 - [POTA_ECOLI]	1	1	P69874	N-Term(iTRAQ4plex); K14(iTRAQ4plex)	HCD	1	1	3037.88		3543.61	3100.14	129.03	2.49435e-12	0	69537.5	2	941.049	1881.09	4.78387	136.655	27972	27972	MS2	13/118	2014-0403_iTRAQ-3.raw
aIAQVGTISANSDETVGk	Unambiguous	60 kDa chaperonin OS=Escherichia coli (strain K12 / MC4100 / BW2952) GN=groL PE=3 SV=1 - [CH60_ECOBW]	1	1	C5A1D5	N-Term(iTRAQ4plex); K18(iTRAQ4plex)	HCD	1	1	87158.5		73600.5	57129.4	128.92	3.06477e-12	0	1.47981e+06	2	1025.06	2049.11	2.87887	65.2653	11412	11412	MS2	16/180	2014-0403_iTRAQ-3.raw
ELAAFSQFASDLDDATR	Unambiguous	ATP synthase subunit alpha OS=Escherichia coli (strain K12 / MC4100 / BW2952) GN=atpA PE=3 SV=1 - [ATPA_ECOBW]	1	1	C4ZZ12		HCD	1	1	256.612		435.536		128.88	2.582e-12	0	212530	2	928.94	1856.87	3.65189	118.81	22980	22980	MS2	14/178	2014-0403_iTRAQ-1.raw
vIDTTAAGDSFSAGYLAVR	Unambiguous	2-dehydro-3-deoxygluconokinase OS=Escherichia coli (strain K12) GN=kdgK PE=1 SV=1 - [KDGK_ECOLI]	1	1	P37647	N-Term(iTRAQ4plex)	HCD	1	1		9010.31	15075.2	2115.58	128.86	2.88638e-12	0	124619	2	1029.53	2058.06	-0.562376	96.9069	19988	19988	MS2	18/162	2014-0403_iTRAQ-2.raw
VATLEDATEmVNLYR	Unambiguous	2-oxoglutarate dehydrogenase E1 component OS=Escherichia coli (strain K12) GN=sucA PE=1 SV=1 - [ODO1_ECOLI]	1	1	P0AFG3	M10(Oxidation)	HCD	1	1	18223.5	4407.42		11306.2	128.85	2.5999e-12	0	1.07356e+06	2	870.929	1740.85	2.30327	84.7635	17446	17446	MS2	12/130	2014-0403_iTRAQ-4.raw
dTTTIIDGVGEEAAIQGR	Unambiguous	60 kDa chaperonin OS=Escherichia coli (strain K12 / MC4100 / BW2952) GN=groL PE=3 SV=1 - [CH60_ECOBW]	1	1	C5A1D5	N-Term(iTRAQ4plex)	HCD	1	1		4188.91	5220.91	17206.5	128.81	2.99871e-12	0	383217	2	995.516	1990.02	1.91132	72.8287	13682	13682	MS2	17/162	2014-0403_iTRAQ-2.raw
dIAVLEDAGVPYQLLESSR	Unambiguous	D-amino acid dehydrogenase small subunit OS=Escherichia coli (strain K12 / MC4100 / BW2952) GN=dadA PE=3 SV=1 - [DADA_ECOBW]	1	1	C4ZTN0	N-Term(iTRAQ4plex)	HCD	1	1			18154.8	7180.14	128.76	2.86713e-12	0	175799	2	1110.09	2219.17	0.0396131	124.217	25682	25682	MS2	18/190	2014-0403_iTRAQ-3.raw
VIDTTAAGDSFSAGYLAVR	Unambiguous	2-dehydro-3-deoxygluconokinase OS=Escherichia coli (strain K12) GN=kdgK PE=1 SV=1 - [KDGK_ECOLI]	1	1	P37647		HCD	1	1		2033.73	338.426	1340.85	128.56	2.77944e-12	0	448915	2	957.485	1913.96	0.996139	90.4417	18411	18411	MS2	14/162	2014-0403_iTRAQ-2.raw
DYGVGSDVYSVTSFTELAR	Unambiguous	Pyruvate dehydrogenase E1 component OS=Escherichia coli (strain K12) GN=aceE PE=1 SV=2 - [ODP1_ECOLI]	1	1	P0AFG8		HCD	1	1				6847.38	128.4	2.88374e-12	0	1.70463e+06	2	1033.49	2065.98	1.83156	113.911	23639	23639	MS2	15/174	2014-0403_iTRAQ-2.raw
LmGEQFVTGETIAEALANAR	Unambiguous	Bifunctional protein PutA OS=Escherichia coli (strain K12) GN=putA PE=1 SV=3 - [PUTA_ECOLI]	1	1	P09546	M2(Oxidation)	HCD	1	1	207.998			229.613	128.27	2.97137e-12	0	114322	2	1069.04	2137.07	3.58902	119.645	25639	25639	MS2	13/202	2014-0403_iTRAQ-4.raw
AAPSYEELSNSQELLETGIk	Unambiguous	ATP synthase subunit beta OS=Escherichia coli (strain K12 / MC4100 / BW2952) GN=atpD PE=3 SV=1 - [ATPB_ECOBW]	1	1	C4ZZ10	K20(iTRAQ4plex)	HCD	1	1	4153.02	2978.13		5659.92	128.19	3.15546e-12	0	121359	2	1162.1	2323.19	4.25702	97.2164	20759	20759	MS2	14/198	2014-0403_iTRAQ-4.raw
SISEITQDSLVQGLGk	Unambiguous	L-lactate dehydrogenase [cytochrome] OS=Escherichia coli (strain K12 / MC4100 / BW2952) GN=lldD PE=3 SV=1 - [LLDD_ECOBW]	1	1	C4ZXJ7	K16(iTRAQ4plex)	HCD	1	1	6905.43	1280.74		8274.86	128.14	3.75981e-12	0	394625	2	910.002	1819	2.13275	90.8229	19115	19115	MS2	13/154	2014-0403_iTRAQ-4.raw
aIAQVGTISANSDETVGk	Unambiguous	60 kDa chaperonin OS=Escherichia coli (strain K12 / MC4100 / BW2952) GN=groL PE=3 SV=1 - [CH60_ECOBW]	1	1	C5A1D5	N-Term(iTRAQ4plex); K18(iTRAQ4plex)	HCD	1	1	63393.9	12177.2	22823.8		128.08	3.83546e-12	0	1.12583e+06	2	1025.06	2049.12	4.18945	66.9634	11221	11221	MS2	16/180	2014-0403_iTRAQ-1.raw
LGGNSLLDLVVFGR	Unambiguous	Succinate dehydrogenase flavoprotein subunit OS=Escherichia coli (strain K12) GN=sdhA PE=1 SV=1 - [DHSA_ECOLI]	1	1	P0AC41		HCD	1	1	304.05	165.401	309.769		128.05	3.12577e-12	0	189880	2	730.419	1459.83	2.01271	140.229	26842	26842	MS2	13/130	2014-0403_iTRAQ-1.raw
gGGGGGYGSGGSSYGSGGGSYGSGGGGGGGR	Unambiguous	>CON_sp|K2C1_HUMAN|	1	1		N-Term(iTRAQ4plex)	HCD	1	1	11576.3			4230.48	127.88	3.25055e-12	0	1.1161e+06	3	843.36	2528.06	4.13477	34.9945	4595	4595	MS2	27/268	2014-0403_iTRAQ-4.raw
TQTLSQLENSGAFIER	Unambiguous	Glycine dehydrogenase [decarboxylating] OS=Escherichia coli (strain K12 / MC4100 / BW2952) GN=gcvP PE=3 SV=1 - [GCSP_ECOBW]	1	1	C5A0H5		HCD	1	1	2631.84	476.554	943.542		127.8	3.31098e-12	0	342224	2	897.457	1793.91	1.83077	86.7426	16236	16236	MS2	14/176	2014-0403_iTRAQ-1.raw
mNIIEANVATPDAR	Unambiguous	6,7-dimethyl-8-ribityllumazine synthase OS=Escherichia coli (strain K12 / MC4100 / BW2952) GN=ribH PE=3 SV=1 - [RISB_ECOBW]	1	1	C4ZTH2	M1(Oxidation)	HCD	1	1		3605.14	4220.49	4211.39	127.78	3.32626e-12	0	497314	2	765.885	1530.76	2.35833	61.396	10555	10555	MS2	11/142	2014-0403_iTRAQ-2.raw
vNIAIVGGGATGVELSAELHNAVk	Unambiguous	NADH dehydrogenase OS=Escherichia coli (strain K12) GN=ndh PE=1 SV=2 - [DHNA_ECOLI]	1	1	P00393	N-Term(iTRAQ4plex); K24(iTRAQ4plex)	HCD	1	1	4716.18		15860.5	8551.44	127.71	3.38031e-12	0	89741.1	3	869.834	2607.49	5.82202	108.72	22664	22664	MS2	27/242	2014-0403_iTRAQ-3.raw
VAVFTQGANAEAAk	Unambiguous	50S ribosomal protein L1 OS=Escherichia coli (strain K12 / MC4100 / BW2952) GN=rplA PE=3 SV=1 - [RL1_ECOBW]	1	1	C5A0S4	K14(iTRAQ4plex)	HCD	1	1	5147.75		23499.3	5448.36	127.69	3.40432e-12	0	725927	2	760.915	1520.82	2.50339	53.469	8308	8308	MS2	11/132	2014-0403_iTRAQ-3.raw
LGGNSLLDLVVFGR	Unambiguous	Succinate dehydrogenase flavoprotein subunit OS=Escherichia coli (strain K12) GN=sdhA PE=1 SV=1 - [DHSA_ECOLI]	1	1	P0AC41		HCD	1	1	1484.13	1005.7		870.658	127.67	3.41159e-12	0	73668.3	2	730.419	1459.83	2.26357	138.986	29252	29252	MS2	13/130	2014-0403_iTRAQ-4.raw
dYGVGSDVYSVTSFTELAR	Unambiguous	Pyruvate dehydrogenase E1 component OS=Escherichia coli (strain K12) GN=aceE PE=1 SV=2 - [ODP1_ECOLI]	1	1	P0AFG8	N-Term(iTRAQ4plex)	HCD	1	1	16657.5		13101.9	9078.66	127.64	3.43524e-12	0	149100	2	1105.54	2210.08	2.70081	111.842	23302	23302	MS2	18/174	2014-0403_iTRAQ-3.raw
LGSNSLAELVVFGR	Unambiguous	Fumarate reductase flavoprotein subunit OS=Escherichia coli (strain K12) GN=frdA PE=1 SV=3 - [FRDA_ECOLI]	1	1	P00363		HCD	1	1	2011.48		4166.65	2185.04	127.51	3.53962e-12	0	1.54995e+06	2	731.408	1461.81	2.08531	116.543	24225	24225	MS2	11/134	2014-0403_iTRAQ-3.raw
VAVFTQGANAEAAk	Unambiguous	50S ribosomal protein L1 OS=Escherichia coli (strain K12 / MC4100 / BW2952) GN=rplA PE=3 SV=1 - [RL1_ECOBW]	1	1	C5A0S4	K14(iTRAQ4plex)	HCD	1	1	10617.2	1660.72	3460.13		127.5	3.58323e-12	0	267983	2	760.915	1520.82	2.82445	54.4659	8247	8247	MS2	11/132	2014-0403_iTRAQ-1.raw
LGSNSLAELVVFGR	Unambiguous	Fumarate reductase flavoprotein subunit OS=Escherichia coli (strain K12) GN=frdA PE=1 SV=3 - [FRDA_ECOLI]	1	1	P00363		HCD	1	1	2284.24		1709.54		127.46	3.58061e-12	0	692462	2	731.408	1461.81	2.08531	117.089	22658	22658	MS2	11/134	2014-0403_iTRAQ-1.raw
LGSNSLAELVVFGR	Unambiguous	Fumarate reductase flavoprotein subunit OS=Escherichia coli (strain K12) GN=frdA PE=1 SV=3 - [FRDA_ECOLI]	1	1	P00363		HCD	1	1		4532.05	6007.99	7771.12	127.45	3.58886e-12	0	1.18906e+06	2	731.408	1461.81	1.83479	116.787	24199	24199	MS2	11/134	2014-0403_iTRAQ-2.raw
yVESQVYQGVVENLASEQAAR	Unambiguous	ATP synthase gamma chain OS=Escherichia coli (strain K12 / MC4100 / BW2952) GN=atpG PE=3 SV=1 - [ATPG_ECOBW]	1	1	C4ZZ11	N-Term(iTRAQ4plex)	HCD	1	1		2916.94	2342.14	2474.01	127.42	3.79476e-12	0	100865	2	1242.63	2484.25	1.29875	103.007	21357	21357	MS2	17/220	2014-0403_iTRAQ-2.raw
TTLTAAITTVLAk	Unambiguous	Elongation factor Tu 1 OS=Escherichia coli (strain K12) GN=tufA PE=1 SV=1 - [EFTU1_ECOLI]	2	1	P0CE47	K13(iTRAQ4plex)	HCD	1	1	10876		16738.6	10822.6	127.31	3.70644e-12	0	1.43286e+06	2	724.449	1447.89	3.90391	112.659	23473	23473	MS2	11/112	2014-0403_iTRAQ-3.raw
aADIVLQAAIAAGAPk	Unambiguous	Aldehyde-alcohol dehydrogenase OS=Escherichia coli (strain K12) GN=adhE PE=1 SV=2 - [ADHE_ECOLI]	1	1	P0A9Q7	N-Term(iTRAQ4plex); K16(iTRAQ4plex)	HCD	1	1	8163.19	1373.05	3578.94		127.16	3.83669e-12	0	228476	2	884.537	1768.07	4.90151	109.49	21203	21203	MS2	26/138	2014-0403_iTRAQ-1.raw
lVAVGNTFVYPIAGYSk	Unambiguous	D-methionine-binding lipoprotein MetQ OS=Escherichia coli (strain K12) GN=metQ PE=1 SV=2 - [METQ_ECOLI]	1	1	P28635	N-Term(iTRAQ4plex); K17(iTRAQ4plex)	HCD	1	1	11741.6		29980.9	19456.1	127.01	3.97152e-12	0	243580	2	1044.1	2087.19	3.52773	109.33	22790	22790	MS2	16/168	2014-0403_iTRAQ-3.raw
LHSLLDEGSLVELGSELEPk	Unambiguous	Acetyl-coenzyme A carboxylase carboxyl transferase subunit beta OS=Escherichia coli (strain K12 / DH10B) GN=accD PE=3 SV=1 - [ACCD_ECODH]	2	1	B1X927	K20(iTRAQ4plex)	HCD	1	1	5529.71	3124.21		6245.68	126.92	4.43054e-12	0	235914	3	770.418	2309.24	2.10478	118.981	25508	25508	MS2	21/182	2014-0403_iTRAQ-4.raw
vmVIGAGVAGLAAIGAANSLGAIVR	Unambiguous	NAD(P) transhydrogenase subunit alpha OS=Escherichia coli (strain K12) GN=pntA PE=1 SV=2 - [PNTA_ECOLI]	1	1	P07001	N-Term(iTRAQ4plex); M2(Oxidation)	HCD	1	1	291.874		546.502	150.75	126.87	4.10163e-12	0	46856.7	3	804.472	2411.4	3.18628	142.172	28961	28961	MS2	22/206	2014-0403_iTRAQ-3.raw
lEFTGQSVDAPLLSETAR	Unambiguous	Methionine import ATP-binding protein MetN OS=Escherichia coli (strain K12) GN=metN PE=1 SV=4 - [METN_ECOLI]	1	1	P30750	N-Term(iTRAQ4plex)	HCD	1	1		8944.4	6898.96	8525.28	126.8	4.96208e-12	0	173467	2	1039.55	2078.09	1.62857	102.717	21294	21294	MS2	17/188	2014-0403_iTRAQ-2.raw
HSQVFSTAEDNQSAVTIHVLQGER	Unambiguous	Chaperone protein DnaK OS=Escherichia coli (strain K12) GN=dnaK PE=1 SV=2 - [DNAK_ECOLI]	1	1	P0A6Y8		HCD	1	1	2027.87	712.133		1987.88	126.73	4.23601e-12	0	173659	3	885.106	2653.3	2.88398	76.0684	14923	14923	MS2	25/268	2014-0403_iTRAQ-4.raw
dDDPSFDELVALAVETGR	Unambiguous	PTS system mannose-specific EIIAB component OS=Escherichia coli (strain K12) GN=manX PE=1 SV=2 - [PTNAB_ECOLI]	1	1	P69797	N-Term(iTRAQ4plex)	HCD	1	1		8715.53	6356.94	5586.96	126.57	4.39498e-12	0	143925	2	1047.01	2093.02	0.961016	133.811	27401	27401	MS2	16/166	2014-0403_iTRAQ-2.raw
sGLNAENYENFIQTDAAINR	Unambiguous	Periplasmic serine endoprotease DegP OS=Escherichia coli (strain K12) GN=degP PE=1 SV=1 - [DEGP_ECOLI]	1	1	P0C0V0	N-Term(iTRAQ4plex)	HCD	1	1	5319.36	1851.51		5094.92	126.52	4.44587e-12	0	90824	2	1192.59	2384.17	2.6605	94.0407	19968	19968	MS2	16/212	2014-0403_iTRAQ-4.raw
vEVETPEENTGDVIGDLSR	Unambiguous	Elongation factor G OS=Escherichia coli (strain K12 / MC4100 / BW2952) GN=fusA PE=3 SV=1 - [EFG_ECOBW]	1	1	C4ZUJ5	N-Term(iTRAQ4plex)	HCD	1	1		9804.54	20257.4	3887.59	126.51	4.45612e-12	0	173104	2	1102.05	2203.09	1.66684	89.1663	18100	18100	MS2	18/196	2014-0403_iTRAQ-2.raw
SGETEDATIADLAVGTAAGQIk	Unambiguous	Enolase OS=Escherichia coli (strain K12 / MC4100 / BW2952) GN=eno PE=3 SV=1 - [ENO_ECOBW]	1	1	C4ZZT2	K22(iTRAQ4plex)	HCD	1	1	1388.31	818.361		629.586	126.47	4.49735e-12	0	103973	2	1131.59	2262.17	4.52678	98.5528	21073	21073	MS2	14/202	2014-0403_iTRAQ-4.raw
aNGAEIDDGAINGIk	Unambiguous	Mannose permease IID component OS=Escherichia coli (strain K12) GN=manZ PE=1 SV=2 - [PTND_ECOLI]	2	1	P69805	N-Term(iTRAQ4plex); K15(iTRAQ4plex)	HCD	1	1		24041.5	11005.5	12410.9	126.46	4.50772e-12	0	333854	2	873.467	1745.93	0.21914	63.5808	11136	11136	MS2	23/144	2014-0403_iTRAQ-2.raw
IAQFNVVSEAHNEGTIVSVSDGVIR	Unambiguous	ATP synthase subunit alpha OS=Escherichia coli (strain K12 / MC4100 / BW2952) GN=atpA PE=3 SV=1 - [ATPA_ECOBW]	1	1	C4ZZ12		HCD	1	1			3007.16		126.39	6.36033e-12	0	865519	3	881.128	2641.37	4.68554	98.8119	20450	20450	MS2	14/262	2014-0403_iTRAQ-3.raw
eIESYDAVLVLGEDVTQTGAR	Unambiguous	NADH-quinone oxidoreductase subunit G OS=Escherichia coli (strain K12) GN=nuoG PE=1 SV=4 - [NUOG_ECOLI]	2	1	P33602	N-Term(iTRAQ4plex)	HCD	1	1		2128.25	3190.07	2660.94	126.38	4.98262e-12	0	65225.7	2	1205.12	2409.23	0.180174	121.903	25183	25183	MS2	17/202	2014-0403_iTRAQ-2.raw
aDISSDQIAAIGITNQR	Unambiguous	Glycerol kinase OS=Escherichia coli (strain K12 / MC4100 / BW2952) GN=glpK PE=3 SV=1 - [GLPK_ECOBW]	1	1	C5A093	N-Term(iTRAQ4plex)	HCD	1	1	18107.2	9749.36	23495.4		126.3	4.95804e-12	0	465782	2	959.013	1917.02	1.87399	81.3763	14901	14901	MS2	15/172	2014-0403_iTRAQ-1.raw
ISYISTGGGAFLEFVEGk	Unambiguous	Phosphoglycerate kinase OS=Escherichia coli (strain K12) GN=pgk PE=1 SV=2 - [PGK_ECOLI]	1	1	P0A799	K18(iTRAQ4plex)	HCD	1	1		623.46	975.853	343.708	126.05	5.48772e-12	0	36734.8	2	1010.03	2019.06	1.14144	127.001	26145	26145	MS2	14/164	2014-0403_iTRAQ-2.raw
ATPAVINNDGLNYVPTNR	Unambiguous	Inner membrane protein YjiY OS=Escherichia coli (strain K12) GN=yjiY PE=1 SV=2 - [YJIY_ECOLI]	1	1	P39396		HCD	1	1	932.531			1987.5	126.05	4.95401e-12	0	1.02131e+06	2	964.997	1928.99	1.86123	75.4454	14750	14750	MS2	12/186	2014-0403_iTRAQ-4.raw
dDDPSFDELVALAVETGR	Unambiguous	PTS system mannose-specific EIIAB component OS=Escherichia coli (strain K12) GN=manX PE=1 SV=2 - [PTNAB_ECOLI]	1	1	P69797	N-Term(iTRAQ4plex)	HCD	1	1	119002	65551	364.25	60372.2	125.99	5.02292e-12	0	2.97406e+06	2	1047.01	2093.02	1.77753	134.581	28451	28451	MS2	17/166	2014-0403_iTRAQ-4.raw
ATPAVINNDGLNYVPTNR	Unambiguous	Inner membrane protein YjiY OS=Escherichia coli (strain K12) GN=yjiY PE=1 SV=2 - [YJIY_ECOLI]	1	1	P39396		HCD	1	1			1049.07	720.723	125.94	5.08109e-12	0	349889	2	964.996	1928.98	1.03856	75.4746	14301	14301	MS2	12/186	2014-0403_iTRAQ-3.raw
lAQmQQLSHQDDDSAAAAALAAQTGER	Unambiguous	Protein translocase subunit SecA OS=Escherichia coli (strain K12 / MC4100 / BW2952) GN=secA PE=3 SV=1 - [SECA_ECOBW]	1	1	C4ZRJ3	N-Term(iTRAQ4plex); M4(Oxidation)	HCD	1	1		7581.68	7476.36	8027.34	125.93	5.0928e-12	0	316063	3	986.478	2957.42	1.71882	69.0362	12635	12635	MS2	22/292	2014-0403_iTRAQ-2.raw
ILTGSEGTLAFITEAR	Unambiguous	Uncharacterized protein YdiJ OS=Escherichia coli (strain K12) GN=ydiJ PE=4 SV=1 - [YDIJ_ECOLI]	1	1	P77748		HCD	1	1		1703.35	1918.45	2974.08	125.89	5.13992e-12	0	194007	2	839.957	1678.91	3.1618	103.378	21435	21435	MS2	14/142	2014-0403_iTRAQ-2.raw
iQLVGDDLFVTNTk	Unambiguous	Enolase OS=Escherichia coli (strain K12 / MC4100 / BW2952) GN=eno PE=3 SV=1 - [ENO_ECOBW]	1	1	C4ZZT2	N-Term(iTRAQ4plex); K14(iTRAQ4plex)	HCD	1	1	17163.1		17605.1	12259.3	125.7	5.36978e-12	0	183113	2	926.03	1851.05	2.98442	105.914	22058	22058	MS2	13/142	2014-0403_iTRAQ-3.raw
sVDVGVVESATLADDLTHVEIk	Unambiguous	Paraquat-inducible protein B OS=Escherichia coli (strain K12) GN=pqiB PE=2 SV=2 - [PQIB_ECOLI]	1	1	P43671	N-Term(iTRAQ4plex); K22(iTRAQ4plex)	HCD	1	1	4379.98		4853.41	3887.87	125.7	5.36978e-12	0	84335.4	3	862.473	2585.4	4.53004	119.323	24756	24756	MS2	24/206	2014-0403_iTRAQ-3.raw
DTTTIIDGVGEEAAIQGR	Unambiguous	60 kDa chaperonin OS=Escherichia coli (strain K12 / MC4100 / BW2952) GN=groL PE=3 SV=1 - [CH60_ECOBW]	1	1	C5A1D5		HCD	1	1				1645.25	125.58	5.52022e-12	0	1.39879e+06	2	923.464	1845.92	0.876812	84.3476	16824	16824	MS2	14/162	2014-0403_iTRAQ-2.raw
tINSQLDYSLNSLk	Unambiguous	Protein YdgA OS=Escherichia coli (strain K12) GN=ydgA PE=1 SV=1 - [YDGA_ECOLI]	1	1	P77804	N-Term(iTRAQ4plex); K14(iTRAQ4plex)	HCD	1	1	4440.01		8622.1	4146.23	125.44	5.70107e-12	0	143446	2	942.524	1884.04	4.32327	93.004	19038	19038	MS2	13/148	2014-0403_iTRAQ-3.raw
ELLSQYDFPGDDTPIVR	Unambiguous	Elongation factor Tu 1 OS=Escherichia coli (strain K12) GN=tufA PE=1 SV=1 - [EFTU1_ECOLI]	2	1	P0CE47		HCD	1	1	386.639		812.5	856.572	125.43	5.71421e-12	0	428482	2	982.984	1964.96	-0.0991542	101.512	21091	21091	MS2	12/176	2014-0403_iTRAQ-3.raw
IVINNQVGFTTSNPLDAR	Unambiguous	2-oxoglutarate dehydrogenase E1 component OS=Escherichia coli (strain K12) GN=sucA PE=1 SV=1 - [ODO1_ECOLI]	1	1	P0AFG3		HCD	1	1	668.385		1002.89	716.788	125.35	7.52696e-12	0	285539	2	980.021	1959.03	2.22547	90.8858	18501	18501	MS2	14/176	2014-0403_iTRAQ-3.raw
NIAIEHSGYSVFAGVGER	Unambiguous	ATP synthase subunit beta OS=Escherichia coli (strain K12 / MC4100 / BW2952) GN=atpD PE=3 SV=1 - [ATPB_ECOBW]	1	1	C4ZZ10		HCD	1	1				1246.01	125.3	5.88785e-12	0	499898	2	953.477	1905.95	0.859301	83.0363	16954	16954	MS2	12/194	2014-0403_iTRAQ-4.raw
LmGEQFVTGETIAEALANAR	Unambiguous	Bifunctional protein PutA OS=Escherichia coli (strain K12) GN=putA PE=1 SV=3 - [PUTA_ECOLI]	1	1	P09546	M2(Oxidation)	HCD	1	1					125.24	5.96976e-12	0	44248.4	2	1069.04	2137.07	5.07414	119.623	24814	24814	MS2	15/202	2014-0403_iTRAQ-3.raw
LEFTGQSVDAPLLSETAR	Unambiguous	Methionine import ATP-binding protein MetN OS=Escherichia coli (strain K12) GN=metN PE=1 SV=4 - [METN_ECOLI]	1	1	P30750		HCD	1	1		1040.04	612.936	1149.29	125.13	6.69047e-12	0	288806	2	967.499	1933.99	2.26118	96.7527	19949	19949	MS2	12/188	2014-0403_iTRAQ-2.raw
VIImDEPTDALTDTETESLFR	Unambiguous	Ribose import ATP-binding protein RbsA OS=Escherichia coli (strain K12) GN=rbsA PE=1 SV=1 - [RBSA_ECOLI]	1	1	P04983	M4(Oxidation)	HCD	1	1					125.1	6.16533e-12	0	114922	2	1206.58	2412.15	1.08969	107.996	22430	22430	MS2	13/186	2014-0403_iTRAQ-2.raw
sFISVIAGGFGTDGSSTGDDQEVGEHR	Unambiguous	NAD(P) transhydrogenase subunit beta OS=Escherichia coli (strain K12) GN=pntB PE=1 SV=1 - [PNTB_ECOLI]	1	1	P0AB67	N-Term(iTRAQ4plex)	HCD	1	1	1722.97	309.264	1035.28		125.09	6.17955e-12	0	50912.6	3	957.119	2869.34	2.27056	112.557	21801	21801	MS2	24/268	2014-0403_iTRAQ-1.raw
aADIVLQAAIAAGAPk	Unambiguous	Aldehyde-alcohol dehydrogenase OS=Escherichia coli (strain K12) GN=adhE PE=1 SV=2 - [ADHE_ECOLI]	1	1	P0A9Q7	N-Term(iTRAQ4plex); K16(iTRAQ4plex)	HCD	1	1	6937.86	874.823	3182.58		125.01	6.29443e-12	0	104265	2	884.538	1768.07	6.07521	109.444	21195	21195	MS2	24/138	2014-0403_iTRAQ-1.raw
IDQmEAEAESHSFGk	Unambiguous	Phage shock protein A OS=Escherichia coli (strain K12) GN=pspA PE=1 SV=2 - [PSPA_ECOLI]	1	1	P0AFM6	M4(Oxidation); K15(iTRAQ4plex)	HCD	1	1		8042.52	13609.2	9314.75	124.99	6.32349e-12	0	219921	3	613.618	1838.84	1.90429	47.5177	7054	7054	MS2	12/156	2014-0403_iTRAQ-2.raw
gLSVLmLEAQDLAcATSSASSk	Unambiguous	Aerobic glycerol-3-phosphate dehydrogenase OS=Escherichia coli (strain K12) GN=glpD PE=1 SV=3 - [GLPD_ECOLI]	1	1	P13035	N-Term(iTRAQ4plex); M6(Oxidation); C14(Carbamidomethyl); K22(iTRAQ4plex)	HCD	1	1	10831.6	7156.54	346.004	11251.1	124.99	7.08398e-12	0	430007	3	848.438	2543.3	2.78262	116.207	24964	24964	MS2	23/228	2014-0403_iTRAQ-4.raw
dYGVGSDVYSVTSFTELAR	Unambiguous	Pyruvate dehydrogenase E1 component OS=Escherichia coli (strain K12) GN=aceE PE=1 SV=2 - [ODP1_ECOLI]	1	1	P0AFG8	N-Term(iTRAQ4plex)	HCD	1	1	90446	42144.8	56663.2		124.95	6.382e-12	0	939753	2	1105.54	2210.08	2.36941	112.696	21827	21827	MS2	18/174	2014-0403_iTRAQ-1.raw
aVITGLGIVSSIGNNQQEVLASLR	Unambiguous	3-oxoacyl-[acyl-carrier-protein] synthase 1 OS=Escherichia coli (strain K12) GN=fabB PE=1 SV=1 - [FABB_ECOLI]	1	1	P0A953	N-Term(iTRAQ4plex)	HCD	1	1		453.723	466.951	280.411	124.9	6.4559e-12	0	26209.8	3	861.826	2583.46	1.87805	131.773	27028	27028	MS2	22/240	2014-0403_iTRAQ-2.raw
VVLASNGSQVTVSPR	Unambiguous	Outer membrane lipoprotein SlyB OS=Escherichia coli (strain K12) GN=slyB PE=2 SV=1 - [SLYB_ECOLI]	1	1	P0A905		HCD	1	1	3152		4684.33	3612.81	124.89	6.47078e-12	0	411485	2	757.422	1513.84	2.143	55.7361	8872	8872	MS2	12/146	2014-0403_iTRAQ-3.raw
LEFTGQSVDAPLLSETAR	Unambiguous	Methionine import ATP-binding protein MetN OS=Escherichia coli (strain K12) GN=metN PE=1 SV=4 - [METN_ECOLI]	1	1	P30750		HCD	1	1	748.871	259.64	479.507		124.83	6.93877e-12	0	73710.7	2	967.498	1933.99	0.809456	97.8735	18813	18813	MS2	15/188	2014-0403_iTRAQ-1.raw
VATEFSETAPATLk	Unambiguous	Phosphoglycerate kinase OS=Escherichia coli (strain K12) GN=pgk PE=1 SV=2 - [PGK_ECOLI]	1	1	P0A799	K14(iTRAQ4plex)	HCD	1	1		29202.8	29427.5	9307.82	124.81	6.62391e-12	0	1.45303e+06	2	804.934	1608.86	0.816412	66.0378	11815	11815	MS2	11/122	2014-0403_iTRAQ-2.raw
dYLDGVDVAEGELVVLENVR	Unambiguous	Phosphoglycerate kinase OS=Escherichia coli (strain K12) GN=pgk PE=1 SV=2 - [PGK_ECOLI]	1	1	P0A799	N-Term(iTRAQ4plex)	HCD	1	1		1392.51	2730.06	297.408	124.8	6.60627e-12	0	47122.7	2	1174.61	2348.21	-0.849477	137.687	28106	28106	MS2	16/188	2014-0403_iTRAQ-2.raw
sFISVIAGGFGTDGSSTGDDQEVGEHR	Unambiguous	NAD(P) transhydrogenase subunit beta OS=Escherichia coli (strain K12) GN=pntB PE=1 SV=1 - [PNTB_ECOLI]	1	1	P0AB67	N-Term(iTRAQ4plex)	HCD	1	1	3129.85	643.841		2496.8	124.74	6.69818e-12	0	157772	3	957.119	2869.34	2.33437	111.348	23958	23958	MS2	23/268	2014-0403_iTRAQ-4.raw
iAQFNVVSEAHNEGTIVSVSDGVIR	Unambiguous	ATP synthase subunit alpha OS=Escherichia coli (strain K12 / MC4100 / BW2952) GN=atpA PE=3 SV=1 - [ATPA_ECOBW]	1	1	C4ZZ12	N-Term(iTRAQ4plex)	HCD	1	1		2671.07	2403.3	4376.8	124.7	8.60664e-12	0	67507.4	3	929.159	2785.46	0.735638	104.712	21728	21728	MS2	26/262	2014-0403_iTRAQ-2.raw
sLSDTLEEVLSSSGEk	Unambiguous	Uncharacterized protein YqjD OS=Escherichia coli (strain K12) GN=yqjD PE=1 SV=1 - [YQJD_ECOLI]	1	1	P64581	N-Term(iTRAQ4plex); K16(iTRAQ4plex)	HCD	1	1	3876.47		26658.3	11786.8	124.7	6.76015e-12	0	179422	2	985.02	1969.03	5.22625	119.573	24804	24804	MS2	14/148	2014-0403_iTRAQ-3.raw
TQTLSQLENSGAFIER	Unambiguous	Glycine dehydrogenase [decarboxylating] OS=Escherichia coli (strain K12 / MC4100 / BW2952) GN=gcvP PE=3 SV=1 - [GCSP_ECOBW]	1	1	C5A0H5		HCD	1	1	4998.05	1584.82		4602.66	124.66	6.8227e-12	0	1033069	2	897.456	1793.9	1.1503	85.252	17591	17591	MS2	14/176	2014-0403_iTRAQ-4.raw
VATEFSETAPATLk	Unambiguous	Phosphoglycerate kinase OS=Escherichia coli (strain K12) GN=pgk PE=1 SV=2 - [PGK_ECOLI]	1	1	P0A799	K14(iTRAQ4plex)	HCD	1	1	9624.6	6471.18	8797.52		124.57	6.96557e-12	0	383016	2	804.935	1608.86	1.7269	68.4579	11590	11590	MS2	11/122	2014-0403_iTRAQ-1.raw
ELAAFSQFASDLDDATRk	Unambiguous	ATP synthase subunit alpha OS=Escherichia coli (strain K12 / MC4100 / BW2952) GN=atpA PE=3 SV=1 - [ATPA_ECOBW]	1	1	C4ZZ12	K18(iTRAQ4plex)	HCD	1	1	1743.77	783.579		1843.06	124.54	7.01385e-12	1	146607	2	1065.04	2129.07	1.40221	110.677	23818	23818	MS2	16/188	2014-0403_iTRAQ-4.raw
IIVVSDEVAADTVR	Unambiguous	PTS system mannose-specific EIIAB component OS=Escherichia coli (strain K12) GN=manX PE=1 SV=2 - [PTNAB_ECOLI]	1	1	P69797		HCD	1	1	4023.26		13087.5	7203.25	124.47	7.12782e-12	0	1.92668e+06	2	743.911	1486.81	2.11684	74.2711	13954	13954	MS2	12/118	2014-0403_iTRAQ-3.raw
gLAQGTDVSFGSFGLk	Unambiguous	50S ribosomal protein L16 OS=Escherichia coli (strain K12 / MC4100 / BW2952) GN=rplP PE=3 SV=1 - [RL16_ECOBW]	1	1	C4ZUG8	N-Term(iTRAQ4plex); K16(iTRAQ4plex)	HCD	1	1	3997.94		9833.16	3389.54	124.4	7.24364e-12	0	90616.8	2	936.512	1872.02	3.68392	101.737	21142	21142	MS2	14/156	2014-0403_iTRAQ-3.raw
sISEITQDSLVQGLGk	Unambiguous	L-lactate dehydrogenase [cytochrome] OS=Escherichia coli (strain K12 / MC4100 / BW2952) GN=lldD PE=3 SV=1 - [LLDD_ECOBW]	1	1	C4ZXJ7	N-Term(iTRAQ4plex); K16(iTRAQ4plex)	HCD	1	1	11967.9	273.902		13237.4	124.39	7.26033e-12	0	186479	2	982.057	1963.11	5.82526	96.3412	20561	20561	MS2	14/154	2014-0403_iTRAQ-4.raw
aDISSDQIAAIGITNQR	Unambiguous	Glycerol kinase OS=Escherichia coli (strain K12 / MC4100 / BW2952) GN=glpK PE=3 SV=1 - [GLPK_ECOBW]	1	1	C5A093	N-Term(iTRAQ4plex)	HCD	1	1	29683.9	11260.7		15872.9	124.33	7.4349e-12	0	557844	2	959.014	1917.02	2.57444	80.3532	16157	16157	MS2	16/172	2014-0403_iTRAQ-4.raw
SmLNPGSALLTLSYLGAER	Unambiguous	Enoyl-[acyl-carrier-protein] reductase [NADH] FabI OS=Escherichia coli (strain K12) GN=fabI PE=1 SV=2 - [FABI_ECOLI]	1	1	P0AEK4	M2(Oxidation)	HCD	1	1	364.167				124.28	7.44658e-12	0	50691.3	2	1005.03	2009.05	3.88007	126.816	27017	27017	MS2	15/208	2014-0403_iTRAQ-4.raw
VDGGAVANNFLmQFQSDILGTR	Unambiguous	Glycerol kinase OS=Escherichia coli (strain K12 / MC4100 / BW2952) GN=glpK PE=3 SV=1 - [GLPK_ECOBW]	1	1	C5A093	M12(Oxidation)	HCD	1	1					124.24	7.51548e-12	0	31166.8	2	1185.08	2369.16	0.832364	142.876	29087	29087	MS2	13/234	2014-0403_iTRAQ-3.raw
aVITGLGIVSSIGNNQQEVLASLR	Unambiguous	3-oxoacyl-[acyl-carrier-protein] synthase 1 OS=Escherichia coli (strain K12) GN=fabB PE=1 SV=1 - [FABB_ECOLI]	1	1	P0A953	N-Term(iTRAQ4plex)	HCD	1	1	1142.84		773.011	365.433	124.21	7.56757e-12	0	162185	3	861.826	2583.46	2.3033	132.516	27217	27217	MS2	20/240	2014-0403_iTRAQ-3.raw
VEVETPEENTGDVIGDLSR	Unambiguous	Elongation factor G OS=Escherichia coli (strain K12 / MC4100 / BW2952) GN=fusA PE=3 SV=1 - [EFG_ECOBW]	1	1	C4ZUJ5		HCD	1	1	704.392	459.854		731.404	124.21	7.56757e-12	0	338714	2	1030	2058.99	2.02658	85.5518	17678	17678	MS2	16/196	2014-0403_iTRAQ-4.raw
mSGEcAPNVSVSVSTSHTTISGGGSR	Unambiguous	>CON_sp|K2C1_HUMAN|	1	1		M1(Oxidation); C5(Carbamidomethyl)	HCD	1	1	874.857	423.13		751.885	124.01	7.92422e-12	0	79498.2	3	861.061	2581.17	2.96278	56.1821	9360	9360	MS2	14/282	2014-0403_iTRAQ-4.raw
vALQDAGLSVSDIDDVILVGGQTR	Unambiguous	Chaperone protein DnaK OS=Escherichia coli (strain K12) GN=dnaK PE=1 SV=2 - [DNAK_ECOLI]	1	1	P0A6Y8	N-Term(iTRAQ4plex)	HCD	1	1	1524.81		805.921	1825.04	123.94	8.15364e-12	0	459090	3	862.471	2585.4	3.12035	127.987	26385	26385	MS2	22/260	2014-0403_iTRAQ-3.raw
sVDVGVVESATLADDLTHVEIk	Unambiguous	Paraquat-inducible protein B OS=Escherichia coli (strain K12) GN=pqiB PE=2 SV=2 - [PQIB_ECOLI]	1	1	P43671	N-Term(iTRAQ4plex); K22(iTRAQ4plex)	HCD	1	1		4002.91	2853.79	7304.8	123.86	8.26411e-12	0	62274.6	3	862.47	2585.4	1.48467	119.51	24720	24720	MS2	25/206	2014-0403_iTRAQ-2.raw
LIQLmNETVDGDYQTFk	Unambiguous	Pyruvate dehydrogenase E1 component OS=Escherichia coli (strain K12) GN=aceE PE=1 SV=2 - [ODP1_ECOLI]	1	1	P0AFG8	M5(Oxidation); K17(iTRAQ4plex)	HCD	1	1	6215		7798.76	4551.72	123.85	8.2216e-12	0	643596	2	1088.04	2175.08	1.9726	86.2455	17251	17251	MS2	13/172	2014-0403_iTRAQ-3.raw
nGNPSGEGFTSGVTNNGR	Unambiguous	Outer membrane protein C OS=Escherichia coli (strain K12) GN=ompC PE=1 SV=1 - [OMPC_ECOLI]	1	1	P06996	N-Term(iTRAQ4plex)	HCD	1	1	16831	9984.36		23428.8	123.82	8.27859e-12	0	140145	2	954.952	1908.9	2.45461	45.2793	6702	6702	MS2	17/188	2014-0403_iTRAQ-4.raw
VTPDEVSPVTLGDNLTSNR	Unambiguous	4-deoxy-L-threo-5-hexosulose-uronate ketol-isomerase OS=Escherichia coli (strain K12 / MC4100 / BW2952) GN=kduI PE=3 SV=1 - [KDUI_ECOBW]	1	1	C5A0C6		HCD	1	1		586.938	1027.13	705.852	123.81	8.29768e-12	0	212164	2	1007.51	2014.01	2.60891	85.6978	17171	17171	MS2	16/184	2014-0403_iTRAQ-2.raw
VATLEDATEmVNLYR	Unambiguous	2-oxoglutarate dehydrogenase E1 component OS=Escherichia coli (strain K12) GN=sucA PE=1 SV=1 - [ODO1_ECOLI]	1	1	P0AFG3	M10(Oxidation)	HCD	1	1		1336.61	1095.73	1758.56	123.74	8.4325e-12	0	188458	2	870.929	1740.85	2.02279	84.8015	16945	16945	MS2	12/130	2014-0403_iTRAQ-2.raw
aDISSDQIAAIGITNQR	Unambiguous	Glycerol kinase OS=Escherichia coli (strain K12 / MC4100 / BW2952) GN=glpK PE=3 SV=1 - [GLPK_ECOBW]	1	1	C5A093	N-Term(iTRAQ4plex)	HCD	1	1		43057.6	46721.8	40111.3	123.71	8.87373e-12	0	1.06566e+06	2	959.012	1917.02	0.727804	79.7652	15591	15591	MS2	15/172	2014-0403_iTRAQ-2.raw
gSLGGGFSSGGFSGGSFSR	Unambiguous	>CON_sp|K1C10_HUMAN|	1	1		N-Term(iTRAQ4plex)	HCD	1	1	14084.3		28499.2	20653	123.64	8.62892e-12	0	181162	2	926.442	1851.88	1.00003	80.3461	15659	15659	MS2	18/176	2014-0403_iTRAQ-3.raw
lFETSENGLDYFTSVPAR	Unambiguous	NADH-quinone oxidoreductase subunit G OS=Escherichia coli (strain K12) GN=nuoG PE=1 SV=4 - [NUOG_ECOLI]	2	1	P33602	N-Term(iTRAQ4plex)	HCD	1	1	19161.3	8170.83		13717.1	123.64	8.62892e-12	0	99010.8	2	1095.55	2190.09	3.87395	112.95	24300	24300	MS2	15/180	2014-0403_iTRAQ-4.raw
aVITGLGIVSSIGNNQQEVLASLR	Unambiguous	3-oxoacyl-[acyl-carrier-protein] synthase 1 OS=Escherichia coli (strain K12) GN=fabB PE=1 SV=1 - [FABB_ECOLI]	1	1	P0A953	N-Term(iTRAQ4plex)	HCD	1	1	319.06		277.348	256.62	123.61	8.68874e-12	0	87005	3	861.825	2583.46	0.531404	132.452	27206	27206	MS2	19/240	2014-0403_iTRAQ-3.raw
IVQVIGAVVDVEFPQDAVPR	Unambiguous	ATP synthase subunit beta OS=Escherichia coli (strain K12 / MC4100 / BW2952) GN=atpD PE=3 SV=1 - [ATPB_ECOBW]	1	1	C4ZZ10		HCD	1	1					123.6	8.70876e-12	0	264288	2	1076.1	2151.18	1.2505	120.494	24981	24981	MS2	14/198	2014-0403_iTRAQ-3.raw
IIVVSDEVAADTVR	Unambiguous	PTS system mannose-specific EIIAB component OS=Escherichia coli (strain K12) GN=manX PE=1 SV=2 - [PTNAB_ECOLI]	1	1	P69797		HCD	1	1	12918.9	5847.37		10588.9	123.57	8.76913e-12	0	460282	2	743.911	1486.81	2.03474	74.1201	14362	14362	MS2	13/118	2014-0403_iTRAQ-4.raw
VAFSGGEFQLNADRDGk	Unambiguous	Protein YdgA OS=Escherichia coli (strain K12) GN=ydgA PE=1 SV=1 - [YDGA_ECOLI]	1	1	P77804	K17(iTRAQ4plex)	HCD	1	1		1882.74	1180.15	2286.73	123.55	8.80961e-12	1	161322	2	977.991	1954.98	0.51606	71.9527	13445	13445	MS2	16/166	2014-0403_iTRAQ-2.raw
TGTTAGAGYNLVASATQGDmR	Unambiguous	D-alanyl-D-alanine carboxypeptidase DacC OS=Escherichia coli (strain K12) GN=dacC PE=1 SV=2 - [DACC_ECOLI]	1	1	P08506	M20(Oxidation)	HCD	1	1					123.51	8.89112e-12	0	250707	2	1029.48	2057.96	1.23581	69.7842	12837	12837	MS2	14/218	2014-0403_iTRAQ-2.raw
DNQDGFQQLFSELGIANR	Unambiguous	1-phosphofructokinase OS=Escherichia coli (strain K12) GN=fruK PE=3 SV=1 - [K1PF_ECOLI]	1	1	P0AEW9		HCD	1	1					123.51	8.89112e-12	0	9209.92	2	1026.5	2051.99	3.50775	138.312	28271	28271	MS2	14/190	2014-0403_iTRAQ-3.raw
VSVSGSGNVAQYAIEk	Unambiguous	NADP-specific glutamate dehydrogenase OS=Escherichia coli (strain K12) GN=gdhA PE=1 SV=1 - [DHE4_ECOLI]	1	1	P00370	K16(iTRAQ4plex)	HCD	1	1	6067.63	1041.88	2004.14		123.43	9.05642e-12	0	206047	2	876.969	1752.93	3.17367	68.8445	11692	11692	MS2	13/162	2014-0403_iTRAQ-1.raw
gVSADQISIVSYGk	Unambiguous	Peptidoglycan-associated lipoprotein OS=Escherichia coli (strain K12) GN=pal PE=1 SV=1 - [PAL_ECOLI]	1	1	P0A912	N-Term(iTRAQ4plex); K14(iTRAQ4plex)	HCD	1	1	21257.3	11719.1		22930	123.41	9.09822e-12	0	440249	2	856.48	1711.95	3.22607	76.8945	15162	15162	MS2	13/136	2014-0403_iTRAQ-4.raw
YVESQVYQGVVENLASEQAAR	Unambiguous	ATP synthase gamma chain OS=Escherichia coli (strain K12 / MC4100 / BW2952) GN=atpG PE=3 SV=1 - [ATPG_ECOBW]	1	1	C4ZZ11		HCD	1	1	276.378				123.35	9.22479e-12	0	216970	2	1170.58	2340.15	-0.493939	96.0702	20496	20496	MS2	15/220	2014-0403_iTRAQ-4.raw
iADQLIVGGGIANTFIAAQGHDVGk	Unambiguous	Phosphoglycerate kinase OS=Escherichia coli (strain K12) GN=pgk PE=1 SV=2 - [PGK_ECOLI]	1	1	P0A799	N-Term(iTRAQ4plex); K25(iTRAQ4plex)	HCD	1	1	2473.74	1639.12		1141.95	123.34	9.24606e-12	0	0	3	918.514	2753.53	3.32411	117.81	25278	25278	MS2	21/272	2014-0403_iTRAQ-4.raw
aGGVFTDEAIDAYIALR	Unambiguous	Glutamine synthetase OS=Escherichia coli (strain K12) GN=glnA PE=1 SV=2 - [GLNA_ECOLI]	1	1	P0A9C5	N-Term(iTRAQ4plex)	HCD	1	1		7093.74	5272.68	16332.4	123.32	9.31172e-12	0	433059	2	963.509	1926.01	0.488572	122.689	25336	25336	MS2	16/138	2014-0403_iTRAQ-2.raw
aTPAVINNDGLNYVPTNR	Unambiguous	Inner membrane protein YjiY OS=Escherichia coli (strain K12) GN=yjiY PE=1 SV=2 - [YJIY_ECOLI]	1	1	P39396	N-Term(iTRAQ4plex)	HCD	1	1		11557.6	6590.76	7502.9	123.31	9.31015e-12	0	184793	2	1037.05	2073.09	2.07926	76.6013	14735	14735	MS2	12/186	2014-0403_iTRAQ-2.raw
iVIVGGGAGGLEmATQLGHk	Unambiguous	NADH dehydrogenase OS=Escherichia coli (strain K12) GN=ndh PE=1 SV=2 - [DHNA_ECOLI]	1	1	P00393	N-Term(iTRAQ4plex); M13(Oxidation); K20(iTRAQ4plex)	HCD	1	1	19991.2		159638	48955.1	123.22	9.5051e-12	0	2.21432e+06	3	738.087	2212.25	4.05521	86.4781	17313	17313	MS2	20/166	2014-0403_iTRAQ-3.raw
IAEDGNPQVLIk	Unambiguous	Glutamine transport ATP-binding protein GlnQ OS=Escherichia coli (strain K12) GN=glnQ PE=1 SV=1 - [GLNQ_ECOLI]	1	1	P10346	K12(iTRAQ4plex)	HCD	1	1	13106.5	3624.46		12356.2	123.21	9.52701e-12	0	416413	2	720.915	1440.82	3.46974	62.6474	11112	11112	MS2	11/102	2014-0403_iTRAQ-4.raw
amLGDVAAQVLLLQSR	Unambiguous	Biopolymer transport protein ExbB OS=Escherichia coli (strain K12) GN=exbB PE=1 SV=1 - [EXBB_ECOLI]	1	1	P0ABU7	N-Term(iTRAQ4plex); M2(Oxidation)	HCD	1	1		2669.6	2510.86	3106.56	123.17	9.61516e-12	0	59096.9	2	923.025	1845.04	2.03498	116.408	24128	24128	MS2	14/154	2014-0403_iTRAQ-2.raw
VEVETPEENTGDVIGDLSR	Unambiguous	Elongation factor G OS=Escherichia coli (strain K12 / MC4100 / BW2952) GN=fusA PE=3 SV=1 - [EFG_ECOBW]	1	1	C4ZUJ5		HCD	1	1			411.939		123.16	9.63733e-12	0	406599	2	1030	2058.98	0.247984	85.572	17136	17136	MS2	14/196	2014-0403_iTRAQ-2.raw
IAEDGNPQVLIk	Unambiguous	Glutamine transport ATP-binding protein GlnQ OS=Escherichia coli (strain K12) GN=glnQ PE=1 SV=1 - [GLNQ_ECOLI]	1	1	P10346	K12(iTRAQ4plex)	HCD	1	1	17489.8	4985.81		15505.1	123.12	9.7265e-12	0	320654	2	720.915	1440.82	3.63918	62.7305	11136	11136	MS2	11/102	2014-0403_iTRAQ-4.raw
gLTNEALNVTLVEAGER	Unambiguous	NADH dehydrogenase OS=Escherichia coli (strain K12) GN=ndh PE=1 SV=2 - [DHNA_ECOLI]	1	1	P00393	N-Term(iTRAQ4plex)	HCD	1	1	111679	30009.7		107079	123.11	9.74892e-12	0	8687883	2	965.524	1930.04	2.48125	95.053	20243	20243	MS2	15/180	2014-0403_iTRAQ-4.raw
LEFTGQSVDAPLLSETAR	Unambiguous	Methionine import ATP-binding protein MetN OS=Escherichia coli (strain K12) GN=metN PE=1 SV=4 - [METN_ECOLI]	1	1	P30750		HCD	1	1	315.339		341.846		123.02	1.05514e-11	0	142952	2	967.5	1933.99	3.01859	97.7693	18793	18793	MS2	14/188	2014-0403_iTRAQ-1.raw
IEAGQPTVcSETcVGR	Unambiguous	Respiratory nitrate reductase 1 beta chain OS=Escherichia coli (strain K12) GN=narH PE=1 SV=3 - [NARH_ECOLI]	1	1	P11349	C9(Carbamidomethyl); C13(Carbamidomethyl)	HCD	1	1					122.91	1.02084e-11	0	173167	2	882.408	1763.81	1.61678	46.817	6892	6892	MS2	11/162	2014-0403_iTRAQ-2.raw
ILINTPASQGGIGDLYNFk	Unambiguous	Aldehyde-alcohol dehydrogenase OS=Escherichia coli (strain K12) GN=adhE PE=1 SV=2 - [ADHE_ECOLI]	1	1	P0A9Q7	K19(iTRAQ4plex)	HCD	1	1	1729.78		4478.15	1942.15	122.91	1.07709e-11	0	82341.2	2	1083.09	2165.17	0.134271	108.076	22525	22525	MS2	16/192	2014-0403_iTRAQ-3.raw
ILTGDSELVAAk	Unambiguous	Magnesium-transporting ATPase, P-type 1 OS=Escherichia coli (strain K12) GN=mgtA PE=1 SV=1 - [ATMA_ECOLI]	1	1	P0ABB8	K12(iTRAQ4plex)	HCD	1	1	14392.2		46478.1	18821.5	122.9	1.02319e-11	0	1.17255e+06	2	680.895	1360.78	1.68149	64.3582	11158	11158	MS2	11/96	2014-0403_iTRAQ-3.raw
VVAAAIEQNYDER	Unambiguous	Proline--tRNA ligase OS=Escherichia coli (strain K12 / MC4100 / BW2952) GN=proS PE=3 SV=1 - [SYP_ECOBW]	1	1	C4ZRT7		HCD	1	1	3052.34	1997.67	2562.29		122.82	1.04221e-11	0	762362	2	739.369	1477.73	1.64246	55.2518	8419	8419	MS2	11/116	2014-0403_iTRAQ-1.raw
IEAGQPTVcSETcVGR	Unambiguous	Respiratory nitrate reductase 1 beta chain OS=Escherichia coli (strain K12) GN=narH PE=1 SV=3 - [NARH_ECOLI]	1	1	P11349	C9(Carbamidomethyl); C13(Carbamidomethyl)	HCD	1	1	537.374		232.079		122.8	1.04702e-11	0	207244	2	882.408	1763.81	1.82441	48.1149	6901	6901	MS2	11/162	2014-0403_iTRAQ-1.raw
aNGAEIDDGAINGIk	Unambiguous	Mannose permease IID component OS=Escherichia coli (strain K12) GN=manZ PE=1 SV=2 - [PTND_ECOLI]	2	1	P69805	N-Term(iTRAQ4plex); K15(iTRAQ4plex)	HCD	1	1	73820.5	42943.2		92269.6	122.75	1.05915e-11	0	896757	2	873.469	1745.93	1.96707	63.7461	11420	11420	MS2	24/144	2014-0403_iTRAQ-4.raw
ELAAFSQFASDLDDATR	Unambiguous	ATP synthase subunit alpha OS=Escherichia coli (strain K12 / MC4100 / BW2952) GN=atpA PE=3 SV=1 - [ATPA_ECOBW]	1	1	C4ZZ12		HCD	1	1			1152.51	1012.14	122.72	1.06649e-11	0	441962	2	928.939	1856.87	2.07414	118.527	24535	24535	MS2	14/178	2014-0403_iTRAQ-2.raw
IEAGQPTVcSETcVGR	Unambiguous	Respiratory nitrate reductase 1 beta chain OS=Escherichia coli (strain K12) GN=narH PE=1 SV=3 - [NARH_ECOLI]	1	1	P11349	C9(Carbamidomethyl); C13(Carbamidomethyl)	HCD	1	1	520.78			514.536	122.68	1.07636e-11	0	394514	2	882.408	1763.81	2.03203	47.123	7128	7128	MS2	11/162	2014-0403_iTRAQ-4.raw
tLLmDEQDHGYALTGDALSQAAIAAANR	Unambiguous	Cytidine deaminase OS=Escherichia coli (strain K12 / MC4100 / BW2952) GN=cdd PE=3 SV=1 - [CDD_ECOBW]	1	1	C4ZSM3	N-Term(iTRAQ4plex); M4(Oxidation)	HCD	1	1		7876.88	11651	1581.26	122.67	1.07884e-11	0	472791	3	1026.18	3076.52	2.16251	105.008	21788	21788	MS2	18/294	2014-0403_iTRAQ-2.raw
IEAGQPTVcSETcVGR	Unambiguous	Respiratory nitrate reductase 1 beta chain OS=Escherichia coli (strain K12) GN=narH PE=1 SV=3 - [NARH_ECOLI]	1	1	P11349	C9(Carbamidomethyl); C13(Carbamidomethyl)	HCD	1	1				326.704	122.64	1.08632e-11	0	347776	2	882.408	1763.81	2.37807	47.4975	6948	6948	MS2	11/162	2014-0403_iTRAQ-3.raw
QINLPTEVSEAIYNR	Unambiguous	Modulator of FtsH protease HflC OS=Escherichia coli (strain K12) GN=hflC PE=1 SV=1 - [HFLC_ECOLI]	1	1	P0ABC3		HCD	1	1		1799.89	1578.62	1673.33	122.58	1.10143e-11	0	294023	2	873.956	1746.9	1.11571	101.811	21101	21101	MS2	12/148	2014-0403_iTRAQ-2.raw
aGLINSGGAAGGETDLSDAVR	Unambiguous	Fructose-bisphosphate aldolase class 1 OS=Escherichia coli (strain K12) GN=fbaB PE=1 SV=2 - [ALF1_ECOLI]	1	1	P0A991	N-Term(iTRAQ4plex)	HCD	1	1		10402.4	10105.8	18077	122.56	1.10651e-11	0	766220	2	1038.03	2075.05	0.224363	73.6138	13900	13900	MS2	17/216	2014-0403_iTRAQ-2.raw
LGSIGSDLGASIk	Unambiguous	Sec-independent protein translocase protein TatA OS=Escherichia coli (strain K12) GN=tatA PE=1 SV=1 - [TATA_ECOLI]	1	1	P69428	K13(iTRAQ4plex)	HCD	1	1	24892.9		36383.2	20712.2	122.46	1.13229e-11	0	935959	2	681.394	1361.78	3.37553	75.1762	14212	14212	MS2	11/112	2014-0403_iTRAQ-3.raw
LGSIGSDLGASIk	Unambiguous	Sec-independent protein translocase protein TatA OS=Escherichia coli (strain K12) GN=tatA PE=1 SV=1 - [TATA_ECOLI]	1	1	P69428	K13(iTRAQ4plex)	HCD	1	1	36153.5		57535.9	27074.5	122.46	1.13229e-11	0	945948	2	681.394	1361.78	3.46517	75.2257	14226	14226	MS2	11/112	2014-0403_iTRAQ-3.raw
aTGTSEmAPALVAAFGGk	Unambiguous	PTS system glucose-specific EIICB component OS=Escherichia coli (strain K12) GN=ptsG PE=1 SV=1 - [PTGCB_ECOLI]	1	1	P69786	N-Term(iTRAQ4plex); M7(Oxidation); K18(iTRAQ4plex)	HCD	1	1	15190.1	2959.47		8916.08	122.45	1.27707e-11	0	287950	2	992.031	1983.06	4.81948	89.0554	18656	18656	MS2	16/144	2014-0403_iTRAQ-4.raw
gLSVLmLEAQDLAcATSSASSk	Unambiguous	Aerobic glycerol-3-phosphate dehydrogenase OS=Escherichia coli (strain K12) GN=glpD PE=1 SV=3 - [GLPD_ECOLI]	1	1	P13035	N-Term(iTRAQ4plex); M6(Oxidation); C14(Carbamidomethyl); K22(iTRAQ4plex)	HCD	1	1	648.34		3573.46	1981.91	122.43	1.30583e-11	0	68566.4	2	1272.15	2543.3	2.8359	117.569	24423	24423	MS2	28/228	2014-0403_iTRAQ-3.raw
vINDNFGIIEGLmTTVHATTATQk	Unambiguous	Glyceraldehyde-3-phosphate dehydrogenase A OS=Escherichia coli (strain K12) GN=gapA PE=1 SV=2 - [G3P1_ECOLI]	1	1	P0A9B2	N-Term(iTRAQ4plex); M13(Oxidation); K24(iTRAQ4plex)	HCD	1	1	4004.43	2573.87		2012.01	122.42	1.30884e-11	0	85246.3	3	960.182	2878.53	3.41402	116.019	24926	24926	MS2	23/262	2014-0403_iTRAQ-4.raw
DDDPSFDELVALAVETGR	Unambiguous	PTS system mannose-specific EIIAB component OS=Escherichia coli (strain K12) GN=manX PE=1 SV=2 - [PTNAB_ECOLI]	1	1	P69797		HCD	1	1					122.34	1.16401e-11	0	410175	2	974.962	1948.92	1.22625	137.651	29011	29011	MS2	13/166	2014-0403_iTRAQ-4.raw
SNTGLVIDPYFSGTk	Unambiguous	Glycerol kinase OS=Escherichia coli (strain K12 / MC4100 / BW2952) GN=glpK PE=3 SV=1 - [GLPK_ECOBW]	1	1	C5A093	K15(iTRAQ4plex)	HCD	1	1		5594.65	4763.99	5204.61	122.32	1.16938e-11	0	89284.5	2	871.96	1742.91	2.27933	91.8732	18756	18756	MS2	11/164	2014-0403_iTRAQ-2.raw
ALTGLSPDEIVNQVk	Unambiguous	NADH-quinone oxidoreductase subunit F OS=Escherichia coli (strain K12) GN=nuoF PE=1 SV=3 - [NUOF_ECOLI]	1	1	P31979	K15(iTRAQ4plex)	HCD	1	1	5709.85	2552.39		6639.51	122.31	1.17208e-11	0	239461	2	864.489	1727.97	2.78853	94.198	20013	20013	MS2	12/130	2014-0403_iTRAQ-4.raw
VWSNSGDLQNVYWDVLER	Unambiguous	Small-conductance mechanosensitive channel OS=Escherichia coli (strain K12) GN=mscS PE=1 SV=1 - [MSCS_ECOLI]	1	1	P0C0S1		HCD	1	1	167.022			171.162	122.19	1.20492e-11	0	65358.2	2	1090.53	2180.05	2.70047	121.537	26007	26007	MS2	13/192	2014-0403_iTRAQ-4.raw
AGLINSGGAAGGETDLSDAVR	Unambiguous	Fructose-bisphosphate aldolase class 1 OS=Escherichia coli (strain K12) GN=fbaB PE=1 SV=2 - [ALF1_ECOLI]	1	1	P0A991		HCD	1	1	742.668	326.771			122.12	1.22449e-11	0	274985	2	965.979	1930.95	2.01753	75.3188	13376	13376	MS2	13/216	2014-0403_iTRAQ-1.raw
TVINQVTYLPIASEVTDVNR	Unambiguous	Oligopeptide transporter subunit OS=Escherichia coli (strain K12 / MC4100 / BW2952) GN=oppA PE=4 SV=1 - [C4ZTT4_ECOBW]	2	1	C4ZTT4		HCD	1	1					122.05	1.2693e-11	0	351685	2	1116.6	2232.19	2.05031	109.874	22902	22902	MS2	17/216	2014-0403_iTRAQ-3.raw
FSTVQGGAGSADTVR	Unambiguous	Catalase HPII OS=Escherichia coli (strain K12) GN=katE PE=1 SV=1 - [CATE_ECOLI]	1	1	P21179		HCD	1	1		1164.38	964.812	1638.67	122.04	1.24726e-11	0	124415	2	726.859	1452.71	1.92577	41.1836	5659	5659	MS2	13/154	2014-0403_iTRAQ-2.raw
IGAAASNTNADWYcR	Unambiguous	CDP-diacylglycerol--serine O-phosphatidyltransferase OS=Escherichia coli (strain K12) GN=pssA PE=1 SV=2 - [PSS_ECOLI]	2	1	P23830	C14(Carbamidomethyl)	HCD	1	1	4266.19	2109		3618.33	122.04	1.24726e-11	0	387224	2	835.375	1669.74	1.98697	58.7664	10060	10060	MS2	11/138	2014-0403_iTRAQ-4.raw
vGVIVGAEQQVAEVAQk	Unambiguous	D-methionine-binding lipoprotein MetQ OS=Escherichia coli (strain K12) GN=metQ PE=1 SV=2 - [METQ_ECOLI]	1	1	P28635	N-Term(iTRAQ4plex); K17(iTRAQ4plex)	HCD	1	1	65107.1		167547	97962.4	122.01	1.2559e-11	0	2.48281e+06	2	1007.09	2013.16	2.19556	99.2988	20561	20561	MS2	14/154	2014-0403_iTRAQ-3.raw
eLAAFSQFASDLDDATR	Unambiguous	ATP synthase subunit alpha OS=Escherichia coli (strain K12 / MC4100 / BW2952) GN=atpA PE=3 SV=1 - [ATPA_ECOBW]	1	1	C4ZZ12	N-Term(iTRAQ4plex)	HCD	1	1	12821.7	7081.1		13417.5	121.96	1.27045e-11	0	187525	2	1000.99	2000.98	4.84692	125.872	26837	26837	MS2	16/178	2014-0403_iTRAQ-4.raw
iADQLIVGGGIANTFIAAQGHDVGk	Unambiguous	Phosphoglycerate kinase OS=Escherichia coli (strain K12) GN=pgk PE=1 SV=2 - [PGK_ECOLI]	1	1	P0A799	N-Term(iTRAQ4plex); K25(iTRAQ4plex)	HCD	1	1		6153.44	9129.57	1453.19	121.94	1.27631e-11	0	181180	3	918.512	2753.52	0.597671	117.796	24395	24395	MS2	24/272	2014-0403_iTRAQ-2.raw
iQLVGDDLFVTNTk	Unambiguous	Enolase OS=Escherichia coli (strain K12 / MC4100 / BW2952) GN=eno PE=3 SV=1 - [ENO_ECOBW]	1	1	C4ZZT2	N-Term(iTRAQ4plex); K14(iTRAQ4plex)	HCD	1	1	45319.3	21346.7		28804.6	121.94	1.27631e-11	0	439480	2	926.031	1851.05	4.10551	105.389	22664	22664	MS2	13/142	2014-0403_iTRAQ-4.raw
QTVYAFLGDGEmDEPESk	Unambiguous	Pyruvate dehydrogenase E1 component OS=Escherichia coli (strain K12) GN=aceE PE=1 SV=2 - [ODP1_ECOLI]	1	1	P0AFG8	M12(Oxidation); K18(iTRAQ4plex)	HCD	1	1		6071.44	4633.88	12270.8	121.92	1.2822e-11	0	242743	2	1088.5	2175.99	1.68893	82.9694	16463	16463	MS2	16/200	2014-0403_iTRAQ-2.raw
sLSDTLEEVLSSSGEk	Unambiguous	Uncharacterized protein YqjD OS=Escherichia coli (strain K12) GN=yqjD PE=1 SV=1 - [YQJD_ECOLI]	1	1	P64581	N-Term(iTRAQ4plex); K16(iTRAQ4plex)	HCD	1	1	3342.75		24306.9	9820.2	121.88	1.29407e-11	0	69332.3	2	985.014	1969.02	0.0186611	119.547	24799	24799	MS2	14/148	2014-0403_iTRAQ-3.raw
YDEAPSNVAQAVIEAR	Unambiguous	Elongation factor G OS=Escherichia coli (strain K12 / MC4100 / BW2952) GN=fusA PE=3 SV=1 - [EFG_ECOBW]	1	1	C4ZUJ5		HCD	1	1		2536.36	3011.55	3374.91	121.85	1.30304e-11	0	375836	2	866.929	1732.85	0.642056	84.363	16830	16830	MS2	14/162	2014-0403_iTRAQ-2.raw
LcLSGSNPSGNITETVEEHFGk	Unambiguous	Threonine/serine transporter TdcC OS=Escherichia coli (strain K12 / MC4100 / BW2952) GN=tdcC PE=3 SV=1 - [TDCC_ECOBW]	1	1	C4ZR30	C2(Carbamidomethyl); K22(iTRAQ4plex)	HCD	1	1	5860.18	2210.85		4662.35	121.84	1.30604e-11	0	179683	3	840.746	2520.22	2.50047	96.5107	20605	20605	MS2	13/226	2014-0403_iTRAQ-4.raw
YDANNIYLAANYGETR	Unambiguous	Outer membrane protein F OS=Escherichia coli (strain K12) GN=ompF PE=1 SV=1 - [OMPF_ECOLI]	1	1	P02931		HCD	1	1	1607.34	1702.56		2020.93	121.81	1.31509e-11	0	331301	2	924.434	1847.86	2.2305	77.1541	15231	15231	MS2	13/170	2014-0403_iTRAQ-4.raw
aGGVFTDEAIDAYIALR	Unambiguous	Glutamine synthetase OS=Escherichia coli (strain K12) GN=glnA PE=1 SV=2 - [GLNA_ECOLI]	1	1	P0A9C5	N-Term(iTRAQ4plex)	HCD	1	1	5904.79	7104.33		3766.91	121.78	1.32421e-11	0	80847.9	2	963.51	1926.01	1.43927	122.636	26221	26221	MS2	16/138	2014-0403_iTRAQ-4.raw
aADIVLQAAIAAGAPk	Unambiguous	Aldehyde-alcohol dehydrogenase OS=Escherichia coli (strain K12) GN=adhE PE=1 SV=2 - [ADHE_ECOLI]	1	1	P0A9Q7	N-Term(iTRAQ4plex); K16(iTRAQ4plex)	HCD	1	1	6183.98	3610.43		4009.65	121.64	1.36759e-11	0	105296	2	884.536	1768.06	4.07302	108.376	23322	23322	MS2	24/138	2014-0403_iTRAQ-4.raw
gANFDkYAGQDIVSNAScTTNcLAPLAk	Unambiguous	Glyceraldehyde-3-phosphate dehydrogenase A OS=Escherichia coli (strain K12) GN=gapA PE=1 SV=2 - [G3P1_ECOLI]	1	1	P0A9B2	N-Term(iTRAQ4plex); K6(iTRAQ4plex); C18(Carbamidomethyl); C22(Carbamidomethyl); K28(iTRAQ4plex)	HCD	1	1	1441.08		7855.86	3928.76	121.55	1.66212e-11	1	108623	3	1140.24	3418.71	0.583477	91.3782	18623	18623	MS2	23/296	2014-0403_iTRAQ-3.raw
gPLDHDGFSAVEAIAPGVIER	Unambiguous	ATP synthase subunit alpha OS=Escherichia coli (strain K12 / MC4100 / BW2952) GN=atpA PE=3 SV=1 - [ATPA_ECOBW]	1	1	C4ZZ12	N-Term(iTRAQ4plex)	HCD	1	1		9339.66	7647	14756.5	121.54	1.63439e-11	0	105330	2	1147.6	2294.2	3.14916	106.091	22028	22028	MS2	19/192	2014-0403_iTRAQ-2.raw
vINDNFGIIEGLmTTVHATTATQk	Unambiguous	Glyceraldehyde-3-phosphate dehydrogenase A OS=Escherichia coli (strain K12) GN=gapA PE=1 SV=2 - [G3P1_ECOLI]	1	1	P0A9B2	N-Term(iTRAQ4plex); M13(Oxidation); K24(iTRAQ4plex)	HCD	1	1	14079.1	8785.37	14108.5		121.46	1.65763e-11	0	210816	3	960.18	2878.53	1.56932	115.738	22402	22402	MS2	24/262	2014-0403_iTRAQ-1.raw
gGSISGGGYGSGGGk	Unambiguous	>CON_sp|K22E_HUMAN|	1	1		N-Term(iTRAQ4plex); K15(iTRAQ4plex)	HCD	1	1	12999.5			3514.94	121.42	1.43865e-11	0	92506.4	2	743.386	1485.77	8.01151	31.1146	3876	3876	MS2	14/128	2014-0403_iTRAQ-4.raw
gVAASEQTLIQVQk	Unambiguous	Protein translocase subunit SecD OS=Escherichia coli (strain K12) GN=secD PE=1 SV=1 - [SECD_ECOLI]	1	1	P0AG90	N-Term(iTRAQ4plex); K14(iTRAQ4plex)	HCD	1	1		12724.9	8743.95	11654.4	121.35	1.46203e-11	0	349494	2	880.513	1760.02	1.24576	69.6562	12803	12803	MS2	22/124	2014-0403_iTRAQ-2.raw
LmGEQFVTGETIAEALANAR	Unambiguous	Bifunctional protein PutA OS=Escherichia coli (strain K12) GN=putA PE=1 SV=3 - [PUTA_ECOLI]	1	1	P09546	M2(Oxidation)	HCD	1	1	191.008				121.32	1.47217e-11	0	84944.2	2	1069.04	2137.06	2.21813	119.692	24827	24827	MS2	17/202	2014-0403_iTRAQ-3.raw
aADLVDALGQENNPEWk	Unambiguous	Respiratory nitrate reductase 1 alpha chain OS=Escherichia coli (strain K12) GN=narG PE=1 SV=4 - [NARG_ECOLI]	1	1	P09152	N-Term(iTRAQ4plex); K17(iTRAQ4plex)	HCD	1	1	7033.57	873.002		6742.32	121.31	1.79724e-11	0	119184	2	1079.56	2158.11	5.60859	96.5905	20622	20622	MS2	12/166	2014-0403_iTRAQ-4.raw
aAELAGNDTIPVEITR	Unambiguous	Protein HemY OS=Escherichia coli (strain K12) GN=hemY PE=1 SV=1 - [HEMY_ECOLI]	1	1	P0ACB7	N-Term(iTRAQ4plex)	HCD	1	1	27637.6	14685.2	12177.5		121.27	1.48921e-11	0	770229	2	907.494	1813.98	2.16137	83.214	15351	15351	MS2	15/162	2014-0403_iTRAQ-1.raw
dDDPSFDELVALAVETGR	Unambiguous	PTS system mannose-specific EIIAB component OS=Escherichia coli (strain K12) GN=manX PE=1 SV=2 - [PTNAB_ECOLI]	1	1	P69797	N-Term(iTRAQ4plex)	HCD	1	1	3375.1		5950.02	4038.23	121.27	1.48921e-11	0	41434.3	2	1047.01	2093.02	0.494435	134.457	27572	27572	MS2	17/166	2014-0403_iTRAQ-3.raw
SGLNAENYENFIQTDAAINR	Unambiguous	Periplasmic serine endoprotease DegP OS=Escherichia coli (strain K12) GN=degP PE=1 SV=1 - [DEGP_ECOLI]	1	1	P0C0V0		HCD	1	1				225.333	121.26	1.49265e-11	0	136465	2	1120.54	2240.07	4.79888	94.9191	19508	19508	MS2	16/212	2014-0403_iTRAQ-2.raw
LSEDAFDDQcTGANPR	Unambiguous	Aldehyde-alcohol dehydrogenase OS=Escherichia coli (strain K12) GN=adhE PE=1 SV=2 - [ADHE_ECOLI]	1	1	P0A9Q7	C10(Carbamidomethyl)	HCD	1	1		419.258	850.34	1179.76	121.23	1.50299e-11	0	124329	2	898.383	1795.76	2.06232	51.9254	8100	8100	MS2	12/152	2014-0403_iTRAQ-2.raw
SGGGFSSGSAGIINYQR	Unambiguous	>CON_sp|K2C1_HUMAN|	1	1			HCD	1	1	4740.35	2001.74		5139.03	121.2	1.51341e-11	0	392182	2	829.403	1657.8	3.1379	67.0422	12347	12347	MS2	14/150	2014-0403_iTRAQ-4.raw
eIESYDAVLVLGEDVTQTGAR	Unambiguous	NADH-quinone oxidoreductase subunit G OS=Escherichia coli (strain K12) GN=nuoG PE=1 SV=4 - [NUOG_ECOLI]	2	1	P33602	N-Term(iTRAQ4plex)	HCD	1	1		2081.31	1951.02	1513.97	121.16	1.74173e-11	0	237806	3	803.748	2409.23	1.28928	121.701	25143	25143	MS2	21/202	2014-0403_iTRAQ-2.raw
vGmGmGSTVAVLFQSGR	Unambiguous	Glucitol/sorbitol-specific phosphotransferase enzyme IIB component OS=Escherichia coli (strain K12) GN=srlE PE=1 SV=1 - [PTHB_ECOLI]	1	1	P56580	N-Term(iTRAQ4plex); M3(Oxidation); M5(Oxidation)	HCD	1	1	3100.21	264.961	17206.3		120.98	1.59205e-11	0	268171	2	936.977	1872.95	1.6264	86.8641	16265	16265	MS2	15/150	2014-0403_iTRAQ-1.raw
eIESYDAVLVLGEDVTQTGAR	Unambiguous	NADH-quinone oxidoreductase subunit G OS=Escherichia coli (strain K12) GN=nuoG PE=1 SV=4 - [NUOG_ECOLI]	2	1	P33602	N-Term(iTRAQ4plex)	HCD	1	1	5037.99	2167.39		3855.03	120.89	1.96751e-11	0	77598.1	2	1205.12	2409.23	3.4229	121.734	26045	26045	MS2	18/202	2014-0403_iTRAQ-4.raw
lTTDIGPVIDSEAk	Unambiguous	Bifunctional protein PutA OS=Escherichia coli (strain K12) GN=putA PE=1 SV=3 - [PUTA_ECOLI]	1	1	P09546	N-Term(iTRAQ4plex); K14(iTRAQ4plex)	HCD	1	1	3734.14		23211.1	12847.2	120.87	1.63289e-11	0	307440	2	873.992	1746.98	2.03131	82.3656	16220	16220	MS2	13/124	2014-0403_iTRAQ-3.raw
SISEITQDSLVQGLGk	Unambiguous	L-lactate dehydrogenase [cytochrome] OS=Escherichia coli (strain K12 / MC4100 / BW2952) GN=lldD PE=3 SV=1 - [LLDD_ECOBW]	1	1	C4ZXJ7	K16(iTRAQ4plex)	HCD	1	1	5109.28	1483.27		5994.06	120.84	1.94497e-11	0	236221	2	910.003	1819	3.3407	90.8828	19132	19132	MS2	13/154	2014-0403_iTRAQ-4.raw
aDISSDQIAAIGITNQR	Unambiguous	Glycerol kinase OS=Escherichia coli (strain K12 / MC4100 / BW2952) GN=glpK PE=3 SV=1 - [GLPK_ECOBW]	1	1	C5A093	N-Term(iTRAQ4plex)	HCD	1	1	6017.4	2655.48	6632.6		120.77	1.73369e-11	0	347756	2	959.013	1917.02	1.55561	81.64	14967	14967	MS2	15/172	2014-0403_iTRAQ-1.raw
aIAQVGTISANSDETVGk	Unambiguous	60 kDa chaperonin OS=Escherichia coli (strain K12 / MC4100 / BW2952) GN=groL PE=3 SV=1 - [CH60_ECOBW]	1	1	C5A1D5	N-Term(iTRAQ4plex); K18(iTRAQ4plex)	HCD	1	1	103350	20019.5	49204.9		120.74	2.024e-11	0	1.19734e+06	2	1025.06	2049.11	3.47459	66.7834	11170	11170	MS2	15/180	2014-0403_iTRAQ-1.raw
LIQLmNETVDGDYQTFk	Unambiguous	Pyruvate dehydrogenase E1 component OS=Escherichia coli (strain K12) GN=aceE PE=1 SV=2 - [ODP1_ECOLI]	1	1	P0AFG8	M5(Oxidation); K17(iTRAQ4plex)	HCD	1	1	4932.3	3555.91	3082.69		120.69	1.70199e-11	0	413268	2	1088.04	2175.08	2.19709	86.8476	16260	16260	MS2	12/172	2014-0403_iTRAQ-1.raw
ILTGSEGTLAFITEAR	Unambiguous	Uncharacterized protein YdiJ OS=Escherichia coli (strain K12) GN=ydiJ PE=4 SV=1 - [YDIJ_ECOLI]	1	1	P77748		HCD	1	1		2372.81	2112.51	3192.65	120.62	1.72964e-11	0	241995	2	839.956	1678.9	1.56222	103.303	21419	21419	MS2	15/142	2014-0403_iTRAQ-2.raw
ILTGSEGTLAFITEAR	Unambiguous	Uncharacterized protein YdiJ OS=Escherichia coli (strain K12) GN=ydiJ PE=4 SV=1 - [YDIJ_ECOLI]	1	1	P77748		HCD	1	1	3848.3		4690.87	2420.93	120.58	1.74565e-11	0	273061	2	839.957	1678.91	3.37993	103.419	21509	21509	MS2	15/142	2014-0403_iTRAQ-3.raw
dSWGAAGQVGVDYLINR	Unambiguous	Outer membrane protein W OS=Escherichia coli (strain K12) GN=ompW PE=1 SV=1 - [OMPW_ECOLI]	1	1	P0A915	N-Term(iTRAQ4plex)	HCD	1	1	11200.2	2711.07		12419.7	120.51	1.77401e-11	0	166673	2	983.005	1965	3.57368	103.679	22286	22286	MS2	15/168	2014-0403_iTRAQ-4.raw
TVINQVTYLPIASEVTDVNR	Unambiguous	Oligopeptide transporter subunit OS=Escherichia coli (strain K12 / MC4100 / BW2952) GN=oppA PE=4 SV=1 - [C4ZTT4_ECOBW]	2	1	C4ZTT4		HCD	1	1					120.49	1.79108e-11	0	125222	2	1116.6	2232.19	1.83157	109.578	23585	23585	MS2	17/216	2014-0403_iTRAQ-4.raw
iADQLIVGGGIANTFIAAQGHDVGk	Unambiguous	Phosphoglycerate kinase OS=Escherichia coli (strain K12) GN=pgk PE=1 SV=2 - [PGK_ECOLI]	1	1	P0A799	N-Term(iTRAQ4plex); K25(iTRAQ4plex)	HCD	1	1		2714.29	3639.17	1608.19	120.48	1.78631e-11	0	85872.6	3	918.512	2753.52	0.597671	118.063	24447	24447	MS2	25/272	2014-0403_iTRAQ-2.raw
dDDPSFDELVALAVETGR	Unambiguous	PTS system mannose-specific EIIAB component OS=Escherichia coli (strain K12) GN=manX PE=1 SV=2 - [PTNAB_ECOLI]	1	1	P69797	N-Term(iTRAQ4plex)	HCD	1	1		36751.8	28269.5	22913.8	120.45	1.79869e-11	0	657518	2	1047.01	2093.02	1.07766	133.98	27431	27431	MS2	17/166	2014-0403_iTRAQ-2.raw
dSPILILDEATSALDTESER	Unambiguous	Lipid A export ATP-binding/permease protein MsbA OS=Escherichia coli (strain K12) GN=msbA PE=1 SV=1 - [MSBA_ECOLI]	1	1	P60752	N-Term(iTRAQ4plex)	HCD	1	1	11665.7	2032.79		7656.08	120.36	2.09402e-11	0	88292.7	2	1160.09	2319.18	3.58796	141.83	29763	29763	MS2	17/188	2014-0403_iTRAQ-4.raw
iVIVGGGAGGLEmATQLGHk	Unambiguous	NADH dehydrogenase OS=Escherichia coli (strain K12) GN=ndh PE=1 SV=2 - [DHNA_ECOLI]	1	1	P00393	N-Term(iTRAQ4plex); M13(Oxidation); K20(iTRAQ4plex)	HCD	1	1		109589	61089.6	83251.2	120.25	1.88346e-11	0	1.30823e+06	3	738.084	2212.24	0.661677	85.9627	17240	17240	MS2	22/166	2014-0403_iTRAQ-2.raw
dLIVIGGGINGAGIAADAAGR	Unambiguous	Aerobic glycerol-3-phosphate dehydrogenase OS=Escherichia coli (strain K12) GN=glpD PE=1 SV=3 - [GLPD_ECOLI]	1	1	P13035	N-Term(iTRAQ4plex)	HCD	1	1	17000.9	4461.05		9577.59	120.18	1.91406e-11	0	1338296	3	675.713	2025.12	1.87976	102.222	21939	21939	MS2	21/214	2014-0403_iTRAQ-4.raw
TVINQVTYLPIASEVTDVNR	Unambiguous	Oligopeptide transporter subunit OS=Escherichia coli (strain K12 / MC4100 / BW2952) GN=oppA PE=4 SV=1 - [C4ZTT4_ECOBW]	2	1	C4ZTT4		HCD	1	1					120.17	1.95688e-11	0	198558	2	1116.6	2232.19	2.05031	110.134	22873	22873	MS2	16/216	2014-0403_iTRAQ-2.raw
gLSQGSGVAFDNEk	Unambiguous	Maltoporin OS=Escherichia coli (strain K12 / MC4100 / BW2952) GN=lamB PE=3 SV=1 - [LAMB_ECOBW]	1	1	C5A130	N-Term(iTRAQ4plex); K14(iTRAQ4plex)	HCD	1	1	34684	12943		40541.6	120.14	1.93178e-11	0	351614	2	848.945	1696.88	4.35283	55.7752	9262	9262	MS2	13/144	2014-0403_iTRAQ-4.raw
TQTLSQLENSGAFIER	Unambiguous	Glycine dehydrogenase [decarboxylating] OS=Escherichia coli (strain K12 / MC4100 / BW2952) GN=gcvP PE=3 SV=1 - [GCSP_ECOBW]	1	1	C5A0H5		HCD	1	1	3194.17	1265.37		2112.07	120.13	1.93623e-11	0	427515	2	897.457	1793.91	2.64733	85.2255	17584	17584	MS2	11/176	2014-0403_iTRAQ-4.raw
lFETSENGLDYFTSVPAR	Unambiguous	NADH-quinone oxidoreductase subunit G OS=Escherichia coli (strain K12) GN=nuoG PE=1 SV=4 - [NUOG_ECOLI]	2	1	P33602	N-Term(iTRAQ4plex)	HCD	1	1	15545.2	6700.47		11560.8	120.13	1.93623e-11	0	40528.5	2	1095.55	2190.09	4.87722	112.785	24265	24265	MS2	15/180	2014-0403_iTRAQ-4.raw
aANAFDVDGETAAmLVSVAmNDDQPIAVLkR	Unambiguous	Multiphosphoryl transfer protein OS=Escherichia coli (strain K12) GN=fruB PE=1 SV=1 - [PTFAH_ECOLI]	1	1	P69811	N-Term(iTRAQ4plex); M14(Oxidation); M20(Oxidation); K30(iTRAQ4plex)	HCD	1	1	1550.51	936.936		841.993	120.13	2.24188e-11	1	88234.8	4	888.955	3552.8	1.66711	124.719	26618	26618	MS2	21/330	2014-0403_iTRAQ-4.raw
LGGNSLLDLVVFGR	Unambiguous	Succinate dehydrogenase flavoprotein subunit OS=Escherichia coli (strain K12) GN=sdhA PE=1 SV=1 - [DHSA_ECOLI]	1	1	P0AC41		HCD	1	1		668.393	1026.17	1444.6	120.11	1.94517e-11	0	94806.4	2	730.419	1459.83	2.76528	138.475	28248	28248	MS2	13/130	2014-0403_iTRAQ-2.raw
VINESTNQNAAVk	Unambiguous	Protein translocase subunit SecF OS=Escherichia coli (strain K12) GN=secF PE=1 SV=1 - [SECF_ECOLI]	1	1	P0AG93	K13(iTRAQ4plex)	HCD	1	1	554.435		6862.56	598.831	120.1	1.97891e-11	0	348914	2	766.416	1531.82	3.45632	32.2772	3923	3923	MS2	11/120	2014-0403_iTRAQ-3.raw
VTSNSVmNSFFIPR	Unambiguous	Ubiquinol oxidase subunit 2 OS=Escherichia coli (strain K12) GN=cyoA PE=1 SV=1 - [CYOA_ECOLI]	1	1	P0ABJ1	M7(Oxidation)	HCD	1	1	4395.77	1823.98	2124.21	97.2409	120.09	1.95414e-11	0	136553	2	807.903	1614.8	2.69348	86.0246	16062	16062	MS2	12/138	2014-0403_iTRAQ-1.raw
VSDAASNDTESLAGAEQAAGVk	Unambiguous	Peptidyl-prolyl cis-trans isomerase D OS=Escherichia coli (strain K12) GN=ppiD PE=1 SV=1 - [PPID_ECOLI]	1	1	P0ADY1	K22(iTRAQ4plex)	HCD	1	1	2216.06	2501.53	2225.92		120.06	1.96769e-11	0	534628	2	1118.05	2235.09	1.16425	68.5984	11628	11628	MS2	14/226	2014-0403_iTRAQ-1.raw
VINESTNQNAAVk	Unambiguous	Protein translocase subunit SecF OS=Escherichia coli (strain K12) GN=secF PE=1 SV=1 - [SECF_ECOLI]	1	1	P0AG93	K13(iTRAQ4plex)	HCD	1	1	1977.44	710.323	1955.4		120.02	1.9859e-11	0	63115.4	2	766.416	1531.82	3.21725	32.5928	3880	3880	MS2	11/120	2014-0403_iTRAQ-1.raw
LGSNSLAELVVFGR	Unambiguous	Fumarate reductase flavoprotein subunit OS=Escherichia coli (strain K12) GN=frdA PE=1 SV=3 - [FRDA_ECOLI]	1	1	P00363		HCD	1	1	8593.65	3759.13		7244.73	120.02	1.9859e-11	0	703598	2	731.41	1461.81	4.59049	116.353	24995	24995	MS2	11/134	2014-0403_iTRAQ-4.raw
iINEPTAAALAYGLDk	Unambiguous	Chaperone protein DnaK OS=Escherichia coli (strain K12) GN=dnaK PE=1 SV=2 - [DNAK_ECOLI]	1	1	P0A6Y8	N-Term(iTRAQ4plex); K16(iTRAQ4plex)	HCD	1	1	11041.8	7136.12		10456.7	119.96	2.01352e-11	0	189454	2	974.555	1948.1	1.6269	101.471	21767	21767	MS2	15/168	2014-0403_iTRAQ-4.raw
LFETSENGLDYFTSVPAR	Unambiguous	NADH-quinone oxidoreductase subunit G OS=Escherichia coli (strain K12) GN=nuoG PE=1 SV=4 - [NUOG_ECOLI]	2	1	P33602		HCD	1	1	186.493				119.95	2.01816e-11	0	123282	2	1023.5	2045.99	2.18389	105.524	20391	20391	MS2	13/180	2014-0403_iTRAQ-1.raw
VINESTNQNAAVk	Unambiguous	Protein translocase subunit SecF OS=Escherichia coli (strain K12) GN=secF PE=1 SV=1 - [SECF_ECOLI]	1	1	P0AG93	K13(iTRAQ4plex)	HCD	1	1		1054.83	1000.26	1668.95	119.95	2.01816e-11	0	93585.3	2	766.415	1531.82	2.50004	32.0354	3901	3901	MS2	11/120	2014-0403_iTRAQ-2.raw
gLSVLmLEAQDLAcATSSASSk	Unambiguous	Aerobic glycerol-3-phosphate dehydrogenase OS=Escherichia coli (strain K12) GN=glpD PE=1 SV=3 - [GLPD_ECOLI]	1	1	P13035	N-Term(iTRAQ4plex); M6(Oxidation); C14(Carbamidomethyl); K22(iTRAQ4plex)	HCD	1	1	8907.53		51030.3	23008.9	119.95	2.23559e-11	0	1.29464e+06	3	848.438	2543.3	2.06267	117.549	24418	24418	MS2	23/228	2014-0403_iTRAQ-3.raw
gSLGGGFSSGGFSGGSFSR	Unambiguous	>CON_sp|K1C10_HUMAN|	1	1		N-Term(iTRAQ4plex)	HCD	1	1	42023.1	14381.3	16122.1		119.94	2.02282e-11	0	918522	2	926.443	1851.88	2.18654	81.7021	14983	14983	MS2	16/176	2014-0403_iTRAQ-1.raw
VINESTNQNAAVk	Unambiguous	Protein translocase subunit SecF OS=Escherichia coli (strain K12) GN=secF PE=1 SV=1 - [SECF_ECOLI]	1	1	P0AG93	K13(iTRAQ4plex)	HCD	1	1		1563.44	1150.65	2260.47	119.93	2.02748e-11	0	207359	2	766.415	1531.82	1.54377	32.1004	3913	3913	MS2	11/120	2014-0403_iTRAQ-2.raw
TTLTAAITTVLAk	Unambiguous	Elongation factor Tu 1 OS=Escherichia coli (strain K12) GN=tufA PE=1 SV=1 - [EFTU1_ECOLI]	2	1	P0CE47	K13(iTRAQ4plex)	HCD	1	1	11243.7	3184.13	5633.44		119.92	2.03215e-11	0	445257	2	724.448	1447.89	2.97652	113.35	21955	21955	MS2	11/112	2014-0403_iTRAQ-1.raw
LGSNSLAELVVFGR	Unambiguous	Fumarate reductase flavoprotein subunit OS=Escherichia coli (strain K12) GN=frdA PE=1 SV=3 - [FRDA_ECOLI]	1	1	P00363		HCD	1	1	4703.28	1605.4	1796.66		119.92	2.03215e-11	0	128335	2	731.409	1461.81	2.58635	117.015	22645	22645	MS2	11/134	2014-0403_iTRAQ-1.raw
VAVFTQGANAEAAk	Unambiguous	50S ribosomal protein L1 OS=Escherichia coli (strain K12 / MC4100 / BW2952) GN=rplA PE=3 SV=1 - [RL1_ECOBW]	1	1	C5A0S4	K14(iTRAQ4plex)	HCD	1	1	11155.4	7311.57		14421.5	119.91	2.03684e-11	0	389296	2	760.916	1520.82	3.30604	52.9053	8520	8520	MS2	11/132	2014-0403_iTRAQ-4.raw
TTLTAAITTVLAk	Unambiguous	Elongation factor Tu 1 OS=Escherichia coli (strain K12) GN=tufA PE=1 SV=1 - [EFTU1_ECOLI]	2	1	P0CE47	K13(iTRAQ4plex)	HCD	1	1		37679.2	17660.1	19230.4	119.9	2.04153e-11	0	1.92206e+06	2	724.448	1447.89	1.79619	112.946	23447	23447	MS2	11/112	2014-0403_iTRAQ-2.raw
IADQLIVGGGIANTFIAAQGHDVGk	Unambiguous	Phosphoglycerate kinase OS=Escherichia coli (strain K12) GN=pgk PE=1 SV=2 - [PGK_ECOLI]	1	1	P0A799	K25(iTRAQ4plex)	HCD	1	1	4717.77	3466.64		3888.7	119.87	2.05569e-11	0	247615	3	870.479	2609.42	2.55336	109.748	23620	23620	MS2	20/272	2014-0403_iTRAQ-4.raw
LDLDTASSQLADDVYEVVLR	Unambiguous	Protein-export protein SecB OS=Escherichia coli (strain K12 / MC4100 / BW2952) GN=secB PE=3 SV=1 - [SECB_ECOBW]	1	1	C4ZXK1		HCD	1	1					119.86	2.40633e-11	0	9342.11	2	1111.56	2222.12	1.61141	149.939	30289	30289	MS2	12/202	2014-0403_iTRAQ-2.raw
aVITGLGIVSSIGNNQQEVLASLR	Unambiguous	3-oxoacyl-[acyl-carrier-protein] synthase 1 OS=Escherichia coli (strain K12) GN=fabB PE=1 SV=1 - [FABB_ECOLI]	1	1	P0A953	N-Term(iTRAQ4plex)	HCD	1	1		321.48	750.532	668.348	119.78	2.09873e-11	0	91808.8	3	861.827	2583.47	2.87031	131.795	27031	27031	MS2	22/240	2014-0403_iTRAQ-2.raw
TTLTAAITTVLAk	Unambiguous	Elongation factor Tu 1 OS=Escherichia coli (strain K12) GN=tufA PE=1 SV=1 - [EFTU1_ECOLI]	2	1	P0CE47	K13(iTRAQ4plex)	HCD	1	1	34955.6	13914.4		26627.5	119.77	2.10357e-11	0	1.45258e+06	2	724.45	1447.89	4.91562	112.367	24179	24179	MS2	11/112	2014-0403_iTRAQ-4.raw
LLSPFASFDESALTGESIPVER	Unambiguous	Lead, cadmium, zinc and mercury-transporting ATPase OS=Escherichia coli (strain K12) GN=zntA PE=1 SV=1 - [ATZN_ECOLI]	1	1	P37617		HCD	1	1					119.76	2.10842e-11	0	59879.8	2	1183.1	2365.19	0.570699	125.757	26815	26815	MS2	13/204	2014-0403_iTRAQ-4.raw
QYAPmSVAQQSLVLFAAER	Unambiguous	ATP synthase subunit alpha OS=Escherichia coli (strain K12 / MC4100 / BW2952) GN=atpA PE=3 SV=1 - [ATPA_ECOBW]	1	1	C4ZZ12	M5(Oxidation)	HCD	1	1					119.58	2.19764e-11	0	522061	2	1063.04	2125.08	0.923004	109.045	22648	22648	MS2	17/204	2014-0403_iTRAQ-2.raw
AGETLGIVGESGSGk	Unambiguous	Uncharacterized ABC transporter ATP-binding protein YejF OS=Escherichia coli (strain K12) GN=yejF PE=3 SV=1 - [YEJF_ECOLI]|Oligopeptide transport ATP-binding protein OppD OS=Escherichia coli (strain K12) GN=oppD PE=3 SV=2 - [OPPD_ECOLI]	2	2	P33916;P76027	K15(iTRAQ4plex)	HCD	1	1	10413.3	4125.4		12058	119.53	2.60745e-11	0	389245	2	753.402	1505.8	2.38413	56.352	9404	9404	MS2	12/132	2014-0403_iTRAQ-4.raw
AGETLGLVGESGSGk	Unambiguous	Uncharacterized ABC transporter ATP-binding protein YejF OS=Escherichia coli (strain K12) GN=yejF PE=3 SV=1 - [YEJF_ECOLI]|Oligopeptide transport ATP-binding protein OppD OS=Escherichia coli (strain K12) GN=oppD PE=3 SV=2 - [OPPD_ECOLI]	2	2	P33916;P76027	K15(iTRAQ4plex)	HCD	1	2	10413.3	4125.4		12058	119.53	2.60745e-11	0	389245	2	753.402	1505.8	2.38413	56.352	9404	9404	MS2	12/132	2014-0403_iTRAQ-4.raw
DDDPSFDELVALAVETGR	Unambiguous	PTS system mannose-specific EIIAB component OS=Escherichia coli (strain K12) GN=manX PE=1 SV=2 - [PTNAB_ECOLI]	1	1	P69797		HCD	1	1	173.233				119.51	2.23335e-11	0	46926.9	2	974.961	1948.92	0.850438	137.723	28164	28164	MS2	15/166	2014-0403_iTRAQ-3.raw
QIGIYSPNGQQYTPQDR	Unambiguous	Pyruvate dehydrogenase E1 component OS=Escherichia coli (strain K12) GN=aceE PE=1 SV=2 - [ODP1_ECOLI]	1	1	P0AFG8		HCD	1	1	1364.77			1034.33	119.49	2.24366e-11	0	661327	2	982.979	1964.95	2.83796	65.2323	11849	11849	MS2	13/180	2014-0403_iTRAQ-4.raw
aQEVTADNNQQAASGAQPEQSkS	Unambiguous	Acriflavine resistance protein A OS=Escherichia coli (strain K12) GN=acrA PE=1 SV=1 - [ACRA_ECOLI]	1	1	P0AE06	N-Term(iTRAQ4plex); K22(iTRAQ4plex)	HCD	1	1	1146.78	580.147		1055.28	119.49	2.24366e-11	1	57358.6	3	883.1	2647.29	2.14533	32.4241	4119	4119	MS2	21/256	2014-0403_iTRAQ-4.raw
LGSIGSDLGASIk	Unambiguous	Sec-independent protein translocase protein TatA OS=Escherichia coli (strain K12) GN=tatA PE=1 SV=1 - [TATA_ECOLI]	1	1	P69428	K13(iTRAQ4plex)	HCD	1	1		21179.3	18371.1	25983.2	119.4	2.29631e-11	0	629711	2	681.393	1361.78	1.94129	74.6964	14202	14202	MS2	12/112	2014-0403_iTRAQ-2.raw
ISYISTGGGAFLEFVEGk	Unambiguous	Phosphoglycerate kinase OS=Escherichia coli (strain K12) GN=pgk PE=1 SV=2 - [PGK_ECOLI]	1	1	P0A799	K18(iTRAQ4plex)	HCD	1	1		682.721	1168.03	416.454	119.4	2.48001e-11	0	75972	2	1010.03	2019.06	1.56465	127.05	26154	26154	MS2	14/164	2014-0403_iTRAQ-2.raw
VAVFTQGANAEAAk	Unambiguous	50S ribosomal protein L1 OS=Escherichia coli (strain K12 / MC4100 / BW2952) GN=rplA PE=3 SV=1 - [RL1_ECOBW]	1	1	C5A0S4	K14(iTRAQ4plex)	HCD	1	1	9600.81	4713.01		12264.8	119.39	2.29592e-11	0	556287	2	760.916	1520.82	3.14551	52.9698	8534	8534	MS2	11/132	2014-0403_iTRAQ-4.raw
qIASLGIYPAVDPLDSTSR	Unambiguous	ATP synthase subunit beta OS=Escherichia coli (strain K12 / MC4100 / BW2952) GN=atpD PE=3 SV=1 - [ATPB_ECOBW]	1	1	C4ZZ10	N-Term(iTRAQ4plex)	HCD	1	1	31672.1		42140.9	29781.3	119.34	2.54362e-11	0	689523	2	1074.08	2147.15	2.49576	108.34	22580	22580	MS2	17/208	2014-0403_iTRAQ-3.raw
VETGSGIGFGATVk	Unambiguous	ATP-dependent Clp protease ATP-binding subunit ClpX OS=Escherichia coli (strain K12 / MC4100 / BW2952) GN=clpX PE=3 SV=1 - [CLPX_ECOBW]	1	1	C4ZTJ5	K14(iTRAQ4plex)	HCD	1	1	23521.6	14826.8		21517.8	119.34	2.3225e-11	0	695026	2	733.904	1466.8	2.97721	64.8931	11755	11755	MS2	11/124	2014-0403_iTRAQ-4.raw
QIGIYSPNGQQYTPQDR	Unambiguous	Pyruvate dehydrogenase E1 component OS=Escherichia coli (strain K12) GN=aceE PE=1 SV=2 - [ODP1_ECOLI]	1	1	P0AFG8		HCD	1	1	1393.3	237.976		539.457	119.32	2.33322e-11	0	258258	2	982.979	1964.95	2.03035	65.1974	11840	11840	MS2	13/180	2014-0403_iTRAQ-4.raw
aNGLVDSLGDFDDAVAk	Unambiguous	Protease 4 OS=Escherichia coli (strain K12) GN=sppA PE=1 SV=2 - [SPPA_ECOLI]	1	1	P08395	N-Term(iTRAQ4plex); K17(iTRAQ4plex)	HCD	1	1	8417.68	2489.87		7342.1	119.3	2.5319e-11	0	116783	2	998.022	1995.04	5.13672	102.393	21982	21982	MS2	15/172	2014-0403_iTRAQ-4.raw
LGSNSLAELVVFGR	Unambiguous	Fumarate reductase flavoprotein subunit OS=Escherichia coli (strain K12) GN=frdA PE=1 SV=3 - [FRDA_ECOLI]	1	1	P00363		HCD	1	1	3005.83		4490.2	2764.24	119.22	2.38757e-11	0	222103	2	731.411	1461.81	6.09359	116.454	24209	24209	MS2	11/134	2014-0403_iTRAQ-3.raw
TVINQVTYLPIASEVTDVNR	Unambiguous	Oligopeptide transporter subunit OS=Escherichia coli (strain K12 / MC4100 / BW2952) GN=oppA PE=4 SV=1 - [C4ZTT4_ECOBW]	2	1	C4ZTT4		HCD	1	1					119.22	2.44733e-11	0	125802	2	1116.6	2232.2	3.58152	109.62	23595	23595	MS2	17/216	2014-0403_iTRAQ-4.raw
LVDALASSAEIEk	Unambiguous	Protease 4 OS=Escherichia coli (strain K12) GN=sppA PE=1 SV=2 - [SPPA_ECOLI]	1	1	P08395	K13(iTRAQ4plex)	HCD	1	1	6232.57		18678.2	7926.13	119.21	2.81882e-11	0	298915	2	745.417	1489.83	1.78336	70.9957	13019	13019	MS2	11/114	2014-0403_iTRAQ-3.raw
lEFTGQSVDAPLLSETAR	Unambiguous	Methionine import ATP-binding protein MetN OS=Escherichia coli (strain K12) GN=metN PE=1 SV=4 - [METN_ECOLI]	1	1	P30750	N-Term(iTRAQ4plex)	HCD	1	1	44121.3	13288.5		41758.4	119.19	2.83786e-11	0	328688	2	1039.55	2078.09	1.04115	102.044	21897	21897	MS2	17/188	2014-0403_iTRAQ-4.raw
dSWGAAGQVGVDYLINR	Unambiguous	Outer membrane protein W OS=Escherichia coli (strain K12) GN=ompW PE=1 SV=1 - [OMPW_ECOLI]	1	1	P0A915	N-Term(iTRAQ4plex)	HCD	1	1	9465.59	1542.34		9745.56	119.11	2.44882e-11	0	220318	2	983.003	1965	1.83426	103.729	22298	22298	MS2	15/168	2014-0403_iTRAQ-4.raw
gTPGFSGADLANLVNEAALFAAR	Unambiguous	ATP-dependent zinc metalloprotease FtsH OS=Escherichia coli (strain K12) GN=ftsH PE=1 SV=1 - [FTSH_ECOLI]	1	1	P0AAI3	N-Term(iTRAQ4plex)	HCD	1	1			246.878	1262.62	119.08	3.08987e-11	0	124581	3	802.757	2406.26	1.69899	150.993	30472	30472	MS2	25/226	2014-0403_iTRAQ-2.raw
aGIAGGADSSSVLPIGVSk	Unambiguous	3-ketoacyl-CoA thiolase OS=Escherichia coli (strain K12 / MC4100 / BW2952) GN=fadI PE=3 SV=1 - [FADI_ECOBW]	1	1	C4ZVN3	N-Term(iTRAQ4plex); K19(iTRAQ4plex)	HCD	1	1			16275.7	8879.37	119.05	2.48288e-11	0	467936	2	987.561	1974.11	1.64029	82.7989	16343	16343	MS2	23/164	2014-0403_iTRAQ-3.raw
SLDELQDGSQVAVPNDPTNLGR	Unambiguous	D-methionine-binding lipoprotein MetQ OS=Escherichia coli (strain K12) GN=metQ PE=1 SV=2 - [METQ_ECOLI]	1	1	P28635		HCD	1	1				347.556	119.05	2.48288e-11	0	281325	2	1163.07	2325.14	1.91678	80.7498	16271	16271	MS2	12/234	2014-0403_iTRAQ-4.raw
AGETLGIVGESGSGk	Unambiguous	Uncharacterized ABC transporter ATP-binding protein YejF OS=Escherichia coli (strain K12) GN=yejF PE=3 SV=1 - [YEJF_ECOLI]|Oligopeptide transport ATP-binding protein OppD OS=Escherichia coli (strain K12) GN=oppD PE=3 SV=2 - [OPPD_ECOLI]	2	2	P33916;P76027	K15(iTRAQ4plex)	HCD	1	1		5191.77	6342.47	6562.19	119.04	2.57585e-11	0	222017	2	753.401	1505.79	1.33026	56.0845	9138	9138	MS2	12/132	2014-0403_iTRAQ-2.raw
AGETLGLVGESGSGk	Unambiguous	Uncharacterized ABC transporter ATP-binding protein YejF OS=Escherichia coli (strain K12) GN=yejF PE=3 SV=1 - [YEJF_ECOLI]|Oligopeptide transport ATP-binding protein OppD OS=Escherichia coli (strain K12) GN=oppD PE=3 SV=2 - [OPPD_ECOLI]	2	2	P33916;P76027	K15(iTRAQ4plex)	HCD	1	2		5191.77	6342.47	6562.19	119.04	2.57585e-11	0	222017	2	753.401	1505.79	1.33026	56.0845	9138	9138	MS2	12/132	2014-0403_iTRAQ-2.raw
VETGSGIGFGATVk	Unambiguous	ATP-dependent Clp protease ATP-binding subunit ClpX OS=Escherichia coli (strain K12 / MC4100 / BW2952) GN=clpX PE=3 SV=1 - [CLPX_ECOBW]	1	1	C4ZTJ5	K14(iTRAQ4plex)	HCD	1	1	11015.4		13935.2	10618.3	119.02	2.5001e-11	0	313795	2	733.904	1466.8	2.47787	65.4433	11471	11471	MS2	11/124	2014-0403_iTRAQ-3.raw
iADQLIVGGGIANTFIAAQGHDVGk	Unambiguous	Phosphoglycerate kinase OS=Escherichia coli (strain K12) GN=pgk PE=1 SV=2 - [PGK_ECOLI]	1	1	P0A799	N-Term(iTRAQ4plex); K25(iTRAQ4plex)	HCD	1	1	4415.99	3448.71		2170.43	119.02	2.5001e-11	0	92299.3	3	918.511	2753.52	-0.266812	117.631	25244	25244	MS2	22/272	2014-0403_iTRAQ-4.raw
LGSIGSDLGASIk	Unambiguous	Sec-independent protein translocase protein TatA OS=Escherichia coli (strain K12) GN=tatA PE=1 SV=1 - [TATA_ECOLI]	1	1	P69428	K13(iTRAQ4plex)	HCD	1	1	26930.7	17935.1		32243.2	118.94	2.54658e-11	0	782415	2	681.393	1361.78	2.38949	75.0938	14644	14644	MS2	12/112	2014-0403_iTRAQ-4.raw
EGEPAEAEIGVAVIDcGGTLR	Unambiguous	Glucitol/sorbitol-specific phosphotransferase enzyme IIB component OS=Escherichia coli (strain K12) GN=srlE PE=1 SV=1 - [PTHB_ECOLI]	1	1	P56580	C16(Carbamidomethyl)	HCD	1	1	422.421	306.921		421.641	118.91	2.56423e-11	0	125115	2	1072.02	2143.04	2.29418	96.5854	20621	20621	MS2	15/196	2014-0403_iTRAQ-4.raw
dTTTIIDGVGEEAAIQGR	Unambiguous	60 kDa chaperonin OS=Escherichia coli (strain K12 / MC4100 / BW2952) GN=groL PE=3 SV=1 - [CH60_ECOBW]	1	1	C5A1D5	N-Term(iTRAQ4plex)	HCD	1	1		77183.2	49199.6	270104	118.88	2.92488e-11	0	3440220	2	995.516	1990.02	1.7273	82.9493	16455	16455	MS2	16/162	2014-0403_iTRAQ-2.raw
NIAIEHSGYSVFAGVGER	Unambiguous	ATP synthase subunit beta OS=Escherichia coli (strain K12 / MC4100 / BW2952) GN=atpD PE=3 SV=1 - [ATPB_ECOBW]	1	1	C4ZZ10		HCD	1	1		666.466	879.71	271.001	118.87	2.58795e-11	0	202397	2	953.479	1905.95	2.39643	83.185	16516	16516	MS2	12/194	2014-0403_iTRAQ-2.raw
aETEcQNTEYQQLLDIk	Unambiguous	>CON_sp|K1C10_HUMAN|	1	1		N-Term(iTRAQ4plex); C5(Carbamidomethyl); K17(iTRAQ4plex)	HCD	1	1	12582.1		104.794	4658.58	118.86	2.59392e-11	0	251640	2	1186.09	2371.18	3.28281	90.2852	18975	18975	MS2	20/176	2014-0403_iTRAQ-4.raw
VESLAVDEGDAIk	Unambiguous	UPF0194 membrane protein YbhG OS=Escherichia coli (strain K12 / MC4100 / BW2952) GN=ybhG PE=3 SV=1 - [YBHG_ECOBW]	1	1	C4ZXW7	K13(iTRAQ4plex)	HCD	1	1	14612.4	7322.1		12421.6	118.85	2.65194e-11	0	360293	2	745.4	1489.79	3.50614	62.9423	11194	11194	MS2	12/112	2014-0403_iTRAQ-4.raw
SmLNPGSALLTLSYLGAER	Unambiguous	Enoyl-[acyl-carrier-protein] reductase [NADH] FabI OS=Escherichia coli (strain K12) GN=fabI PE=1 SV=2 - [FABI_ECOLI]	1	1	P0AEK4	M2(Oxidation)	HCD	1	1	300.765			187.7	118.83	2.6119e-11	0	48185.6	2	1005.02	2009.04	2.54335	126.88	27028	27028	MS2	15/208	2014-0403_iTRAQ-4.raw
vINDNFGIIEGLmTTVHATTATQk	Unambiguous	Glyceraldehyde-3-phosphate dehydrogenase A OS=Escherichia coli (strain K12) GN=gapA PE=1 SV=2 - [G3P1_ECOLI]	1	1	P0A9B2	N-Term(iTRAQ4plex); M13(Oxidation); K24(iTRAQ4plex)	HCD	1	1	11359.1	7602.97		4619.88	118.81	2.88692e-11	0	125465	3	960.184	2878.54	5.06789	115.491	24812	24812	MS2	25/262	2014-0403_iTRAQ-4.raw
gAHIYAEIVGYGATSDGADmVAPSGEGAVR	Unambiguous	3-oxoacyl-[acyl-carrier-protein] synthase 1 OS=Escherichia coli (strain K12) GN=fabB PE=1 SV=1 - [FABB_ECOLI]	1	1	P0A953	N-Term(iTRAQ4plex); M20(Oxidation)	HCD	1	1	761.453		805.372	371.327	118.76	2.65434e-11	0	92767	3	1027.83	3081.48	2.97589	85.6499	17103	17103	MS2	25/270	2014-0403_iTRAQ-3.raw
aGGVFTDEAIDAYIALR	Unambiguous	Glutamine synthetase OS=Escherichia coli (strain K12) GN=glnA PE=1 SV=2 - [GLNA_ECOLI]	1	1	P0A9C5	N-Term(iTRAQ4plex)	HCD	1	1	11259.6	13061.6		7801.3	118.72	2.6789e-11	0	173446	2	963.51	1926.01	2.2632	122.677	26228	26228	MS2	16/138	2014-0403_iTRAQ-4.raw
dDDPSFDELVALAVETGR	Unambiguous	PTS system mannose-specific EIIAB component OS=Escherichia coli (strain K12) GN=manX PE=1 SV=2 - [PTNAB_ECOLI]	1	1	P69797	N-Term(iTRAQ4plex)	HCD	1	1	13965.6		24280.9	16219.9	118.71	2.68508e-11	0	468733	2	1047.01	2093.02	2.82734	134.622	27601	27601	MS2	17/166	2014-0403_iTRAQ-3.raw
GmGESNPVTGNTcDNVk	Unambiguous	Outer membrane protein A OS=Escherichia coli (strain K12) GN=ompA PE=1 SV=1 - [OMPA_ECOLI]	1	1	P0A910	M2(Oxidation); C13(Carbamidomethyl); K17(iTRAQ4plex)	HCD	1	1	846.689	379.274	374.053		118.66	2.71617e-11	0	84071.1	2	970.437	1939.87	3.30937	40.5815	5372	5372	MS2	11/170	2014-0403_iTRAQ-1.raw
aAVEEGVVAGGGVALIR	Unambiguous	60 kDa chaperonin OS=Escherichia coli (strain K12 / MC4100 / BW2952) GN=groL PE=3 SV=1 - [CH60_ECOBW]	1	1	C5A1D5	N-Term(iTRAQ4plex)	HCD	1	1	243758	66043.1	121531		118.62	2.7413e-11	0	2621652	2	856.498	1711.99	3.24672	86.6539	16212	16212	MS2	16/130	2014-0403_iTRAQ-1.raw
ELAASGVmLTSDENVVR	Unambiguous	Modulator of FtsH protease HflK OS=Escherichia coli (strain K12) GN=hflK PE=1 SV=1 - [HFLK_ECOLI]	1	1	P0ABC7	M8(Oxidation)	HCD	1	1	1709.51	717.74	962.912		118.62	2.7413e-11	0	343919	2	903.95	1806.89	1.62144	73.2431	12841	12841	MS2	13/158	2014-0403_iTRAQ-1.raw
LGSIGSDLGASIk	Unambiguous	Sec-independent protein translocase protein TatA OS=Escherichia coli (strain K12) GN=tatA PE=1 SV=1 - [TATA_ECOLI]	1	1	P69428	K13(iTRAQ4plex)	HCD	1	1	22308	13789.7	16895.4		118.59	2.7603e-11	0	346833	2	681.393	1361.78	2.83769	76.707	13723	13723	MS2	12/112	2014-0403_iTRAQ-1.raw
aGGVFTDEAIDAYIALR	Unambiguous	Glutamine synthetase OS=Escherichia coli (strain K12) GN=glnA PE=1 SV=2 - [GLNA_ECOLI]	1	1	P0A9C5	N-Term(iTRAQ4plex)	HCD	1	1	7494.27	2677.79	3940.38		118.58	2.76666e-11	0	96977	2	963.511	1926.01	2.70686	123.171	23780	23780	MS2	16/138	2014-0403_iTRAQ-1.raw
qAIFATPAFQVDGk	Unambiguous	Peptidyl-prolyl cis-trans isomerase D OS=Escherichia coli (strain K12) GN=ppiD PE=1 SV=1 - [PPID_ECOLI]	1	1	P0ADY1	N-Term(iTRAQ4plex); K14(iTRAQ4plex)	HCD	1	1		24109.9	19151.7	29128.7	118.58	3.39755e-11	0	497216	2	890.995	1780.98	-0.804032	92.9407	19019	19019	MS2	13/142	2014-0403_iTRAQ-2.raw
iDQLSSDVQTLNAk	Unambiguous	Major outer membrane lipoprotein Lpp OS=Escherichia coli (strain K12) GN=lpp PE=1 SV=1 - [LPP_ECOLI]	1	1	P69776	N-Term(iTRAQ4plex); K14(iTRAQ4plex)	HCD	1	1	34930.6	43730.8		41120.2	118.57	2.77304e-11	0	811209	2	910.505	1820	1.00416	79.371	15880	15880	MS2	13/142	2014-0403_iTRAQ-4.raw
gTPGFSGADLANLVNEAALFAAR	Unambiguous	ATP-dependent zinc metalloprotease FtsH OS=Escherichia coli (strain K12) GN=ftsH PE=1 SV=1 - [FTSH_ECOLI]	1	1	P0AAI3	N-Term(iTRAQ4plex)	HCD	1	1		580.216	767.494	2367.57	118.55	3.43507e-11	0	329859	3	802.757	2406.26	1.77509	151.076	30487	30487	MS2	21/226	2014-0403_iTRAQ-2.raw
eGEPAEAEIGVAVIDcGGTLR	Unambiguous	Glucitol/sorbitol-specific phosphotransferase enzyme IIB component OS=Escherichia coli (strain K12) GN=srlE PE=1 SV=1 - [PTHB_ECOLI]	1	1	P56580	N-Term(iTRAQ4plex); C16(Carbamidomethyl)	HCD	1	1		1368.25		34812.2	118.53	2.7987e-11	0	168096	2	1144.07	2287.14	2.8915	97.2454	20069	20069	MS2	18/196	2014-0403_iTRAQ-2.raw
qYAPmSVAQQSLVLFAAER	Unambiguous	ATP synthase subunit alpha OS=Escherichia coli (strain K12 / MC4100 / BW2952) GN=atpA PE=3 SV=1 - [ATPA_ECOBW]	1	1	C4ZZ12	N-Term(iTRAQ4plex); M5(Oxidation)	HCD	1	1	11640.4		25197.6	14935.1	118.5	2.87451e-11	0	430531	2	1135.09	2269.18	2.25767	109.865	22899	22899	MS2	18/204	2014-0403_iTRAQ-3.raw
dDDPSFDELVALAVETGR	Unambiguous	PTS system mannose-specific EIIAB component OS=Escherichia coli (strain K12) GN=manX PE=1 SV=2 - [PTNAB_ECOLI]	1	1	P69797	N-Term(iTRAQ4plex)	HCD	1	1	28850.2	18244.5		17192.8	118.49	2.8246e-11	0	606042	2	1047.02	2093.02	3.76049	134.41	28420	28420	MS2	16/166	2014-0403_iTRAQ-4.raw
DNQDGFQQLFSELGIANR	Unambiguous	1-phosphofructokinase OS=Escherichia coli (strain K12) GN=fruK PE=3 SV=1 - [K1PF_ECOLI]	1	1	P0AEW9		HCD	1	1					118.46	2.84418e-11	0	25733.4	2	1026.5	2051.98	3.15082	137.512	28075	28075	MS2	15/190	2014-0403_iTRAQ-2.raw
yYLATGGGDISQAEVLLk	Unambiguous	Modulator of FtsH protease HflC OS=Escherichia coli (strain K12) GN=hflC PE=1 SV=1 - [HFLC_ECOLI]	1	1	P0ABC3	N-Term(iTRAQ4plex); K18(iTRAQ4plex)	HCD	1	1	9256.97	3545.83	3453.7		118.33	2.9306e-11	0	82756.4	2	1093.6	2186.2	2.1696	107.994	20895	20895	MS2	14/166	2014-0403_iTRAQ-1.raw
iDQLSSDVQTLNAk	Unambiguous	Major outer membrane lipoprotein Lpp OS=Escherichia coli (strain K12) GN=lpp PE=1 SV=1 - [LPP_ECOLI]	1	1	P69776	N-Term(iTRAQ4plex); K14(iTRAQ4plex)	HCD	1	1	80782.9	27802.7	42899.1		118.29	2.95772e-11	0	302082	2	910.506	1820	2.41265	80.4819	14683	14683	MS2	13/142	2014-0403_iTRAQ-1.raw
ITEQSDGLLAk	Unambiguous	Glucitol/sorbitol-specific phosphotransferase enzyme IIB component OS=Escherichia coli (strain K12) GN=srlE PE=1 SV=1 - [PTHB_ECOLI]	1	1	P56580	K11(iTRAQ4plex)	HCD	1	1	102474		19638.7	15984.8	118.29	3.32084e-11	0	2.64636e+06	2	659.873	1318.74	4.57653	54.9754	8673	8673	MS2	10/102	2014-0403_iTRAQ-3.raw
mQSDEGEINPVDILR	Unambiguous	UPF0701 protein YicC OS=Escherichia coli (strain K12) GN=yicC PE=1 SV=2 - [YICC_ECOLI]	1	1	P23839	M1(Oxidation)	HCD	1	1	2574.93	1512.09	17.2124	2402.27	118.19	3.02661e-11	0	122835	2	866.418	1731.83	3.4184	92.5153	19567	19567	MS2	12/156	2014-0403_iTRAQ-4.raw
ITEQSDGLLAk	Unambiguous	Glucitol/sorbitol-specific phosphotransferase enzyme IIB component OS=Escherichia coli (strain K12) GN=srlE PE=1 SV=1 - [PTHB_ECOLI]	1	1	P56580	K11(iTRAQ4plex)	HCD	1	1	54784.5		16153.6	10931.8	118.17	3.41388e-11	0	1.21052e+06	2	659.873	1318.74	4.48397	54.9176	8658	8658	MS2	10/102	2014-0403_iTRAQ-3.raw
mPLVEIIPHAGTSAQTIATTVk	Unambiguous	Fatty acid oxidation complex subunit alpha OS=Escherichia coli (strain K12 / MC4100 / BW2952) GN=fadJ PE=3 SV=1 - [FADJ_ECOBW]	1	1	C4ZVN2	M1(Oxidation); K22(iTRAQ4plex)	HCD	1	1	3626.68		12274.9	5864.18	118.16	3.04759e-11	0	264555	3	813.456	2438.35	3.16188	92.3184	18858	18858	MS2	14/212	2014-0403_iTRAQ-3.raw
LHSLLDEGSLVELGSELEPk	Unambiguous	Acetyl-coenzyme A carboxylase carboxyl transferase subunit beta OS=Escherichia coli (strain K12 / DH10B) GN=accD PE=3 SV=1 - [ACCD_ECODH]	2	1	B1X927	K20(iTRAQ4plex)	HCD	1	1	4024.13		3341.96	3901.33	118.14	3.16131e-11	0	65904.5	3	770.422	2309.25	6.14867	118.901	24677	24677	MS2	21/182	2014-0403_iTRAQ-3.raw
IVINNQVGFTTSNPLDAR	Unambiguous	2-oxoglutarate dehydrogenase E1 component OS=Escherichia coli (strain K12) GN=sucA PE=1 SV=1 - [ODO1_ECOLI]	1	1	P0AFG3		HCD	1	1	1140.96	634.855		1283.08	118.1	3.57002e-11	0	150076	2	980.018	1959.03	-0.142365	89.8381	18861	18861	MS2	14/176	2014-0403_iTRAQ-4.raw
TTSSAAIATGLAQk	Unambiguous	Septum site-determining protein MinD OS=Escherichia coli (strain K12) GN=minD PE=1 SV=2 - [MIND_ECOLI]	1	1	P0AEZ3	K14(iTRAQ4plex)	HCD	1	1		7607.42	3339.7	5156.42	118.09	3.09711e-11	0	335992	2	732.414	1463.82	1.00535	56.1449	9154	9154	MS2	12/122	2014-0403_iTRAQ-2.raw
LVNTNVDQAAAASGR	Unambiguous	Protein translocase subunit SecD OS=Escherichia coli (strain K12) GN=secD PE=1 SV=1 - [SECD_ECOLI]	1	1	P0AG90		HCD	1	1	2321.93				118.08	3.10425e-11	0	1.08712e+06	2	743.886	1486.76	2.04627	43.8553	6019	6019	MS2	14/154	2014-0403_iTRAQ-1.raw
eLLSQYDFPGDDTPIVR	Unambiguous	Elongation factor Tu 1 OS=Escherichia coli (strain K12) GN=tufA PE=1 SV=1 - [EFTU1_ECOLI]	2	1	P0CE47	N-Term(iTRAQ4plex)	HCD	1	1	10669.8	1331.29		4469.73	118.05	3.12577e-11	0	104007	2	1055.04	2109.07	2.50637	102.678	22047	22047	MS2	16/176	2014-0403_iTRAQ-4.raw
sFISVIAGGFGTDGSSTGDDQEVGEHR	Unambiguous	NAD(P) transhydrogenase subunit beta OS=Escherichia coli (strain K12) GN=pntB PE=1 SV=1 - [PNTB_ECOLI]	1	1	P0AB67	N-Term(iTRAQ4plex)	HCD	1	1		1355.43	1255.16	1472.14	117.99	3.16925e-11	0	65432.1	3	957.12	2869.34	2.97251	112.019	23257	23257	MS2	23/268	2014-0403_iTRAQ-2.raw
IQGIGAGFIPANLDLk	Unambiguous	Cysteine synthase A OS=Escherichia coli (strain K12) GN=cysK PE=1 SV=2 - [CYSK_ECOLI]	1	1	P0ABK5	K16(iTRAQ4plex)	HCD	1	1	3284.09	1093.76	3313.94		117.98	3.17656e-11	0	62772.5	2	886.018	1771.03	2.87277	114.983	22262	22262	MS2	12/148	2014-0403_iTRAQ-1.raw
IVQVIGAVVDVEFPQDAVPR	Unambiguous	ATP synthase subunit beta OS=Escherichia coli (strain K12 / MC4100 / BW2952) GN=atpD PE=3 SV=1 - [ATPB_ECOBW]	1	1	C4ZZ10		HCD	1	1	354.435		176.58		117.96	3.19122e-11	0	36439.3	2	1076.1	2151.19	2.95286	120.466	24975	24975	MS2	13/198	2014-0403_iTRAQ-3.raw
IINEPTAAALAYGLDk	Unambiguous	Chaperone protein DnaK OS=Escherichia coli (strain K12) GN=dnaK PE=1 SV=2 - [DNAK_ECOLI]	1	1	P0A6Y8	K16(iTRAQ4plex)	HCD	1	1	9055.9	5010.36		7452.32	117.96	3.22311e-11	0	461208	2	902.504	1804	1.56063	93.2782	19770	19770	MS2	20/168	2014-0403_iTRAQ-4.raw
AVITGLGIVSSIGNNQQEVLASLR	Unambiguous	3-oxoacyl-[acyl-carrier-protein] synthase 1 OS=Escherichia coli (strain K12) GN=fabB PE=1 SV=1 - [FABB_ECOLI]	1	1	P0A953		HCD	1	1		424.776	455.841	735.874	117.94	3.20595e-11	0	41999.4	3	813.794	2439.37	4.34596	128.943	26503	26503	MS2	22/240	2014-0403_iTRAQ-2.raw
ADISSDQIAAIGITNQR	Unambiguous	Glycerol kinase OS=Escherichia coli (strain K12 / MC4100 / BW2952) GN=glpK PE=3 SV=1 - [GLPK_ECOBW]	1	1	C5A093		HCD	1	1	2808.99		3099.51	1988.26	117.93	3.21334e-11	0	481207	2	886.963	1772.92	2.37746	78.2895	15095	15095	MS2	14/172	2014-0403_iTRAQ-3.raw
aVSEATAEVDVISAAALSEQQLAk	Unambiguous	ATP synthase subunit delta OS=Escherichia coli (strain K12 / MC4100 / BW2952) GN=atpH PE=3 SV=1 - [ATPD_ECOBW]	1	1	C4ZZ13	N-Term(iTRAQ4plex); K24(iTRAQ4plex)	HCD	1	1		3945.06	2541.62	3169.36	117.9	3.60042e-11	0	252165	3	897.156	2689.45	0.838568	119.807	24776	24776	MS2	23/224	2014-0403_iTRAQ-2.raw
VSVSGSGNVAQYAIEk	Unambiguous	NADP-specific glutamate dehydrogenase OS=Escherichia coli (strain K12) GN=gdhA PE=1 SV=1 - [DHE4_ECOLI]	1	1	P00370	K16(iTRAQ4plex)	HCD	1	1	5873.31	1667.28	1900.81		117.89	3.24307e-11	0	254610	2	876.968	1752.93	2.68621	68.7677	11674	11674	MS2	12/162	2014-0403_iTRAQ-1.raw
iDQLSSDVQTLNAk	Unambiguous	Major outer membrane lipoprotein Lpp OS=Escherichia coli (strain K12) GN=lpp PE=1 SV=1 - [LPP_ECOLI]	1	1	P69776	N-Term(iTRAQ4plex); K14(iTRAQ4plex)	HCD	1	1	172136		132497	41703.2	117.88	3.25055e-11	0	2.93361e+06	2	910.506	1820.01	2.61387	79.3542	15395	15395	MS2	13/142	2014-0403_iTRAQ-3.raw
VTSNSVmNSFFIPR	Unambiguous	Ubiquinol oxidase subunit 2 OS=Escherichia coli (strain K12) GN=cyoA PE=1 SV=1 - [CYOA_ECOLI]	1	1	P0ABJ1	M7(Oxidation)	HCD	1	1	1849.16		7772.94	3664.26	117.86	3.26555e-11	0	1.00928e+06	2	807.902	1614.8	1.03039	85.0184	16945	16945	MS2	13/138	2014-0403_iTRAQ-3.raw
vGGmAEIVGFNTELLQPR	Unambiguous	D-amino acid dehydrogenase small subunit OS=Escherichia coli (strain K12 / MC4100 / BW2952) GN=dadA PE=3 SV=1 - [DADA_ECOBW]	1	1	C4ZTN0	N-Term(iTRAQ4plex); M4(Oxidation)	HCD	1	1	9075.35	123.335		7838.57	117.85	3.40422e-11	0	0	2	1046.06	2091.1	0.344212	106.425	22894	22894	MS2	17/164	2014-0403_iTRAQ-4.raw
yYLATGGGDISQAEVLLk	Unambiguous	Modulator of FtsH protease HflC OS=Escherichia coli (strain K12) GN=hflC PE=1 SV=1 - [HFLC_ECOLI]	1	1	P0ABC3	N-Term(iTRAQ4plex); K18(iTRAQ4plex)	HCD	1	1		5242.83	4150.08	6480.08	117.83	3.28819e-11	0	105534	2	1093.6	2186.19	-0.0638658	107.314	22290	22290	MS2	14/166	2014-0403_iTRAQ-2.raw
eFIEAAQVGGVSTSGIVIR	Unambiguous	Oligopeptide transport system permease protein OppC OS=Escherichia coli (strain K12) GN=oppC PE=1 SV=1 - [OPPC_ECOLI]	1	1	P0AFH6	N-Term(iTRAQ4plex)	HCD	1	1	3881.97		16066.7	7584.22	117.66	3.41945e-11	0	211276	2	1039.08	2077.14	1.79992	100.966	20968	20968	MS2	17/194	2014-0403_iTRAQ-3.raw
TGDTVNDEDISNTIR	Unambiguous	Outer membrane protein assembly factor BamA OS=Escherichia coli (strain K12 / MC4100 / BW2952) GN=bamA PE=3 SV=1 - [BAMA_ECOBW]	1	1	C4ZRR9		HCD	1	1	1368.35		2969.73	2077.32	117.65	3.42734e-11	0	482728	2	825.386	1649.76	2.01528	57.1989	9239	9239	MS2	14/154	2014-0403_iTRAQ-3.raw
lEFTGQSVDAPLLSETAR	Unambiguous	Methionine import ATP-binding protein MetN OS=Escherichia coli (strain K12) GN=metN PE=1 SV=4 - [METN_ECOLI]	1	1	P30750	N-Term(iTRAQ4plex)	HCD	1	1	4379.86		14906.3	8839.97	117.65	4.04567e-11	0	167478	2	1039.55	2078.09	2.68591	102.776	21366	21366	MS2	17/188	2014-0403_iTRAQ-3.raw
eIESYDAVLVLGEDVTQTGAR	Unambiguous	NADH-quinone oxidoreductase subunit G OS=Escherichia coli (strain K12) GN=nuoG PE=1 SV=4 - [NUOG_ECOLI]	2	1	P33602	N-Term(iTRAQ4plex)	HCD	1	1	1338.53		1970.48	1024.57	117.63	4.04709e-11	0	232312	3	803.749	2409.23	2.2773	121.668	25201	25201	MS2	20/202	2014-0403_iTRAQ-3.raw
SmNTGYAGVQNPLFFk	Unambiguous	NAD(P) transhydrogenase subunit beta OS=Escherichia coli (strain K12) GN=pntB PE=1 SV=1 - [PNTB_ECOLI]	1	1	P0AB67	M2(Oxidation); K16(iTRAQ4plex)	HCD	1	1	9012.69	560.389		7433.07	117.61	3.53696e-11	0	507146	2	967.485	1933.96	1.75036	94.6158	20135	20135	MS2	13/152	2014-0403_iTRAQ-4.raw
FSTVQGGAGSADTVR	Unambiguous	Catalase HPII OS=Escherichia coli (strain K12) GN=katE PE=1 SV=1 - [CATE_ECOLI]	1	1	P21179		HCD	1	1	1881.3	944.43	1012.71		117.58	3.48302e-11	0	223481	2	726.86	1452.71	2.76606	41.7775	5603	5603	MS2	13/154	2014-0403_iTRAQ-1.raw
VIPSIAYTEPEVAWVGLTEk	Unambiguous	Dihydrolipoyl dehydrogenase OS=Escherichia coli (strain K12) GN=lpdA PE=1 SV=2 - [DLDH_ECOLI]	1	1	P0A9P0	K20(iTRAQ4plex)	HCD	1	1	987.784	787.402		1235.65	117.58	3.48302e-11	0	84314.7	2	1173.64	2346.28	2.02293	124.06	26489	26489	MS2	13/182	2014-0403_iTRAQ-4.raw
TDLTAQEPAWQTR	Unambiguous	NADH-quinone oxidoreductase subunit C/D OS=Escherichia coli (strain K12) GN=nuoC PE=1 SV=3 - [NUOCD_ECOLI]	1	1	P33599		HCD	1	1	4369.93	1678.47	1918.98		117.57	3.49105e-11	0	655773	2	758.875	1516.74	2.46195	63.7311	10420	10420	MS2	11/132	2014-0403_iTRAQ-1.raw
gLTNmALDDSALQGFFGVDR	Unambiguous	Outer membrane protein assembly factor BamD OS=Escherichia coli (strain K12) GN=bamD PE=1 SV=1 - [BAMD_ECOLI]	1	1	P0AC02	N-Term(iTRAQ4plex); M5(Oxidation)	HCD	1	1		840.006	1187.36	6211.26	117.53	3.52336e-11	0	36669	2	1144.06	2287.12	2.2068	122.174	25237	25237	MS2	16/216	2014-0403_iTRAQ-2.raw
QYAPmSVAQQSLVLFAAER	Unambiguous	ATP synthase subunit alpha OS=Escherichia coli (strain K12 / MC4100 / BW2952) GN=atpA PE=3 SV=1 - [ATPA_ECOBW]	1	1	C4ZZ12	M5(Oxidation)	HCD	1	1					117.51	3.53962e-11	0	134549	2	1063.04	2125.08	0.808119	108.975	22635	22635	MS2	13/204	2014-0403_iTRAQ-2.raw
SFISVIAGGFGTDGSSTGDDQEVGEHR	Unambiguous	NAD(P) transhydrogenase subunit beta OS=Escherichia coli (strain K12) GN=pntB PE=1 SV=1 - [PNTB_ECOLI]	1	1	P0AB67		HCD	1	1		987.704	847.665	1156.22	117.5	3.54778e-11	0	65313.3	3	909.085	2725.24	2.61906	110.004	22846	22846	MS2	15/268	2014-0403_iTRAQ-2.raw
TGDTVNDEDISNTIR	Unambiguous	Outer membrane protein assembly factor BamA OS=Escherichia coli (strain K12 / MC4100 / BW2952) GN=bamA PE=3 SV=1 - [BAMA_ECOBW]	1	1	C4ZRR9		HCD	1	1		2210.96	1702.49	2220.04	117.45	3.58886e-11	0	259734	2	825.386	1649.76	1.86729	56.0732	9135	9135	MS2	11/154	2014-0403_iTRAQ-2.raw
qIASLGIYPAVDPLDSTSR	Unambiguous	ATP synthase subunit beta OS=Escherichia coli (strain K12 / MC4100 / BW2952) GN=atpD PE=3 SV=1 - [ATPB_ECOBW]	1	1	C4ZZ10	N-Term(iTRAQ4plex)	HCD	1	1	25262.5	12369.6		27066.5	117.44	3.91255e-11	0	643211	2	1074.08	2147.15	3.7465	107.912	23220	23220	MS2	17/208	2014-0403_iTRAQ-4.raw
THAPVDFDTAVASTITSHDAGYINk	Unambiguous	Formate acetyltransferase 1 OS=Escherichia coli (strain K12) GN=pflB PE=1 SV=2 - [PFLB_ECOLI]	1	1	P09373	K25(iTRAQ4plex)	HCD	1	1	5590.25	1784.5		3458.3	117.44	3.59713e-11	0	273560	3	925.795	2775.37	0.354158	91.0663	19179	19179	MS2	15/230	2014-0403_iTRAQ-4.raw
LVNTNVDQAAAASGR	Unambiguous	Protein translocase subunit SecD OS=Escherichia coli (strain K12) GN=secD PE=1 SV=1 - [SECD_ECOLI]	1	1	P0AG90		HCD	1	1					117.41	3.62207e-11	0	2162142	2	743.887	1486.77	3.35994	43.5027	6081	6081	MS2	14/154	2014-0403_iTRAQ-3.raw
QYAPmSVAQQSLVLFAAER	Unambiguous	ATP synthase subunit alpha OS=Escherichia coli (strain K12 / MC4100 / BW2952) GN=atpA PE=3 SV=1 - [ATPA_ECOBW]	1	1	C4ZZ12	M5(Oxidation)	HCD	1	1					117.37	3.65558e-11	0	287688	2	1063.04	2125.08	1.95697	109.661	21235	21235	MS2	13/204	2014-0403_iTRAQ-1.raw
eIESYDAVLVLGEDVTQTGAR	Unambiguous	NADH-quinone oxidoreductase subunit G OS=Escherichia coli (strain K12) GN=nuoG PE=1 SV=4 - [NUOG_ECOLI]	2	1	P33602	N-Term(iTRAQ4plex)	HCD	1	1	5100.08		2418.2		117.35	4.44546e-11	0	676703	3	803.75	2409.23	3.11332	122.21	23602	23602	MS2	20/202	2014-0403_iTRAQ-1.raw
eIESYDAVLVLGEDVTQTGAR	Unambiguous	NADH-quinone oxidoreductase subunit G OS=Escherichia coli (strain K12) GN=nuoG PE=1 SV=4 - [NUOG_ECOLI]	2	1	P33602	N-Term(iTRAQ4plex)	HCD	1	1	2378.62		1793.67		117.33	4.46598e-11	0	488788	3	803.75	2409.23	3.34132	122.126	23586	23586	MS2	20/202	2014-0403_iTRAQ-1.raw
VGGmAEIVGFNTELLQPR	Unambiguous	D-amino acid dehydrogenase small subunit OS=Escherichia coli (strain K12 / MC4100 / BW2952) GN=dadA PE=3 SV=1 - [DADA_ECOBW]	1	1	C4ZTN0	M4(Oxidation)	HCD	1	1	520.53		1446.76	680.063	117.33	3.68941e-11	0	204085	2	974.006	1947.01	2.31955	105.117	21881	21881	MS2	14/164	2014-0403_iTRAQ-3.raw
LPSTcFAEENGSIVNSGR	Unambiguous	Formate dehydrogenase-O, large subunit OS=Escherichia coli (strain K12 / MC4100 / BW2952) GN=fdoG PE=4 SV=1 - [C5A062_ECOBW]	2	1	C5A062	C5(Carbamidomethyl)	HCD	1	1	989.065				117.31	3.70644e-11	0	615297	2	969.457	1937.91	1.89694	70.6286	13358	13358	MS2	16/178	2014-0403_iTRAQ-4.raw
SNTPLNVLALNQPENIENR	Unambiguous	Penicillin-binding protein activator LpoA OS=Escherichia coli (strain K12) GN=lpoA PE=1 SV=1 - [LPOA_ECOLI]	1	1	P45464		HCD	1	1	726.898	541.363		827.861	117.23	3.77534e-11	0	108144	2	1068.56	2136.11	1.52254	95.6191	20385	20385	MS2	15/210	2014-0403_iTRAQ-4.raw
VDGGAVANNFLmQFQSDILGTR	Unambiguous	Glycerol kinase OS=Escherichia coli (strain K12 / MC4100 / BW2952) GN=glpK PE=3 SV=1 - [GLPK_ECOBW]	1	1	C5A093	M12(Oxidation)	HCD	1	1					117.2	3.80151e-11	0	73870.8	2	1185.08	2369.16	2.17201	143.079	29987	29987	MS2	16/234	2014-0403_iTRAQ-4.raw
mNIIEANVATPDAR	Unambiguous	6,7-dimethyl-8-ribityllumazine synthase OS=Escherichia coli (strain K12 / MC4100 / BW2952) GN=ribH PE=3 SV=1 - [RISB_ECOBW]	1	1	C4ZTH2	M1(Oxidation)	HCD	1	1		3662.98	3154.36	4678.48	117.18	3.81906e-11	0	375961	2	765.884	1530.76	2.1191	61.3622	10546	10546	MS2	12/142	2014-0403_iTRAQ-2.raw
dTTTIIDGVGEEAAIQGR	Unambiguous	60 kDa chaperonin OS=Escherichia coli (strain K12 / MC4100 / BW2952) GN=groL PE=3 SV=1 - [CH60_ECOBW]	1	1	C5A1D5	N-Term(iTRAQ4plex)	HCD	1	1	40816.9		40829	25474.1	117.15	4.30802e-11	0	5.61273e+06	3	664.014	1990.03	3.56077	83.4731	16530	16530	MS2	20/162	2014-0403_iTRAQ-3.raw
VTPDEVSPVTLGDNLTSNR	Unambiguous	4-deoxy-L-threo-5-hexosulose-uronate ketol-isomerase OS=Escherichia coli (strain K12 / MC4100 / BW2952) GN=kduI PE=3 SV=1 - [KDUI_ECOBW]	1	1	C5A0C6		HCD	1	1	437.863	191.267	182.153		117.12	3.89148e-11	0	124834	2	1007.51	2014.01	1.21487	87.0135	16299	16299	MS2	17/184	2014-0403_iTRAQ-1.raw
gLSQGSGVAFDNEk	Unambiguous	Maltoporin OS=Escherichia coli (strain K12 / MC4100 / BW2952) GN=lamB PE=3 SV=1 - [LAMB_ECOBW]	1	1	C5A130	N-Term(iTRAQ4plex); K14(iTRAQ4plex)	HCD	1	1	27735.4		32022.5	12594	117.12	3.87219e-11	0	359806	2	848.945	1696.88	4.71252	56.547	9078	9078	MS2	13/144	2014-0403_iTRAQ-3.raw
iADQLIVGGGIANTFIAAQGHDVGk	Unambiguous	Phosphoglycerate kinase OS=Escherichia coli (strain K12) GN=pgk PE=1 SV=2 - [PGK_ECOLI]	1	1	P0A799	N-Term(iTRAQ4plex); K25(iTRAQ4plex)	HCD	1	1	5143.77		4179.78	7448.39	117.03	3.95327e-11	0	137895	3	918.514	2753.53	3.32411	117.643	24438	24438	MS2	27/272	2014-0403_iTRAQ-3.raw
eLLSQYDFPGDDTPIVR	Unambiguous	Elongation factor Tu 1 OS=Escherichia coli (strain K12) GN=tufA PE=1 SV=1 - [EFTU1_ECOLI]	2	1	P0CE47	N-Term(iTRAQ4plex)	HCD	1	1		60309.9	31543.8	24126.6	117.02	4.03177e-11	0	777924	2	1055.03	2109.06	-0.387568	104.221	21623	21623	MS2	12/176	2014-0403_iTRAQ-2.raw
qIASLGIYPAVDPLDSTSR	Unambiguous	ATP synthase subunit beta OS=Escherichia coli (strain K12 / MC4100 / BW2952) GN=atpD PE=3 SV=1 - [ATPB_ECOBW]	1	1	C4ZZ10	N-Term(iTRAQ4plex)	HCD	1	1		28572.2	29815.5	46016.5	117	4.40953e-11	0	376993	2	1074.08	2147.16	4.54243	108.65	22568	22568	MS2	17/208	2014-0403_iTRAQ-2.raw
TALNVSGSmTAGTLTSQWLk	Unambiguous	Uncharacterized symporter YdjN OS=Escherichia coli (strain K12) GN=ydjN PE=3 SV=1 - [YDJN_ECOLI]	1	1	P77529	M9(Oxidation); K20(iTRAQ4plex)	HCD	1	1	1633.7	616.875		1521.76	117	4.47936e-11	0	0	2	1113.58	2226.16	0.0314522	95.3502	20320	20320	MS2	15/214	2014-0403_iTRAQ-4.raw
qIVLNcGEEPSVVANTVk	Unambiguous	60 kDa chaperonin OS=Escherichia coli (strain K12 / MC4100 / BW2952) GN=groL PE=3 SV=1 - [CH60_ECOBW]	1	1	C5A1D5	N-Term(iTRAQ4plex); C6(Carbamidomethyl); K18(iTRAQ4plex)	HCD	1	1		3576.15	668.234	14462.2	116.99	4.70967e-11	0	211922	2	1123.11	2245.21	1.25464	80.7804	15857	15857	MS2	14/186	2014-0403_iTRAQ-2.raw
gGDIEETAFNTNLEAADEIAR	Unambiguous	Ribonuclease E OS=Escherichia coli (strain K12) GN=rne PE=1 SV=6 - [RNE_ECOLI]	1	1	P21513	N-Term(iTRAQ4plex)	HCD	1	1	2240.7	1743.77	64.0338	3756.09	116.97	4.00827e-11	0	0	2	1190.57	2380.14	1.1809	97.3324	20783	20783	MS2	17/212	2014-0403_iTRAQ-4.raw
lTPYYQGIGPAWTk	Unambiguous	Aerobic glycerol-3-phosphate dehydrogenase OS=Escherichia coli (strain K12) GN=glpD PE=1 SV=3 - [GLPD_ECOLI]	1	1	P13035	N-Term(iTRAQ4plex); K14(iTRAQ4plex)	HCD	1	1	5443.68		42660	9315.15	116.95	4.02677e-11	0	392330	2	942.022	1883.04	3.49418	96.335	19880	19880	MS2	13/142	2014-0403_iTRAQ-3.raw
aGLINSGGAAGGETDLSDAVR	Unambiguous	Fructose-bisphosphate aldolase class 1 OS=Escherichia coli (strain K12) GN=fbaB PE=1 SV=2 - [ALF1_ECOLI]	1	1	P0A991	N-Term(iTRAQ4plex)	HCD	1	1	21762.5	8662.82		14606.6	116.92	4.05468e-11	0	539096	2	1038.03	2075.05	2.57746	74.1712	14377	14377	MS2	17/216	2014-0403_iTRAQ-4.raw
lIQLmNETVDGDYQTFk	Unambiguous	Pyruvate dehydrogenase E1 component OS=Escherichia coli (strain K12) GN=aceE PE=1 SV=2 - [ODP1_ECOLI]	1	1	P0AFG8	N-Term(iTRAQ4plex); M5(Oxidation); K17(iTRAQ4plex)	HCD	1	1		18810.9	18328.4	40124.5	116.88	4.80998e-11	0	385298	2	1160.09	2319.18	-1.1028	94.6416	19436	19436	MS2	15/172	2014-0403_iTRAQ-2.raw
LTTDIGPVIDSEAk	Unambiguous	Bifunctional protein PutA OS=Escherichia coli (strain K12) GN=putA PE=1 SV=3 - [PUTA_ECOLI]	1	1	P09546	K14(iTRAQ4plex)	HCD	1	1	4649		17462	8476.82	116.86	4.20369e-11	0	563755	2	801.94	1602.87	0.622258	73.6137	13769	13769	MS2	11/124	2014-0403_iTRAQ-3.raw
DYGVGSDVYSVTSFTELAR	Unambiguous	Pyruvate dehydrogenase E1 component OS=Escherichia coli (strain K12) GN=aceE PE=1 SV=2 - [ODP1_ECOLI]	1	1	P0AFG8		HCD	1	1					116.86	4.11109e-11	0	638081	2	1033.49	2065.98	2.65876	113.552	23649	23649	MS2	12/174	2014-0403_iTRAQ-3.raw
ELAAFSQFASDLDDATR	Unambiguous	ATP synthase subunit alpha OS=Escherichia coli (strain K12 / MC4100 / BW2952) GN=atpA PE=3 SV=1 - [ATPA_ECOBW]	1	1	C4ZZ12		HCD	1	1	1275.81		2757.11	1755.71	116.85	4.12056e-11	0	192594	2	928.94	1856.87	3.06024	118.284	24561	24561	MS2	14/178	2014-0403_iTRAQ-3.raw
ILTGSEGTLAFITEAR	Unambiguous	Uncharacterized protein YdiJ OS=Escherichia coli (strain K12) GN=ydiJ PE=4 SV=1 - [YDIJ_ECOLI]	1	1	P77748		HCD	1	1	4794.67	2282.93		4104.99	116.85	4.12056e-11	0	359294	2	839.956	1678.9	1.78035	102.639	22038	22038	MS2	15/142	2014-0403_iTRAQ-4.raw
VVLASNGSQVTVSPR	Unambiguous	Outer membrane lipoprotein SlyB OS=Escherichia coli (strain K12) GN=slyB PE=2 SV=1 - [SLYB_ECOLI]	1	1	P0A905		HCD	1	1	5787.19	2294.09		3107.18	116.8	4.16828e-11	0	413372	2	757.422	1513.84	2.54618	55.0538	9069	9069	MS2	12/146	2014-0403_iTRAQ-4.raw
SFISVIAGGFGTDGSSTGDDQEVGEHR	Unambiguous	NAD(P) transhydrogenase subunit beta OS=Escherichia coli (strain K12) GN=pntB PE=1 SV=1 - [PNTB_ECOLI]	1	1	P0AB67		HCD	1	1	2000.81	1006.39		1005.86	116.77	4.19717e-11	0	242570	3	909.086	2725.24	3.76127	109.408	23543	23543	MS2	13/268	2014-0403_iTRAQ-4.raw
yVESQVYQGVVENLASEQAAR	Unambiguous	ATP synthase gamma chain OS=Escherichia coli (strain K12 / MC4100 / BW2952) GN=atpG PE=3 SV=1 - [ATPG_ECOBW]	1	1	C4ZZ11	N-Term(iTRAQ4plex)	HCD	1	1	6526.15	1918.42		5615.55	116.72	4.40525e-11	0	150157	2	1242.63	2484.26	2.96943	102.319	21966	21966	MS2	17/220	2014-0403_iTRAQ-4.raw
iVIVGGGAGGLEmATQLGHk	Unambiguous	NADH dehydrogenase OS=Escherichia coli (strain K12) GN=ndh PE=1 SV=2 - [DHNA_ECOLI]	1	1	P00393	N-Term(iTRAQ4plex); M13(Oxidation); K20(iTRAQ4plex)	HCD	1	1	11092.2		69645.8	22829.6	116.67	4.29493e-11	0	366931	3	738.085	2212.24	1.32383	86.4221	17299	17299	MS2	24/166	2014-0403_iTRAQ-3.raw
LHSLLDEGSLVELGSELEPk	Unambiguous	Acetyl-coenzyme A carboxylase carboxyl transferase subunit beta OS=Escherichia coli (strain K12 / DH10B) GN=accD PE=3 SV=1 - [ACCD_ECODH]	2	1	B1X927	K20(iTRAQ4plex)	HCD	1	1	2473.88		1774.72	1821.84	116.66	4.74704e-11	0	117982	3	770.417	2309.24	0.836099	118.84	24666	24666	MS2	20/182	2014-0403_iTRAQ-3.raw
ELAAFSQFASDLDDATR	Unambiguous	ATP synthase subunit alpha OS=Escherichia coli (strain K12 / MC4100 / BW2952) GN=atpA PE=3 SV=1 - [ATPA_ECOBW]	1	1	C4ZZ12		HCD	1	1					116.64	4.32471e-11	0	1.10893e+06	2	928.938	1856.87	1.08805	118.609	24551	24551	MS2	14/178	2014-0403_iTRAQ-2.raw
IAEDGNPQVLIk	Unambiguous	Glutamine transport ATP-binding protein GlnQ OS=Escherichia coli (strain K12) GN=glnQ PE=1 SV=1 - [GLNQ_ECOLI]	1	1	P10346	K12(iTRAQ4plex)	HCD	1	1	5078.21		12083.2	7234.41	116.6	4.36472e-11	0	330216	2	720.914	1440.82	2.62251	63.1991	10838	10838	MS2	11/102	2014-0403_iTRAQ-3.raw
aQLLADLADLDVLSTEDLk	Unambiguous	Acetyl-coenzyme A carboxylase carboxyl transferase subunit alpha OS=Escherichia coli (strain K12 / MC4100 / BW2952) GN=accA PE=3 SV=1 - [ACCA_ECOBW]	1	1	C4ZRS7	N-Term(iTRAQ4plex); K19(iTRAQ4plex)	HCD	1	1	3136.4		1210.75	3839.72	116.58	4.38487e-11	0	30521.5	2	1166.15	2331.3	3.56711	147.693	29947	29947	MS2	14/200	2014-0403_iTRAQ-3.raw
VVAAAIEQNYDER	Unambiguous	Proline--tRNA ligase OS=Escherichia coli (strain K12 / MC4100 / BW2952) GN=proS PE=3 SV=1 - [SYP_ECOBW]	1	1	C4ZRT7		HCD	1	1	3767.2	1523.09	3475.83		116.57	4.39498e-11	0	442116	2	739.368	1477.73	0.899005	55.1958	8407	8407	MS2	12/116	2014-0403_iTRAQ-1.raw
fADIVNANINALLEk	Unambiguous	Phage shock protein A OS=Escherichia coli (strain K12) GN=pspA PE=1 SV=2 - [PSPA_ECOLI]	1	1	P0AFM6	N-Term(iTRAQ4plex); K15(iTRAQ4plex)	HCD	1	1	6822.75		681.38	581.577	116.57	4.39498e-11	0	47268.9	2	967.058	1933.11	4.74728	131.158	26966	26966	MS2	12/152	2014-0403_iTRAQ-3.raw
LGGNSLLDLVVFGR	Unambiguous	Succinate dehydrogenase flavoprotein subunit OS=Escherichia coli (strain K12) GN=sdhA PE=1 SV=1 - [DHSA_ECOLI]	1	1	P0AC41		HCD	1	1		478.538	904.444	1756.55	116.53	4.43564e-11	0	13629	2	730.418	1459.83	1.84547	138.454	28245	28245	MS2	13/130	2014-0403_iTRAQ-2.raw
aANAFDVDGETAAmLVSVAmNDDQPIAVLkR	Unambiguous	Multiphosphoryl transfer protein OS=Escherichia coli (strain K12) GN=fruB PE=1 SV=1 - [PTFAH_ECOLI]	1	1	P69811	N-Term(iTRAQ4plex); M14(Oxidation); M20(Oxidation); K30(iTRAQ4plex)	HCD	1	1	1134.67	682.345		971.369	116.52	4.95827e-11	1	54476.1	4	888.956	3552.8	2.69787	122.524	26199	26199	MS2	21/330	2014-0403_iTRAQ-4.raw
DSPILILDEATSALDTESER	Unambiguous	Lipid A export ATP-binding/permease protein MsbA OS=Escherichia coli (strain K12) GN=msbA PE=1 SV=1 - [MSBA_ECOLI]	1	1	P60752		HCD	1	1	348.947				116.51	4.45612e-11	0	19776.1	2	1088.04	2175.08	5.4027	137.946	29066	29066	MS2	15/188	2014-0403_iTRAQ-4.raw
ELLSQYDFPGDDTPIVR	Unambiguous	Elongation factor Tu 1 OS=Escherichia coli (strain K12) GN=tufA PE=1 SV=1 - [EFTU1_ECOLI]	2	1	P0CE47		HCD	1	1	503.655	156.004	398.551		116.48	4.48701e-11	0	139050	2	982.988	1964.97	4.00098	102.379	19750	19750	MS2	13/176	2014-0403_iTRAQ-1.raw
aTPAVINNDGLNYVPTNR	Unambiguous	Inner membrane protein YjiY OS=Escherichia coli (strain K12) GN=yjiY PE=1 SV=2 - [YJIY_ECOLI]	1	1	P39396	N-Term(iTRAQ4plex)	HCD	1	1	62140	2316.44		52342.7	116.48	4.48701e-11	0	517238	2	1037.05	2073.09	1.49043	77.0531	15203	15203	MS2	12/186	2014-0403_iTRAQ-4.raw
TPSmEQAIGLLSGGNQQk	Unambiguous	Ribose import ATP-binding protein RbsA OS=Escherichia coli (strain K12) GN=rbsA PE=1 SV=1 - [RBSA_ECOLI]	1	1	P04983	M4(Oxidation); K18(iTRAQ4plex)	HCD	1	1	2677.44	1918.17		2725.92	116.47	4.49735e-11	0	180975	2	1010.02	2019.04	4.24379	72.9199	14016	14016	MS2	12/182	2014-0403_iTRAQ-4.raw
sFISVIAGGFGTDGSSTGDDQEVGEHR	Unambiguous	NAD(P) transhydrogenase subunit beta OS=Escherichia coli (strain K12) GN=pntB PE=1 SV=1 - [PNTB_ECOLI]	1	1	P0AB67	N-Term(iTRAQ4plex)	HCD	1	1	1826.34	487.34	973.474		116.46	4.50772e-11	0	62265.1	3	957.119	2869.34	2.33437	112.453	21782	21782	MS2	22/268	2014-0403_iTRAQ-1.raw
TQVVVLGAGPAGYSAAFR	Unambiguous	Dihydrolipoyl dehydrogenase OS=Escherichia coli (strain K12) GN=lpdA PE=1 SV=2 - [DLDH_ECOLI]	1	1	P0A9P0		HCD	1	1	2379.1		3360.92	1872.46	116.46	4.8126e-11	0	361012	2	882.479	1763.95	3.68817	93.6827	19203	19203	MS2	13/194	2014-0403_iTRAQ-3.raw
tAImENAHLVLSAASFAESDGTVINNEGR	Unambiguous	NADH-quinone oxidoreductase subunit G OS=Escherichia coli (strain K12) GN=nuoG PE=1 SV=4 - [NUOG_ECOLI]	2	1	P33602	N-Term(iTRAQ4plex); M4(Oxidation)	HCD	1	1	1896.66	1073.05		892.865	116.43	4.53896e-11	0	41559.9	3	1059.86	3177.58	4.79529	108.487	23343	23343	MS2	27/322	2014-0403_iTRAQ-4.raw
LVNTNVDQAAAASGR	Unambiguous	Protein translocase subunit SecD OS=Escherichia coli (strain K12) GN=secD PE=1 SV=1 - [SECD_ECOLI]	1	1	P0AG90		HCD	1	1	1707.94	389.326	333.197		116.42	4.54943e-11	0	396830	2	743.886	1486.77	3.19573	43.8003	6008	6008	MS2	12/154	2014-0403_iTRAQ-1.raw
gVLkPGVELVEPTSGNTGIALAYVAAAR	Unambiguous	Cysteine synthase A OS=Escherichia coli (strain K12) GN=cysK PE=1 SV=2 - [CYSK_ECOLI]	1	1	P0ABK5	N-Term(iTRAQ4plex); K4(iTRAQ4plex)	HCD	1	1		2378.9	2808.94	1605.29	116.4	4.57042e-11	0	151150	3	1014.58	3041.72	0.171642	111.601	23175	23175	MS2	26/282	2014-0403_iTRAQ-2.raw
yIcGEETALINSLEGR	Unambiguous	NADH-quinone oxidoreductase subunit F OS=Escherichia coli (strain K12) GN=nuoF PE=1 SV=3 - [NUOF_ECOLI]	1	1	P31979	N-Term(iTRAQ4plex); C3(Carbamidomethyl)	HCD	1	1	7877.86	3068.7	6116.19		116.35	4.62335e-11	0	92157.4	2	984.997	1968.99	2.45891	116.115	22476	22476	MS2	15/148	2014-0403_iTRAQ-1.raw
IAEDGNPQVLIk	Unambiguous	Glutamine transport ATP-binding protein GlnQ OS=Escherichia coli (strain K12) GN=glnQ PE=1 SV=1 - [GLNQ_ECOLI]	1	1	P10346	K12(iTRAQ4plex)	HCD	1	1		9262.47	10836.2	5542.15	116.34	4.63401e-11	0	218500	2	720.913	1440.82	0.758614	62.3775	10801	10801	MS2	11/102	2014-0403_iTRAQ-2.raw
mAQVAVDHILGSENAFEGADLSAk	Unambiguous	Nitrite reductase (NADH) large subunit OS=Escherichia coli (strain K12) GN=nirB PE=3 SV=4 - [NIRB_ECOLI]	1	1	P08201	N-Term(iTRAQ4plex); M1(Oxidation); K24(iTRAQ4plex)	HCD	1	1	3648.32	955.474	3111.23		116.32	4.80692e-11	0	59975.3	3	926.477	2777.42	5.60676	99.0884	19062	19062	MS2	21/256	2014-0403_iTRAQ-1.raw
gSLGGGFSSGGFSGGSFSR	Unambiguous	>CON_sp|K1C10_HUMAN|	1	1		N-Term(iTRAQ4plex)	HCD	1	1		38185	15961.1	39432.7	116.3	4.67688e-11	0	1.32248e+06	2	926.441	1851.87	0.143108	79.889	15627	15627	MS2	16/176	2014-0403_iTRAQ-2.raw
aLADITDPATGAVIVk	Unambiguous	Formate dehydrogenase-O, large subunit OS=Escherichia coli (strain K12 / MC4100 / BW2952) GN=fdoG PE=4 SV=1 - [C5A062_ECOBW]	2	1	C5A062	N-Term(iTRAQ4plex); K16(iTRAQ4plex)	HCD	1	1	41.9629	19502.6	13483.1	20058	116.27	4.7093e-11	0	365905	2	922.043	1843.08	0.707474	92.0277	18800	18800	MS2	14/132	2014-0403_iTRAQ-2.raw
NIAIEHSGYSVFAGVGER	Unambiguous	ATP synthase subunit beta OS=Escherichia coli (strain K12 / MC4100 / BW2952) GN=atpD PE=3 SV=1 - [ATPB_ECOBW]	1	1	C4ZZ10		HCD	1	1	1280.57	1087.79		1254.61	116.26	4.72016e-11	0	447217	2	953.478	1905.95	1.49977	83.0897	16968	16968	MS2	14/194	2014-0403_iTRAQ-4.raw
aDISSDQIAAIGITNQR	Unambiguous	Glycerol kinase OS=Escherichia coli (strain K12 / MC4100 / BW2952) GN=glpK PE=3 SV=1 - [GLPK_ECOBW]	1	1	C5A093	N-Term(iTRAQ4plex)	HCD	1	1	58226.8		120630	135941	116.22	4.81144e-11	0	1.82569e+06	2	959.014	1917.02	2.76547	80.3784	15666	15666	MS2	16/172	2014-0403_iTRAQ-3.raw
eGEPAEAEIGVAVIDcGGTLR	Unambiguous	Glucitol/sorbitol-specific phosphotransferase enzyme IIB component OS=Escherichia coli (strain K12) GN=srlE PE=1 SV=1 - [PTHB_ECOLI]	1	1	P56580	N-Term(iTRAQ4plex); C16(Carbamidomethyl)	HCD	1	1	1799.1	49804.9		2162.41	116.19	4.79685e-11	0	246716	2	1144.08	2287.15	4.06569	96.7785	20662	20662	MS2	15/196	2014-0403_iTRAQ-4.raw
VGmGmGSTVAVLFQSGR	Unambiguous	Glucitol/sorbitol-specific phosphotransferase enzyme IIB component OS=Escherichia coli (strain K12) GN=srlE PE=1 SV=1 - [PTHB_ECOLI]	1	1	P56580	M3(Oxidation); M5(Oxidation)	HCD	1	1	6365.52	1734.72	2483.9		116.14	4.8524e-11	0	1086767	2	864.926	1728.84	1.91024	84.0478	15573	15573	MS2	14/150	2014-0403_iTRAQ-1.raw
lLLLDESLSALDYk	Unambiguous	Spermidine/putrescine import ATP-binding protein PotA OS=Escherichia coli (strain K12) GN=potA PE=1 SV=1 - [POTA_ECOLI]	1	1	P69874	N-Term(iTRAQ4plex); K14(iTRAQ4plex)	HCD	1	1	10498.3	7953.37		6759.46	116.13	4.86359e-11	0	52144.4	2	941.048	1881.09	3.48601	136.341	28774	28774	MS2	13/118	2014-0403_iTRAQ-4.raw
LDDTSSEFNTQR	Unambiguous	Succinate dehydrogenase flavoprotein subunit OS=Escherichia coli (strain K12) GN=sdhA PE=1 SV=1 - [DHSA_ECOLI]	1	1	P0AC41		HCD	1	1	1317.38	884.361		1457.44	116.1	4.8973e-11	0	93425	2	706.82	1412.63	3.24865	41.5225	5885	5885	MS2	11/110	2014-0403_iTRAQ-4.raw
vGVIVGAEQQVAEVAQk	Unambiguous	D-methionine-binding lipoprotein MetQ OS=Escherichia coli (strain K12) GN=metQ PE=1 SV=2 - [METQ_ECOLI]	1	1	P28635	N-Term(iTRAQ4plex); K17(iTRAQ4plex)	HCD	1	1	31503.3	12645.7		33218.8	116.08	4.9199e-11	0	402528	2	1007.08	2013.16	0.558389	98.4381	21045	21045	MS2	14/154	2014-0403_iTRAQ-4.raw
gLAQGTDVSFGSFGLk	Unambiguous	50S ribosomal protein L16 OS=Escherichia coli (strain K12 / MC4100 / BW2952) GN=rplP PE=3 SV=1 - [RL16_ECOBW]	1	1	C4ZUG8	N-Term(iTRAQ4plex); K16(iTRAQ4plex)	HCD	1	1	12083.4	607.303	1186.86		116.06	4.94261e-11	0	85677.6	2	936.513	1872.02	4.27078	102.668	19805	19805	MS2	13/156	2014-0403_iTRAQ-1.raw
gVLkPGVELVEPTSGNTGIALAYVAAAR	Unambiguous	Cysteine synthase A OS=Escherichia coli (strain K12) GN=cysK PE=1 SV=2 - [CYSK_ECOLI]	1	1	P0ABK5	N-Term(iTRAQ4plex); K4(iTRAQ4plex)	HCD	1	1	1808.32		2857.5	2201.15	116	5.01137e-11	0	257917	3	1014.58	3041.73	1.73678	111.173	23169	23169	MS2	22/282	2014-0403_iTRAQ-3.raw
ILLINPTDSDAVGNAVk	Unambiguous	D-ribose-binding periplasmic protein OS=Escherichia coli (strain K12) GN=rbsB PE=1 SV=1 - [RBSB_ECOLI]	1	1	P02925	K17(iTRAQ4plex)	HCD	1	1		2459.76	2124.01	1529.64	115.98	5.0345e-11	0	153676	2	942.534	1884.06	2.53296	90.6685	18466	18466	MS2	14/158	2014-0403_iTRAQ-2.raw
lTILGINQVPADLIEASR	Unambiguous	Glycine betaine/L-proline transport system permease protein ProW OS=Escherichia coli (strain K12) GN=proW PE=1 SV=1 - [PROW_ECOLI]	1	1	P14176	N-Term(iTRAQ4plex)	HCD	1	1	10266.5	4879.46		5861.33	115.96	5.05774e-11	0	195789	2	1034.1	2067.2	3.09413	132.238	28019	28019	MS2	17/188	2014-0403_iTRAQ-4.raw
vIEDISSTDSQAAHNLALSIDER	Unambiguous	Peptidoglycan synthase FtsI OS=Escherichia coli (strain K12) GN=ftsI PE=1 SV=1 - [FTSI_ECOLI]	1	1	P0AD68	N-Term(iTRAQ4plex)	HCD	1	1	7135.7	1358.1	3594.3		115.95	6.37784e-11	0	66788.6	3	876.781	2628.33	1.77825	104.126	20109	20109	MS2	15/238	2014-0403_iTRAQ-1.raw
lAQmQQLSHQDDDSAAAAALAAQTGER	Unambiguous	Protein translocase subunit SecA OS=Escherichia coli (strain K12 / MC4100 / BW2952) GN=secA PE=3 SV=1 - [SECA_ECOBW]	1	1	C4ZRJ3	N-Term(iTRAQ4plex); M4(Oxidation)	HCD	1	1	7916.87	2671.41	3236.06		115.86	5.17555e-11	0	182477	3	986.479	2957.42	2.33796	71.2819	12326	12326	MS2	13/292	2014-0403_iTRAQ-1.raw
IINEPTAAALAYGLDk	Unambiguous	Chaperone protein DnaK OS=Escherichia coli (strain K12) GN=dnaK PE=1 SV=2 - [DNAK_ECOLI]	1	1	P0A6Y8	K16(iTRAQ4plex)	HCD	1	1		9343.11	6772.67	4867.19	115.83	5.31575e-11	0	604579	2	902.504	1804	1.35763	93.7768	19228	19228	MS2	13/168	2014-0403_iTRAQ-2.raw
gTPGFSGADLANLVNEAALFAAR	Unambiguous	ATP-dependent zinc metalloprotease FtsH OS=Escherichia coli (strain K12) GN=ftsH PE=1 SV=1 - [FTSH_ECOLI]	1	1	P0AAI3	N-Term(iTRAQ4plex)	HCD	1	1	1202.63	2540.69		2630.18	115.82	6.44073e-11	0	674036	3	802.758	2406.26	1.92728	151.615	31515	31515	MS2	21/226	2014-0403_iTRAQ-4.raw
sPQDGLANGIVYISEDR	Unambiguous	Ribose import ATP-binding protein RbsA OS=Escherichia coli (strain K12) GN=rbsA PE=1 SV=1 - [RBSA_ECOLI]	1	1	P04983	N-Term(iTRAQ4plex)	HCD	1	1	8761.47	3012.79	7330.11		115.81	5.23548e-11	0	99571.9	2	989.506	1978	2.06246	94.8676	18142	18142	MS2	16/186	2014-0403_iTRAQ-1.raw
SGLNAENYENFIQTDAAINR	Unambiguous	Periplasmic serine endoprotease DegP OS=Escherichia coli (strain K12) GN=degP PE=1 SV=1 - [DEGP_ECOLI]	1	1	P0C0V0		HCD	1	1					115.8	5.24755e-11	0	226826	2	1120.53	2240.06	1.52924	94.8353	19487	19487	MS2	15/212	2014-0403_iTRAQ-2.raw
LLLLDESLSALDYk	Unambiguous	Spermidine/putrescine import ATP-binding protein PotA OS=Escherichia coli (strain K12) GN=potA PE=1 SV=1 - [POTA_ECOLI]	1	1	P69874	K14(iTRAQ4plex)	HCD	1	1		1207.76	947.845	1829.81	115.79	5.25965e-11	0	66760.8	2	868.997	1736.99	3.64169	125.954	25949	25949	MS2	11/118	2014-0403_iTRAQ-2.raw
QIASLGIYPAVDPLDSTSR	Unambiguous	ATP synthase subunit beta OS=Escherichia coli (strain K12 / MC4100 / BW2952) GN=atpD PE=3 SV=1 - [ATPB_ECOBW]	1	1	C4ZZ10		HCD	1	1	1670.02	510.153		902.502	115.79	5.28584e-11	0	266961	2	1002.03	2003.05	2.6814	106.067	22808	22808	MS2	14/208	2014-0403_iTRAQ-4.raw
aAIAAAQANPNAk	Unambiguous	Fumarate reductase flavoprotein subunit OS=Escherichia coli (strain K12) GN=frdA PE=1 SV=3 - [FRDA_ECOLI]	1	1	P00363	N-Term(iTRAQ4plex); K13(iTRAQ4plex)	HCD	1	1	3546.77		11210	5188.25	115.78	5.27177e-11	0	137034	2	749.935	1498.86	2.78406	37.8918	4966	4966	MS2	12/110	2014-0403_iTRAQ-3.raw
dYGVGSDVYSVTSFTELAR	Unambiguous	Pyruvate dehydrogenase E1 component OS=Escherichia coli (strain K12) GN=aceE PE=1 SV=2 - [ODP1_ECOLI]	1	1	P0AFG8	N-Term(iTRAQ4plex)	HCD	1	1	65730.7		50865.2	36898.9	115.78	5.27177e-11	0	451073	2	1105.54	2210.08	1.37521	111.907	23314	23314	MS2	18/174	2014-0403_iTRAQ-3.raw
fTAQGADAEQALk	Unambiguous	Multiphosphoryl transfer protein OS=Escherichia coli (strain K12) GN=fruB PE=1 SV=1 - [PTFAH_ECOLI]	1	1	P69811	N-Term(iTRAQ4plex); K13(iTRAQ4plex)	HCD	1	1	40335.3		75180.3	57525.2	115.73	5.33282e-11	0	890636	2	819.443	1637.88	2.57039	61.6872	10436	10436	MS2	12/128	2014-0403_iTRAQ-3.raw
gENYDGTTGSFADLLR	Unambiguous	(Dimethylallyl)adenosine tRNA methylthiotransferase MiaB OS=Escherichia coli (strain K12 / DH10B) GN=miaB PE=3 SV=1 - [MIAB_ECODH]	1	1	B1X656	N-Term(iTRAQ4plex)	HCD	1	1		9941.54	3456.61	5778.7	115.72	5.34511e-11	0	164208	2	930.451	1859.89	2.53466	97.9295	20224	20224	MS2	15/168	2014-0403_iTRAQ-2.raw
IAPDLSEEELIQVADSLVR	Unambiguous	Dihydroorotate dehydrogenase (quinone) OS=Escherichia coli (strain K12 / MC4100 / BW2952) GN=pyrD PE=3 SV=1 - [PYRD_ECOBW]	1	1	C4ZQ71		HCD	1	1					115.66	5.41947e-11	0	63182.8	2	1049.06	2097.11	2.54601	145.409	30405	30405	MS2	13/182	2014-0403_iTRAQ-4.raw
yVESQVYQGVVENLASEQAAR	Unambiguous	ATP synthase gamma chain OS=Escherichia coli (strain K12 / MC4100 / BW2952) GN=atpG PE=3 SV=1 - [ATPG_ECOBW]	1	1	C4ZZ11	N-Term(iTRAQ4plex)	HCD	1	1	14977.2	5899.01	8325.59		115.61	6.1278e-11	0	993640	3	828.757	2484.26	2.74289	103.876	20050	20050	MS2	24/220	2014-0403_iTRAQ-1.raw
IEAGQPTVcSETcVGR	Unambiguous	Respiratory nitrate reductase 1 beta chain OS=Escherichia coli (strain K12) GN=narH PE=1 SV=3 - [NARH_ECOLI]	1	1	P11349	C9(Carbamidomethyl); C13(Carbamidomethyl)	HCD	1	1		505.212			115.56	5.5457e-11	0	204212	2	882.409	1763.81	2.86253	46.8987	6910	6910	MS2	11/162	2014-0403_iTRAQ-2.raw
vEVETPEENTGDVIGDLSR	Unambiguous	Elongation factor G OS=Escherichia coli (strain K12 / MC4100 / BW2952) GN=fusA PE=3 SV=1 - [EFG_ECOBW]	1	1	C4ZUJ5	N-Term(iTRAQ4plex)	HCD	1	1	12947.8	3736.7		5207.94	115.51	5.60992e-11	0	310894	2	1102.05	2203.09	1.44521	88.9872	18637	18637	MS2	17/196	2014-0403_iTRAQ-4.raw
lAQmQQLSHQDDDSAAAAALAAQTGER	Unambiguous	Protein translocase subunit SecA OS=Escherichia coli (strain K12 / MC4100 / BW2952) GN=secA PE=3 SV=1 - [SECA_ECOBW]	1	1	C4ZRJ3	N-Term(iTRAQ4plex); M4(Oxidation)	HCD	1	1		5568.66	7555.43	6446.31	115.5	5.62285e-11	0	261565	3	986.478	2957.42	1.40925	68.9755	12619	12619	MS2	24/292	2014-0403_iTRAQ-2.raw
eAAPAAAPAAAAAk	Unambiguous	Dihydrolipoyllysine-residue acetyltransferase component of pyruvate dehydrogenase complex OS=Escherichia coli (strain K12) GN=aceF PE=1 SV=3 - [ODP2_ECOLI]	1	1	P06959	N-Term(iTRAQ4plex); K14(iTRAQ4plex)	HCD	1	1		6100.93	6041.52	19338.1	115.48	5.6488e-11	0	217519	2	734.923	1468.84	1.4632	37.5386	4924	4924	MS2	12/104	2014-0403_iTRAQ-2.raw
VEVETPEENTGDVIGDLSR	Unambiguous	Elongation factor G OS=Escherichia coli (strain K12 / MC4100 / BW2952) GN=fusA PE=3 SV=1 - [EFG_ECOBW]	1	1	C4ZUJ5		HCD	1	1	1203.25	853.497		1171.29	115.47	5.66183e-11	0	242770	2	1030	2058.99	3.09374	85.4986	17663	17663	MS2	17/196	2014-0403_iTRAQ-4.raw
iVIVGGGAGGLEmATQLGHk	Unambiguous	NADH dehydrogenase OS=Escherichia coli (strain K12) GN=ndh PE=1 SV=2 - [DHNA_ECOLI]	1	1	P00393	N-Term(iTRAQ4plex); M13(Oxidation); K20(iTRAQ4plex)	HCD	1	1	207527	47884.6		193782	115.32	5.8608e-11	0	3.68356e+06	3	738.087	2212.25	4.38628	85.6873	17716	17716	MS2	21/166	2014-0403_iTRAQ-4.raw
aGLINSGGAAGGETDLSDAVR	Unambiguous	Fructose-bisphosphate aldolase class 1 OS=Escherichia coli (strain K12) GN=fbaB PE=1 SV=2 - [ALF1_ECOLI]	1	1	P0A991	N-Term(iTRAQ4plex)	HCD	1	1	21171.2	6044.92	11565.4		115.25	5.95603e-11	0	1.35417e+06	3	692.356	2075.05	2.6004	75.7124	13474	13474	MS2	20/216	2014-0403_iTRAQ-1.raw
QTVYAFLGDGEmDEPESk	Unambiguous	Pyruvate dehydrogenase E1 component OS=Escherichia coli (strain K12) GN=aceE PE=1 SV=2 - [ODP1_ECOLI]	1	1	P0AFG8	M12(Oxidation); K18(iTRAQ4plex)	HCD	1	1	2866.74	1278.09	2648.07		115.22	5.99731e-11	0	123281	2	1088.5	2176	3.82067	84.5748	15709	15709	MS2	15/200	2014-0403_iTRAQ-1.raw
VATLEDATEmVNLYR	Unambiguous	2-oxoglutarate dehydrogenase E1 component OS=Escherichia coli (strain K12) GN=sucA PE=1 SV=1 - [ODO1_ECOLI]	1	1	P0AFG3	M10(Oxidation)	HCD	1	1		1164.37	1485.17	1630.61	115.22	5.99731e-11	0	341736	2	870.929	1740.85	1.3917	84.7272	16926	16926	MS2	11/130	2014-0403_iTRAQ-2.raw
eLAAFSQFASDLDDATR	Unambiguous	ATP synthase subunit alpha OS=Escherichia coli (strain K12 / MC4100 / BW2952) GN=atpA PE=3 SV=1 - [ATPA_ECOBW]	1	1	C4ZZ12	N-Term(iTRAQ4plex)	HCD	1	1		15046.7	15113.9	27211.7	115.21	6.01114e-11	0	344921	2	1000.99	2000.97	2.71174	125.76	25912	25912	MS2	15/178	2014-0403_iTRAQ-2.raw
IGAAASNTNADWYcR	Unambiguous	CDP-diacylglycerol--serine O-phosphatidyltransferase OS=Escherichia coli (strain K12) GN=pssA PE=1 SV=2 - [PSS_ECOLI]	2	1	P23830	C14(Carbamidomethyl)	HCD	1	1	3466.79	2425.08		3780.28	115.21	6.01114e-11	0	434000	2	835.374	1669.74	1.62143	58.8282	10080	10080	MS2	11/138	2014-0403_iTRAQ-4.raw
mPLVEIIPHAGTSAQTIATTVk	Unambiguous	Fatty acid oxidation complex subunit alpha OS=Escherichia coli (strain K12 / MC4100 / BW2952) GN=fadJ PE=3 SV=1 - [FADJ_ECOBW]	1	1	C4ZVN2	M1(Oxidation); K22(iTRAQ4plex)	HCD	1	1	7880.67	2036.32		8938.42	115.21	6.01114e-11	0	143047	3	813.454	2438.35	1.28453	91.2041	19217	19217	MS2	15/212	2014-0403_iTRAQ-4.raw
aDISSDQIAAIGITNQR	Unambiguous	Glycerol kinase OS=Escherichia coli (strain K12 / MC4100 / BW2952) GN=glpK PE=3 SV=1 - [GLPK_ECOBW]	1	1	C5A093	N-Term(iTRAQ4plex)	HCD	1	1	98729.6	47287.9		74073.6	115.15	6.33896e-11	0	1.56067e+06	2	959.014	1917.02	2.06502	80.0652	16073	16073	MS2	16/172	2014-0403_iTRAQ-4.raw
LHSLLDEGSLVELGSELEPk	Unambiguous	Acetyl-coenzyme A carboxylase carboxyl transferase subunit beta OS=Escherichia coli (strain K12 / DH10B) GN=accD PE=3 SV=1 - [ACCD_ECODH]	2	1	B1X927	K20(iTRAQ4plex)	HCD	1	1	2829.82	1640.54	1788.39		115.11	6.87551e-11	0	243535	3	770.419	2309.24	3.29416	119.331	23075	23075	MS2	18/182	2014-0403_iTRAQ-1.raw
iDQLSSDVQTLNAk	Unambiguous	Major outer membrane lipoprotein Lpp OS=Escherichia coli (strain K12) GN=lpp PE=1 SV=1 - [LPP_ECOLI]	1	1	P69776	N-Term(iTRAQ4plex); K14(iTRAQ4plex)	HCD	1	1		25983.5	47474.5	220376	115.1	6.16533e-11	0	518084	2	910.505	1820	0.937084	78.6626	15293	15293	MS2	13/142	2014-0403_iTRAQ-2.raw
gADAPGIALTDGEILSGIFLR	Unambiguous	Formate dehydrogenase-O, large subunit OS=Escherichia coli (strain K12 / MC4100 / BW2952) GN=fdoG PE=4 SV=1 - [C5A062_ECOBW]	2	1	C5A062	N-Term(iTRAQ4plex)	HCD	1	1					115.1	6.47417e-11	0	20453.2	3	744.08	2230.23	2.92004	148.314	30928	30928	MS2	17/186	2014-0403_iTRAQ-4.raw
iDQLSSDVQTLNAk	Unambiguous	Major outer membrane lipoprotein Lpp OS=Escherichia coli (strain K12) GN=lpp PE=1 SV=1 - [LPP_ECOLI]	1	1	P69776	N-Term(iTRAQ4plex); K14(iTRAQ4plex)	HCD	1	1	24509.4	6122.68	8295.69		115.04	6.2511e-11	0	231114	2	910.508	1820.01	4.96135	80.7816	14764	14764	MS2	13/142	2014-0403_iTRAQ-1.raw
VVAAAIEQNYDER	Unambiguous	Proline--tRNA ligase OS=Escherichia coli (strain K12 / MC4100 / BW2952) GN=proS PE=3 SV=1 - [SYP_ECOBW]	1	1	C4ZRT7		HCD	1	1		3468.82	4916.86	5541.39	115.01	6.29443e-11	0	956553	2	739.369	1477.73	1.80768	53.2486	8424	8424	MS2	12/116	2014-0403_iTRAQ-2.raw
iAQFNVVSEAHNEGTIVSVSDGVIR	Unambiguous	ATP synthase subunit alpha OS=Escherichia coli (strain K12 / MC4100 / BW2952) GN=atpA PE=3 SV=1 - [ATPA_ECOBW]	1	1	C4ZZ12	N-Term(iTRAQ4plex)	HCD	1	1	5768.49	1934.74	3180.44		114.99	8.54198e-11	0	111012	3	929.161	2785.47	2.51051	100.78	19417	19417	MS2	22/262	2014-0403_iTRAQ-1.raw
iADQLIVGGGIANTFIAAQGHDVGk	Unambiguous	Phosphoglycerate kinase OS=Escherichia coli (strain K12) GN=pgk PE=1 SV=2 - [PGK_ECOLI]	1	1	P0A799	N-Term(iTRAQ4plex); K25(iTRAQ4plex)	HCD	1	1	5401.38		4080.15	8566.81	114.97	6.35267e-11	0	90113.5	3	918.514	2753.53	2.85862	117.56	24421	24421	MS2	28/272	2014-0403_iTRAQ-3.raw
sADASLADmNDPSLITVR	Unambiguous	Putative uroporphyrinogen-III C-methyltransferase OS=Escherichia coli (strain K12) GN=hemX PE=1 SV=1 - [HEMX_ECOLI]	1	1	P09127	N-Term(iTRAQ4plex); M9(Oxidation)	HCD	1	1	6125.03		14079.3	10503.6	114.96	6.36732e-11	0	526310	2	1018.51	2036.02	3.88006	76.1655	14491	14491	MS2	16/182	2014-0403_iTRAQ-3.raw
aANAFDVDGETAAmLVSVAmNDDQPIAVLkR	Unambiguous	Multiphosphoryl transfer protein OS=Escherichia coli (strain K12) GN=fruB PE=1 SV=1 - [PTFAH_ECOLI]	1	1	P69811	N-Term(iTRAQ4plex); M14(Oxidation); M20(Oxidation); K30(iTRAQ4plex)	HCD	1	1	1629.49	1349.88		1192.95	114.95	7.61337e-11	1	5820.5	4	888.96	3552.82	6.95835	123.428	26368	26368	MS2	23/330	2014-0403_iTRAQ-4.raw
TQTLSQLENSGAFIER	Unambiguous	Glycine dehydrogenase [decarboxylating] OS=Escherichia coli (strain K12 / MC4100 / BW2952) GN=gcvP PE=3 SV=1 - [GCSP_ECOBW]	1	1	C5A0H5		HCD	1	1	1672.63	412.265	1171.1		114.86	6.51563e-11	0	153430	2	897.457	1793.91	2.51124	86.6989	16224	16224	MS2	14/176	2014-0403_iTRAQ-1.raw
lLLLDESLSALDYk	Unambiguous	Spermidine/putrescine import ATP-binding protein PotA OS=Escherichia coli (strain K12) GN=potA PE=1 SV=1 - [POTA_ECOLI]	1	1	P69874	N-Term(iTRAQ4plex); K14(iTRAQ4plex)	HCD	1	1	3781.99	1648.11	4291.69		114.84	6.54571e-11	0	28067.2	2	941.048	1881.09	3.09665	137.462	26354	26354	MS2	12/118	2014-0403_iTRAQ-1.raw
vNPIDFENSEGNLGLSNAVLQHLASk	Unambiguous	Adenylosuccinate lyase OS=Escherichia coli (strain K12) GN=purB PE=1 SV=1 - [PUR8_ECOLI]	1	1	P0AB89	N-Term(iTRAQ4plex); K26(iTRAQ4plex)	HCD	1	1	2738.46	1039.67		1724.19	114.83	7.54714e-11	0	47852.7	3	1018.88	3054.62	2.26154	120.181	25745	25745	MS2	22/288	2014-0403_iTRAQ-4.raw
iAQFNVVSEAHNEGTIVSVSDGVIR	Unambiguous	ATP synthase subunit alpha OS=Escherichia coli (strain K12 / MC4100 / BW2952) GN=atpA PE=3 SV=1 - [ATPA_ECOBW]	1	1	C4ZZ12	N-Term(iTRAQ4plex)	HCD	1	1	197405	99828.5		182525	114.8	8.87431e-11	0	4.58585e+06	3	929.159	2785.46	1.06432	102.947	22115	22115	MS2	27/262	2014-0403_iTRAQ-4.raw
qIASLGIYPAVDPLDSTSR	Unambiguous	ATP synthase subunit beta OS=Escherichia coli (strain K12 / MC4100 / BW2952) GN=atpD PE=3 SV=1 - [ATPB_ECOBW]	1	1	C4ZZ10	N-Term(iTRAQ4plex)	HCD	1	1	17210.1	7009.7	9800.49		114.79	6.78724e-11	0	203304	2	1074.08	2147.15	2.04094	109.18	21141	21141	MS2	17/208	2014-0403_iTRAQ-1.raw
aGETLGIVGESGSGk	Unambiguous	Uncharacterized ABC transporter ATP-binding protein YejF OS=Escherichia coli (strain K12) GN=yejF PE=3 SV=1 - [YEJF_ECOLI]|Oligopeptide transport ATP-binding protein OppD OS=Escherichia coli (strain K12) GN=oppD PE=3 SV=2 - [OPPD_ECOLI]	2	2	P33916;P76027	N-Term(iTRAQ4plex); K15(iTRAQ4plex)	HCD	1	1	57363.7	18546.7		42840.7	114.75	7.21851e-11	0	977910	2	825.454	1649.9	4.09214	59.1617	10170	10170	MS2	14/132	2014-0403_iTRAQ-4.raw
aGETLGLVGESGSGk	Unambiguous	Uncharacterized ABC transporter ATP-binding protein YejF OS=Escherichia coli (strain K12) GN=yejF PE=3 SV=1 - [YEJF_ECOLI]|Oligopeptide transport ATP-binding protein OppD OS=Escherichia coli (strain K12) GN=oppD PE=3 SV=2 - [OPPD_ECOLI]	2	2	P33916;P76027	N-Term(iTRAQ4plex); K15(iTRAQ4plex)	HCD	1	2	57363.7	18546.7		42840.7	114.75	7.21851e-11	0	977910	2	825.454	1649.9	4.09214	59.1617	10170	10170	MS2	14/132	2014-0403_iTRAQ-4.raw
SNTGLVIDPYFSGTk	Unambiguous	Glycerol kinase OS=Escherichia coli (strain K12 / MC4100 / BW2952) GN=glpK PE=3 SV=1 - [GLPK_ECOBW]	1	1	C5A093	K15(iTRAQ4plex)	HCD	1	1	11628.8		23733.6	22278.9	114.71	6.74461e-11	0	360298	2	871.961	1742.91	3.61005	92.3844	18879	18879	MS2	11/164	2014-0403_iTRAQ-3.raw
IAQFNVVSEAHNEGTIVSVSDGVIR	Unambiguous	ATP synthase subunit alpha OS=Escherichia coli (strain K12 / MC4100 / BW2952) GN=atpA PE=3 SV=1 - [ATPA_ECOBW]	1	1	C4ZZ12		HCD	1	1		3716.81		3536.1	114.69	9.30573e-11	0	1.11621e+06	3	881.126	2641.36	2.05131	98.6214	20375	20375	MS2	13/262	2014-0403_iTRAQ-2.raw
dTTTIIDGVGEEAAIQGR	Unambiguous	60 kDa chaperonin OS=Escherichia coli (strain K12 / MC4100 / BW2952) GN=groL PE=3 SV=1 - [CH60_ECOBW]	1	1	C5A1D5	N-Term(iTRAQ4plex)	HCD	1	1	100990		68653.6	49125.2	114.69	7.65855e-11	0	1.71995e+06	2	995.517	1990.03	3.0768	83.6451	16578	16578	MS2	17/162	2014-0403_iTRAQ-3.raw
lmGEQFVTGETIAEALANAR	Unambiguous	Bifunctional protein PutA OS=Escherichia coli (strain K12) GN=putA PE=1 SV=3 - [PUTA_ECOLI]	1	1	P09546	N-Term(iTRAQ4plex); M2(Oxidation)	HCD	1	1	6864.09	171.38		4301.78	114.68	7.02943e-11	0	37878.5	2	1141.09	2281.17	2.39372	122.903	26272	26272	MS2	17/202	2014-0403_iTRAQ-4.raw
IGTTGAIQPHINVGDVLVTTASVR	Unambiguous	Uridine phosphorylase OS=Escherichia coli (strain K12) GN=udp PE=1 SV=3 - [UDP_ECOLI]	1	1	P12758		HCD	1	1	4350.58	3226.26		4258.52	114.58	7.03641e-11	0	157357	3	807.116	2419.33	1.7983	100.992	21660	21660	MS2	13/254	2014-0403_iTRAQ-4.raw
DGTmSDFGIPASIVAk	Unambiguous	Lysine decarboxylase, inducible OS=Escherichia coli (strain K12) GN=cadA PE=1 SV=1 - [LDCI_ECOLI]	1	1	P0A9H3	M4(Oxidation); K16(iTRAQ4plex)	HCD	1	1		2886.37	1765.73	10908.7	114.53	7.03002e-11	0	232303	2	884.951	1768.89	2.10275	93.6862	19203	19203	MS2	11/142	2014-0403_iTRAQ-2.raw
lHYALVDEVDSILIDEAR	Unambiguous	Protein translocase subunit SecA OS=Escherichia coli (strain K12 / MC4100 / BW2952) GN=secA PE=3 SV=1 - [SECA_ECOBW]	1	1	C4ZRJ3	N-Term(iTRAQ4plex)	HCD	1	1	1867.74		1116.31	1344.36	114.52	7.04623e-11	0	71467.1	3	739.065	2215.18	2.97544	134.798	27633	27633	MS2	19/154	2014-0403_iTRAQ-3.raw
TQTLSQLENSGAFIER	Unambiguous	Glycine dehydrogenase [decarboxylating] OS=Escherichia coli (strain K12 / MC4100 / BW2952) GN=gcvP PE=3 SV=1 - [GCSP_ECOBW]	1	1	C5A0H5		HCD	1	1	1508.15		1901.28	970.804	114.5	7.07875e-11	0	226040	2	897.457	1793.91	1.89882	86.0486	17207	17207	MS2	14/176	2014-0403_iTRAQ-3.raw
lEFTGQSVDAPLLSETAR	Unambiguous	Methionine import ATP-binding protein MetN OS=Escherichia coli (strain K12) GN=metN PE=1 SV=4 - [METN_ECOLI]	1	1	P30750	N-Term(iTRAQ4plex)	HCD	1	1	17530.7	5075.46		15699.3	114.48	8.51918e-11	0	182508	2	1039.55	2078.09	0.218772	101.993	21885	21885	MS2	17/188	2014-0403_iTRAQ-4.raw
vGVIVGAEQQVAEVAQk	Unambiguous	D-methionine-binding lipoprotein MetQ OS=Escherichia coli (strain K12) GN=metQ PE=1 SV=2 - [METQ_ECOLI]	1	1	P28635	N-Term(iTRAQ4plex); K17(iTRAQ4plex)	HCD	1	1	13535.4		36855.1	24055.2	114.46	7.14425e-11	0	133446	2	1007.09	2013.17	4.37845	99.2615	20555	20555	MS2	15/154	2014-0403_iTRAQ-3.raw
eIESYDAVLVLGEDVTQTGAR	Unambiguous	NADH-quinone oxidoreductase subunit G OS=Escherichia coli (strain K12) GN=nuoG PE=1 SV=4 - [NUOG_ECOLI]	2	1	P33602	N-Term(iTRAQ4plex)	HCD	1	1	1603.23		2504.51	2088.99	114.46	8.25412e-11	0	80563.7	2	1205.12	2409.23	1.80154	121.943	25253	25253	MS2	16/202	2014-0403_iTRAQ-3.raw
LAQmEINPGGTLELGVDYGR	Unambiguous	Maltoporin OS=Escherichia coli (strain K12 / MC4100 / BW2952) GN=lamB PE=3 SV=1 - [LAMB_ECOBW]	1	1	C5A130	M4(Oxidation)	HCD	1	1	161.007				114.44	7.17723e-11	0	95076.2	2	1075.04	2149.06	2.5512	92.6029	17616	17616	MS2	16/210	2014-0403_iTRAQ-1.raw
SGLNAENYENFIQTDAAINR	Unambiguous	Periplasmic serine endoprotease DegP OS=Escherichia coli (strain K12) GN=degP PE=1 SV=1 - [DEGP_ECOLI]	1	1	P0C0V0		HCD	1	1					114.43	7.19377e-11	0	466912	2	1120.53	2240.06	0.548347	94.2606	20031	20031	MS2	12/212	2014-0403_iTRAQ-4.raw
dAYVLAEGQNELQVPmTYTDAAGNTFTk	Unambiguous	Membrane protein insertase YidC OS=Escherichia coli (strain K12 / MC4100 / BW2952) GN=yidC PE=3 SV=1 - [YIDC_ECOBW]	1	1	C4ZYY3	N-Term(iTRAQ4plex); M16(Oxidation); K28(iTRAQ4plex)	HCD	1	1	1576.14		4338.22	2324.08	114.42	7.21035e-11	0	98262	3	1117.88	3351.63	0.347906	102.104	21217	21217	MS2	24/306	2014-0403_iTRAQ-3.raw
dTTTIIDGVGEEAAIQGR	Unambiguous	60 kDa chaperonin OS=Escherichia coli (strain K12 / MC4100 / BW2952) GN=groL PE=3 SV=1 - [CH60_ECOBW]	1	1	C5A1D5	N-Term(iTRAQ4plex)	HCD	1	1	92255.6	102467		83396.4	114.41	7.86067e-11	0	2.57361e+06	2	995.515	1990.02	1.17523	83.0187	16947	16947	MS2	17/162	2014-0403_iTRAQ-4.raw
ELAAFSQFASDLDDATR	Unambiguous	ATP synthase subunit alpha OS=Escherichia coli (strain K12 / MC4100 / BW2952) GN=atpA PE=3 SV=1 - [ATPA_ECOBW]	1	1	C4ZZ12		HCD	1	1					114.37	7.29385e-11	0	1.31497e+06	2	928.939	1856.87	2.73154	118.387	25395	25395	MS2	14/178	2014-0403_iTRAQ-4.raw
gTPGFSGADLANLVNEAALFAAR	Unambiguous	ATP-dependent zinc metalloprotease FtsH OS=Escherichia coli (strain K12) GN=ftsH PE=1 SV=1 - [FTSH_ECOLI]	1	1	P0AAI3	N-Term(iTRAQ4plex)	HCD	1	1	751.481	1114.45		942.528	114.34	9.24004e-11	0	163337	3	802.758	2406.26	2.38385	151.526	31499	31499	MS2	19/226	2014-0403_iTRAQ-4.raw
aTGTSEmAPALVAAFGGk	Unambiguous	PTS system glucose-specific EIICB component OS=Escherichia coli (strain K12) GN=ptsG PE=1 SV=1 - [PTGCB_ECOLI]	1	1	P69786	N-Term(iTRAQ4plex); M7(Oxidation); K18(iTRAQ4plex)	HCD	1	1	22638.2	4231.73		16399.7	114.33	7.96992e-11	0	260856	2	992.029	1983.05	1.98788	88.9805	18635	18635	MS2	14/144	2014-0403_iTRAQ-4.raw
aNDAAGDGTTTATVLAQAIITEGLk	Unambiguous	60 kDa chaperonin OS=Escherichia coli (strain K12 / MC4100 / BW2952) GN=groL PE=3 SV=1 - [CH60_ECOBW]	1	1	C5A1D5	N-Term(iTRAQ4plex); K25(iTRAQ4plex)	HCD	1	1	8168.14		5572.57	6315.61	114.32	8.08075e-11	0	782050	3	897.487	2690.45	0.607407	132.345	27185	27185	MS2	22/276	2014-0403_iTRAQ-3.raw
VNIAIVGGGATGVELSAELHNAVk	Unambiguous	NADH dehydrogenase OS=Escherichia coli (strain K12) GN=ndh PE=1 SV=2 - [DHNA_ECOLI]	1	1	P00393	K24(iTRAQ4plex)	HCD	1	1		3155.47	2347.93	2499.88	114.28	7.44658e-11	0	165003	3	821.794	2463.37	0.0228698	105.636	21928	21928	MS2	12/242	2014-0403_iTRAQ-2.raw
aYQGAPIAITVEGANILTR	Unambiguous	Acyl-coenzyme A dehydrogenase OS=Escherichia coli (strain K12) GN=fadE PE=2 SV=2 - [FADE_ECOLI]	1	1	Q47146	N-Term(iTRAQ4plex)	HCD	1	1	431.177		11070.2	3001.09	114.19	7.6025e-11	0	128147	2	1051.59	2102.18	1.3702	111.384	23212	23212	MS2	17/192	2014-0403_iTRAQ-3.raw
aVLDELNkGGDFAALAk	Unambiguous	Peptidyl-prolyl cis-trans isomerase D OS=Escherichia coli (strain K12) GN=ppiD PE=1 SV=1 - [PPID_ECOLI]	1	1	P0ADY1	N-Term(iTRAQ4plex); K8(iTRAQ4plex); K17(iTRAQ4plex)	HCD	1	1	15947.7	8641.24		16614	114.19	7.6025e-11	1	111432	2	1082.62	2164.24	0.932034	95.6139	20384	20384	MS2	25/162	2014-0403_iTRAQ-4.raw
aGGVFTDEAIDAYIALR	Unambiguous	Glutamine synthetase OS=Escherichia coli (strain K12) GN=glnA PE=1 SV=2 - [GLNA_ECOLI]	1	1	P0A9C5	N-Term(iTRAQ4plex)	HCD	1	1	11631.1		5290.64	7141.38	114.18	7.62003e-11	0	62338.3	2	963.511	1926.01	2.70686	122.785	25415	25415	MS2	16/138	2014-0403_iTRAQ-3.raw
ITAImGPSGIGk	Unambiguous	Probable phospholipid import ATP-binding protein MlaF OS=Escherichia coli (strain K12) GN=mlaF PE=1 SV=1 - [MLAF_ECOLI]	1	1	P63386	M5(Oxidation); K12(iTRAQ4plex)	HCD	1	1	15631.7	5649.97	9191.63		114.17	8.05846e-11	0	283906	2	652.873	1304.74	1.11389	60.1667	9544	9544	MS2	11/100	2014-0403_iTRAQ-1.raw
aGETLGIVGESGSGk	Unambiguous	Uncharacterized ABC transporter ATP-binding protein YejF OS=Escherichia coli (strain K12) GN=yejF PE=3 SV=1 - [YEJF_ECOLI]|Oligopeptide transport ATP-binding protein OppD OS=Escherichia coli (strain K12) GN=oppD PE=3 SV=2 - [OPPD_ECOLI]	2	2	P33916;P76027	N-Term(iTRAQ4plex); K15(iTRAQ4plex)	HCD	1	1		22240.8	44194.2	28281.5	114.15	8.69177e-11	0	636412	2	825.451	1649.89	0.0228861	58.6572	9818	9818	MS2	14/132	2014-0403_iTRAQ-2.raw
aGETLGLVGESGSGk	Unambiguous	Uncharacterized ABC transporter ATP-binding protein YejF OS=Escherichia coli (strain K12) GN=yejF PE=3 SV=1 - [YEJF_ECOLI]|Oligopeptide transport ATP-binding protein OppD OS=Escherichia coli (strain K12) GN=oppD PE=3 SV=2 - [OPPD_ECOLI]	2	2	P33916;P76027	N-Term(iTRAQ4plex); K15(iTRAQ4plex)	HCD	1	2		22240.8	44194.2	28281.5	114.15	8.69177e-11	0	636412	2	825.451	1649.89	0.0228861	58.6572	9818	9818	MS2	14/132	2014-0403_iTRAQ-2.raw
VNIAIVGGGATGVELSAELHNAVk	Unambiguous	NADH dehydrogenase OS=Escherichia coli (strain K12) GN=ndh PE=1 SV=2 - [DHNA_ECOLI]	1	1	P00393	K24(iTRAQ4plex)	HCD	1	1	3040.14		4849.12	2886.12	114.15	7.67285e-11	0	208127	3	821.796	2463.37	2.10414	105.394	21946	21946	MS2	12/242	2014-0403_iTRAQ-3.raw
eIETYHNLLEGGQEDFESSGAGk	Unambiguous	>CON_sp|K1C9_HUMAN|	1	1		N-Term(iTRAQ4plex); K23(iTRAQ4plex)	HCD	1	1		6728.96	8460.59	4755.37	114.13	7.70826e-11	0	297879	3	933.45	2798.34	0.0126459	86.1618	17298	17298	MS2	22/244	2014-0403_iTRAQ-2.raw
DGTmSDFGIPASIVAk	Unambiguous	Lysine decarboxylase, inducible OS=Escherichia coli (strain K12) GN=cadA PE=1 SV=1 - [LDCI_ECOLI]	1	1	P0A9H3	M4(Oxidation); K16(iTRAQ4plex)	HCD	1	1	5946.63	228.986	10471.5		114.1	7.76169e-11	0	191844	2	884.952	1768.9	2.79285	94.7084	18109	18109	MS2	11/142	2014-0403_iTRAQ-1.raw
ILINTPASQGGIGDLYNFk	Unambiguous	Aldehyde-alcohol dehydrogenase OS=Escherichia coli (strain K12) GN=adhE PE=1 SV=2 - [ADHE_ECOLI]	1	1	P0A9Q7	K19(iTRAQ4plex)	HCD	1	1	4028.88	5075.91		3580.46	114.05	8.18584e-11	0	293496	2	1083.09	2165.18	2.38943	107.675	23171	23171	MS2	12/192	2014-0403_iTRAQ-4.raw
sLATAAGAVAGGVAGQGVQSAmNk	Unambiguous	Outer membrane lipoprotein SlyB OS=Escherichia coli (strain K12) GN=slyB PE=2 SV=1 - [SLYB_ECOLI]	1	1	P0A905	N-Term(iTRAQ4plex); M22(Oxidation); K24(iTRAQ4plex)	HCD	1	1		4713.42	6430.17	21539.4	114.04	9.25002e-11	0	447511	3	807.433	2420.28	1.45088	78.8241	15341	15341	MS2	26/238	2014-0403_iTRAQ-2.raw
TTLTAAITTVLAk	Unambiguous	Elongation factor Tu 1 OS=Escherichia coli (strain K12) GN=tufA PE=1 SV=1 - [EFTU1_ECOLI]	2	1	P0CE47	K13(iTRAQ4plex)	HCD	1	1	14079.3		26177	21213	114.02	7.906e-11	0	1.18191e+06	2	724.448	1447.89	3.06082	112.59	23457	23457	MS2	11/112	2014-0403_iTRAQ-3.raw
VINESTNQNAAVk	Unambiguous	Protein translocase subunit SecF OS=Escherichia coli (strain K12) GN=secF PE=1 SV=1 - [SECF_ECOLI]	1	1	P0AG93	K13(iTRAQ4plex)	HCD	1	1	523.402		4548.81	673.273	114.02	7.906e-11	0	51349.6	2	766.416	1531.82	3.21725	32.2018	3909	3909	MS2	11/120	2014-0403_iTRAQ-3.raw
VSEQESEPNAFQQGISR	Unambiguous	Magnesium-transporting ATPase, P-type 1 OS=Escherichia coli (strain K12) GN=mgtA PE=1 SV=1 - [ATMA_ECOLI]	1	1	P0ABB8		HCD	1	1		408.176		725.221	114	7.94249e-11	0	434922	2	953.453	1905.9	2.52682	55.9276	9100	9100	MS2	12/182	2014-0403_iTRAQ-2.raw
LGGNSLLDLVVFGR	Unambiguous	Succinate dehydrogenase flavoprotein subunit OS=Escherichia coli (strain K12) GN=sdhA PE=1 SV=1 - [DHSA_ECOLI]	1	1	P0AC41		HCD	1	1	1165.24		764.261	703.834	113.98	7.97915e-11	0	268716	2	730.418	1459.83	1.92909	139.139	28418	28418	MS2	13/130	2014-0403_iTRAQ-3.raw
TTLTAAITTVLAk	Unambiguous	Elongation factor Tu 1 OS=Escherichia coli (strain K12) GN=tufA PE=1 SV=1 - [EFTU1_ECOLI]	2	1	P0CE47	K13(iTRAQ4plex)	HCD	1	1		22062.5	8206.7	15692.3	113.97	7.99754e-11	0	1.1755e+06	2	724.447	1447.89	0.531552	112.867	23432	23432	MS2	11/112	2014-0403_iTRAQ-2.raw
dAAYHFQGDADNDQLSVTPLVGLGk	Unambiguous	CDP-diacylglycerol--serine O-phosphatidyltransferase OS=Escherichia coli (strain K12) GN=pssA PE=1 SV=2 - [PSS_ECOLI]	2	1	P23830	N-Term(iTRAQ4plex); K25(iTRAQ4plex)	HCD	1	1	7040.05		15210.1	13487.6	113.97	9.6208e-11	0	610604	3	973.831	2919.48	2.37445	99.0917	20516	20516	MS2	20/262	2014-0403_iTRAQ-3.raw
VNSPGGSVTASEVIR	Unambiguous	Protease 4 OS=Escherichia coli (strain K12) GN=sppA PE=1 SV=2 - [SPPA_ECOLI]	1	1	P08395		HCD	1	1	7989.81	3055.67		5618.68	113.94	8.05298e-11	0	1.76814e+06	2	736.89	1472.77	1.83164	56.4538	9428	9428	MS2	13/156	2014-0403_iTRAQ-4.raw
sAIGAGLGSLVGAGIGALSSSk	Unambiguous	Probable lipoprotein YiaD OS=Escherichia coli (strain K12) GN=yiaD PE=1 SV=2 - [YIAD_ECOLI]	1	1	P37665	N-Term(iTRAQ4plex); K22(iTRAQ4plex)	HCD	1	1	1710.03		1109.67	687.046	113.92	8.09015e-11	0	25359	3	721.088	2161.25	3.09716	128.385	26460	26460	MS2	21/208	2014-0403_iTRAQ-3.raw
gESAPTTAFGAAVVGGDNGR	Unambiguous	Outer membrane protein assembly factor BamB OS=Escherichia coli (strain K12) GN=bamB PE=1 SV=1 - [BAMB_ECOLI]	1	1	P77774	N-Term(iTRAQ4plex)	HCD	1	1	4905.61	1039.99	1781.46		113.91	8.1088e-11	0	120480	2	989.494	1977.98	2.97481	72.7269	12703	12703	MS2	12/186	2014-0403_iTRAQ-1.raw
IQLVGDDLFVTNTk	Unambiguous	Enolase OS=Escherichia coli (strain K12 / MC4100 / BW2952) GN=eno PE=3 SV=1 - [ENO_ECOBW]	1	1	C4ZZT2	K14(iTRAQ4plex)	HCD	1	1	3382.44	1553.52	1610.28		113.9	8.12749e-11	0	154246	2	853.979	1706.95	3.24353	101.548	19581	19581	MS2	12/142	2014-0403_iTRAQ-1.raw
vIImDEPTDALTDTETESLFR	Unambiguous	Ribose import ATP-binding protein RbsA OS=Escherichia coli (strain K12) GN=rbsA PE=1 SV=1 - [RBSA_ECOLI]	1	1	P04983	N-Term(iTRAQ4plex); M4(Oxidation)	HCD	1	1	3959.97		6830.04	6430.71	113.85	8.2216e-11	0	164999	2	1278.63	2556.25	1.50101	111.435	23223	23223	MS2	16/186	2014-0403_iTRAQ-3.raw
tIVDVLDATTTLYNAk	Unambiguous	Outer membrane protein TolC OS=Escherichia coli (strain K12) GN=tolC PE=1 SV=3 - [TOLC_ECOLI]	1	1	P02930	N-Term(iTRAQ4plex); K16(iTRAQ4plex)	HCD	1	1	2269.38		1816.38	1243.1	113.84	8.24056e-11	0	29960.9	2	1013.57	2026.14	2.91845	128.103	26408	26408	MS2	13/144	2014-0403_iTRAQ-3.raw
dIAVLEDAGVPYQLLESSR	Unambiguous	D-amino acid dehydrogenase small subunit OS=Escherichia coli (strain K12 / MC4100 / BW2952) GN=dadA PE=3 SV=1 - [DADA_ECOBW]	1	1	C4ZTN0	N-Term(iTRAQ4plex)	HCD	1	1			7748.53	2954.82	113.83	8.59049e-11	0	158330	2	1110.09	2219.17	2.34991	124.149	25669	25669	MS2	17/190	2014-0403_iTRAQ-3.raw
VINESTNQNAAVk	Unambiguous	Protein translocase subunit SecF OS=Escherichia coli (strain K12) GN=secF PE=1 SV=1 - [SECF_ECOLI]	1	1	P0AG93	K13(iTRAQ4plex)	HCD	1	1	1713.84	229.498	1400.81		113.82	8.31983e-11	0	95586.8	2	766.417	1531.83	4.17352	32.6635	3893	3893	MS2	11/120	2014-0403_iTRAQ-1.raw
VINESTNQNAAVk	Unambiguous	Protein translocase subunit SecF OS=Escherichia coli (strain K12) GN=secF PE=1 SV=1 - [SECF_ECOLI]	1	1	P0AG93	K13(iTRAQ4plex)	HCD	1	1	6206.25	1092.83		5490.23	113.82	8.27859e-11	0	423438	2	766.417	1531.83	4.97041	32.3393	4102	4102	MS2	11/120	2014-0403_iTRAQ-4.raw
gVLkPGVELVEPTSGNTGIALAYVAAAR	Unambiguous	Cysteine synthase A OS=Escherichia coli (strain K12) GN=cysK PE=1 SV=2 - [CYSK_ECOLI]	1	1	P0ABK5	N-Term(iTRAQ4plex); K4(iTRAQ4plex)	HCD	1	1	2467.35	1271.07		1321.64	113.82	8.27859e-11	0	79637.7	3	1014.58	3041.74	3.9641	111.201	23930	23930	MS2	30/282	2014-0403_iTRAQ-4.raw
NIAIEHSGYSVFAGVGER	Unambiguous	ATP synthase subunit beta OS=Escherichia coli (strain K12 / MC4100 / BW2952) GN=atpD PE=3 SV=1 - [ATPB_ECOBW]	1	1	C4ZZ10		HCD	1	1		611.248	797.459	827.017	113.79	8.33598e-11	0	153217	2	953.479	1905.95	2.46047	83.1058	16496	16496	MS2	14/194	2014-0403_iTRAQ-2.raw
gVSADQISIVSYGk	Unambiguous	Peptidoglycan-associated lipoprotein OS=Escherichia coli (strain K12) GN=pal PE=1 SV=1 - [PAL_ECOLI]	1	1	P0A912	N-Term(iTRAQ4plex); K14(iTRAQ4plex)	HCD	1	1		18198.1	24620.3	79362.9	113.77	8.37446e-11	0	667733	2	856.478	1711.95	0.873015	76.08	14591	14591	MS2	13/136	2014-0403_iTRAQ-2.raw
DDDPSFDELVALAVETGR	Unambiguous	PTS system mannose-specific EIIAB component OS=Escherichia coli (strain K12) GN=manX PE=1 SV=2 - [PTNAB_ECOLI]	1	1	P69797		HCD	1	1					113.73	8.45194e-11	0	79624.1	2	974.963	1948.92	2.60421	137.8	28178	28178	MS2	15/166	2014-0403_iTRAQ-3.raw
dTTTIIDGVGEEAAIQGR	Unambiguous	60 kDa chaperonin OS=Escherichia coli (strain K12 / MC4100 / BW2952) GN=groL PE=3 SV=1 - [CH60_ECOBW]	1	1	C5A1D5	N-Term(iTRAQ4plex)	HCD	1	1	5157.51	3494.82		6407.08	113.73	9.95561e-11	0	565460	2	995.517	1990.03	2.52473	73.3002	14124	14124	MS2	15/162	2014-0403_iTRAQ-4.raw
VETGSGIGFGATVk	Unambiguous	ATP-dependent Clp protease ATP-binding subunit ClpX OS=Escherichia coli (strain K12 / MC4100 / BW2952) GN=clpX PE=3 SV=1 - [CLPX_ECOBW]	1	1	C4ZTJ5	K14(iTRAQ4plex)	HCD	1	1	22363.3	11878.4		19915.2	113.71	8.49096e-11	0	715578	2	733.903	1466.8	1.64565	64.9423	11771	11771	MS2	11/124	2014-0403_iTRAQ-4.raw
tLDDDAAAGVVAQLQAEQGVEk	Unambiguous	Cell division protein FtsX OS=Escherichia coli (strain K12) GN=ftsX PE=1 SV=1 - [FTSX_ECOLI]	1	1	P0AC30	N-Term(iTRAQ4plex); K22(iTRAQ4plex)	HCD	1	1	4374.58	1052.58	1853.85		113.69	1.01332e-10	0	55346.2	3	839.446	2516.32	5.54479	100.721	19406	19406	MS2	23/226	2014-0403_iTRAQ-1.raw
gLSVLmLEAQDLAcATSSASSk	Unambiguous	Aerobic glycerol-3-phosphate dehydrogenase OS=Escherichia coli (strain K12) GN=glpD PE=1 SV=3 - [GLPD_ECOLI]	1	1	P13035	N-Term(iTRAQ4plex); M6(Oxidation); C14(Carbamidomethyl); K22(iTRAQ4plex)	HCD	1	1	6313.19		37427.3	25051.6	113.64	1.03587e-10	0	780220	3	848.44	2543.3	4.15052	117.473	24402	24402	MS2	24/228	2014-0403_iTRAQ-3.raw
yNTNGGIVTGDGmGmALSHGVPLR	Unambiguous	Fumarate reductase flavoprotein subunit OS=Escherichia coli (strain K12) GN=frdA PE=1 SV=3 - [FRDA_ECOLI]	1	1	P00363	N-Term(iTRAQ4plex); M13(Oxidation); M15(Oxidation)	HCD	1	1	11444	2405.91		7103.91	113.64	8.62892e-11	0	169387	3	865.095	2593.27	3.27681	71.7696	13697	13697	MS2	24/258	2014-0403_iTRAQ-4.raw
LPSTcFAEENGSIVNSGR	Unambiguous	Formate dehydrogenase-O, large subunit OS=Escherichia coli (strain K12 / MC4100 / BW2952) GN=fdoG PE=4 SV=1 - [C5A062_ECOBW]	2	1	C5A062	C5(Carbamidomethyl)	HCD	1	1	599.753			452.226	113.59	8.72884e-11	0	361859	2	969.455	1937.9	0.511141	70.6723	13372	13372	MS2	16/178	2014-0403_iTRAQ-4.raw
gLSQGSGVAFDNEk	Unambiguous	Maltoporin OS=Escherichia coli (strain K12 / MC4100 / BW2952) GN=lamB PE=3 SV=1 - [LAMB_ECOBW]	1	1	C5A130	N-Term(iTRAQ4plex); K14(iTRAQ4plex)	HCD	1	1	39298.6	9246.42	7947.13		113.56	8.78935e-11	0	95836	2	848.945	1696.88	4.92833	57.5425	8944	8944	MS2	13/144	2014-0403_iTRAQ-1.raw
aIAQVGTISANSDETVGk	Unambiguous	60 kDa chaperonin OS=Escherichia coli (strain K12 / MC4100 / BW2952) GN=groL PE=3 SV=1 - [CH60_ECOBW]	1	1	C5A1D5	N-Term(iTRAQ4plex); K18(iTRAQ4plex)	HCD	1	1		13355.5	10458.4	45650.1	113.56	1.0287e-10	0	753289	2	1025.06	2049.11	2.164	64.6447	11440	11440	MS2	15/180	2014-0403_iTRAQ-2.raw
AGETLGIVGESGSGk	Unambiguous	Uncharacterized ABC transporter ATP-binding protein YejF OS=Escherichia coli (strain K12) GN=yejF PE=3 SV=1 - [YEJF_ECOLI]|Oligopeptide transport ATP-binding protein OppD OS=Escherichia coli (strain K12) GN=oppD PE=3 SV=2 - [OPPD_ECOLI]	2	2	P33916;P76027	K15(iTRAQ4plex)	HCD	1	1	3008.23		9794.35	4010.24	113.52	9.95974e-11	0	230872	2	753.402	1505.8	3.03267	57.0394	9195	9195	MS2	11/132	2014-0403_iTRAQ-3.raw
AGETLGLVGESGSGk	Unambiguous	Uncharacterized ABC transporter ATP-binding protein YejF OS=Escherichia coli (strain K12) GN=yejF PE=3 SV=1 - [YEJF_ECOLI]|Oligopeptide transport ATP-binding protein OppD OS=Escherichia coli (strain K12) GN=oppD PE=3 SV=2 - [OPPD_ECOLI]	2	2	P33916;P76027	K15(iTRAQ4plex)	HCD	1	2	3008.23		9794.35	4010.24	113.52	9.95974e-11	0	230872	2	753.402	1505.8	3.03267	57.0394	9195	9195	MS2	11/132	2014-0403_iTRAQ-3.raw
QTVYAFLGDGEmDEPESk	Unambiguous	Pyruvate dehydrogenase E1 component OS=Escherichia coli (strain K12) GN=aceE PE=1 SV=2 - [ODP1_ECOLI]	1	1	P0AFG8	M12(Oxidation); K18(iTRAQ4plex)	HCD	1	1	3190.78	1733.01	2280.51		113.49	8.93216e-11	0	312669	2	1088.5	2175.99	2.9231	84.6182	15718	15718	MS2	14/200	2014-0403_iTRAQ-1.raw
eLLSQYDFPGDDTPIVR	Unambiguous	Elongation factor Tu 1 OS=Escherichia coli (strain K12) GN=tufA PE=1 SV=1 - [EFTU1_ECOLI]	2	1	P0CE47	N-Term(iTRAQ4plex)	HCD	1	1		26345	13135.3	9379.04	113.47	9.04058e-11	0	150608	2	1055.04	2109.06	0.885769	104.153	21611	21611	MS2	16/176	2014-0403_iTRAQ-2.raw
TQVVVLGAGPAGYSAAFR	Unambiguous	Dihydrolipoyl dehydrogenase OS=Escherichia coli (strain K12) GN=lpdA PE=1 SV=2 - [DLDH_ECOLI]	1	1	P0A9P0		HCD	1	1	3008.53	1666.04		2777.78	113.47	9.31044e-11	0	146797	2	882.477	1763.95	1.68129	92.5838	19581	19581	MS2	13/194	2014-0403_iTRAQ-4.raw
LGLTNTTFQTVHGLDAPGQFSTAR	Unambiguous	D-alanyl-D-alanine carboxypeptidase DacC OS=Escherichia coli (strain K12) GN=dacC PE=1 SV=2 - [DACC_ECOLI]	1	1	P08506		HCD	1	1	5895.11	1893.3		3923.57	113.47	1.04799e-10	0	163270	3	844.769	2532.29	3.00595	93.9012	19932	19932	MS2	12/258	2014-0403_iTRAQ-4.raw
gLSVLmLEAQDLAcATSSASSk	Unambiguous	Aerobic glycerol-3-phosphate dehydrogenase OS=Escherichia coli (strain K12) GN=glpD PE=1 SV=3 - [GLPD_ECOLI]	1	1	P13035	N-Term(iTRAQ4plex); M6(Oxidation); C14(Carbamidomethyl); K22(iTRAQ4plex)	HCD	1	1	55684.6	15779.5		47382	113.46	1.07069e-10	0	1.20238e+06	3	848.44	2543.3	4.4385	117.519	25220	25220	MS2	24/228	2014-0403_iTRAQ-4.raw
SmLNPGSALLTLSYLGAER	Unambiguous	Enoyl-[acyl-carrier-protein] reductase [NADH] FabI OS=Escherichia coli (strain K12) GN=fabI PE=1 SV=2 - [FABI_ECOLI]	1	1	P0AEK4	M2(Oxidation)	HCD	1	1		222.148		365.168	113.45	9.01481e-11	0	114757	2	1005.03	2009.04	2.96867	126.785	26105	26105	MS2	14/208	2014-0403_iTRAQ-2.raw
lINAVQDVYLDSk	Unambiguous	Fructose-bisphosphate aldolase class 1 OS=Escherichia coli (strain K12) GN=fbaB PE=1 SV=2 - [ALF1_ECOLI]	1	1	P0A991	N-Term(iTRAQ4plex); K13(iTRAQ4plex)	HCD	1	1	17389.1	10134.1		12090	113.45	9.01481e-11	0	295834	2	883.504	1766	3.84521	102.193	21933	21933	MS2	12/126	2014-0403_iTRAQ-4.raw
eENITVVGDATPQPSSVGR	Unambiguous	Glucitol/sorbitol-specific phosphotransferase enzyme IIB component OS=Escherichia coli (strain K12) GN=srlE PE=1 SV=1 - [PTHB_ECOLI]	1	1	P56580	N-Term(iTRAQ4plex)	HCD	1	1	978.56	12262.6		820.835	113.43	9.05642e-11	0	218036	2	1050.54	2100.07	0.863818	65.082	11808	11808	MS2	16/206	2014-0403_iTRAQ-4.raw
AGETLGIVGESGSGk	Unambiguous	Uncharacterized ABC transporter ATP-binding protein YejF OS=Escherichia coli (strain K12) GN=yejF PE=3 SV=1 - [YEJF_ECOLI]|Oligopeptide transport ATP-binding protein OppD OS=Escherichia coli (strain K12) GN=oppD PE=3 SV=2 - [OPPD_ECOLI]	2	2	P33916;P76027	K15(iTRAQ4plex)	HCD	1	1	3652.21		11760.7	5636.45	113.41	9.50837e-11	0	321834	2	753.401	1505.8	1.65453	57.0927	9209	9209	MS2	11/132	2014-0403_iTRAQ-3.raw
AGETLGLVGESGSGk	Unambiguous	Uncharacterized ABC transporter ATP-binding protein YejF OS=Escherichia coli (strain K12) GN=yejF PE=3 SV=1 - [YEJF_ECOLI]|Oligopeptide transport ATP-binding protein OppD OS=Escherichia coli (strain K12) GN=oppD PE=3 SV=2 - [OPPD_ECOLI]	2	2	P33916;P76027	K15(iTRAQ4plex)	HCD	1	2	3652.21		11760.7	5636.45	113.41	9.50837e-11	0	321834	2	753.401	1505.8	1.65453	57.0927	9209	9209	MS2	11/132	2014-0403_iTRAQ-3.raw
eVVFASIDTGTPAk	Unambiguous	4-deoxy-L-threo-5-hexosulose-uronate ketol-isomerase OS=Escherichia coli (strain K12 / MC4100 / BW2952) GN=kduI PE=3 SV=1 - [KDUI_ECOBW]	1	1	C5A0C6	N-Term(iTRAQ4plex); K14(iTRAQ4plex)	HCD	1	1	27107.5	11733.1	21743		113.37	9.18241e-11	0	514837	2	861.982	1722.96	2.98754	81.3033	14884	14884	MS2	13/124	2014-0403_iTRAQ-1.raw
vEVETPEENTGDVIGDLSR	Unambiguous	Elongation factor G OS=Escherichia coli (strain K12 / MC4100 / BW2952) GN=fusA PE=3 SV=1 - [EFG_ECOBW]	1	1	C4ZUJ5	N-Term(iTRAQ4plex)	HCD	1	1	19918.8	6926.18		11861.2	113.37	9.18241e-11	0	306606	2	1102.05	2203.09	1.44521	88.917	18618	18618	MS2	16/196	2014-0403_iTRAQ-4.raw
eLAAFSQFASDLDDATR	Unambiguous	ATP synthase subunit alpha OS=Escherichia coli (strain K12 / MC4100 / BW2952) GN=atpA PE=3 SV=1 - [ATPA_ECOBW]	1	1	C4ZZ12	N-Term(iTRAQ4plex)	HCD	1	1	73316.8	30380.7		58373.5	113.36	9.20358e-11	0	916097	2	1000.99	2000.97	1.1256	125.952	26852	26852	MS2	16/178	2014-0403_iTRAQ-4.raw
dLIVIGGGINGAGIAADAAGR	Unambiguous	Aerobic glycerol-3-phosphate dehydrogenase OS=Escherichia coli (strain K12) GN=glpD PE=1 SV=3 - [GLPD_ECOLI]	1	1	P13035	N-Term(iTRAQ4plex)	HCD	1	1	9260.21	2225.97	5579.25		113.35	9.22479e-11	0	306815	2	1013.07	2025.13	3.48376	103.838	20042	20042	MS2	16/214	2014-0403_iTRAQ-1.raw
gVAASEQTLIQVQk	Unambiguous	Protein translocase subunit SecD OS=Escherichia coli (strain K12) GN=secD PE=1 SV=1 - [SECD_ECOLI]	1	1	P0AG90	N-Term(iTRAQ4plex); K14(iTRAQ4plex)	HCD	1	1	5645.95		36830.1	13818	113.35	9.22479e-11	0	837547	2	880.514	1760.02	2.77162	70.2067	12790	12790	MS2	21/124	2014-0403_iTRAQ-3.raw
eLLSQYDFPGDDTPIVR	Unambiguous	Elongation factor Tu 1 OS=Escherichia coli (strain K12) GN=tufA PE=1 SV=1 - [EFTU1_ECOLI]	2	1	P0CE47	N-Term(iTRAQ4plex)	HCD	1	1	14322.8		27142.8	21875.7	113.35	9.22479e-11	0	202734	2	1055.04	2109.06	1.11728	104.129	21668	21668	MS2	16/176	2014-0403_iTRAQ-3.raw
TILVPIDISDSELTQR	Unambiguous	Universal stress protein F OS=Escherichia coli (strain K12) GN=uspF PE=1 SV=2 - [USPF_ECOLI]	1	1	P37903		HCD	1	1		1480.58	1606.3	1747.83	113.34	9.24606e-11	0	154915	2	900.495	1799.98	3.80994	108.88	22617	22617	MS2	14/148	2014-0403_iTRAQ-2.raw
aDISSDQIAAIGITNQR	Unambiguous	Glycerol kinase OS=Escherichia coli (strain K12 / MC4100 / BW2952) GN=glpK PE=3 SV=1 - [GLPK_ECOBW]	1	1	C5A093	N-Term(iTRAQ4plex)	HCD	1	1	13337.9	6767.38	69.2997	11098.7	113.34	9.52383e-11	0	414167	2	959.014	1917.02	2.25605	80.3941	16169	16169	MS2	15/172	2014-0403_iTRAQ-4.raw
VSDAASNDTESLAGAEQAAGVk	Unambiguous	Peptidyl-prolyl cis-trans isomerase D OS=Escherichia coli (strain K12) GN=ppiD PE=1 SV=1 - [PPID_ECOLI]	1	1	P0ADY1	K22(iTRAQ4plex)	HCD	1	1	2477.17		7222.75	5551.44	113.26	9.41795e-11	0	546012	2	1118.05	2235.09	2.69348	66.9318	11878	11878	MS2	16/226	2014-0403_iTRAQ-3.raw
TTLTAAITTVLAk	Unambiguous	Elongation factor Tu 1 OS=Escherichia coli (strain K12) GN=tufA PE=1 SV=1 - [EFTU1_ECOLI]	2	1	P0CE47	K13(iTRAQ4plex)	HCD	1	1	12536.2	3173.05	7042.8		113.24	9.46143e-11	0	844484	2	724.449	1447.89	3.14513	113.424	21970	21970	MS2	10/112	2014-0403_iTRAQ-1.raw
dIAVLEDAGVPYQLLESSR	Unambiguous	D-amino acid dehydrogenase small subunit OS=Escherichia coli (strain K12 / MC4100 / BW2952) GN=dadA PE=3 SV=1 - [DADA_ECOBW]	1	1	C4ZTN0	N-Term(iTRAQ4plex)	HCD	1	1		5756.04	3577.72	197.348	113.24	1.01251e-10	0	118496	2	1110.09	2219.17	1.4698	124.237	25624	25624	MS2	17/190	2014-0403_iTRAQ-2.raw
VGQILEEPLLINTSLSk	Unambiguous	Dipeptide transport ATP-binding protein DppF OS=Escherichia coli (strain K12) GN=dppF PE=3 SV=1 - [DPPF_ECOLI]	1	1	P37313	K17(iTRAQ4plex)	HCD	1	1	954.984		1515.74	1232.98	113.2	9.54897e-11	0	110737	2	999.585	1998.16	1.42696	111.215	23178	23178	MS2	12/176	2014-0403_iTRAQ-3.raw
NGNPSGEGFTSGVTNNGR	Unambiguous	Outer membrane protein C OS=Escherichia coli (strain K12) GN=ompC PE=1 SV=1 - [OMPC_ECOLI]	1	1	P06996		HCD	1	1	220.11		375.518		113.14	9.68181e-11	0	172884	2	882.9	1764.79	2.17778	44.4342	6278	6278	MS2	15/188	2014-0403_iTRAQ-3.raw
aLADITDPATGAVIVk	Unambiguous	Formate dehydrogenase-O, large subunit OS=Escherichia coli (strain K12 / MC4100 / BW2952) GN=fdoG PE=4 SV=1 - [C5A062_ECOBW]	2	1	C5A062	N-Term(iTRAQ4plex); K16(iTRAQ4plex)	HCD	1	1	19055.3		50534.1	20745.2	113.14	9.68181e-11	0	379200	2	922.045	1843.08	3.09181	92.4146	18888	18888	MS2	15/132	2014-0403_iTRAQ-3.raw
vGGmAEIVGFNTELLQPR	Unambiguous	D-amino acid dehydrogenase small subunit OS=Escherichia coli (strain K12 / MC4100 / BW2952) GN=dadA PE=3 SV=1 - [DADA_ECOBW]	1	1	C4ZTN0	N-Term(iTRAQ4plex); M4(Oxidation)	HCD	1	1	15267.7			11471.7	113.12	1.09938e-10	0	420260	2	1046.06	2091.11	1.27823	106.594	22936	22936	MS2	17/164	2014-0403_iTRAQ-4.raw
vEVETPEENTGDVIGDLSR	Unambiguous	Elongation factor G OS=Escherichia coli (strain K12 / MC4100 / BW2952) GN=fusA PE=3 SV=1 - [EFG_ECOBW]	1	1	C4ZUJ5	N-Term(iTRAQ4plex)	HCD	1	1		8498.53	18030	3221.95	113.09	9.79392e-11	0	235055	2	1102.05	2203.09	1.33439	89.2903	18132	18132	MS2	17/196	2014-0403_iTRAQ-2.raw
gVAASEQTLIQVQk	Unambiguous	Protein translocase subunit SecD OS=Escherichia coli (strain K12) GN=secD PE=1 SV=1 - [SECD_ECOLI]	1	1	P0AG90	N-Term(iTRAQ4plex); K14(iTRAQ4plex)	HCD	1	1	42324.7	10957		41387.1	113.08	9.8165e-11	0	796960	2	880.514	1760.02	3.39584	69.9634	13160	13160	MS2	22/124	2014-0403_iTRAQ-4.raw
aANAFDVDGETAAmLVSVAmNDDQPIAVLkR	Unambiguous	Multiphosphoryl transfer protein OS=Escherichia coli (strain K12) GN=fruB PE=1 SV=1 - [PTFAH_ECOLI]	1	1	P69811	N-Term(iTRAQ4plex); M14(Oxidation); M20(Oxidation); K30(iTRAQ4plex)	HCD	1	1	566.334		883.529	1060.95	113.06	1.14433e-10	1	23717.3	3	1184.94	3552.8	2.95935	123.597	25565	25565	MS2	24/330	2014-0403_iTRAQ-3.raw
qIVLNcGEEPSVVANTVk	Unambiguous	60 kDa chaperonin OS=Escherichia coli (strain K12 / MC4100 / BW2952) GN=groL PE=3 SV=1 - [CH60_ECOBW]	1	1	C5A1D5	N-Term(iTRAQ4plex); C6(Carbamidomethyl); K18(iTRAQ4plex)	HCD	1	1		13986.7	2149.4	60456.1	113.02	1.15492e-10	0	279812	2	1123.11	2245.21	0.928421	80.6451	15823	15823	MS2	16/186	2014-0403_iTRAQ-2.raw
aDISSDQIAAIGITNQR	Unambiguous	Glycerol kinase OS=Escherichia coli (strain K12 / MC4100 / BW2952) GN=glpK PE=3 SV=1 - [GLPK_ECOBW]	1	1	C5A093	N-Term(iTRAQ4plex)	HCD	1	1	19762.5		40124.2	41708.9	113.02	1.02271e-10	0	329075	2	959.013	1917.02	1.3009	80.2304	15629	15629	MS2	16/172	2014-0403_iTRAQ-3.raw
eLAAFSQFASDLDDATR	Unambiguous	ATP synthase subunit alpha OS=Escherichia coli (strain K12 / MC4100 / BW2952) GN=atpA PE=3 SV=1 - [ATPA_ECOBW]	1	1	C4ZZ12	N-Term(iTRAQ4plex)	HCD	1	1	50974.4	17302.4	42407.2		112.99	1.00221e-10	0	858177	2	1000.99	2000.98	4.6639	126.604	24402	24402	MS2	16/178	2014-0403_iTRAQ-1.raw
VETGSGIGFGATVk	Unambiguous	ATP-dependent Clp protease ATP-binding subunit ClpX OS=Escherichia coli (strain K12 / MC4100 / BW2952) GN=clpX PE=3 SV=1 - [CLPX_ECOBW]	1	1	C4ZTJ5	K14(iTRAQ4plex)	HCD	1	1	10648.5		13829.2	8621.52	112.99	1.00221e-10	0	304377	2	733.904	1466.8	2.89398	65.4785	11481	11481	MS2	11/124	2014-0403_iTRAQ-3.raw
TQTLSQLENSGAFIER	Unambiguous	Glycine dehydrogenase [decarboxylating] OS=Escherichia coli (strain K12 / MC4100 / BW2952) GN=gcvP PE=3 SV=1 - [GCSP_ECOBW]	1	1	C5A0H5		HCD	1	1	1415.44		2985.78	1123.57	112.98	1.00452e-10	0	217433	2	897.454	1793.9	-0.686979	86.0051	17197	17197	MS2	14/176	2014-0403_iTRAQ-3.raw
aVITGLGIVSSIGNNQQEVLASLR	Unambiguous	3-oxoacyl-[acyl-carrier-protein] synthase 1 OS=Escherichia coli (strain K12) GN=fabB PE=1 SV=1 - [FABB_ECOLI]	1	1	P0A953	N-Term(iTRAQ4plex)	HCD	1	1	517.687	2061.04			112.98	1.00452e-10	0	327722	3	861.828	2583.47	4.57132	132.412	28051	28051	MS2	20/240	2014-0403_iTRAQ-4.raw
LGSNSLAELVVFGR	Unambiguous	Fumarate reductase flavoprotein subunit OS=Escherichia coli (strain K12) GN=frdA PE=1 SV=3 - [FRDA_ECOLI]	1	1	P00363		HCD	1	1		5886.01	7995.04	10083.7	112.97	1.00683e-10	0	268093	2	731.408	1461.81	1.50077	116.704	24184	24184	MS2	11/134	2014-0403_iTRAQ-2.raw
VETGSGIGFGATVk	Unambiguous	ATP-dependent Clp protease ATP-binding subunit ClpX OS=Escherichia coli (strain K12 / MC4100 / BW2952) GN=clpX PE=3 SV=1 - [CLPX_ECOBW]	1	1	C4ZTJ5	K14(iTRAQ4plex)	HCD	1	1		7755.75	7359.79	11516.2	112.97	1.00683e-10	0	303749	2	733.903	1466.8	0.730211	64.696	11456	11456	MS2	11/124	2014-0403_iTRAQ-2.raw
VLNAmGTGVQLLSk	Unambiguous	Anaerobic glycerol-3-phosphate dehydrogenase subunit C OS=Escherichia coli (strain K12) GN=glpC PE=1 SV=1 - [GLPC_ECOLI]	1	1	P0A996	M5(Oxidation); K14(iTRAQ4plex)	HCD	1	1		10627.3	9009.98	10825.9	112.89	1.02555e-10	0	538589	2	795.955	1590.9	1.7277	75.1752	14334	14334	MS2	12/138	2014-0403_iTRAQ-2.raw
dTTTIIDGVGEEAAIQGR	Unambiguous	60 kDa chaperonin OS=Escherichia coli (strain K12 / MC4100 / BW2952) GN=groL PE=3 SV=1 - [CH60_ECOBW]	1	1	C5A1D5	N-Term(iTRAQ4plex)	HCD	1	1	17976.2		10895.3	8849.36	112.87	1.21358e-10	0	689011	2	995.517	1990.03	2.52473	83.7737	16613	16613	MS2	15/162	2014-0403_iTRAQ-3.raw
dYLDGVDVAEGELVVLENVR	Unambiguous	Phosphoglycerate kinase OS=Escherichia coli (strain K12) GN=pgk PE=1 SV=2 - [PGK_ECOLI]	1	1	P0A799	N-Term(iTRAQ4plex)	HCD	1	1	739.94		539.63	545.642	112.87	1.11288e-10	0	50817.2	3	783.411	2348.22	3.25156	138.523	28308	28308	MS2	19/188	2014-0403_iTRAQ-3.raw
TQTLSQLENSGAFIER	Unambiguous	Glycine dehydrogenase [decarboxylating] OS=Escherichia coli (strain K12 / MC4100 / BW2952) GN=gcvP PE=3 SV=1 - [GCSP_ECOBW]	1	1	C5A0H5		HCD	1	1		2042.41	917.799	1974.18	112.85	1.03504e-10	0	322512	2	897.456	1793.91	1.28639	85.3659	17087	17087	MS2	11/176	2014-0403_iTRAQ-2.raw
SSSSLLPELSAEANPFR	Unambiguous	Putative cytochrome d ubiquinol oxidase subunit 3 OS=Escherichia coli (strain K12) GN=yhcB PE=1 SV=2 - [YHCB_ECOLI]	1	1	P0ADW3		HCD	1	1	1352.44	888.272	1497.49		112.83	1.03982e-10	0	318321	2	902.958	1804.91	0.0615779	112.867	21860	21860	MS2	11/156	2014-0403_iTRAQ-1.raw
ELAASGVmLTSDENVVR	Unambiguous	Modulator of FtsH protease HflK OS=Escherichia coli (strain K12) GN=hflK PE=1 SV=1 - [HFLK_ECOLI]	1	1	P0ABC7	M8(Oxidation)	HCD	1	1	2709.5				112.83	1.03982e-10	0	1.14881e+06	2	903.95	1806.89	1.41877	73.2849	12851	12851	MS2	11/158	2014-0403_iTRAQ-1.raw
IASANQVTTGVTSR	Unambiguous	LPS-assembly protein LptD OS=Escherichia coli (strain K12) GN=lptD PE=1 SV=2 - [LPTD_ECOLI]	1	1	P31554		HCD	1	1	1843.75	729.665		1455.57	112.82	1.04221e-10	0	326034	2	702.878	1404.75	3.03925	42.4167	6070	6070	MS2	10/142	2014-0403_iTRAQ-4.raw
vVLASNGSQVTVSPR	Unambiguous	Outer membrane lipoprotein SlyB OS=Escherichia coli (strain K12) GN=slyB PE=2 SV=1 - [SLYB_ECOLI]	1	1	P0A905	N-Term(iTRAQ4plex)	HCD	1	1	22106.1	7267.36	7862.19		112.81	1.04462e-10	0	152925	2	829.473	1657.94	2.53839	64.1955	10528	10528	MS2	13/146	2014-0403_iTRAQ-1.raw
gmNTAVGDEGGYAPNLGSNAEALAVIAEAVk	Unambiguous	Enolase OS=Escherichia coli (strain K12 / MC4100 / BW2952) GN=eno PE=3 SV=1 - [ENO_ECOBW]	1	1	C4ZZT2	N-Term(iTRAQ4plex); M2(Oxidation); K31(iTRAQ4plex)	HCD	1	1	1327.44	571.732		896.421	112.79	1.04944e-10	0	81478	3	1098.56	3293.66	2.59219	128.537	27337	27337	MS2	23/344	2014-0403_iTRAQ-4.raw
ELAASGVmLTSDENVVR	Unambiguous	Modulator of FtsH protease HflK OS=Escherichia coli (strain K12) GN=hflK PE=1 SV=1 - [HFLK_ECOLI]	1	1	P0ABC7	M8(Oxidation)	HCD	1	1				2080.5	112.77	1.05428e-10	0	956179	2	903.951	1806.89	2.09435	71.1695	13226	13226	MS2	11/158	2014-0403_iTRAQ-2.raw
vALQDAGLSVSDIDDVILVGGQTR	Unambiguous	Chaperone protein DnaK OS=Escherichia coli (strain K12) GN=dnaK PE=1 SV=2 - [DNAK_ECOLI]	1	1	P0A6Y8	N-Term(iTRAQ4plex)	HCD	1	1		3284.28	4969.61	6133.2	112.74	1.06159e-10	0	594728	3	862.471	2585.4	3.47447	127.563	26247	26247	MS2	21/260	2014-0403_iTRAQ-2.raw
gLSQGSGVAFDNEk	Unambiguous	Maltoporin OS=Escherichia coli (strain K12 / MC4100 / BW2952) GN=lamB PE=3 SV=1 - [LAMB_ECOBW]	1	1	C5A130	N-Term(iTRAQ4plex); K14(iTRAQ4plex)	HCD	1	1	50858.7	14121.2		44981	112.74	1.06159e-10	0	360463	2	848.943	1696.88	2.69826	55.8812	9287	9287	MS2	11/144	2014-0403_iTRAQ-4.raw
vTFSTPDGDVTAVNDLNFSLR	Unambiguous	Oligopeptide transport ATP-binding protein OppD OS=Escherichia coli (strain K12) GN=oppD PE=3 SV=2 - [OPPD_ECOLI]	1	1	P76027	N-Term(iTRAQ4plex)	HCD	1	1		2422.62	3899.32	2982.87	112.73	1.17867e-10	0	77882.1	2	1206.61	2412.22	1.28335	114.801	23810	23810	MS2	16/208	2014-0403_iTRAQ-2.raw
NHDTGVSPVFAGGVEYAITPEIATR	Unambiguous	Outer membrane protein A OS=Escherichia coli (strain K12) GN=ompA PE=1 SV=1 - [OMPA_ECOLI]	1	1	P0A910		HCD	1	1		1318.65	1291.23	1015.34	112.71	1.06895e-10	0	90251.8	3	867.77	2601.29	0.0455605	103.175	21393	21393	MS2	23/282	2014-0403_iTRAQ-2.raw
aGETLGIVGESGSGk	Unambiguous	Uncharacterized ABC transporter ATP-binding protein YejF OS=Escherichia coli (strain K12) GN=yejF PE=3 SV=1 - [YEJF_ECOLI]|Oligopeptide transport ATP-binding protein OppD OS=Escherichia coli (strain K12) GN=oppD PE=3 SV=2 - [OPPD_ECOLI]	2	2	P33916;P76027	N-Term(iTRAQ4plex); K15(iTRAQ4plex)	HCD	1	1	60157.2	26266.4		53652.7	112.69	1.18419e-10	0	465340	2	825.454	1649.9	3.13032	58.9645	10119	10119	MS2	14/132	2014-0403_iTRAQ-4.raw
aGETLGLVGESGSGk	Unambiguous	Uncharacterized ABC transporter ATP-binding protein YejF OS=Escherichia coli (strain K12) GN=yejF PE=3 SV=1 - [YEJF_ECOLI]|Oligopeptide transport ATP-binding protein OppD OS=Escherichia coli (strain K12) GN=oppD PE=3 SV=2 - [OPPD_ECOLI]	2	2	P33916;P76027	N-Term(iTRAQ4plex); K15(iTRAQ4plex)	HCD	1	2	60157.2	26266.4		53652.7	112.69	1.18419e-10	0	465340	2	825.454	1649.9	3.13032	58.9645	10119	10119	MS2	14/132	2014-0403_iTRAQ-4.raw
DTTTIIDGVGEEAAIQGR	Unambiguous	60 kDa chaperonin OS=Escherichia coli (strain K12 / MC4100 / BW2952) GN=groL PE=3 SV=1 - [CH60_ECOBW]	1	1	C5A1D5		HCD	1	1		1143.96	1441.5	943.661	112.68	1.07636e-10	0	668005	2	923.465	1845.92	1.67037	84.2904	16809	16809	MS2	14/162	2014-0403_iTRAQ-2.raw
aDISSDQIAAIGITNQR	Unambiguous	Glycerol kinase OS=Escherichia coli (strain K12 / MC4100 / BW2952) GN=glpK PE=3 SV=1 - [GLPK_ECOBW]	1	1	C5A093	N-Term(iTRAQ4plex)	HCD	1	1		48673.1	54462.6	49989	112.66	1.12194e-10	0	1.48208e+06	2	959.013	1917.02	1.49193	79.715	15577	15577	MS2	14/172	2014-0403_iTRAQ-2.raw
iAQFNVVSEAHNEGTIVSVSDGVIR	Unambiguous	ATP synthase subunit alpha OS=Escherichia coli (strain K12 / MC4100 / BW2952) GN=atpA PE=3 SV=1 - [ATPA_ECOBW]	1	1	C4ZZ12	N-Term(iTRAQ4plex)	HCD	1	1	19544.2		35941	25389.2	112.65	1.46134e-10	0	362567	3	929.162	2785.47	4.28537	103.409	21506	21506	MS2	24/262	2014-0403_iTRAQ-3.raw
gLLTEAELDDIFSVQNLmHPAYk	Unambiguous	Aspartate ammonia-lyase OS=Escherichia coli (strain K12) GN=aspA PE=1 SV=1 - [ASPA_ECOLI]	1	1	P0AC38	N-Term(iTRAQ4plex); M18(Oxidation); K23(iTRAQ4plex)	HCD	1	1	1801.64	2793.87		543.451	112.65	1.49122e-10	0	25128.1	3	970.175	2908.51	3.63425	130.926	27775	27775	MS2	23/210	2014-0403_iTRAQ-4.raw
aDIDYNTSEAHTTYGVIGVk	Unambiguous	30S ribosomal protein S3 OS=Escherichia coli (strain K12 / MC4100 / BW2952) GN=rpsC PE=3 SV=1 - [RS3_ECOBW]	1	1	C4ZUG9	N-Term(iTRAQ4plex); K20(iTRAQ4plex)	HCD	1	1	9618.69		65309.4	10198.3	112.58	1.16764e-10	0	511561	3	814.753	2442.24	1.70867	73.7064	13795	13795	MS2	18/202	2014-0403_iTRAQ-3.raw
DTTTIIDGVGEEAAIQGR	Unambiguous	60 kDa chaperonin OS=Escherichia coli (strain K12 / MC4100 / BW2952) GN=groL PE=3 SV=1 - [CH60_ECOBW]	1	1	C5A1D5		HCD	1	1		649.303	628.945	1923.7	112.53	1.11418e-10	0	671838	2	923.466	1845.92	2.72844	73.5049	13868	13868	MS2	14/162	2014-0403_iTRAQ-2.raw
vALQDAGLSVSDIDDVILVGGQTR	Unambiguous	Chaperone protein DnaK OS=Escherichia coli (strain K12) GN=dnaK PE=1 SV=2 - [DNAK_ECOLI]	1	1	P0A6Y8	N-Term(iTRAQ4plex)	HCD	1	1	3519.01	1355.22		1885.95	112.53	1.11418e-10	0	394775	3	862.471	2585.4	3.40364	127.913	27219	27219	MS2	24/260	2014-0403_iTRAQ-4.raw
eLLSQYDFPGDDTPIVR	Unambiguous	Elongation factor Tu 1 OS=Escherichia coli (strain K12) GN=tufA PE=1 SV=1 - [EFTU1_ECOLI]	2	1	P0CE47	N-Term(iTRAQ4plex)	HCD	1	1	4398.94		7311.27	6527.2	112.52	1.11675e-10	0	276069	2	1055.04	2109.06	0.30698	104.075	21657	21657	MS2	12/176	2014-0403_iTRAQ-3.raw
VLNAmGTGVQLLSk	Unambiguous	Anaerobic glycerol-3-phosphate dehydrogenase subunit C OS=Escherichia coli (strain K12) GN=glpC PE=1 SV=1 - [GLPC_ECOLI]	1	1	P0A996	M5(Oxidation); K14(iTRAQ4plex)	HCD	1	1	10232.9	2996.98	7837.18		112.46	1.13229e-10	0	241411	2	795.956	1590.9	2.41827	77.1804	13849	13849	MS2	12/138	2014-0403_iTRAQ-1.raw
vmIHQPLGGYQGQATDIEIHAR	Unambiguous	ATP-dependent Clp protease proteolytic subunit OS=Escherichia coli (strain K12) GN=clpP PE=1 SV=1 - [CLPP_ECOLI]	1	1	P0A6G7	N-Term(iTRAQ4plex); M2(Oxidation)	HCD	1	1	11076.8	4616.45		8755.62	112.45	1.1349e-10	0	260886	3	865.449	2594.33	2.62106	74.1797	14380	14380	MS2	16/208	2014-0403_iTRAQ-4.raw
dYLDGVDVAEGELVVLENVR	Unambiguous	Phosphoglycerate kinase OS=Escherichia coli (strain K12) GN=pgk PE=1 SV=2 - [PGK_ECOLI]	1	1	P0A799	N-Term(iTRAQ4plex)	HCD	1	1	1108.89	667.952		314.457	112.42	1.14276e-10	0	25601.3	3	783.408	2348.21	-0.0234517	138.307	29131	29131	MS2	19/188	2014-0403_iTRAQ-4.raw
lEFTGQSVDAPLLSETAR	Unambiguous	Methionine import ATP-binding protein MetN OS=Escherichia coli (strain K12) GN=metN PE=1 SV=4 - [METN_ECOLI]	1	1	P30750	N-Term(iTRAQ4plex)	HCD	1	1	9399.51		29990.7	16820.9	112.41	1.36353e-10	0	274162	2	1039.55	2078.09	1.62857	102.72	21353	21353	MS2	16/188	2014-0403_iTRAQ-3.raw
NIAIEHSGYSVFAGVGER	Unambiguous	ATP synthase subunit beta OS=Escherichia coli (strain K12 / MC4100 / BW2952) GN=atpD PE=3 SV=1 - [ATPB_ECOBW]	1	1	C4ZZ10		HCD	1	1	922.66		296.788		112.39	1.15069e-10	0	261846	2	953.48	1905.95	3.54927	84.5623	15706	15706	MS2	14/194	2014-0403_iTRAQ-1.raw
aAIAAAQANPNAk	Unambiguous	Fumarate reductase flavoprotein subunit OS=Escherichia coli (strain K12) GN=frdA PE=1 SV=3 - [FRDA_ECOLI]	1	1	P00363	N-Term(iTRAQ4plex); K13(iTRAQ4plex)	HCD	1	1		6174.78	6535.39	5023.34	112.39	1.15069e-10	0	78746.7	2	749.934	1498.86	2.05108	37.6299	4943	4943	MS2	12/110	2014-0403_iTRAQ-2.raw
eDYGFEDGLFTGYDAEk	Unambiguous	Formate dehydrogenase-O, large subunit OS=Escherichia coli (strain K12 / MC4100 / BW2952) GN=fdoG PE=4 SV=1 - [C5A062_ECOBW]	2	1	C5A062	N-Term(iTRAQ4plex); K17(iTRAQ4plex)	HCD	1	1	10998.3	1549.5		6508.39	112.33	1.16669e-10	0	89474.6	2	1122.52	2244.03	3.00933	101.736	21825	21825	MS2	15/158	2014-0403_iTRAQ-4.raw
vmVIGAGVAGLAAIGAANSLGAIVR	Unambiguous	NAD(P) transhydrogenase subunit alpha OS=Escherichia coli (strain K12) GN=pntA PE=1 SV=2 - [PNTA_ECOLI]	1	1	P07001	N-Term(iTRAQ4plex); M2(Oxidation)	HCD	1	1		359.497	156.706	566.457	112.31	1.17208e-10	0	30097.2	3	804.471	2411.4	2.04729	141.523	28793	28793	MS2	21/206	2014-0403_iTRAQ-2.raw
lPSTcFAEENGSIVNSGR	Unambiguous	Formate dehydrogenase-O, large subunit OS=Escherichia coli (strain K12 / MC4100 / BW2952) GN=fdoG PE=4 SV=1 - [C5A062_ECOBW]	2	1	C5A062	N-Term(iTRAQ4plex); C5(Carbamidomethyl)	HCD	1	1	34144.7	5895.86		38459.1	112.31	1.17208e-10	0	262733	2	1041.51	2082.01	3.57733	78.6483	15664	15664	MS2	17/178	2014-0403_iTRAQ-4.raw
sNTGLVIDPYFSGTk	Unambiguous	Glycerol kinase OS=Escherichia coli (strain K12 / MC4100 / BW2952) GN=glpK PE=3 SV=1 - [GLPK_ECOBW]	1	1	C5A093	N-Term(iTRAQ4plex); K15(iTRAQ4plex)	HCD	1	1	21614.3	14060.8	34922.2		112.26	1.18565e-10	0	343500	2	944.011	1887.02	2.55162	92.6497	17630	17630	MS2	13/164	2014-0403_iTRAQ-1.raw
gLTNmALDDSALQGFFGVDR	Unambiguous	Outer membrane protein assembly factor BamD OS=Escherichia coli (strain K12) GN=bamD PE=1 SV=1 - [BAMD_ECOLI]	1	1	P0AC02	N-Term(iTRAQ4plex); M5(Oxidation)	HCD	1	1	3894.7		3884.36	1653.6	112.26	1.18565e-10	0	69823.1	2	1144.06	2287.12	2.10005	122.202	25302	25302	MS2	16/216	2014-0403_iTRAQ-3.raw
VAVFTQGANAEAAk	Unambiguous	50S ribosomal protein L1 OS=Escherichia coli (strain K12 / MC4100 / BW2952) GN=rplA PE=3 SV=1 - [RL1_ECOBW]	1	1	C5A0S4	K14(iTRAQ4plex)	HCD	1	1		14093.6	4630.73	19100.2	112.21	1.19938e-10	0	947709	2	760.915	1520.82	2.58365	52.5354	8250	8250	MS2	10/132	2014-0403_iTRAQ-2.raw
iAQFNVVSEAHNEGTIVSVSDGVIR	Unambiguous	ATP synthase subunit alpha OS=Escherichia coli (strain K12 / MC4100 / BW2952) GN=atpA PE=3 SV=1 - [ATPA_ECOBW]	1	1	C4ZZ12	N-Term(iTRAQ4plex)	HCD	1	1		13030.1	16209	23095	112.18	1.62837e-10	0	126018	3	929.162	2785.47	4.28537	103.538	21470	21470	MS2	24/262	2014-0403_iTRAQ-2.raw
gLTNmALDDSALQGFFGVDR	Unambiguous	Outer membrane protein assembly factor BamD OS=Escherichia coli (strain K12) GN=bamD PE=1 SV=1 - [BAMD_ECOLI]	1	1	P0AC02	N-Term(iTRAQ4plex); M5(Oxidation)	HCD	1	1		495.636	577.325	6518.73	112.15	1.21606e-10	0	78456	2	1144.06	2287.12	2.63378	122.224	25246	25246	MS2	16/216	2014-0403_iTRAQ-2.raw
fTAQGADAEQALk	Unambiguous	Multiphosphoryl transfer protein OS=Escherichia coli (strain K12) GN=fruB PE=1 SV=1 - [PTFAH_ECOLI]	1	1	P69811	N-Term(iTRAQ4plex); K13(iTRAQ4plex)	HCD	1	1	47805.9	17271.1	17892.4		112.14	1.21887e-10	0	329161	2	819.444	1637.88	3.98645	63.2406	10299	10299	MS2	12/128	2014-0403_iTRAQ-1.raw
vGVIVGAEQQVAEVAQk	Unambiguous	D-methionine-binding lipoprotein MetQ OS=Escherichia coli (strain K12) GN=metQ PE=1 SV=2 - [METQ_ECOLI]	1	1	P28635	N-Term(iTRAQ4plex); K17(iTRAQ4plex)	HCD	1	1	17002.8	7621.5	7607.72		112.1	1.23015e-10	0	140849	2	1007.09	2013.17	3.83273	100.148	19287	19287	MS2	27/154	2014-0403_iTRAQ-1.raw
dYGVGSDVYSVTSFTELAR	Unambiguous	Pyruvate dehydrogenase E1 component OS=Escherichia coli (strain K12) GN=aceE PE=1 SV=2 - [ODP1_ECOLI]	1	1	P0AFG8	N-Term(iTRAQ4plex)	HCD	1	1	20414	11468	14965.2		112.08	1.23582e-10	0	224114	2	1105.54	2210.08	2.36941	112.612	21811	21811	MS2	18/174	2014-0403_iTRAQ-1.raw
eLLSQYDFPGDDTPIVR	Unambiguous	Elongation factor Tu 1 OS=Escherichia coli (strain K12) GN=tufA PE=1 SV=1 - [EFTU1_ECOLI]	2	1	P0CE47	N-Term(iTRAQ4plex)	HCD	1	1	223894	48152.2		76978.2	112.05	1.24439e-10	0	2.96191e+06	2	1055.04	2109.07	2.27486	103.708	22291	22291	MS2	12/176	2014-0403_iTRAQ-4.raw
dHAPLmQEINQTGGYNDEIEGk	Unambiguous	ATP synthase subunit alpha OS=Escherichia coli (strain K12 / MC4100 / BW2952) GN=atpA PE=3 SV=1 - [ATPA_ECOBW]	1	1	C4ZZ12	N-Term(iTRAQ4plex); M6(Oxidation); K22(iTRAQ4plex)	HCD	1	1	18362.5	6080.78		17492.6	112.05	1.24439e-10	0	346158	3	921.778	2763.32	1.70741	65.0433	11798	11798	MS2	21/236	2014-0403_iTRAQ-4.raw
yIcGEETALINSLEGR	Unambiguous	NADH-quinone oxidoreductase subunit F OS=Escherichia coli (strain K12) GN=nuoF PE=1 SV=3 - [NUOF_ECOLI]	1	1	P31979	N-Term(iTRAQ4plex); C3(Carbamidomethyl)	HCD	1	1		5638.99	2871.02	12244.2	112.04	1.24726e-10	0	129557	2	984.995	1968.98	0.723011	115.849	24019	24019	MS2	14/148	2014-0403_iTRAQ-2.raw
fTAQGADAEQALk	Unambiguous	Multiphosphoryl transfer protein OS=Escherichia coli (strain K12) GN=fruB PE=1 SV=1 - [PTFAH_ECOLI]	1	1	P69811	N-Term(iTRAQ4plex); K13(iTRAQ4plex)	HCD	1	1	100521	51204.6		80400.7	112.02	1.25302e-10	0	584169	2	819.443	1637.88	3.39021	61.0956	10694	10694	MS2	12/128	2014-0403_iTRAQ-4.raw
mPLVEIIPHAGTSAQTIATTVk	Unambiguous	Fatty acid oxidation complex subunit alpha OS=Escherichia coli (strain K12 / MC4100 / BW2952) GN=fadJ PE=3 SV=1 - [FADJ_ECOBW]	1	1	C4ZVN2	M1(Oxidation); K22(iTRAQ4plex)	HCD	1	1	9511.57	2392.48		10646.2	112.01	1.2559e-10	0	227469	3	813.457	2438.36	4.66375	91.2434	19228	19228	MS2	15/212	2014-0403_iTRAQ-4.raw
eGVITVEDGTGLQDELDVVEGmQFDR	Unambiguous	60 kDa chaperonin OS=Escherichia coli (strain K12 / MC4100 / BW2952) GN=groL PE=3 SV=1 - [CH60_ECOBW]	1	1	C5A1D5	N-Term(iTRAQ4plex); M22(Oxidation)	HCD	1	1	5759.83		5742.87	4593.9	111.95	1.27338e-10	0	1.24082e+06	3	1004.49	3011.44	4.51705	117.471	24401	24401	MS2	21/274	2014-0403_iTRAQ-3.raw
YDANNIYLAANYGETR	Unambiguous	Outer membrane protein F OS=Escherichia coli (strain K12) GN=ompF PE=1 SV=1 - [OMPF_ECOLI]	1	1	P02931		HCD	1	1	1117.9	240.755	678.94		111.94	1.27631e-10	0	285680	2	924.433	1847.86	1.43778	78.5797	14200	14200	MS2	13/170	2014-0403_iTRAQ-1.raw
aGGVFTDEAIDAYIALR	Unambiguous	Glutamine synthetase OS=Escherichia coli (strain K12) GN=glnA PE=1 SV=2 - [GLNA_ECOLI]	1	1	P0A9C5	N-Term(iTRAQ4plex)	HCD	1	1		4773.62	4486.89	16586.3	111.94	1.27631e-10	0	127302	2	963.509	1926.01	1.24913	122.618	25323	25323	MS2	16/138	2014-0403_iTRAQ-2.raw
VLTQTmVTSADEGGLHTk	Unambiguous	NADH dehydrogenase OS=Escherichia coli (strain K12) GN=ndh PE=1 SV=2 - [DHNA_ECOLI]	1	1	P00393	M6(Oxidation); K18(iTRAQ4plex)	HCD	1	1	663.329			683.763	111.88	1.29407e-10	0	178554	2	1024.53	2048.05	4.09906	50.3571	7889	7889	MS2	12/192	2014-0403_iTRAQ-4.raw
lSFSLPADmTDQSGk	Unambiguous	Protein DcrB OS=Escherichia coli (strain K12) GN=dcrB PE=1 SV=1 - [DCRB_ECOLI]	1	1	P0AEE1	N-Term(iTRAQ4plex); M9(Oxidation); K15(iTRAQ4plex)	HCD	1	1	26390.5	14628.7		29441.4	111.87	1.29705e-10	0	649226	2	950.984	1900.96	2.02658	84.2273	17294	17294	MS2	14/140	2014-0403_iTRAQ-4.raw
INDWASIYGVVGVGYGk	Unambiguous	Outer membrane protein X OS=Escherichia coli (strain K12) GN=ompX PE=1 SV=1 - [OMPX_ECOLI]	1	1	P0A917	K17(iTRAQ4plex)	HCD	1	1		446.749	280.357	2275.36	111.84	1.30604e-10	0	141617	2	971.515	1942.02	1.41805	112.888	23437	23437	MS2	12/164	2014-0403_iTRAQ-2.raw
gLTNmALDDSALQGFFGVDR	Unambiguous	Outer membrane protein assembly factor BamD OS=Escherichia coli (strain K12) GN=bamD PE=1 SV=1 - [BAMD_ECOLI]	1	1	P0AC02	N-Term(iTRAQ4plex); M5(Oxidation)	HCD	1	1	4892.35	3004.68		4059.32	111.81	1.31509e-10	0	55322.1	2	1144.06	2287.12	0.712354	122.204	26135	26135	MS2	17/216	2014-0403_iTRAQ-4.raw
IAPDLSEEELIQVADSLVR	Unambiguous	Dihydroorotate dehydrogenase (quinone) OS=Escherichia coli (strain K12 / MC4100 / BW2952) GN=pyrD PE=3 SV=1 - [PYRD_ECOBW]	1	1	C4ZQ71		HCD	1	1					111.74	1.33646e-10	0	78898.2	2	1049.06	2097.11	1.03258	144.725	29365	29365	MS2	16/182	2014-0403_iTRAQ-2.raw
gLSVLmLEAQDLAcATSSASSk	Unambiguous	Aerobic glycerol-3-phosphate dehydrogenase OS=Escherichia coli (strain K12) GN=glpD PE=1 SV=3 - [GLPD_ECOLI]	1	1	P13035	N-Term(iTRAQ4plex); M6(Oxidation); C14(Carbamidomethyl); K22(iTRAQ4plex)	HCD	1	1	23156.2	7220.26	590.828	21151.3	111.69	1.56535e-10	0	1.06142e+06	3	848.439	2543.3	4.00653	116.277	24979	24979	MS2	23/228	2014-0403_iTRAQ-4.raw
tLLmDEQDHGYALTGDALSQAAIAAANR	Unambiguous	Cytidine deaminase OS=Escherichia coli (strain K12 / MC4100 / BW2952) GN=cdd PE=3 SV=1 - [CDD_ECOBW]	1	1	C4ZSM3	N-Term(iTRAQ4plex); M4(Oxidation)	HCD	1	1		4291.81	5364.93	901.509	111.68	1.35505e-10	0	87720.9	3	1026.18	3076.52	2.16251	104.94	21773	21773	MS2	18/294	2014-0403_iTRAQ-2.raw
gLTNEALNVTLVEAGER	Unambiguous	NADH dehydrogenase OS=Escherichia coli (strain K12) GN=ndh PE=1 SV=2 - [DHNA_ECOLI]	1	1	P00393	N-Term(iTRAQ4plex)	HCD	1	1		66628.6	40273.4	61494.8	111.66	1.36131e-10	0	955449	2	965.524	1930.04	2.5445	95.6463	19687	19687	MS2	16/180	2014-0403_iTRAQ-2.raw
VTPDEVSPVTLGDNLTSNR	Unambiguous	4-deoxy-L-threo-5-hexosulose-uronate ketol-isomerase OS=Escherichia coli (strain K12 / MC4100 / BW2952) GN=kduI PE=3 SV=1 - [KDUI_ECOBW]	1	1	C5A0C6		HCD	1	1	1310.82	674.849		980.762	111.63	1.37074e-10	0	260361	2	1007.51	2014.01	1.9422	85.5586	17680	17680	MS2	17/184	2014-0403_iTRAQ-4.raw
aTVFIFPDLNTGNTTYk	Unambiguous	Phosphate acetyltransferase OS=Escherichia coli (strain K12) GN=pta PE=1 SV=2 - [PTA_ECOLI]	1	1	P0A9M8	N-Term(iTRAQ4plex); K17(iTRAQ4plex)	HCD	1	1	4960.67	1840.86		1955.06	111.63	1.58369e-10	0	100940	2	1095.59	2190.17	2.76729	115.585	24833	24833	MS2	14/168	2014-0403_iTRAQ-4.raw
qIASLGIYPAVDPLDSTSR	Unambiguous	ATP synthase subunit beta OS=Escherichia coli (strain K12 / MC4100 / BW2952) GN=atpD PE=3 SV=1 - [ATPB_ECOBW]	1	1	C4ZZ10	N-Term(iTRAQ4plex)	HCD	1	1		19699.9	19744.6	31571.7	111.59	1.50127e-10	0	459014	2	1074.08	2147.15	2.72316	108.584	22554	22554	MS2	17/208	2014-0403_iTRAQ-2.raw
SDILNAVGITLDETTTR	Unambiguous	Glycine dehydrogenase [decarboxylating] OS=Escherichia coli (strain K12 / MC4100 / BW2952) GN=gcvP PE=3 SV=1 - [GCSP_ECOBW]	1	1	C5A0H5		HCD	1	1	1899.88	160.262	501.251		111.55	1.7566e-10	0	42822.5	2	909.979	1818.95	3.5977	115.369	22335	22335	MS2	12/182	2014-0403_iTRAQ-1.raw
qYAPmSVAQQSLVLFAAER	Unambiguous	ATP synthase subunit alpha OS=Escherichia coli (strain K12 / MC4100 / BW2952) GN=atpA PE=3 SV=1 - [ATPA_ECOBW]	1	1	C4ZZ12	N-Term(iTRAQ4plex); M5(Oxidation)	HCD	1	1		5589.83	4984.85	7941.82	111.51	1.58921e-10	0	206190	2	1135.09	2269.18	0.321056	110.243	22898	22898	MS2	15/204	2014-0403_iTRAQ-2.raw
GLTNEALNVTLVEAGER	Unambiguous	NADH dehydrogenase OS=Escherichia coli (strain K12) GN=ndh PE=1 SV=2 - [DHNA_ECOLI]	1	1	P00393		HCD	1	1	2309.12		3733.67	2302.03	111.5	1.4124e-10	0	193559	2	893.476	1785.94	5.49067	94.1563	19323	19323	MS2	12/180	2014-0403_iTRAQ-3.raw
SADASLADmNDPSLITVR	Unambiguous	Putative uroporphyrinogen-III C-methyltransferase OS=Escherichia coli (strain K12) GN=hemX PE=1 SV=1 - [HEMX_ECOLI]	1	1	P09127	M9(Oxidation)	HCD	1	1		649.709		1203.76	111.45	1.42875e-10	0	746395	2	946.459	1891.91	1.9883	74.8748	14251	14251	MS2	13/182	2014-0403_iTRAQ-2.raw
GmGESNPVTGNTcDNVk	Unambiguous	Outer membrane protein A OS=Escherichia coli (strain K12) GN=ompA PE=1 SV=1 - [OMPA_ECOLI]	1	1	P0A910	M2(Oxidation); C13(Carbamidomethyl); K17(iTRAQ4plex)	HCD	1	1	684.543	517.264		1045.9	111.45	1.42875e-10	0	164337	2	970.438	1939.87	4.06449	40.409	5656	5656	MS2	11/170	2014-0403_iTRAQ-4.raw
IATDPFVGNLTFFR	Unambiguous	Elongation factor G OS=Escherichia coli (strain K12 / MC4100 / BW2952) GN=fusA PE=3 SV=1 - [EFG_ECOBW]	1	1	C4ZUJ5		HCD	1	1	732.586	298.059	435.814		111.44	1.43204e-10	0	86826	2	799.424	1597.84	1.4945	125.031	24116	24116	MS2	11/130	2014-0403_iTRAQ-1.raw
TPNPGNTmSEQLGDk	Unambiguous	ATP-dependent zinc metalloprotease FtsH OS=Escherichia coli (strain K12) GN=ftsH PE=1 SV=1 - [FTSH_ECOLI]	1	1	P0AAI3	M8(Oxidation); K15(iTRAQ4plex)	HCD	1	1		1910.97	857.91	2737.82	111.43	1.43535e-10	0	209038	2	874.918	1748.83	2.40014	37.9327	5002	5002	MS2	13/162	2014-0403_iTRAQ-2.raw
ELLSQYDFPGDDTPIVR	Unambiguous	Elongation factor Tu 1 OS=Escherichia coli (strain K12) GN=tufA PE=1 SV=1 - [EFTU1_ECOLI]	2	1	P0CE47		HCD	1	1		640.875	484.468	756.035	111.43	1.43535e-10	0	277094	2	982.987	1964.97	3.69037	101.415	21017	21017	MS2	13/176	2014-0403_iTRAQ-2.raw
VNQVAEVLQLAHLLDR	Unambiguous	Maltose/maltodextrin import ATP-binding protein MalK OS=Escherichia coli (strain K12) GN=malK PE=1 SV=1 - [MALK_ECOLI]	1	1	P68187		HCD	1	1		327.519		213.442	111.42	1.43865e-10	0	79174.3	3	606.68	1818.03	1.37495	132.938	27241	27241	MS2	11/166	2014-0403_iTRAQ-2.raw
gLTNEALNVTLVEAGER	Unambiguous	NADH dehydrogenase OS=Escherichia coli (strain K12) GN=ndh PE=1 SV=2 - [DHNA_ECOLI]	1	1	P00393	N-Term(iTRAQ4plex)	HCD	1	1	18485.4	2400.58	9663.41		111.41	1.44197e-10	0	614690	2	965.525	1930.04	2.92399	96.9259	18613	18613	MS2	15/180	2014-0403_iTRAQ-1.raw
LTILGINQVPADLIEASR	Unambiguous	Glycine betaine/L-proline transport system permease protein ProW OS=Escherichia coli (strain K12) GN=proW PE=1 SV=1 - [PROW_ECOLI]	1	1	P14176		HCD	1	1					111.41	1.44197e-10	0	341099	2	962.052	1923.1	2.44368	127.3	27107	27107	MS2	11/188	2014-0403_iTRAQ-4.raw
IPISGIAGDQQAALFGQLcVk	Unambiguous	Glycerol kinase OS=Escherichia coli (strain K12 / MC4100 / BW2952) GN=glpK PE=3 SV=1 - [GLPK_ECOBW]	1	1	C5A093	C19(Carbamidomethyl); K21(iTRAQ4plex)	HCD	1	1	3732.8	1782.84		2414.6	111.39	1.44863e-10	0	146995	3	777.429	2330.27	2.4037	113.219	24357	24357	MS2	19/192	2014-0403_iTRAQ-4.raw
QPSSLSPLVQLAGIR	Unambiguous	Spermidine/putrescine import ATP-binding protein PotA OS=Escherichia coli (strain K12) GN=potA PE=1 SV=1 - [POTA_ECOLI]	1	1	P69874		HCD	1	1	2842.99	1775.91		2445.41	111.36	1.45867e-10	0	172521	2	783.456	1565.91	2.57716	110.182	23709	23709	MS2	11/146	2014-0403_iTRAQ-4.raw
HSQVFSTAEDNQSAVTIHVLQGER	Unambiguous	Chaperone protein DnaK OS=Escherichia coli (strain K12) GN=dnaK PE=1 SV=2 - [DNAK_ECOLI]	1	1	P0A6Y8		HCD	1	1	689.024		1463.65	657.459	111.33	1.46878e-10	0	229830	3	885.105	2653.3	1.43476	76.1154	14476	14476	MS2	22/268	2014-0403_iTRAQ-3.raw
amIEAGAAAVHFEDQLASVk	Unambiguous	Isocitrate lyase OS=Escherichia coli (strain K12) GN=aceA PE=1 SV=1 - [ACEA_ECOLI]	1	1	P0A9G6	N-Term(iTRAQ4plex); M2(Oxidation); K20(iTRAQ4plex)	HCD	1	1	36589.8	12643.3	5030.8		111.3	1.67165e-10	0	179339	3	788.085	2362.24	3.69025	99.5397	19160	19160	MS2	22/190	2014-0403_iTRAQ-1.raw
vGVIVGAEQQVAEVAQk	Unambiguous	D-methionine-binding lipoprotein MetQ OS=Escherichia coli (strain K12) GN=metQ PE=1 SV=2 - [METQ_ECOLI]	1	1	P28635	N-Term(iTRAQ4plex); K17(iTRAQ4plex)	HCD	1	1		6925.03	7100.75	4243.02	111.3	1.47896e-10	0	520622	2	1007.08	2013.16	0.558389	99.1095	20491	20491	MS2	21/154	2014-0403_iTRAQ-2.raw
VGmGmGSTVAVLFQSGR	Unambiguous	Glucitol/sorbitol-specific phosphotransferase enzyme IIB component OS=Escherichia coli (strain K12) GN=srlE PE=1 SV=1 - [PTHB_ECOLI]	1	1	P56580	M3(Oxidation); M5(Oxidation)	HCD	1	1	3262		4594.58	3174.24	111.3	1.47896e-10	0	841135	2	864.926	1728.84	1.91024	82.8876	16369	16369	MS2	14/150	2014-0403_iTRAQ-3.raw
tLLTQVAPPGVTAHVVDVAk	Unambiguous	PTS system mannose-specific EIIAB component OS=Escherichia coli (strain K12) GN=manX PE=1 SV=2 - [PTNAB_ECOLI]	1	1	P69797	N-Term(iTRAQ4plex); K20(iTRAQ4plex)	HCD	1	1		169855	104581	107624	111.28	1.48579e-10	0	1.46942e+06	3	768.791	2304.36	2.45163	95.2022	19575	19575	MS2	14/214	2014-0403_iTRAQ-2.raw
VNQVAEVLQLAHLLDR	Unambiguous	Maltose/maltodextrin import ATP-binding protein MalK OS=Escherichia coli (strain K12) GN=malK PE=1 SV=1 - [MALK_ECOLI]	1	1	P68187		HCD	1	1			696.881		111.27	1.48921e-10	0	304367	3	606.681	1818.03	2.48283	133.65	27425	27425	MS2	11/166	2014-0403_iTRAQ-3.raw
gLLTEAELDDIFSVQNLmHPAYk	Unambiguous	Aspartate ammonia-lyase OS=Escherichia coli (strain K12) GN=aspA PE=1 SV=1 - [ASPA_ECOLI]	1	1	P0AC38	N-Term(iTRAQ4plex); M18(Oxidation); K23(iTRAQ4plex)	HCD	1	1		960.691	1302.08	1596.34	111.26	2.02754e-10	0	30343.5	3	970.174	2908.51	2.68992	130.392	26769	26769	MS2	20/210	2014-0403_iTRAQ-2.raw
eLAAFSQFASDLDDATR	Unambiguous	ATP synthase subunit alpha OS=Escherichia coli (strain K12 / MC4100 / BW2952) GN=atpA PE=3 SV=1 - [ATPA_ECOBW]	1	1	C4ZZ12	N-Term(iTRAQ4plex)	HCD	1	1	15979.6		30928	22925	111.25	1.49609e-10	0	281005	2	1000.99	2000.98	4.35888	126.007	26019	26019	MS2	16/178	2014-0403_iTRAQ-3.raw
aADIVLQAAIAAGAPk	Unambiguous	Aldehyde-alcohol dehydrogenase OS=Escherichia coli (strain K12) GN=adhE PE=1 SV=2 - [ADHE_ECOLI]	1	1	P0A9Q7	N-Term(iTRAQ4plex); K16(iTRAQ4plex)	HCD	1	1		8024.89	2293.33	17976.7	111.24	1.49953e-10	0	189230	2	884.535	1768.06	3.31356	108.871	22615	22615	MS2	25/138	2014-0403_iTRAQ-2.raw
lLEDAGLNSWLGEGGR	Unambiguous	ATP-binding/permease protein CydC OS=Escherichia coli (strain K12) GN=cydC PE=3 SV=2 - [CYDC_ECOLI]	1	1	P23886	N-Term(iTRAQ4plex)	HCD	1	1	10316.3	2370.31		5536.32	111.24	1.49953e-10	0	103523	2	915.979	1830.95	2.64965	114.944	24702	24702	MS2	14/156	2014-0403_iTRAQ-4.raw
amLGDVAAQVLLLQSR	Unambiguous	Biopolymer transport protein ExbB OS=Escherichia coli (strain K12) GN=exbB PE=1 SV=1 - [EXBB_ECOLI]	1	1	P0ABU7	N-Term(iTRAQ4plex); M2(Oxidation)	HCD	1	1	4224.37	1528.38		3638.15	111.23	1.50299e-10	0	126082	2	923.025	1845.04	1.8365	116.014	24925	24925	MS2	14/154	2014-0403_iTRAQ-4.raw
VTPDEVSPVTLGDNLTSNR	Unambiguous	4-deoxy-L-threo-5-hexosulose-uronate ketol-isomerase OS=Escherichia coli (strain K12 / MC4100 / BW2952) GN=kduI PE=3 SV=1 - [KDUI_ECOBW]	1	1	C5A0C6		HCD	1	1		629.083	589.606	789.885	111.22	1.50646e-10	0	157945	2	1007.51	2014.01	2.06342	85.746	17184	17184	MS2	17/184	2014-0403_iTRAQ-2.raw
lAQLTGWQAIDGFk	Unambiguous	Glucitol/sorbitol-specific phosphotransferase enzyme IIB component OS=Escherichia coli (strain K12) GN=srlE PE=1 SV=1 - [PTHB_ECOLI]	1	1	P56580	N-Term(iTRAQ4plex); K14(iTRAQ4plex)	HCD	1	1	3480.83	235.844	23767.7		111.19	1.5169e-10	0	107512	2	918.519	1836.03	2.3647	115.582	22374	22374	MS2	11/138	2014-0403_iTRAQ-1.raw
SVDEAANSDIVDk	Unambiguous	ATP synthase subunit b OS=Escherichia coli (strain K12 / DH10B) GN=atpF PE=3 SV=1 - [ATPF_ECODH]	1	1	B1X9W4	K13(iTRAQ4plex)	HCD	1	1	11888.3		19441.4	9427.03	111.19	1.5169e-10	0	1.17864e+06	2	753.877	1506.75	3.76775	46.6867	6769	6769	MS2	11/130	2014-0403_iTRAQ-3.raw
LTILGINQVPADLIEASR	Unambiguous	Glycine betaine/L-proline transport system permease protein ProW OS=Escherichia coli (strain K12) GN=proW PE=1 SV=1 - [PROW_ECOLI]	1	1	P14176		HCD	1	1					111.19	1.5169e-10	0	204920	2	962.05	1923.09	0.920255	127.378	26274	26274	MS2	14/188	2014-0403_iTRAQ-3.raw
VEVETPEENTGDVIGDLSR	Unambiguous	Elongation factor G OS=Escherichia coli (strain K12 / MC4100 / BW2952) GN=fusA PE=3 SV=1 - [EFG_ECOBW]	1	1	C4ZUJ5		HCD	1	1				1415.06	111.16	1.52741e-10	0	644431	2	1030	2058.99	3.33088	85.6122	17147	17147	MS2	16/196	2014-0403_iTRAQ-2.raw
YIYALGGNEAATR	Unambiguous	Ribose transport system permease protein RbsC OS=Escherichia coli (strain K12) GN=rbsC PE=1 SV=1 - [RBSC_ECOLI]	1	1	P0AGI1		HCD	1	1	3782.13		8235.17	4355.25	111.11	1.5451e-10	0	602106	2	699.856	1398.7	2.50819	62.8765	10758	10758	MS2	11/112	2014-0403_iTRAQ-3.raw
lAQmQQLSHQDDDSAAAAALAAQTGER	Unambiguous	Protein translocase subunit SecA OS=Escherichia coli (strain K12 / MC4100 / BW2952) GN=secA PE=3 SV=1 - [SECA_ECOBW]	1	1	C4ZRJ3	N-Term(iTRAQ4plex); M4(Oxidation)	HCD	1	1	6427.04		10388.4	10441.1	111.09	1.55223e-10	0	519849	3	986.478	2957.42	1.40925	69.566	12615	12615	MS2	14/292	2014-0403_iTRAQ-3.raw
dTTTIIDGVGEEAAIQGR	Unambiguous	60 kDa chaperonin OS=Escherichia coli (strain K12 / MC4100 / BW2952) GN=groL PE=3 SV=1 - [CH60_ECOBW]	1	1	C5A1D5	N-Term(iTRAQ4plex)	HCD	1	1	69343.5	15959.8	28213.3		111.08	1.77801e-10	0	770051	2	995.516	1990.02	1.91132	74.9796	13287	13287	MS2	17/162	2014-0403_iTRAQ-1.raw
eVVFASIDTGTPAk	Unambiguous	4-deoxy-L-threo-5-hexosulose-uronate ketol-isomerase OS=Escherichia coli (strain K12 / MC4100 / BW2952) GN=kduI PE=3 SV=1 - [KDUI_ECOBW]	1	1	C5A0C6	N-Term(iTRAQ4plex); K14(iTRAQ4plex)	HCD	1	1		25478.3	23741.8	15301.8	111.08	1.55581e-10	0	524437	2	861.98	1722.95	0.153571	79.4952	15513	15513	MS2	13/124	2014-0403_iTRAQ-2.raw
QPSSLSPLVQLAGIR	Unambiguous	Spermidine/putrescine import ATP-binding protein PotA OS=Escherichia coli (strain K12) GN=potA PE=1 SV=1 - [POTA_ECOLI]	1	1	P69874		HCD	1	1	3565.89	1776.11		3283.92	111.08	1.55581e-10	0	119601	2	783.46	1565.91	6.86467	110.074	23687	23687	MS2	11/146	2014-0403_iTRAQ-4.raw
iLEVVETGLAQGTSSGYDAEAR	Unambiguous	Fatty acid oxidation complex subunit alpha OS=Escherichia coli (strain K12 / MC4100 / BW2952) GN=fadJ PE=3 SV=1 - [FADJ_ECOBW]	1	1	C4ZVN2	N-Term(iTRAQ4plex)	HCD	1	1	1261.78		2923.44	2142.64	111.07	2.01269e-10	0	82594.1	3	804.081	2410.23	2.17061	115.321	23988	23988	MS2	20/224	2014-0403_iTRAQ-3.raw
TGTTAGAGYNLVASATQGDmR	Unambiguous	D-alanyl-D-alanine carboxypeptidase DacC OS=Escherichia coli (strain K12) GN=dacC PE=1 SV=2 - [DACC_ECOLI]	1	1	P08506	M20(Oxidation)	HCD	1	1	608.233			396.327	111.05	1.56659e-10	0	376233	2	1029.48	2057.96	2.42213	70.1355	13212	13212	MS2	15/218	2014-0403_iTRAQ-4.raw
QISNLQQSISDAEQR	Unambiguous	>CON_sp|K2C1_HUMAN|	1	1			HCD	1	1	3819.35	719.407	1634.06		111.04	1.57021e-10	0	240942	2	858.931	1716.85	1.52958	70.1233	12015	12015	MS2	13/160	2014-0403_iTRAQ-1.raw
aYSGEGAIADDAGNVSR	Unambiguous	Long-chain fatty acid transport protein OS=Escherichia coli (strain K12) GN=fadL PE=1 SV=5 - [FADL_ECOLI]	2	1	P10384	N-Term(iTRAQ4plex)	HCD	1	1	32609.5		8661.27	4781.39	111.03	1.57383e-10	0	245848	2	898.933	1796.86	3.52302	54.1862	8489	8489	MS2	16/160	2014-0403_iTRAQ-3.raw
iAQFNVVSEAHNEGTIVSVSDGVIR	Unambiguous	ATP synthase subunit alpha OS=Escherichia coli (strain K12 / MC4100 / BW2952) GN=atpA PE=3 SV=1 - [ATPA_ECOBW]	1	1	C4ZZ12	N-Term(iTRAQ4plex)	HCD	1	1	88741	30696.2	75810.7		111.02	2.02414e-10	0	1.9116e+06	3	929.159	2785.46	0.998582	104.479	20178	20178	MS2	12/262	2014-0403_iTRAQ-1.raw
iIAADNGDAWVEVk	Unambiguous	Chaperone protein DnaK OS=Escherichia coli (strain K12) GN=dnaK PE=1 SV=2 - [DNAK_ECOLI]	1	1	P0A6Y8	N-Term(iTRAQ4plex); K14(iTRAQ4plex)	HCD	1	1	16749.7	7526.22		15132.9	110.96	1.5994e-10	0	255461	2	894.996	1788.98	5.90228	87.7713	18289	18289	MS2	11/134	2014-0403_iTRAQ-4.raw
IDQmEAEAESHSFGk	Unambiguous	Phage shock protein A OS=Escherichia coli (strain K12) GN=pspA PE=1 SV=2 - [PSPA_ECOLI]	1	1	P0AFM6	M4(Oxidation); K15(iTRAQ4plex)	HCD	1	1	9338.27	10926.9		8076.84	110.96	1.5994e-10	0	165269	3	613.617	1838.84	1.70514	48.1104	7358	7358	MS2	11/156	2014-0403_iTRAQ-4.raw
gLLTEAELDDIFSVQNLmHPAYk	Unambiguous	Aspartate ammonia-lyase OS=Escherichia coli (strain K12) GN=aspA PE=1 SV=1 - [ASPA_ECOLI]	1	1	P0AC38	N-Term(iTRAQ4plex); M18(Oxidation); K23(iTRAQ4plex)	HCD	1	1	4362		1297.05	1140.77	110.93	2.28044e-10	0	31825.4	3	970.177	2908.52	5.14516	131.075	26951	26951	MS2	21/210	2014-0403_iTRAQ-3.raw
sAIGAGLGSLVGAGIGALSSSk	Unambiguous	Probable lipoprotein YiaD OS=Escherichia coli (strain K12) GN=yiaD PE=1 SV=2 - [YIAD_ECOLI]	1	1	P37665	N-Term(iTRAQ4plex); K22(iTRAQ4plex)	HCD	1	1		541.772	685.016	2990.43	110.91	1.61792e-10	0	115100	3	721.087	2161.25	2.16522	128.019	26334	26334	MS2	23/208	2014-0403_iTRAQ-2.raw
SFISVIAGGFGTDGSSTGDDQEVGEHR	Unambiguous	NAD(P) transhydrogenase subunit beta OS=Escherichia coli (strain K12) GN=pntB PE=1 SV=1 - [PNTB_ECOLI]	1	1	P0AB67		HCD	1	1		649.461	854.359	1340.49	110.89	1.62539e-10	0	21097	3	909.086	2725.24	3.76127	109.938	22834	22834	MS2	16/268	2014-0403_iTRAQ-2.raw
sLNQANDIAADFGSk	Unambiguous	Biopolymer transport protein ExbB OS=Escherichia coli (strain K12) GN=exbB PE=1 SV=1 - [EXBB_ECOLI]	1	1	P0ABU7	N-Term(iTRAQ4plex); K15(iTRAQ4plex)	HCD	1	1	4482.23		12332.6	7875.7	110.88	1.71891e-10	0	236017	2	919.979	1838.95	0.890552	78.0697	15036	15036	MS2	12/162	2014-0403_iTRAQ-3.raw
vIEDISSTDSQAAHNLALSIDER	Unambiguous	Peptidoglycan synthase FtsI OS=Escherichia coli (strain K12) GN=ftsI PE=1 SV=1 - [FTSI_ECOLI]	1	1	P0AD68	N-Term(iTRAQ4plex)	HCD	1	1	4189.76		14288.1	5090.73	110.88	2.04962e-10	0	135633	3	876.781	2628.33	1.70858	103.211	21461	21461	MS2	15/238	2014-0403_iTRAQ-3.raw
dYGVGSDVYSVTSFTELAR	Unambiguous	Pyruvate dehydrogenase E1 component OS=Escherichia coli (strain K12) GN=aceE PE=1 SV=2 - [ODP1_ECOLI]	1	1	P0AFG8	N-Term(iTRAQ4plex)	HCD	1	1	41120.6	26950.8	16443.5		110.87	1.63289e-10	0	3.87194e+06	3	737.365	2210.08	3.24706	112.694	21826	21826	MS2	17/174	2014-0403_iTRAQ-1.raw
ITEQSDGLLAk	Unambiguous	Glucitol/sorbitol-specific phosphotransferase enzyme IIB component OS=Escherichia coli (strain K12) GN=srlE PE=1 SV=1 - [PTHB_ECOLI]	1	1	P56580	K11(iTRAQ4plex)	HCD	1	1	11749.4	201184		15458.9	110.86	1.63665e-10	0	4.78964e+06	2	659.87	1318.73	0.0408017	54.3159	8867	8867	MS2	10/102	2014-0403_iTRAQ-4.raw
ELLSQYDFPGDDTPIVR	Unambiguous	Elongation factor Tu 1 OS=Escherichia coli (strain K12) GN=tufA PE=1 SV=1 - [EFTU1_ECOLI]	2	1	P0CE47		HCD	1	1	1698.16	748.313		1447.71	110.85	1.64043e-10	0	198071	2	982.984	1964.96	0.646328	100.751	21608	21608	MS2	13/176	2014-0403_iTRAQ-4.raw
LGYPITDDLDIYTR	Unambiguous	Outer membrane protein A OS=Escherichia coli (strain K12) GN=ompA PE=1 SV=1 - [OMPA_ECOLI]	1	1	P0A910		HCD	1	1	3803.82		1306.92		110.81	1.6556e-10	0	1.12144e+06	2	827.92	1654.83	0.437574	105.188	20322	20322	MS2	11/118	2014-0403_iTRAQ-1.raw
LGYPITDDLDIYTR	Unambiguous	Outer membrane protein A OS=Escherichia coli (strain K12) GN=ompA PE=1 SV=1 - [OMPA_ECOLI]	1	1	P0A910		HCD	1	1	2953.33	1300.89	2401.29		110.79	1.66325e-10	0	106754	2	827.921	1654.83	1.54406	105.14	20314	20314	MS2	11/118	2014-0403_iTRAQ-1.raw
VNSPGGSVTASEVIR	Unambiguous	Protease 4 OS=Escherichia coli (strain K12) GN=sppA PE=1 SV=2 - [SPPA_ECOLI]	1	1	P08395		HCD	1	1		5121.72	3767.68	5072.72	110.79	1.66325e-10	0	1.43579e+06	2	736.891	1472.77	2.32895	56.1166	9144	9144	MS2	13/156	2014-0403_iTRAQ-2.raw
LAVGLYDGmNLDWLAYR	Unambiguous	Tryptophanase OS=Escherichia coli (strain K12 / MC4100 / BW2952) GN=tnaA PE=3 SV=1 - [TNAA_ECOBW]	1	1	C4ZYY6	M9(Oxidation)	HCD	1	1			234.657		110.77	1.67092e-10	0	61473.8	2	993.496	1985.99	3.07591	123.865	25555	25555	MS2	14/152	2014-0403_iTRAQ-2.raw
eVVFASIDTGTPAk	Unambiguous	4-deoxy-L-threo-5-hexosulose-uronate ketol-isomerase OS=Escherichia coli (strain K12 / MC4100 / BW2952) GN=kduI PE=3 SV=1 - [KDUI_ECOBW]	1	1	C5A0C6	N-Term(iTRAQ4plex); K14(iTRAQ4plex)	HCD	1	1	25129	11950.6	19054.2		110.76	1.67478e-10	0	519231	2	861.983	1722.96	3.55434	81.2414	14869	14869	MS2	13/124	2014-0403_iTRAQ-1.raw
iQLVGDDLFVTNTk	Unambiguous	Enolase OS=Escherichia coli (strain K12 / MC4100 / BW2952) GN=eno PE=3 SV=1 - [ENO_ECOBW]	1	1	C4ZZT2	N-Term(iTRAQ4plex); K14(iTRAQ4plex)	HCD	1	1	11520.6	4856.46	4788.79		110.75	1.67864e-10	0	168808	2	926.03	1851.05	3.64388	106.864	20664	20664	MS2	12/142	2014-0403_iTRAQ-1.raw
aQLLADLADLDVLSTEDLk	Unambiguous	Acetyl-coenzyme A carboxylase carboxyl transferase subunit alpha OS=Escherichia coli (strain K12 / MC4100 / BW2952) GN=accA PE=3 SV=1 - [ACCA_ECOBW]	1	1	C4ZRS7	N-Term(iTRAQ4plex); K19(iTRAQ4plex)	HCD	1	1	6595.12		2749.71	8700.15	110.75	1.67864e-10	0	407053	3	777.771	2331.3	3.77079	147.601	29930	29930	MS2	17/200	2014-0403_iTRAQ-3.raw
iAELAGFSVPENTk	Unambiguous	Aldehyde-alcohol dehydrogenase OS=Escherichia coli (strain K12) GN=adhE PE=1 SV=2 - [ADHE_ECOLI]	1	1	P0A9Q7	N-Term(iTRAQ4plex); K14(iTRAQ4plex)	HCD	1	1	21985.2	2826.02	9693.85		110.74	1.68251e-10	0	162362	2	882.497	1763.99	4.61365	95.3578	18253	18253	MS2	12/128	2014-0403_iTRAQ-1.raw
aIISSGGNVDSLVk	Unambiguous	Low affinity tryptophan permease OS=Escherichia coli (strain K12) GN=tnaB PE=1 SV=1 - [TNAB_ECOLI]	1	1	P23173	N-Term(iTRAQ4plex); K14(iTRAQ4plex)	HCD	1	1	155952	21544.9		114567	110.72	1.69027e-10	0	2.51802e+06	2	824.483	1647.96	4.4788	75.43	14743	14743	MS2	13/130	2014-0403_iTRAQ-4.raw
eLAASGVmLTSDENVVR	Unambiguous	Modulator of FtsH protease HflK OS=Escherichia coli (strain K12) GN=hflK PE=1 SV=1 - [HFLK_ECOLI]	1	1	P0ABC7	N-Term(iTRAQ4plex); M8(Oxidation)	HCD	1	1	8918.64	2774.89	3255.82		110.68	1.79564e-10	0	237011	2	976.002	1951	2.1211	77.3161	13881	13881	MS2	14/158	2014-0403_iTRAQ-1.raw
aAIAAAQANPNAk	Unambiguous	Fumarate reductase flavoprotein subunit OS=Escherichia coli (strain K12) GN=frdA PE=1 SV=3 - [FRDA_ECOLI]	1	1	P00363	N-Term(iTRAQ4plex); K13(iTRAQ4plex)	HCD	1	1	16863.3	7088.87		9543.13	110.67	1.70984e-10	0	108121	2	749.937	1498.87	6.04172	38.0079	5173	5173	MS2	12/110	2014-0403_iTRAQ-4.raw
qIASLGIYPAVDPLDSTSR	Unambiguous	ATP synthase subunit beta OS=Escherichia coli (strain K12 / MC4100 / BW2952) GN=atpD PE=3 SV=1 - [ATPB_ECOBW]	1	1	C4ZZ10	N-Term(iTRAQ4plex)	HCD	1	1	11346.3	5165.67	6787.97		110.66	1.85976e-10	0	57460.7	2	1074.08	2147.15	2.72316	109.156	21136	21136	MS2	17/208	2014-0403_iTRAQ-1.raw
ITEQSDGLLAk	Unambiguous	Glucitol/sorbitol-specific phosphotransferase enzyme IIB component OS=Escherichia coli (strain K12) GN=srlE PE=1 SV=1 - [PTHB_ECOLI]	1	1	P56580	K11(iTRAQ4plex)	HCD	1	1	12440.4	49494.5		11389.7	110.65	1.71774e-10	0	695134	2	659.871	1318.73	0.503633	54.2562	8853	8853	MS2	10/102	2014-0403_iTRAQ-4.raw
VAmVSmTGSVSAGEk	Unambiguous	Lactaldehyde dehydrogenase OS=Escherichia coli (strain K12) GN=aldA PE=1 SV=2 - [ALDA_ECOLI]	1	1	P25553	M3(Oxidation); M6(Oxidation); K15(iTRAQ4plex)	HCD	1	1		1015.75	924.862	459.835	110.62	1.72964e-10	0	56043.8	2	815.403	1629.8	2.30156	35.4343	4527	4527	MS2	10/130	2014-0403_iTRAQ-2.raw
QIVLNcGEEPSVVANTVk	Unambiguous	60 kDa chaperonin OS=Escherichia coli (strain K12 / MC4100 / BW2952) GN=groL PE=3 SV=1 - [CH60_ECOBW]	1	1	C5A1D5	C6(Carbamidomethyl); K18(iTRAQ4plex)	HCD	1	1	3556.75	1719.41		3181.18	110.58	1.83309e-10	0	248851	2	1051.06	2101.11	0.649323	79.2922	15857	15857	MS2	14/186	2014-0403_iTRAQ-4.raw
VGGmAEIVGFNTELLQPR	Unambiguous	D-amino acid dehydrogenase small subunit OS=Escherichia coli (strain K12 / MC4100 / BW2952) GN=dadA PE=3 SV=1 - [DADA_ECOBW]	1	1	C4ZTN0	M4(Oxidation)	HCD	1	1	1036.34	810.612		785.108	110.56	1.75371e-10	0	271243	2	974.006	1947	2.13146	104.502	22470	22470	MS2	14/164	2014-0403_iTRAQ-4.raw
sGIGWTGSGGEQQcFQTTGAQSk	Unambiguous	Maltoporin OS=Escherichia coli (strain K12 / MC4100 / BW2952) GN=lamB PE=3 SV=1 - [LAMB_ECOBW]	1	1	C5A130	N-Term(iTRAQ4plex); C14(Carbamidomethyl); K23(iTRAQ4plex)	HCD	1	1	5596.72	1389.46		6378.23	110.55	1.75775e-10	0	255807	3	887.427	2660.27	2.45319	66.054	12070	12070	MS2	21/240	2014-0403_iTRAQ-4.raw
vVINkDTTTIIDGVGEEAAIQGR	Unambiguous	60 kDa chaperonin OS=Escherichia coli (strain K12 / MC4100 / BW2952) GN=groL PE=3 SV=1 - [CH60_ECOBW]	1	1	C5A1D5	N-Term(iTRAQ4plex); K5(iTRAQ4plex)	HCD	1	1	7447.68	4569.98		6078.77	110.55	1.75775e-10	1	102283	3	896.502	2687.49	3.63723	91.7735	19376	19376	MS2	18/236	2014-0403_iTRAQ-4.raw
mQLNSTEISELIk	Unambiguous	ATP synthase subunit alpha OS=Escherichia coli (strain K12 / MC4100 / BW2952) GN=atpA PE=3 SV=1 - [ATPA_ECOBW]	1	1	C4ZZ12	M1(Oxidation); K13(iTRAQ4plex)	HCD	1	1		16766.7	20308.6	18757.1	110.53	2.00036e-10	0	458567	2	833.448	1665.89	1.85476	89.1416	18093	18093	MS2	11/128	2014-0403_iTRAQ-2.raw
eIETYHNLLEGGQEDFESSGAGk	Unambiguous	>CON_sp|K1C9_HUMAN|	1	1		N-Term(iTRAQ4plex); K23(iTRAQ4plex)	HCD	1	1	9601.07		8777.63	5483.66	110.51	1.77401e-10	0	311048	3	933.455	2798.35	4.85472	86.8408	17417	17417	MS2	24/244	2014-0403_iTRAQ-3.raw
VNSPGGSVTASEVIR	Unambiguous	Protease 4 OS=Escherichia coli (strain K12) GN=sppA PE=1 SV=2 - [SPPA_ECOLI]	1	1	P08395		HCD	1	1	5451.8	2836.35		4584.24	110.49	1.7822e-10	0	510114	2	736.89	1472.77	1.99741	56.3907	9413	9413	MS2	10/156	2014-0403_iTRAQ-4.raw
QIGIYSPNGQQYTPQDR	Unambiguous	Pyruvate dehydrogenase E1 component OS=Escherichia coli (strain K12) GN=aceE PE=1 SV=2 - [ODP1_ECOLI]	1	1	P0AFG8		HCD	1	1	1460.6	243.903	304.386		110.48	1.78631e-10	0	194654	2	982.979	1964.95	2.27885	67.3674	11323	11323	MS2	13/180	2014-0403_iTRAQ-1.raw
lEFTGQSVDAPLLSETAR	Unambiguous	Methionine import ATP-binding protein MetN OS=Escherichia coli (strain K12) GN=metN PE=1 SV=4 - [METN_ECOLI]	1	1	P30750	N-Term(iTRAQ4plex)	HCD	1	1		7364.87	5580.12	6372.39	110.47	2.11793e-10	0	153969	2	1039.55	2078.09	-0.603612	102.792	21310	21310	MS2	14/188	2014-0403_iTRAQ-2.raw
VAmVSmTGSVSAGEk	Unambiguous	Lactaldehyde dehydrogenase OS=Escherichia coli (strain K12) GN=aldA PE=1 SV=2 - [ALDA_ECOLI]	1	1	P25553	M3(Oxidation); M6(Oxidation); K15(iTRAQ4plex)	HCD	1	1	821.694		1324.65	809.994	110.47	1.79043e-10	0	33390.8	2	815.404	1629.8	3.79953	35.5484	4522	4522	MS2	10/130	2014-0403_iTRAQ-3.raw
dTTTIIDGVGEEAAIQGR	Unambiguous	60 kDa chaperonin OS=Escherichia coli (strain K12 / MC4100 / BW2952) GN=groL PE=3 SV=1 - [CH60_ECOBW]	1	1	C5A1D5	N-Term(iTRAQ4plex)	HCD	1	1	10666.3		9993.56	5762.16	110.39	2.14817e-10	0	260035	2	995.516	1990.03	2.27936	73.417	13710	13710	MS2	16/162	2014-0403_iTRAQ-3.raw
aNDAAGDGTTTATVLAQAIITEGLk	Unambiguous	60 kDa chaperonin OS=Escherichia coli (strain K12 / MC4100 / BW2952) GN=groL PE=3 SV=1 - [CH60_ECOBW]	1	1	C5A1D5	N-Term(iTRAQ4plex); K25(iTRAQ4plex)	HCD	1	1		872.403	2684.45	6525.95	110.36	1.92374e-10	0	324917	3	897.488	2690.45	2.10467	131.358	26951	26951	MS2	21/276	2014-0403_iTRAQ-2.raw
yVESQVYQGVVENLASEQAAR	Unambiguous	ATP synthase gamma chain OS=Escherichia coli (strain K12 / MC4100 / BW2952) GN=atpG PE=3 SV=1 - [ATPG_ECOBW]	1	1	C4ZZ11	N-Term(iTRAQ4plex)	HCD	1	1		7820.26	7110.19	7825.14	110.35	1.93279e-10	0	93660.4	3	828.758	2484.26	4.29072	102.896	21332	21332	MS2	25/220	2014-0403_iTRAQ-2.raw
VNSPGGSVTASEVIR	Unambiguous	Protease 4 OS=Escherichia coli (strain K12) GN=sppA PE=1 SV=2 - [SPPA_ECOLI]	1	1	P08395		HCD	1	1	2525.63		4900.54	2802.3	110.34	1.84483e-10	0	523531	2	736.89	1472.77	1.08568	57.0839	9206	9206	MS2	12/156	2014-0403_iTRAQ-3.raw
DNLTGSEQIFYSGFk	Unambiguous	Protein TolQ OS=Escherichia coli (strain K12) GN=tolQ PE=1 SV=1 - [TOLQ_ECOLI]	1	1	P0ABU9	K15(iTRAQ4plex)	HCD	1	1	3056.44	1780.81		3624.26	110.33	1.84908e-10	0	230465	2	925.461	1849.92	3.33656	97.6722	20858	20858	MS2	12/160	2014-0403_iTRAQ-4.raw
SNVLENNDVEDVAISR	Unambiguous	Penicillin-binding protein 1A OS=Escherichia coli (strain K12) GN=mrcA PE=1 SV=1 - [PBPA_ECOLI]	1	1	P02918		HCD	1	1	3065.25	1736.8		3055.8	110.32	1.85335e-10	0	240128	2	887.435	1773.86	0.932095	73.6366	14224	14224	MS2	13/176	2014-0403_iTRAQ-4.raw
TPNPGNTmSEQLGDk	Unambiguous	ATP-dependent zinc metalloprotease FtsH OS=Escherichia coli (strain K12) GN=ftsH PE=1 SV=1 - [FTSH_ECOLI]	1	1	P0AAI3	M8(Oxidation); K15(iTRAQ4plex)	HCD	1	1	1792.32	900.959	1092.65		110.29	1.86619e-10	0	138449	2	874.918	1748.83	2.67935	38.4844	4965	4965	MS2	13/162	2014-0403_iTRAQ-1.raw
vINESTNQNAAVk	Unambiguous	Protein translocase subunit SecF OS=Escherichia coli (strain K12) GN=secF PE=1 SV=1 - [SECF_ECOLI]	1	1	P0AG93	N-Term(iTRAQ4plex); K13(iTRAQ4plex)	HCD	1	1	958.305		11218.6	1784.14	110.28	1.8705e-10	0	82978.9	2	838.466	1675.93	2.05928	41.3879	5658	5658	MS2	12/120	2014-0403_iTRAQ-3.raw
LEFTGQSVDAPLLSETAR	Unambiguous	Methionine import ATP-binding protein MetN OS=Escherichia coli (strain K12) GN=metN PE=1 SV=4 - [METN_ECOLI]	1	1	P30750		HCD	1	1			989.974	812.681	110.27	2.01101e-10	0	316472	2	967.498	1933.99	1.56688	97.0978	20056	20056	MS2	12/188	2014-0403_iTRAQ-3.raw
VNSPGGSVTASEVIR	Unambiguous	Protease 4 OS=Escherichia coli (strain K12) GN=sppA PE=1 SV=2 - [SPPA_ECOLI]	1	1	P08395		HCD	1	1		4082.84	2924.9	4860.21	110.26	1.87913e-10	0	477025	2	736.89	1472.77	1.74875	56.0668	9133	9133	MS2	12/156	2014-0403_iTRAQ-2.raw
aYQGAPIAITVEGANILTR	Unambiguous	Acyl-coenzyme A dehydrogenase OS=Escherichia coli (strain K12) GN=fadE PE=2 SV=2 - [FADE_ECOLI]	1	1	Q47146	N-Term(iTRAQ4plex)	HCD	1	1	18399.9			13922	110.25	1.88346e-10	0	143977	2	1051.59	2102.18	4.38976	111.186	23927	23927	MS2	18/192	2014-0403_iTRAQ-4.raw
EIESYDAVLVLGEDVTQTGAR	Unambiguous	NADH-quinone oxidoreductase subunit G OS=Escherichia coli (strain K12) GN=nuoG PE=1 SV=4 - [NUOG_ECOLI]	2	1	P33602		HCD	1	1					110.25	1.88346e-10	0	136245	2	1133.07	2265.13	2.46046	119.734	25657	25657	MS2	16/202	2014-0403_iTRAQ-4.raw
fNQIGSLTETLAAIk	Unambiguous	Enolase OS=Escherichia coli (strain K12 / MC4100 / BW2952) GN=eno PE=3 SV=1 - [ENO_ECOBW]	1	1	C4ZZT2	N-Term(iTRAQ4plex); K15(iTRAQ4plex)	HCD	1	1	6407.18		5899.94	5840.58	110.24	1.8878e-10	0	46206	2	947.552	1894.1	4.09584	122.956	25447	25447	MS2	14/146	2014-0403_iTRAQ-3.raw
lFETSENGLDYFTSVPAR	Unambiguous	NADH-quinone oxidoreductase subunit G OS=Escherichia coli (strain K12) GN=nuoG PE=1 SV=4 - [NUOG_ECOLI]	2	1	P33602	N-Term(iTRAQ4plex)	HCD	1	1	5567.74		9690.74	6073.51	110.2	1.90527e-10	0	73191.3	2	1095.55	2190.09	2.98216	113.014	23546	23546	MS2	14/180	2014-0403_iTRAQ-3.raw
gLSQGSGVAFDNEk	Unambiguous	Maltoporin OS=Escherichia coli (strain K12 / MC4100 / BW2952) GN=lamB PE=3 SV=1 - [LAMB_ECOBW]	1	1	C5A130	N-Term(iTRAQ4plex); K14(iTRAQ4plex)	HCD	1	1	263.056	20233.2	18302.3	75057.5	110.19	1.90966e-10	0	624617	2	848.942	1696.88	1.11562	55.4799	8986	8986	MS2	12/144	2014-0403_iTRAQ-2.raw
gmNTAVGDEGGYAPNLGSNAEALAVIAEAVk	Unambiguous	Enolase OS=Escherichia coli (strain K12 / MC4100 / BW2952) GN=eno PE=3 SV=1 - [ENO_ECOBW]	1	1	C4ZZT2	N-Term(iTRAQ4plex); M2(Oxidation); K31(iTRAQ4plex)	HCD	1	1		1239.6	1850.77	1148.64	110.19	1.90966e-10	0	108977	3	1098.56	3293.67	3.25931	128.416	26407	26407	MS2	22/344	2014-0403_iTRAQ-2.raw
vcHEVGLDAGEVVIGSDIETLSDDELANLAQR	Unambiguous	Magnesium-transporting ATPase, P-type 1 OS=Escherichia coli (strain K12) GN=mgtA PE=1 SV=1 - [ATMA_ECOLI]	1	1	P0ABB8	N-Term(iTRAQ4plex); C2(Carbamidomethyl)	HCD	1	1	316.444	364.077		154.889	110.19	1.90966e-10	0	53801.4	3	1190.26	3568.76	1.75743	136.159	28741	28741	MS2	27/298	2014-0403_iTRAQ-4.raw
qYAPmSVAQQSLVLFAAER	Unambiguous	ATP synthase subunit alpha OS=Escherichia coli (strain K12 / MC4100 / BW2952) GN=atpA PE=3 SV=1 - [ATPA_ECOBW]	1	1	C4ZZ12	N-Term(iTRAQ4plex); M5(Oxidation)	HCD	1	1	8658.3	2433.95	5660.06	76.1376	110.18	1.97157e-10	0	114193	2	1135.09	2269.18	0.751415	110.762	21452	21452	MS2	18/204	2014-0403_iTRAQ-1.raw
VSEQESEPNAFQQGISR	Unambiguous	Magnesium-transporting ATPase, P-type 1 OS=Escherichia coli (strain K12) GN=mgtA PE=1 SV=1 - [ATMA_ECOLI]	1	1	P0ABB8		HCD	1	1			584		110.18	1.91406e-10	0	312264	2	953.451	1905.9	0.989656	55.8879	9090	9090	MS2	14/182	2014-0403_iTRAQ-2.raw
VATEFSETAPATLk	Unambiguous	Phosphoglycerate kinase OS=Escherichia coli (strain K12) GN=pgk PE=1 SV=2 - [PGK_ECOLI]	1	1	P0A799	K14(iTRAQ4plex)	HCD	1	1	27434		30176.7	39760.6	110.17	1.94726e-10	0	2.18713e+06	2	804.935	1608.86	1.04403	66.8614	11857	11857	MS2	10/122	2014-0403_iTRAQ-3.raw
lINDAYDSEYFATk	Unambiguous	Glycerol kinase OS=Escherichia coli (strain K12 / MC4100 / BW2952) GN=glpK PE=3 SV=1 - [GLPK_ECOBW]	1	1	C5A093	N-Term(iTRAQ4plex); K14(iTRAQ4plex)	HCD	1	1	22723.9	9644.82	24013.1		110.14	1.94624e-10	0	312385	2	969.491	1937.98	1.09198	89.6828	16940	16940	MS2	13/144	2014-0403_iTRAQ-1.raw
gGSGGGGSISGGGYGSGGGSGGR	Unambiguous	>CON_sp|K22E_HUMAN|	1	1		N-Term(iTRAQ4plex)	HCD	1	1		519.392	156.648	578.14	110.12	1.94069e-10	0	58232.7	3	629.289	1885.85	1.36239	28.6434	3287	3287	MS2	21/210	2014-0403_iTRAQ-2.raw
DTTTIIDGVGEEAAIQGR	Unambiguous	60 kDa chaperonin OS=Escherichia coli (strain K12 / MC4100 / BW2952) GN=groL PE=3 SV=1 - [CH60_ECOBW]	1	1	C5A1D5		HCD	1	1		10110.8	8978.75	10007.5	110.11	1.94517e-10	0	1.43832e+06	3	615.979	1845.92	1.69615	84.4095	16842	16842	MS2	11/162	2014-0403_iTRAQ-2.raw
dAYVLAEGQNELQVPmTYTDAAGNTFTk	Unambiguous	Membrane protein insertase YidC OS=Escherichia coli (strain K12 / MC4100 / BW2952) GN=yidC PE=3 SV=1 - [YIDC_ECOBW]	1	1	C4ZYY3	N-Term(iTRAQ4plex); M16(Oxidation); K28(iTRAQ4plex)	HCD	1	1	1021.61	167.89	532.08		110.1	1.94965e-10	0	0	3	1117.88	3351.64	2.42391	102.712	19814	19814	MS2	20/306	2014-0403_iTRAQ-1.raw
VATEFSETAPATLk	Unambiguous	Phosphoglycerate kinase OS=Escherichia coli (strain K12) GN=pgk PE=1 SV=2 - [PGK_ECOLI]	1	1	P0A799	K14(iTRAQ4plex)	HCD	1	1	12193.6		15247.2	17764	110.09	1.95414e-10	0	743122	2	804.935	1608.86	2.10626	66.7969	11842	11842	MS2	10/122	2014-0403_iTRAQ-3.raw
LGYPITDDLDIYTR	Unambiguous	Outer membrane protein A OS=Escherichia coli (strain K12) GN=ompA PE=1 SV=1 - [OMPA_ECOLI]	1	1	P0A910		HCD	1	1	3588.26		5325.78	3888.02	110.08	1.95865e-10	0	75788.5	2	827.922	1654.84	2.13419	104.262	21695	21695	MS2	11/118	2014-0403_iTRAQ-3.raw
HNINVNAIAPGYmATNNTQQLR	Unambiguous	2-dehydro-3-deoxy-D-gluconate 5-dehydrogenase OS=Escherichia coli (strain K12) GN=kduD PE=3 SV=2 - [KDUD_ECOLI]	1	1	P37769	M13(Oxidation)	HCD	1	1		3486.37	3542.98	6386.64	110.06	1.96769e-10	0	546129	3	819.411	2456.22	3.15129	66.2702	11881	11881	MS2	22/214	2014-0403_iTRAQ-2.raw
VAmVSmTGSVSAGEk	Unambiguous	Lactaldehyde dehydrogenase OS=Escherichia coli (strain K12) GN=aldA PE=1 SV=2 - [ALDA_ECOLI]	1	1	P25553	M3(Oxidation); M6(Oxidation); K15(iTRAQ4plex)	HCD	1	1	2710.34	898.472		1692.72	110.06	1.96769e-10	0	56695.8	2	815.404	1629.8	4.02423	35.6942	4727	4727	MS2	10/130	2014-0403_iTRAQ-4.raw
VATEFSETAPATLk	Unambiguous	Phosphoglycerate kinase OS=Escherichia coli (strain K12) GN=pgk PE=1 SV=2 - [PGK_ECOLI]	1	1	P0A799	K14(iTRAQ4plex)	HCD	1	1	18321.5	7884.05	14770.8		110.04	1.97677e-10	0	745174	2	804.935	1608.86	2.03039	68.5273	11607	11607	MS2	10/122	2014-0403_iTRAQ-1.raw
VATEFSETAPATLk	Unambiguous	Phosphoglycerate kinase OS=Escherichia coli (strain K12) GN=pgk PE=1 SV=2 - [PGK_ECOLI]	1	1	P0A799	K14(iTRAQ4plex)	HCD	1	1	33949.3	24497.2		24335.9	110.01	1.99047e-10	0	1114131	2	804.935	1608.86	2.10626	66.4684	12182	12182	MS2	10/122	2014-0403_iTRAQ-4.raw
IFTTFDSVAQDAAEk	Unambiguous	Penicillin-binding protein 1B OS=Escherichia coli (strain K12) GN=mrcB PE=1 SV=2 - [PBPB_ECOLI]	1	1	P02919	K15(iTRAQ4plex)	HCD	1	1	10451	4537.37		8259.58	110.01	1.99047e-10	0	429133	2	893.954	1786.9	1.61856	85.7551	17737	17737	MS2	13/144	2014-0403_iTRAQ-4.raw
aGETLGIVGESGSGk	Unambiguous	Uncharacterized ABC transporter ATP-binding protein YejF OS=Escherichia coli (strain K12) GN=yejF PE=3 SV=1 - [YEJF_ECOLI]|Oligopeptide transport ATP-binding protein OppD OS=Escherichia coli (strain K12) GN=oppD PE=3 SV=2 - [OPPD_ECOLI]	2	2	P33916;P76027	N-Term(iTRAQ4plex); K15(iTRAQ4plex)	HCD	1	1	42738.6	11562.4	25929.7		110	2.175e-10	0	273741	2	825.455	1649.9	4.16613	60.9555	9743	9743	MS2	14/132	2014-0403_iTRAQ-1.raw
aGETLGLVGESGSGk	Unambiguous	Uncharacterized ABC transporter ATP-binding protein YejF OS=Escherichia coli (strain K12) GN=yejF PE=3 SV=1 - [YEJF_ECOLI]|Oligopeptide transport ATP-binding protein OppD OS=Escherichia coli (strain K12) GN=oppD PE=3 SV=2 - [OPPD_ECOLI]	2	2	P33916;P76027	N-Term(iTRAQ4plex); K15(iTRAQ4plex)	HCD	1	2	42738.6	11562.4	25929.7		110	2.175e-10	0	273741	2	825.455	1649.9	4.16613	60.9555	9743	9743	MS2	14/132	2014-0403_iTRAQ-1.raw
nIAIEHSGYSVFAGVGER	Unambiguous	ATP synthase subunit beta OS=Escherichia coli (strain K12 / MC4100 / BW2952) GN=atpD PE=3 SV=1 - [ATPB_ECOBW]	1	1	C4ZZ10	N-Term(iTRAQ4plex)	HCD	1	1	66040.1		80905.8	63336.6	109.98	2.00427e-10	0	1.37603e+06	2	1025.53	2050.05	0.792939	84.7333	16868	16868	MS2	16/194	2014-0403_iTRAQ-3.raw
QTVYAFLGDGEmDEPESk	Unambiguous	Pyruvate dehydrogenase E1 component OS=Escherichia coli (strain K12) GN=aceE PE=1 SV=2 - [ODP1_ECOLI]	1	1	P0AFG8	M12(Oxidation); K18(iTRAQ4plex)	HCD	1	1	2594.99		3322.8	1298.14	109.97	2.00889e-10	0	294025	2	1088.5	2175.99	3.14749	83.5509	16554	16554	MS2	12/200	2014-0403_iTRAQ-3.raw
EAVDTTSQPVATEk	Unambiguous	Putative uroporphyrinogen-III C-methyltransferase OS=Escherichia coli (strain K12) GN=hemX PE=1 SV=1 - [HEMX_ECOLI]	1	1	P09127	K14(iTRAQ4plex)	HCD	1	1		4650.44	1892.81	2977.35	109.96	2.01352e-10	0	264724	2	810.417	1619.83	0.745076	36.9467	4808	4808	MS2	10/140	2014-0403_iTRAQ-2.raw
gESAPTTAFGAAVVGGDNGR	Unambiguous	Outer membrane protein assembly factor BamB OS=Escherichia coli (strain K12) GN=bamB PE=1 SV=1 - [BAMB_ECOLI]	1	1	P77774	N-Term(iTRAQ4plex)	HCD	1	1	4045.96	1524.12		3514.24	109.95	2.01816e-10	0	305188	2	989.493	1977.98	2.11081	70.8924	13441	13441	MS2	12/186	2014-0403_iTRAQ-4.raw
gVGEDISDGGNAISGAATk	Unambiguous	Entericidin B OS=Escherichia coli (strain K12) GN=ecnB PE=3 SV=1 - [ECNB_ECOLI]	1	1	P0ADB7	N-Term(iTRAQ4plex); K19(iTRAQ4plex)	HCD	1	1		2613.37	2677.54	13632.5	109.94	2.30665e-10	0	202995	2	1004.02	2007.03	2.3041	63.0587	10981	10981	MS2	23/188	2014-0403_iTRAQ-2.raw
sVDVGVVESATLADDLTHVEIk	Unambiguous	Paraquat-inducible protein B OS=Escherichia coli (strain K12) GN=pqiB PE=2 SV=2 - [PQIB_ECOLI]	1	1	P43671	N-Term(iTRAQ4plex); K22(iTRAQ4plex)	HCD	1	1	7193.81	3364.86		4836.11	109.93	2.02748e-10	0	34350.7	3	862.474	2585.41	6.37142	119.328	25576	25576	MS2	22/206	2014-0403_iTRAQ-4.raw
gLSVLmLEAQDLAcATSSASSk	Unambiguous	Aerobic glycerol-3-phosphate dehydrogenase OS=Escherichia coli (strain K12) GN=glpD PE=1 SV=3 - [GLPD_ECOLI]	1	1	P13035	N-Term(iTRAQ4plex); M6(Oxidation); C14(Carbamidomethyl); K22(iTRAQ4plex)	HCD	1	1	7998.56		53687.6	29143.7	109.91	2.30222e-10	0	1.58006e+06	3	848.439	2543.3	3.43057	116.297	24177	24177	MS2	21/228	2014-0403_iTRAQ-3.raw
TAVGQTIQIGSGITk	Unambiguous	Cell division protein FtsZ OS=Escherichia coli (strain K12) GN=ftsZ PE=1 SV=1 - [FTSZ_ECOLI]	1	1	P0A9A6	K15(iTRAQ4plex)	HCD	1	1	13192	7490.51		10420.4	109.91	2.03684e-10	0	241852	2	809.47	1617.93	2.55444	71.3156	13564	13564	MS2	11/158	2014-0403_iTRAQ-4.raw
EAVDTTSQPVATEk	Unambiguous	Putative uroporphyrinogen-III C-methyltransferase OS=Escherichia coli (strain K12) GN=hemX PE=1 SV=1 - [HEMX_ECOLI]	1	1	P09127	K14(iTRAQ4plex)	HCD	1	1	3848.38	1704.74		5433.07	109.87	2.05569e-10	0	211787	2	810.419	1619.83	4.43771	37.2825	5031	5031	MS2	10/140	2014-0403_iTRAQ-4.raw
aNDIDVPAALIDSEIDVLR	Unambiguous	Trigger factor OS=Escherichia coli (strain K12 / MC4100 / BW2952) GN=tig PE=3 SV=1 - [TIG_ECOBW]	1	1	C4ZTJ3	N-Term(iTRAQ4plex)	HCD	1	1	2509.79	2027.59		1640.96	109.87	2.58627e-10	0	40939.5	2	1092.09	2183.17	1.5967	137.05	28902	28902	MS2	16/204	2014-0403_iTRAQ-4.raw
TPNPGNTmSEQLGDk	Unambiguous	ATP-dependent zinc metalloprotease FtsH OS=Escherichia coli (strain K12) GN=ftsH PE=1 SV=1 - [FTSH_ECOLI]	1	1	P0AAI3	M8(Oxidation); K15(iTRAQ4plex)	HCD	1	1	2035.59	1075.81	1253.35		109.86	2.06042e-10	0	131020	2	874.92	1748.83	4.56397	38.4195	4953	4953	MS2	13/162	2014-0403_iTRAQ-1.raw
eIESYDAVLVLGEDVTQTGAR	Unambiguous	NADH-quinone oxidoreductase subunit G OS=Escherichia coli (strain K12) GN=nuoG PE=1 SV=4 - [NUOG_ECOLI]	2	1	P33602	N-Term(iTRAQ4plex)	HCD	1	1	4055.23	2100.5		3128.82	109.86	2.49412e-10	0	461017	3	803.75	2409.24	3.49332	121.692	26036	26036	MS2	21/202	2014-0403_iTRAQ-4.raw
QYAPmSVAQQSLVLFAAER	Unambiguous	ATP synthase subunit alpha OS=Escherichia coli (strain K12 / MC4100 / BW2952) GN=atpA PE=3 SV=1 - [ATPA_ECOBW]	1	1	C4ZZ12	M5(Oxidation)	HCD	1	1					109.85	2.06517e-10	0	368010	2	1063.04	2125.08	1.84209	108.775	22674	22674	MS2	17/204	2014-0403_iTRAQ-3.raw
IVAQAQAEIEAER	Unambiguous	ATP synthase subunit b OS=Escherichia coli (strain K12 / DH10B) GN=atpF PE=3 SV=1 - [ATPF_ECODH]	1	1	B1X9W4		HCD	1	1	2737.45	891.546	1617.09		109.84	2.06993e-10	0	235051	2	714.38	1427.75	2.29981	55.8565	8555	8555	MS2	12/122	2014-0403_iTRAQ-1.raw
VDSSGFQTEPVAADGk	Unambiguous	Outer membrane protein assembly factor BamB OS=Escherichia coli (strain K12) GN=bamB PE=1 SV=1 - [BAMB_ECOLI]	1	1	P77774	K16(iTRAQ4plex)	HCD	1	1		1358.38	1018.59	8653.03	109.82	2.07949e-10	0	413624	2	876.434	1751.86	2.1343	51.6207	8028	8028	MS2	12/162	2014-0403_iTRAQ-2.raw
iLLINPTDSDAVGNAVk	Unambiguous	D-ribose-binding periplasmic protein OS=Escherichia coli (strain K12) GN=rbsB PE=1 SV=1 - [RBSB_ECOLI]	1	1	P02925	N-Term(iTRAQ4plex); K17(iTRAQ4plex)	HCD	1	1		5106.42	3986.5	1001.85	109.81	2.08428e-10	0	109397	2	1014.58	2028.16	-1.14392	97.638	20161	20161	MS2	13/158	2014-0403_iTRAQ-2.raw
VSLVYGQmNEPPGNR	Unambiguous	ATP synthase subunit beta OS=Escherichia coli (strain K12 / MC4100 / BW2952) GN=atpD PE=3 SV=1 - [ATPB_ECOBW]	1	1	C4ZZ10	M8(Oxidation)	HCD	1	1	1158.01		1725.79	1036.98	109.81	2.08428e-10	0	378666	2	838.909	1676.81	2.64679	53.8844	8409	8409	MS2	11/144	2014-0403_iTRAQ-3.raw
VDSSGFQTEPVAADGk	Unambiguous	Outer membrane protein assembly factor BamB OS=Escherichia coli (strain K12) GN=bamB PE=1 SV=1 - [BAMB_ECOLI]	1	1	P77774	K16(iTRAQ4plex)	HCD	1	1	5704.45	3348.1		8183.28	109.75	2.11328e-10	0	639221	2	876.435	1751.86	2.76142	52.0819	8311	8311	MS2	12/162	2014-0403_iTRAQ-4.raw
iIEPAVNPALIGAVk	Unambiguous	Anaerobic glycerol-3-phosphate dehydrogenase subunit A OS=Escherichia coli (strain K12) GN=glpA PE=1 SV=1 - [GLPA_ECOLI]	1	1	P0A9C0	N-Term(iTRAQ4plex); K15(iTRAQ4plex)	HCD	1	1	28267.8	10621.8		15762.5	109.75	2.11328e-10	0	173541	2	897.063	1793.12	3.18953	101.501	21774	21774	MS2	14/128	2014-0403_iTRAQ-4.raw
LELPSLQDFGALLEEQSk	Unambiguous	Pyruvate dehydrogenase E1 component OS=Escherichia coli (strain K12) GN=aceE PE=1 SV=2 - [ODP1_ECOLI]	1	1	P0AFG8	K18(iTRAQ4plex)	HCD	1	1	958.414		313.09	155.725	109.73	2.12303e-10	0	18392.1	2	1081.08	2161.16	4.15768	144.224	29328	29328	MS2	12/188	2014-0403_iTRAQ-3.raw
gTPGFSGADLANLVNEAALFAAR	Unambiguous	ATP-dependent zinc metalloprotease FtsH OS=Escherichia coli (strain K12) GN=ftsH PE=1 SV=1 - [FTSH_ECOLI]	1	1	P0AAI3	N-Term(iTRAQ4plex)	HCD	1	1	730.681		1605.17	1633.92	109.71	2.67264e-10	0	370905	3	802.757	2406.26	1.69899	150.753	30472	30472	MS2	21/226	2014-0403_iTRAQ-3.raw
eLLSQYDFPGDDTPIVR	Unambiguous	Elongation factor Tu 1 OS=Escherichia coli (strain K12) GN=tufA PE=1 SV=1 - [EFTU1_ECOLI]	2	1	P0CE47	N-Term(iTRAQ4plex)	HCD	1	1	23154.5	5044.08	14874.4		109.7	2.13775e-10	0	280800	2	1055.04	2109.07	2.50637	105.106	20306	20306	MS2	16/176	2014-0403_iTRAQ-1.raw
sSEVYGQTNIGGk	Unambiguous	Glycerol kinase OS=Escherichia coli (strain K12 / MC4100 / BW2952) GN=glpK PE=3 SV=1 - [GLPK_ECOBW]	1	1	C5A093	N-Term(iTRAQ4plex); K13(iTRAQ4plex)	HCD	1	1	17546.4	9793.74	25194.1		109.68	2.14762e-10	0	218547	2	814.432	1627.86	2.89111	45.904	6439	6439	MS2	12/122	2014-0403_iTRAQ-1.raw
VSLVYGQmNEPPGNR	Unambiguous	ATP synthase subunit beta OS=Escherichia coli (strain K12 / MC4100 / BW2952) GN=atpD PE=3 SV=1 - [ATPB_ECOBW]	1	1	C4ZZ10	M8(Oxidation)	HCD	1	1	3878.97	2005.14		3454.38	109.68	2.14762e-10	0	636201	2	838.909	1676.81	2.574	53.3058	8617	8617	MS2	11/144	2014-0403_iTRAQ-4.raw
iAQFNVVSEAHNEGTIVSVSDGVIR	Unambiguous	ATP synthase subunit alpha OS=Escherichia coli (strain K12 / MC4100 / BW2952) GN=atpA PE=3 SV=1 - [ATPA_ECOBW]	1	1	C4ZZ12	N-Term(iTRAQ4plex)	HCD	1	1	4326.36	1943.79		3151.9	109.68	2.88493e-10	0	0	3	929.16	2785.46	1.59021	104.12	22383	22383	MS2	21/262	2014-0403_iTRAQ-4.raw
VSVSGSGNVAQYAIEk	Unambiguous	NADP-specific glutamate dehydrogenase OS=Escherichia coli (strain K12) GN=gdhA PE=1 SV=1 - [DHE4_ECOLI]	1	1	P00370	K16(iTRAQ4plex)	HCD	1	1	4984.59	2299.99	38.0025	3319.36	109.67	2.15257e-10	0	233689	2	876.969	1752.93	2.82548	66.7074	12254	12254	MS2	13/162	2014-0403_iTRAQ-4.raw
VVAAAIEQNYDER	Unambiguous	Proline--tRNA ligase OS=Escherichia coli (strain K12 / MC4100 / BW2952) GN=proS PE=3 SV=1 - [SYP_ECOBW]	1	1	C4ZRT7		HCD	1	1		2321.45	4776.82	3065.37	109.66	2.15753e-10	0	668664	2	739.368	1477.73	0.816398	53.1959	8411	8411	MS2	12/116	2014-0403_iTRAQ-2.raw
VSLVYGQmNEPPGNR	Unambiguous	ATP synthase subunit beta OS=Escherichia coli (strain K12 / MC4100 / BW2952) GN=atpD PE=3 SV=1 - [ATPB_ECOBW]	1	1	C4ZZ10	M8(Oxidation)	HCD	1	1	1460.57	1175.52		2190.31	109.66	2.15753e-10	0	707353	2	838.908	1676.81	1.40921	55.5353	9191	9191	MS2	11/144	2014-0403_iTRAQ-4.raw
lINDAYDSEYFATk	Unambiguous	Glycerol kinase OS=Escherichia coli (strain K12 / MC4100 / BW2952) GN=glpK PE=3 SV=1 - [GLPK_ECOBW]	1	1	C5A093	N-Term(iTRAQ4plex); K14(iTRAQ4plex)	HCD	1	1	51623	18536.7		32381.4	109.63	2.17248e-10	0	286515	2	969.492	1937.98	1.97382	88.0873	18382	18382	MS2	11/144	2014-0403_iTRAQ-4.raw
lDVSTTESLLIDk	Unambiguous	Catalase-peroxidase OS=Escherichia coli (strain K12 / DH10B) GN=katG PE=3 SV=1 - [KATG_ECODH]	1	1	B1XBA8	N-Term(iTRAQ4plex); K13(iTRAQ4plex)	HCD	1	1		16282.2	12820.9	14645.1	109.62	2.17749e-10	0	218508	2	861.493	1721.98	1.15128	98.3575	20318	20318	MS2	12/116	2014-0403_iTRAQ-2.raw
VIDTTAAGDSFSAGYLAVR	Unambiguous	2-dehydro-3-deoxygluconokinase OS=Escherichia coli (strain K12) GN=kdgK PE=1 SV=1 - [KDGK_ECOLI]	1	1	P37647		HCD	1	1	707.365		1788.27	1063.98	109.61	2.18251e-10	0	235054	2	957.485	1913.96	1.25125	90.9884	18526	18526	MS2	14/162	2014-0403_iTRAQ-3.raw
VSLVYGQmNEPPGNR	Unambiguous	ATP synthase subunit beta OS=Escherichia coli (strain K12 / MC4100 / BW2952) GN=atpD PE=3 SV=1 - [ATPB_ECOBW]	1	1	C4ZZ10	M8(Oxidation)	HCD	1	1		1874.5	2876.55	1298.31	109.6	2.18754e-10	0	809936	2	838.908	1676.81	1.91881	53.984	8603	8603	MS2	11/144	2014-0403_iTRAQ-2.raw
VSLVYGQmNEPPGNR	Unambiguous	ATP synthase subunit beta OS=Escherichia coli (strain K12 / MC4100 / BW2952) GN=atpD PE=3 SV=1 - [ATPB_ECOBW]	1	1	C4ZZ10	M8(Oxidation)	HCD	1	1		1475.8	1839.78	1374.64	109.6	2.18754e-10	0	253645	2	838.908	1676.81	1.91881	52.951	8350	8350	MS2	11/144	2014-0403_iTRAQ-2.raw
TQVVVLGAGPAGYSAAFR	Unambiguous	Dihydrolipoyl dehydrogenase OS=Escherichia coli (strain K12) GN=lpdA PE=1 SV=2 - [DLDH_ECOLI]	1	1	P0A9P0		HCD	1	1	2866.49		2918.85	3062.58	109.6	2.18754e-10	0	471468	2	882.476	1763.94	0.574047	93.7567	19221	19221	MS2	16/194	2014-0403_iTRAQ-3.raw
gmNTAVGDEGGYAPNLGSNAEALAVIAEAVk	Unambiguous	Enolase OS=Escherichia coli (strain K12 / MC4100 / BW2952) GN=eno PE=3 SV=1 - [ENO_ECOBW]	1	1	C4ZZT2	N-Term(iTRAQ4plex); M2(Oxidation); K31(iTRAQ4plex)	HCD	1	1		494.382	745.842	229.751	109.59	2.19259e-10	0	0	3	1098.56	3293.66	1.59151	128.169	26363	26363	MS2	19/344	2014-0403_iTRAQ-2.raw
mQLNSTEISELIk	Unambiguous	ATP synthase subunit alpha OS=Escherichia coli (strain K12 / MC4100 / BW2952) GN=atpA PE=3 SV=1 - [ATPA_ECOBW]	1	1	C4ZZ12	M1(Oxidation); K13(iTRAQ4plex)	HCD	1	1	10872.7	6808.9		11811.1	109.58	2.43991e-10	0	225276	2	833.449	1665.89	3.39356	88.4966	18495	18495	MS2	11/128	2014-0403_iTRAQ-4.raw
gVAASEQTLIQVQk	Unambiguous	Protein translocase subunit SecD OS=Escherichia coli (strain K12) GN=secD PE=1 SV=1 - [SECD_ECOLI]	1	1	P0AG90	N-Term(iTRAQ4plex); K14(iTRAQ4plex)	HCD	1	1	45402.9	12839.5		43235.3	109.57	2.20271e-10	0	753036	2	880.515	1760.02	3.60391	69.9154	13145	13145	MS2	22/124	2014-0403_iTRAQ-4.raw
TQFTGDTASLLVENGR	Unambiguous	Outer membrane protein assembly factor BamC OS=Escherichia coli (strain K12) GN=bamC PE=1 SV=1 - [BAMC_ECOLI]	1	1	P0A903		HCD	1	1	5087.53	2566		5568.45	109.55	2.21287e-10	0	411967	2	854.931	1708.85	2.29405	78.5078	15626	15626	MS2	11/172	2014-0403_iTRAQ-4.raw
VVAAAIEQNYDER	Unambiguous	Proline--tRNA ligase OS=Escherichia coli (strain K12 / MC4100 / BW2952) GN=proS PE=3 SV=1 - [SYP_ECOBW]	1	1	C4ZRT7		HCD	1	1	5069.76	2137.97		3844.49	109.54	2.21797e-10	0	400645	2	739.369	1477.73	1.89028	53.5439	8682	8682	MS2	11/116	2014-0403_iTRAQ-4.raw
sAIGAGLGSLVGAGIGALSSSk	Unambiguous	Probable lipoprotein YiaD OS=Escherichia coli (strain K12) GN=yiaD PE=1 SV=2 - [YIAD_ECOLI]	1	1	P37665	N-Term(iTRAQ4plex); K22(iTRAQ4plex)	HCD	1	1		542.486	782.893	3896.3	109.52	2.22821e-10	0	54057.4	3	721.088	2161.25	2.92772	127.949	26320	26320	MS2	22/208	2014-0403_iTRAQ-2.raw
QEAAPAAAPAPAAGVk	Unambiguous	Dihydrolipoyllysine-residue acetyltransferase component of pyruvate dehydrogenase complex OS=Escherichia coli (strain K12) GN=aceF PE=1 SV=3 - [ODP2_ECOLI]	1	1	P06959	K16(iTRAQ4plex)	HCD	1	1	2903.31	1979.94		2753.74	109.51	2.23335e-10	0	194916	2	782.437	1563.87	2.91326	42.1932	6025	6025	MS2	13/150	2014-0403_iTRAQ-4.raw
ISQSVDDVDFFYAPADFR	Unambiguous	CDP-diacylglycerol--serine O-phosphatidyltransferase OS=Escherichia coli (strain K12) GN=pssA PE=1 SV=2 - [PSS_ECOLI]	2	1	P23830		HCD	1	1					109.49	2.24366e-10	0	243421	2	1046.49	2091.97	2.66822	116.627	24242	24242	MS2	11/194	2014-0403_iTRAQ-3.raw
gVTPVHFDSANDGVAAASEAVNLLR	Unambiguous	Pyruvate kinase II OS=Escherichia coli (strain K12) GN=pykA PE=1 SV=3 - [KPYK2_ECOLI]	1	1	P21599	N-Term(iTRAQ4plex)	HCD	1	1		3363.7	6223.79	3587.05	109.44	2.50278e-10	0	182253	3	885.46	2654.37	-0.0959693	113.513	23560	23560	MS2	19/252	2014-0403_iTRAQ-2.raw
dYLDGVDVAEGELVVLENVR	Unambiguous	Phosphoglycerate kinase OS=Escherichia coli (strain K12) GN=pgk PE=1 SV=2 - [PGK_ECOLI]	1	1	P0A799	N-Term(iTRAQ4plex)	HCD	1	1	1305.75		566.679	1096.54	109.44	2.51416e-10	0	29215.8	3	783.412	2348.22	4.7331	138.449	28295	28295	MS2	22/188	2014-0403_iTRAQ-3.raw
sPQDGLANGIVYISEDR	Unambiguous	Ribose import ATP-binding protein RbsA OS=Escherichia coli (strain K12) GN=rbsA PE=1 SV=1 - [RBSA_ECOLI]	1	1	P04983	N-Term(iTRAQ4plex)	HCD	1	1	6916.16	2284.08	4969.93		109.41	2.30821e-10	0	201964	2	989.505	1978	1.19846	94.9252	18156	18156	MS2	14/186	2014-0403_iTRAQ-1.raw
VVAAAIEQNYDER	Unambiguous	Proline--tRNA ligase OS=Escherichia coli (strain K12 / MC4100 / BW2952) GN=proS PE=3 SV=1 - [SYP_ECOBW]	1	1	C4ZRT7		HCD	1	1	2277.96		3889.61	2646.29	109.41	2.28537e-10	0	210714	2	739.368	1477.73	0.733792	54.2011	8493	8493	MS2	11/116	2014-0403_iTRAQ-3.raw
gATPAASDIQEAk	Unambiguous	Proline/betaine transporter OS=Escherichia coli (strain K12) GN=proP PE=1 SV=1 - [PROP_ECOLI]	1	1	P0C0L7	N-Term(iTRAQ4plex); K13(iTRAQ4plex)	HCD	1	1	1382.91		22285.6	7723.56	109.4	2.29064e-10	0	96592.2	2	773.921	1546.84	2.2247	43.4755	6077	6077	MS2	12/118	2014-0403_iTRAQ-3.raw
aTLIVEDDGPGIAPENR	Unambiguous	Sensor protein RstB OS=Escherichia coli (strain K12) GN=rstB PE=1 SV=2 - [RSTB_ECOLI]	1	1	P18392	N-Term(iTRAQ4plex)	HCD	1	1	1858.21		3294.48	2936.41	109.38	2.30121e-10	0	202648	2	956.003	1911	2.09847	76.0573	14461	14461	MS2	13/156	2014-0403_iTRAQ-3.raw
VSLVYGQmNEPPGNR	Unambiguous	ATP synthase subunit beta OS=Escherichia coli (strain K12 / MC4100 / BW2952) GN=atpD PE=3 SV=1 - [ATPB_ECOBW]	1	1	C4ZZ10	M8(Oxidation)	HCD	1	1	1384.64		2205.67	1399.69	109.37	2.30652e-10	0	339417	2	838.908	1676.81	1.84601	56.0967	8963	8963	MS2	11/144	2014-0403_iTRAQ-3.raw
qLIDEGYQVVLFGSAk	Unambiguous	ADP-heptose--LPS heptosyltransferase 2 OS=Escherichia coli (strain K12) GN=rfaF PE=1 SV=1 - [RFAF_ECOLI]	1	1	P37692	N-Term(iTRAQ4plex); K16(iTRAQ4plex)	HCD	1	1	4554.14	2996.24		3731.54	109.37	2.30652e-10	0	70557	2	1028.08	2055.14	4.03655	113.942	24503	24503	MS2	22/170	2014-0403_iTRAQ-4.raw
TQFTGDTASLLVENGR	Unambiguous	Outer membrane protein assembly factor BamC OS=Escherichia coli (strain K12) GN=bamC PE=1 SV=1 - [BAMC_ECOLI]	1	1	P0A903		HCD	1	1		3296.91	2120.57	3113.38	109.36	2.31183e-10	0	359637	2	854.929	1708.85	0.508205	78.0283	15118	15118	MS2	11/172	2014-0403_iTRAQ-2.raw
TVQGASTLTQQLVk	Unambiguous	Penicillin-binding protein 1B OS=Escherichia coli (strain K12) GN=mrcB PE=1 SV=2 - [PBPB_ECOLI]	1	1	P02919	K14(iTRAQ4plex)	HCD	1	1	7544.42	4010.66		8369.46	109.36	2.31183e-10	0	531041	2	809.47	1617.93	2.18338	69.0313	12905	12905	MS2	11/142	2014-0403_iTRAQ-4.raw
aAISQASDVAALDNVR	Unambiguous	Phenylalanine--tRNA ligase alpha subunit OS=Escherichia coli (strain K12 / MC4100 / BW2952) GN=pheS PE=3 SV=1 - [SYFA_ECOBW]	1	1	C4ZYH6	N-Term(iTRAQ4plex)	HCD	1	1	36460.6	16146.7		20244.9	109.35	2.31716e-10	0	384157	2	872.971	1744.93	1.61106	74.6271	14510	14510	MS2	14/160	2014-0403_iTRAQ-4.raw
gATPAASDIQEAk	Unambiguous	Proline/betaine transporter OS=Escherichia coli (strain K12) GN=proP PE=1 SV=1 - [PROP_ECOLI]	1	1	P0C0L7	N-Term(iTRAQ4plex); K13(iTRAQ4plex)	HCD	1	1	38434.9	7871.18		29512.4	109.3	2.34399e-10	0	386368	2	773.923	1546.84	4.59217	43.4644	6297	6297	MS2	12/118	2014-0403_iTRAQ-4.raw
gETDELAALVAQQR	Unambiguous	Peptidyl-prolyl cis-trans isomerase D OS=Escherichia coli (strain K12) GN=ppiD PE=1 SV=1 - [PPID_ECOLI]	1	1	P0ADY1	N-Term(iTRAQ4plex)	HCD	1	1	72838.7		111070	64842.2	109.28	2.35481e-10	0	5.1109e+06	2	822.94	1644.87	3.2367	87.8954	17697	17697	MS2	13/114	2014-0403_iTRAQ-3.raw
sSEAGGSSSFASNNIYDYTNETANDVFDVR	Unambiguous	Maltoporin OS=Escherichia coli (strain K12 / MC4100 / BW2952) GN=lamB PE=3 SV=1 - [LAMB_ECOBW]	1	1	C5A130	N-Term(iTRAQ4plex)	HCD	1	1	445.564		358.15	154.064	109.27	2.36024e-10	0	73358.3	3	1121.17	3361.5	4.99178	112.275	23391	23391	MS2	19/320	2014-0403_iTRAQ-3.raw
gLAQGTDVSFGSFGLk	Unambiguous	50S ribosomal protein L16 OS=Escherichia coli (strain K12 / MC4100 / BW2952) GN=rplP PE=3 SV=1 - [RL16_ECOBW]	1	1	C4ZUG8	N-Term(iTRAQ4plex); K16(iTRAQ4plex)	HCD	1	1		2956.58	1775.19	10844.1	109.19	2.40412e-10	0	110849	2	936.512	1872.02	3.09705	101.606	21056	21056	MS2	14/156	2014-0403_iTRAQ-2.raw
TVINQVTYLPIASEVTDVNR	Unambiguous	Oligopeptide transporter subunit OS=Escherichia coli (strain K12 / MC4100 / BW2952) GN=oppA PE=4 SV=1 - [C4ZTT4_ECOBW]	2	1	C4ZTT4		HCD	1	1	337.333				109.19	2.4161e-10	0	140854	2	1116.6	2232.19	1.94094	109.815	22889	22889	MS2	14/216	2014-0403_iTRAQ-3.raw
dAYVLAEGQNELQVPmTYTDAAGNTFTk	Unambiguous	Membrane protein insertase YidC OS=Escherichia coli (strain K12 / MC4100 / BW2952) GN=yidC PE=3 SV=1 - [YIDC_ECOBW]	1	1	C4ZYY3	N-Term(iTRAQ4plex); M16(Oxidation); K28(iTRAQ4plex)	HCD	1	1	21312.2	7399.56		14260.5	109.19	2.40412e-10	0	551235	4	838.666	3351.64	3.67642	101.6	21796	21796	MS2	20/306	2014-0403_iTRAQ-4.raw
ILINTPASQGGIGDLYNFk	Unambiguous	Aldehyde-alcohol dehydrogenase OS=Escherichia coli (strain K12) GN=adhE PE=1 SV=2 - [ADHE_ECOLI]	1	1	P0A9Q7	K19(iTRAQ4plex)	HCD	1	1		1864.18	596.003	6433.35	109.18	2.50017e-10	0	239889	2	1083.09	2165.17	0.810819	108.284	22492	22492	MS2	12/192	2014-0403_iTRAQ-2.raw
sDILNAVGITLDETTTR	Unambiguous	Glycine dehydrogenase [decarboxylating] OS=Escherichia coli (strain K12 / MC4100 / BW2952) GN=gcvP PE=3 SV=1 - [GCSP_ECOBW]	1	1	C5A0H5	N-Term(iTRAQ4plex)	HCD	1	1		2452.82	2673.93	2237.45	109.17	3.14756e-10	0	94625.3	2	982.029	1963.05	1.89715	117.745	24384	24384	MS2	15/182	2014-0403_iTRAQ-2.raw
AGETLGIVGESGSGk	Unambiguous	Uncharacterized ABC transporter ATP-binding protein YejF OS=Escherichia coli (strain K12) GN=yejF PE=3 SV=1 - [YEJF_ECOLI]|Oligopeptide transport ATP-binding protein OppD OS=Escherichia coli (strain K12) GN=oppD PE=3 SV=2 - [OPPD_ECOLI]	2	2	P33916;P76027	K15(iTRAQ4plex)	HCD	1	1	13153.5	6224.93		13703.5	109.17	2.77227e-10	0	371272	2	753.403	1505.8	3.27587	56.4025	9417	9417	MS2	11/132	2014-0403_iTRAQ-4.raw
AGETLGLVGESGSGk	Unambiguous	Uncharacterized ABC transporter ATP-binding protein YejF OS=Escherichia coli (strain K12) GN=yejF PE=3 SV=1 - [YEJF_ECOLI]|Oligopeptide transport ATP-binding protein OppD OS=Escherichia coli (strain K12) GN=oppD PE=3 SV=2 - [OPPD_ECOLI]	2	2	P33916;P76027	K15(iTRAQ4plex)	HCD	1	2	13153.5	6224.93		13703.5	109.17	2.77227e-10	0	371272	2	753.403	1505.8	3.27587	56.4025	9417	9417	MS2	11/132	2014-0403_iTRAQ-4.raw
LHSLLDEGSLVELGSELEPk	Unambiguous	Acetyl-coenzyme A carboxylase carboxyl transferase subunit beta OS=Escherichia coli (strain K12 / DH10B) GN=accD PE=3 SV=1 - [ACCD_ECODH]	2	1	B1X927	K20(iTRAQ4plex)	HCD	1	1	3331.52	1837.8		2355.44	109.17	2.54226e-10	0	50743.9	3	770.421	2309.25	5.9108	118.914	25496	25496	MS2	19/182	2014-0403_iTRAQ-4.raw
DTTTIIDGVGEEAAIQGR	Unambiguous	60 kDa chaperonin OS=Escherichia coli (strain K12 / MC4100 / BW2952) GN=groL PE=3 SV=1 - [CH60_ECOBW]	1	1	C5A1D5		HCD	1	1	1253.83	836.662		736.484	109.14	2.43196e-10	0	436333	2	923.465	1845.92	2.00102	74.114	14360	14360	MS2	14/162	2014-0403_iTRAQ-4.raw
SADASLADmNDPSLITVR	Unambiguous	Putative uroporphyrinogen-III C-methyltransferase OS=Escherichia coli (strain K12) GN=hemX PE=1 SV=1 - [HEMX_ECOLI]	1	1	P09127	M9(Oxidation)	HCD	1	1					109.13	2.43757e-10	0	483789	2	946.458	1891.91	0.955947	76.9536	13786	13786	MS2	13/182	2014-0403_iTRAQ-1.raw
gDDFITLNAEQAmQGAADILR	Unambiguous	NADH-quinone oxidoreductase subunit G OS=Escherichia coli (strain K12) GN=nuoG PE=1 SV=4 - [NUOG_ECOLI]	2	1	P33602	N-Term(iTRAQ4plex); M13(Oxidation)	HCD	1	1	1274.38	690.311	1111.95	125.62	109.12	2.44319e-10	0	38014.6	3	803.736	2409.19	4.42132	115.364	22334	22334	MS2	21/218	2014-0403_iTRAQ-1.raw
TQTLSQLENSGAFIER	Unambiguous	Glycine dehydrogenase [decarboxylating] OS=Escherichia coli (strain K12 / MC4100 / BW2952) GN=gcvP PE=3 SV=1 - [GCSP_ECOBW]	1	1	C5A0H5		HCD	1	1		1352.86	1105.71	2092.35	109.12	2.44319e-10	0	266926	2	897.455	1793.9	0.333731	85.4235	17102	17102	MS2	13/176	2014-0403_iTRAQ-2.raw
QEAAPAAAPAPAAGVk	Unambiguous	Dihydrolipoyllysine-residue acetyltransferase component of pyruvate dehydrogenase complex OS=Escherichia coli (strain K12) GN=aceF PE=1 SV=3 - [ODP2_ECOLI]	1	1	P06959	K16(iTRAQ4plex)	HCD	1	1		2165.6	1713.67	6139.07	109.08	2.46579e-10	0	61116.6	2	782.436	1563.86	2.05464	41.8588	5797	5797	MS2	13/150	2014-0403_iTRAQ-2.raw
IIVVSDEVAADTVR	Unambiguous	PTS system mannose-specific EIIAB component OS=Escherichia coli (strain K12) GN=manX PE=1 SV=2 - [PTNAB_ECOLI]	1	1	P69797		HCD	1	1	8805.64	5946.02	3137.53		109.07	2.47148e-10	0	1.72983e+06	2	743.911	1486.81	2.28105	75.7922	13492	13492	MS2	11/118	2014-0403_iTRAQ-1.raw
DYGVGSDVYSVTSFTELAR	Unambiguous	Pyruvate dehydrogenase E1 component OS=Escherichia coli (strain K12) GN=aceE PE=1 SV=2 - [ODP1_ECOLI]	1	1	P0AFG8		HCD	1	1	2920.33	4274.82		2078.84	109.05	2.48288e-10	0	887714	2	1033.49	2065.97	0.649839	113.453	24403	24403	MS2	11/174	2014-0403_iTRAQ-4.raw
TGTTAGAGYNLVASATQGDmR	Unambiguous	D-alanyl-D-alanine carboxypeptidase DacC OS=Escherichia coli (strain K12) GN=dacC PE=1 SV=2 - [DACC_ECOLI]	1	1	P08506	M20(Oxidation)	HCD	1	1					109.01	2.50586e-10	0	364000	2	1029.48	2057.96	1.94761	72.172	12558	12558	MS2	16/218	2014-0403_iTRAQ-1.raw
TQFTGDTASLLVENGR	Unambiguous	Outer membrane protein assembly factor BamC OS=Escherichia coli (strain K12) GN=bamC PE=1 SV=1 - [BAMC_ECOLI]	1	1	P0A903		HCD	1	1		2029	1812.84	2612.5	109	2.51164e-10	0	277713	2	854.93	1708.85	1.00824	77.9789	15105	15105	MS2	11/172	2014-0403_iTRAQ-2.raw
SNQmTGLFSTIDEk	Unambiguous	Inhibitor of vertebrate lysozyme OS=Escherichia coli (strain K12) GN=ivy PE=1 SV=1 - [IVY_ECOLI]	1	1	P0AD59	M4(Oxidation); K14(iTRAQ4plex)	HCD	1	1	9232.83	4561.64		11564.7	109	2.51164e-10	0	520808	2	865.925	1730.84	2.60568	77.8029	15420	15420	MS2	11/152	2014-0403_iTRAQ-4.raw
AGETLGIVGESGSGk	Unambiguous	Uncharacterized ABC transporter ATP-binding protein YejF OS=Escherichia coli (strain K12) GN=yejF PE=3 SV=1 - [YEJF_ECOLI]|Oligopeptide transport ATP-binding protein OppD OS=Escherichia coli (strain K12) GN=oppD PE=3 SV=2 - [OPPD_ECOLI]	2	2	P33916;P76027	K15(iTRAQ4plex)	HCD	1	1	6925.06	2165.09	3624.01		108.96	2.85879e-10	0	216744	2	753.403	1505.8	3.76226	58.1575	9085	9085	MS2	11/132	2014-0403_iTRAQ-1.raw
AGETLGLVGESGSGk	Unambiguous	Uncharacterized ABC transporter ATP-binding protein YejF OS=Escherichia coli (strain K12) GN=yejF PE=3 SV=1 - [YEJF_ECOLI]|Oligopeptide transport ATP-binding protein OppD OS=Escherichia coli (strain K12) GN=oppD PE=3 SV=2 - [OPPD_ECOLI]	2	2	P33916;P76027	K15(iTRAQ4plex)	HCD	1	2	6925.06	2165.09	3624.01		108.96	2.85879e-10	0	216744	2	753.403	1505.8	3.76226	58.1575	9085	9085	MS2	11/132	2014-0403_iTRAQ-1.raw
dNQDGFQQLFSELGIANR	Unambiguous	1-phosphofructokinase OS=Escherichia coli (strain K12) GN=fruK PE=3 SV=1 - [K1PF_ECOLI]	1	1	P0AEW9	N-Term(iTRAQ4plex)	HCD	1	1		2008.33	5493.11	4605.11	108.96	2.53488e-10	0	115987	2	1098.55	2196.09	3.38319	134.931	27607	27607	MS2	16/190	2014-0403_iTRAQ-2.raw
mSGGGVTYYLEQAR	Unambiguous	Dimethyl sulfoxide reductase DmsA OS=Escherichia coli (strain K12) GN=dmsA PE=1 SV=2 - [DMSA_ECOLI]	1	1	P18775	M1(Oxidation)	HCD	1	1	7130.19		12634.5	7439.05	108.96	2.53488e-10	0	488375	2	774.363	1547.72	1.61857	74.4598	14008	14008	MS2	13/126	2014-0403_iTRAQ-3.raw
eLAAFSQFASDLDDATR	Unambiguous	ATP synthase subunit alpha OS=Escherichia coli (strain K12 / MC4100 / BW2952) GN=atpA PE=3 SV=1 - [ATPA_ECOBW]	1	1	C4ZZ12	N-Term(iTRAQ4plex)	HCD	1	1		11238.5	12456.9	19894.2	108.94	2.54658e-10	0	26187.9	2	1000.99	2000.97	2.2847	125.73	25907	25907	MS2	16/178	2014-0403_iTRAQ-2.raw
IGTTGAIQPHINVGDVLVTTASVR	Unambiguous	Uridine phosphorylase OS=Escherichia coli (strain K12) GN=udp PE=1 SV=3 - [UDP_ECOLI]	1	1	P12758		HCD	1	1					108.93	2.60994e-10	0	182497	2	1210.17	2419.33	0.466768	101.823	21104	21104	MS2	12/254	2014-0403_iTRAQ-2.raw
vVLASNGSQVTVSPR	Unambiguous	Outer membrane lipoprotein SlyB OS=Escherichia coli (strain K12) GN=slyB PE=2 SV=1 - [SLYB_ECOLI]	1	1	P0A905	N-Term(iTRAQ4plex)	HCD	1	1		3626.99	4342.2	18639	108.91	2.56423e-10	0	201683	2	829.472	1657.94	0.992207	61.9218	10691	10691	MS2	14/146	2014-0403_iTRAQ-2.raw
LVAmGGIGHTScLYTDQDNQPAR	Unambiguous	Aldehyde-alcohol dehydrogenase OS=Escherichia coli (strain K12) GN=adhE PE=1 SV=2 - [ADHE_ECOLI]	1	1	P0A9Q7	M4(Oxidation); C12(Carbamidomethyl)	HCD	1	1	2057.22	308.43	970.953		108.9	2.57014e-10	0	132828	3	840.726	2520.16	1.54539	59.4964	9389	9389	MS2	12/204	2014-0403_iTRAQ-1.raw
lcLSGSNPSGNITETVEEHFGk	Unambiguous	Threonine/serine transporter TdcC OS=Escherichia coli (strain K12 / MC4100 / BW2952) GN=tdcC PE=3 SV=1 - [TDCC_ECOBW]	1	1	C4ZR30	N-Term(iTRAQ4plex); C2(Carbamidomethyl); K22(iTRAQ4plex)	HCD	1	1	18779.6	2295.32		5988.95	108.89	2.57606e-10	0	70236.5	3	888.781	2664.33	3.50606	100.925	21644	21644	MS2	24/226	2014-0403_iTRAQ-4.raw
dTTTIIDGVGEEAAIQGR	Unambiguous	60 kDa chaperonin OS=Escherichia coli (strain K12 / MC4100 / BW2952) GN=groL PE=3 SV=1 - [CH60_ECOBW]	1	1	C5A1D5	N-Term(iTRAQ4plex)	HCD	1	1	421613	81330.4	187754		108.88	2.98959e-10	0	3.47466e+06	2	995.516	1990.03	2.034	84.4226	15666	15666	MS2	17/162	2014-0403_iTRAQ-1.raw
LVAmGGIGHTScLYTDQDNQPAR	Unambiguous	Aldehyde-alcohol dehydrogenase OS=Escherichia coli (strain K12) GN=adhE PE=1 SV=2 - [ADHE_ECOLI]	1	1	P0A9Q7	M4(Oxidation); C12(Carbamidomethyl)	HCD	1	1	3690.82	949.359		2601.47	108.87	2.58795e-10	0	207545	3	840.728	2520.17	3.79772	57.4552	9691	9691	MS2	12/204	2014-0403_iTRAQ-4.raw
dAYVLAEGQNELQVPmTYTDAAGNTFTk	Unambiguous	Membrane protein insertase YidC OS=Escherichia coli (strain K12 / MC4100 / BW2952) GN=yidC PE=3 SV=1 - [YIDC_ECOBW]	1	1	C4ZYY3	N-Term(iTRAQ4plex); M16(Oxidation); K28(iTRAQ4plex)	HCD	1	1	2240.55	929.445		1901.79	108.87	2.58795e-10	0	84473.4	3	1117.88	3351.64	2.97022	101.218	21711	21711	MS2	22/306	2014-0403_iTRAQ-4.raw
qIASLGIYPAVDPLDSTSR	Unambiguous	ATP synthase subunit beta OS=Escherichia coli (strain K12 / MC4100 / BW2952) GN=atpD PE=3 SV=1 - [ATPB_ECOBW]	1	1	C4ZZ10	N-Term(iTRAQ4plex)	HCD	1	1	134396	51484.5		118895	108.86	2.73036e-10	0	1.2369e+06	2	1074.08	2147.15	2.95057	108.046	23251	23251	MS2	17/208	2014-0403_iTRAQ-4.raw
NHDTGVSPVFAGGVEYAITPEIATR	Unambiguous	Outer membrane protein A OS=Escherichia coli (strain K12) GN=ompA PE=1 SV=1 - [OMPA_ECOLI]	1	1	P0A910		HCD	1	1	1313.52		2207.62		108.82	2.61792e-10	0	354818	3	867.772	2601.3	2.43882	103.122	21441	21441	MS2	21/282	2014-0403_iTRAQ-3.raw
YIcGEETALINSLEGR	Unambiguous	NADH-quinone oxidoreductase subunit F OS=Escherichia coli (strain K12) GN=nuoF PE=1 SV=3 - [NUOF_ECOLI]	1	1	P31979	C3(Carbamidomethyl)	HCD	1	1	3957.29	1872.26		2531.76	108.82	2.61792e-10	0	519676	2	912.945	1824.88	1.45572	104.307	22425	22425	MS2	14/148	2014-0403_iTRAQ-4.raw
lmGEQFVTGETIAEALANAR	Unambiguous	Bifunctional protein PutA OS=Escherichia coli (strain K12) GN=putA PE=1 SV=3 - [PUTA_ECOLI]	1	1	P09546	N-Term(iTRAQ4plex); M2(Oxidation)	HCD	1	1	7018.57			4591.11	108.8	2.78811e-10	0	78950.4	2	1141.09	2281.17	1.64456	122.933	26277	26277	MS2	18/202	2014-0403_iTRAQ-4.raw
aGGVFTDEAIDAYIALR	Unambiguous	Glutamine synthetase OS=Escherichia coli (strain K12) GN=glnA PE=1 SV=2 - [GLNA_ECOLI]	1	1	P0A9C5	N-Term(iTRAQ4plex)	HCD	1	1	4624.39	1728.11	2316.53		108.79	2.63607e-10	0	83792.7	2	963.511	1926.01	2.83362	123.087	23765	23765	MS2	14/138	2014-0403_iTRAQ-1.raw
gAEAALTALEmINVLk	Unambiguous	6,7-dimethyl-8-ribityllumazine synthase OS=Escherichia coli (strain K12 / MC4100 / BW2952) GN=ribH PE=3 SV=1 - [RISB_ECOBW]	1	1	C4ZTH2	N-Term(iTRAQ4plex); M11(Oxidation); K16(iTRAQ4plex)	HCD	1	1	4138.82	3454.11		3596.12	108.78	2.64214e-10	0	30838.1	2	974.557	1948.11	2.45328	128.493	27329	27329	MS2	14/140	2014-0403_iTRAQ-4.raw
tGISAAFLGNTAEQVIDHLR	Unambiguous	Universal stress protein E OS=Escherichia coli (strain K12) GN=uspE PE=1 SV=2 - [USPE_ECOLI]	1	1	P0AAC0	N-Term(iTRAQ4plex)	HCD	1	1	1794.09	1792.86		1109.7	108.78	2.64214e-10	0	84786.7	3	753.075	2257.21	1.99182	136.857	28867	28867	MS2	13/204	2014-0403_iTRAQ-4.raw
sVDVGVVESATLADDLTHVEIk	Unambiguous	Paraquat-inducible protein B OS=Escherichia coli (strain K12) GN=pqiB PE=2 SV=2 - [PQIB_ECOLI]	1	1	P43671	N-Term(iTRAQ4plex); K22(iTRAQ4plex)	HCD	1	1	2460.41	1172.75	1224.45		108.75	2.66046e-10	0	18589.6	3	862.473	2585.4	4.67169	119.731	23149	23149	MS2	20/206	2014-0403_iTRAQ-1.raw
LDDTSSEFNTQR	Unambiguous	Succinate dehydrogenase flavoprotein subunit OS=Escherichia coli (strain K12) GN=sdhA PE=1 SV=1 - [DHSA_ECOLI]	1	1	P0AC41		HCD	1	1		814.037	1039.9	1386.05	108.74	2.66659e-10	0	247974	2	706.819	1412.63	1.77963	41.2639	5676	5676	MS2	10/110	2014-0403_iTRAQ-2.raw
yVESQVYQGVVENLASEQAAR	Unambiguous	ATP synthase gamma chain OS=Escherichia coli (strain K12 / MC4100 / BW2952) GN=atpG PE=3 SV=1 - [ATPG_ECOBW]	1	1	C4ZZ11	N-Term(iTRAQ4plex)	HCD	1	1	7668.66		8701.3	6044.14	108.73	2.8937e-10	0	256291	2	1242.63	2484.25	1.8884	103.065	21429	21429	MS2	16/220	2014-0403_iTRAQ-3.raw
eFIEAAQVGGVSTSGIVIR	Unambiguous	Oligopeptide transport system permease protein OppC OS=Escherichia coli (strain K12) GN=oppC PE=1 SV=1 - [OPPC_ECOLI]	1	1	P0AFH6	N-Term(iTRAQ4plex)	HCD	1	1	3213.73		12131.4	5688.65	108.69	2.69747e-10	0	154475	2	1039.08	2077.15	2.15253	100.916	20956	20956	MS2	16/194	2014-0403_iTRAQ-3.raw
LVNTNVDQAAAASGR	Unambiguous	Protein translocase subunit SecD OS=Escherichia coli (strain K12) GN=secD PE=1 SV=1 - [SECD_ECOLI]	1	1	P0AG90		HCD	1	1	2177.59	562.285		1992.51	108.69	2.69747e-10	0	688970	2	743.886	1486.76	2.45679	43.3764	6277	6277	MS2	14/154	2014-0403_iTRAQ-4.raw
nIAIEHSGYSVFAGVGER	Unambiguous	ATP synthase subunit beta OS=Escherichia coli (strain K12 / MC4100 / BW2952) GN=atpD PE=3 SV=1 - [ATPB_ECOBW]	1	1	C4ZZ10	N-Term(iTRAQ4plex)	HCD	1	1		19223.1	17131.7	24395.1	108.68	2.70369e-10	0	624164	2	1025.53	2050.05	0.435669	84.1855	16779	16779	MS2	16/194	2014-0403_iTRAQ-2.raw
VNSPGGSVTASEVIR	Unambiguous	Protease 4 OS=Escherichia coli (strain K12) GN=sppA PE=1 SV=2 - [SPPA_ECOLI]	1	1	P08395		HCD	1	1	1844.81		5612.09	3315.55	108.67	2.70992e-10	0	1.77758e+06	2	736.89	1472.77	1.25145	57.142	9221	9221	MS2	13/156	2014-0403_iTRAQ-3.raw
aINEQPLNLGQGIWLSDSAEGNLR	Unambiguous	Multiphosphoryl transfer protein OS=Escherichia coli (strain K12) GN=fruB PE=1 SV=1 - [PTFAH_ECOLI]	1	1	P69811	N-Term(iTRAQ4plex)	HCD	1	1	3694.08	4063.5		4085.77	108.67	3.3822e-10	0	448736	3	913.814	2739.43	3.41794	117.521	25221	25221	MS2	23/258	2014-0403_iTRAQ-4.raw
VVAAAIEQNYDER	Unambiguous	Proline--tRNA ligase OS=Escherichia coli (strain K12 / MC4100 / BW2952) GN=proS PE=3 SV=1 - [SYP_ECOBW]	1	1	C4ZRT7		HCD	1	1	2443.02		4373.45	2369.08	108.66	2.71617e-10	0	282627	2	739.37	1477.73	2.71635	54.2327	8499	8499	MS2	12/116	2014-0403_iTRAQ-3.raw
aVVNkPAVLLADEPTGNLDDALSEGILR	Unambiguous	Cell division ATP-binding protein FtsE OS=Escherichia coli (strain K12) GN=ftsE PE=1 SV=1 - [FTSE_ECOLI]	1	1	P0A9R7	N-Term(iTRAQ4plex); K5(iTRAQ4plex)	HCD	1	1	901.953		1610.23	764.025	108.66	2.71617e-10	0	75294	3	1060.26	3178.76	2.65082	119.414	24773	24773	MS2	19/288	2014-0403_iTRAQ-3.raw
IVINNQVGFTTSNPLDAR	Unambiguous	2-oxoglutarate dehydrogenase E1 component OS=Escherichia coli (strain K12) GN=sucA PE=1 SV=1 - [ODO1_ECOLI]	1	1	P0AFG3		HCD	1	1	1088.83			1188.28	108.65	3.31594e-10	0	326739	2	980.022	1959.04	3.84556	89.8853	18872	18872	MS2	12/176	2014-0403_iTRAQ-4.raw
sDILNAVGITLDETTTR	Unambiguous	Glycine dehydrogenase [decarboxylating] OS=Escherichia coli (strain K12 / MC4100 / BW2952) GN=gcvP PE=3 SV=1 - [GCSP_ECOBW]	1	1	C5A0H5	N-Term(iTRAQ4plex)	HCD	1	1	5717.35	1743.26		3032.15	108.62	3.49007e-10	0	94090.5	2	982.03	1963.05	3.26519	117.565	25232	25232	MS2	16/182	2014-0403_iTRAQ-4.raw
SNQmTGLFSTIDEk	Unambiguous	Inhibitor of vertebrate lysozyme OS=Escherichia coli (strain K12) GN=ivy PE=1 SV=1 - [IVY_ECOLI]	1	1	P0AD59	M4(Oxidation); K14(iTRAQ4plex)	HCD	1	1	12047.4	3926.53	3275.52		108.61	2.74762e-10	0	346111	2	865.927	1730.85	4.2983	79.4126	14413	14413	MS2	11/152	2014-0403_iTRAQ-1.raw
VGmGmGSTVAVLFQSGR	Unambiguous	Glucitol/sorbitol-specific phosphotransferase enzyme IIB component OS=Escherichia coli (strain K12) GN=srlE PE=1 SV=1 - [PTHB_ECOLI]	1	1	P56580	M3(Oxidation); M5(Oxidation)	HCD	1	1	7484.48	5521.79		6063.93	108.61	2.74762e-10	0	1.43464e+06	2	864.926	1728.84	1.98085	82.4203	16772	16772	MS2	14/150	2014-0403_iTRAQ-4.raw
VAVFTQGANAEAAk	Unambiguous	50S ribosomal protein L1 OS=Escherichia coli (strain K12 / MC4100 / BW2952) GN=rplA PE=3 SV=1 - [RL1_ECOBW]	1	1	C5A0S4	K14(iTRAQ4plex)	HCD	1	1	8732.95	1222.15	3727.46		108.58	2.76666e-10	0	87419.6	2	760.916	1520.83	4.02843	54.4325	8240	8240	MS2	11/132	2014-0403_iTRAQ-1.raw
ELAAFSQFASDLDDATR	Unambiguous	ATP synthase subunit alpha OS=Escherichia coli (strain K12 / MC4100 / BW2952) GN=atpA PE=3 SV=1 - [ATPA_ECOBW]	1	1	C4ZZ12		HCD	1	1					108.56	2.77944e-10	0	635219	2	928.939	1856.87	2.40284	118.888	22994	22994	MS2	13/178	2014-0403_iTRAQ-1.raw
IVQVIGAVVDVEFPQDAVPR	Unambiguous	ATP synthase subunit beta OS=Escherichia coli (strain K12 / MC4100 / BW2952) GN=atpD PE=3 SV=1 - [ATPB_ECOBW]	1	1	C4ZZ10		HCD	1	1	168.865	355.827			108.55	2.78584e-10	0	111417	2	1076.1	2151.19	2.27192	120.462	25799	25799	MS2	14/198	2014-0403_iTRAQ-4.raw
QISNLQQSISDAEQR	Unambiguous	>CON_sp|K2C1_HUMAN|	1	1			HCD	1	1	5838.98	1273.18		3467.2	108.54	2.79226e-10	0	458645	2	858.931	1716.85	1.52958	67.8435	12568	12568	MS2	14/160	2014-0403_iTRAQ-4.raw
LNQLSNQVDNLR	Unambiguous	Putative uroporphyrinogen-III C-methyltransferase OS=Escherichia coli (strain K12) GN=hemX PE=1 SV=1 - [HEMX_ECOLI]	1	1	P09127		HCD	1	1	8508.48	2283.35		10281.3	108.49	2.8246e-10	0	1.01719e+06	2	707.378	1413.75	2.61379	58.6467	10023	10023	MS2	10/116	2014-0403_iTRAQ-4.raw
LLSPFASFDESALTGESIPVER	Unambiguous	Lead, cadmium, zinc and mercury-transporting ATPase OS=Escherichia coli (strain K12) GN=zntA PE=1 SV=1 - [ATZN_ECOLI]	1	1	P37617		HCD	1	1					108.48	2.85231e-10	0	58204.4	2	1183.1	2365.2	2.4287	125.834	26830	26830	MS2	16/204	2014-0403_iTRAQ-4.raw
gVAASEQTLIQVQk	Unambiguous	Protein translocase subunit SecD OS=Escherichia coli (strain K12) GN=secD PE=1 SV=1 - [SECD_ECOLI]	1	1	P0AG90	N-Term(iTRAQ4plex); K14(iTRAQ4plex)	HCD	1	1	6260.57		51493.7	19118.9	108.46	2.84418e-10	0	382858	2	880.513	1760.02	2.28612	70.1579	12776	12776	MS2	13/124	2014-0403_iTRAQ-3.raw
VINESTNQNAAVk	Unambiguous	Protein translocase subunit SecF OS=Escherichia coli (strain K12) GN=secF PE=1 SV=1 - [SECF_ECOLI]	1	1	P0AG93	K13(iTRAQ4plex)	HCD	1	1	5415.42	723.491		5212.57	108.45	2.85073e-10	0	20103.4	2	766.418	1531.83	5.28916	32.3119	4096	4096	MS2	11/120	2014-0403_iTRAQ-4.raw
dIAVLEDAGVPYQLLESSR	Unambiguous	D-amino acid dehydrogenase small subunit OS=Escherichia coli (strain K12 / MC4100 / BW2952) GN=dadA PE=3 SV=1 - [DADA_ECOBW]	1	1	C4ZTN0	N-Term(iTRAQ4plex)	HCD	1	1	22552.7			17201.4	108.45	3.05069e-10	0	449199	2	1110.09	2219.17	1.02974	124.118	26499	26499	MS2	17/190	2014-0403_iTRAQ-4.raw
eATIDVNALAAk	Unambiguous	Peptidyl-prolyl cis-trans isomerase D OS=Escherichia coli (strain K12) GN=ppiD PE=1 SV=1 - [PPID_ECOLI]	1	1	P0ADY1	N-Term(iTRAQ4plex); K12(iTRAQ4plex)	HCD	1	1	102634		172357	149527	108.41	2.90586e-10	0	3.43219e+06	2	752.436	1503.87	2.33457	73.6499	13778	13778	MS2	11/106	2014-0403_iTRAQ-3.raw
vmVIGAGVAGLAAIGAANSLGAIVR	Unambiguous	NAD(P) transhydrogenase subunit alpha OS=Escherichia coli (strain K12) GN=pntA PE=1 SV=2 - [PNTA_ECOLI]	1	1	P07001	N-Term(iTRAQ4plex); M2(Oxidation)	HCD	1	1	412.339	366.091		218.699	108.41	2.87711e-10	0	35201.2	3	804.472	2411.4	3.41408	142.297	29847	29847	MS2	23/206	2014-0403_iTRAQ-4.raw
IQGIGAGFIPANLDLk	Unambiguous	Cysteine synthase A OS=Escherichia coli (strain K12) GN=cysK PE=1 SV=2 - [CYSK_ECOLI]	1	1	P0ABK5	K16(iTRAQ4plex)	HCD	1	1	3188.28		4747.64	4704.62	108.39	2.89039e-10	0	22343.6	2	886.017	1771.03	1.97673	114.443	23819	23819	MS2	11/148	2014-0403_iTRAQ-3.raw
IFADLGAWQIAQLAR	Unambiguous	Acetyl-coenzyme A carboxylase carboxyl transferase subunit alpha OS=Escherichia coli (strain K12 / MC4100 / BW2952) GN=accA PE=3 SV=1 - [ACCA_ECOBW]	1	1	C4ZRS7		HCD	1	1	1582.82	1516.63		1206.85	108.39	2.94101e-10	0	98978.6	2	836.966	1672.92	4.66906	126.708	26997	26997	MS2	14/124	2014-0403_iTRAQ-4.raw
IVAQAQAEIEAER	Unambiguous	ATP synthase subunit b OS=Escherichia coli (strain K12 / DH10B) GN=atpF PE=3 SV=1 - [ATPF_ECODH]	1	1	B1X9W4		HCD	1	1	3547.14	1527.44	1464.24	247.712	108.38	2.89705e-10	0	308082	2	714.379	1427.75	1.18834	55.91	8567	8567	MS2	10/122	2014-0403_iTRAQ-1.raw
eLLSQYDFPGDDTPIVR	Unambiguous	Elongation factor Tu 1 OS=Escherichia coli (strain K12) GN=tufA PE=1 SV=1 - [EFTU1_ECOLI]	2	1	P0CE47	N-Term(iTRAQ4plex)	HCD	1	1	45394.5	9992.54	22634.6		108.35	2.91714e-10	0	848667	2	1055.04	2109.06	1.11728	105.191	20323	20323	MS2	15/176	2014-0403_iTRAQ-1.raw
NGNPSGEGFTSGVTNNGR	Unambiguous	Outer membrane protein C OS=Escherichia coli (strain K12) GN=ompC PE=1 SV=1 - [OMPC_ECOLI]	1	1	P06996		HCD	1	1			424.628		108.35	2.91714e-10	0	411690	2	882.9	1764.79	1.97027	44.0299	6252	6252	MS2	14/188	2014-0403_iTRAQ-2.raw
IVAQAQAEIEAER	Unambiguous	ATP synthase subunit b OS=Escherichia coli (strain K12 / DH10B) GN=atpF PE=3 SV=1 - [ATPF_ECODH]	1	1	B1X9W4		HCD	1	1	2007.88		3664.78	3822.01	108.35	2.91714e-10	0	1.90822e+06	2	714.38	1427.75	3.15479	54.7851	8625	8625	MS2	10/122	2014-0403_iTRAQ-3.raw
LGEHNIDVLEGNEQFINAAk	Unambiguous	>CON_sp|TRYP_PIG|	1	1		K20(iTRAQ4plex)	HCD	1	1	5264.54	4903.47		4967.24	108.35	2.91714e-10	0	166652	2	1178.11	2355.21	3.27379	87.918	18336	18336	MS2	14/202	2014-0403_iTRAQ-4.raw
VALQDAGLSVSDIDDVILVGGQTR	Unambiguous	Chaperone protein DnaK OS=Escherichia coli (strain K12) GN=dnaK PE=1 SV=2 - [DNAK_ECOLI]	1	1	P0A6Y8		HCD	1	1					108.34	3.30481e-10	0	46896.8	2	1221.15	2441.29	0.914943	125.259	26721	26721	MS2	14/260	2014-0403_iTRAQ-4.raw
wSDGTPVTAQDFVYSWQR	Unambiguous	Oligopeptide transporter subunit OS=Escherichia coli (strain K12 / MC4100 / BW2952) GN=oppA PE=4 SV=1 - [C4ZTT4_ECOBW]	2	1	C4ZTT4	N-Term(iTRAQ4plex)	HCD	1	1	5358.72	2665.83		2902.75	108.33	2.9306e-10	0	125551	2	1144.05	2287.1	2.37082	111.853	24062	24062	MS2	15/178	2014-0403_iTRAQ-4.raw
LNQLSNQVDNLR	Unambiguous	Putative uroporphyrinogen-III C-methyltransferase OS=Escherichia coli (strain K12) GN=hemX PE=1 SV=1 - [HEMX_ECOLI]	1	1	P09127		HCD	1	1		10906.9	9325.39	13125.8	108.3	2.95091e-10	0	1.27617e+06	2	707.377	1413.75	2.09572	58.3088	9721	9721	MS2	10/116	2014-0403_iTRAQ-2.raw
qYAPmSVAQQSLVLFAAER	Unambiguous	ATP synthase subunit alpha OS=Escherichia coli (strain K12 / MC4100 / BW2952) GN=atpA PE=3 SV=1 - [ATPA_ECOBW]	1	1	C4ZZ12	N-Term(iTRAQ4plex); M5(Oxidation)	HCD	1	1	5172.1	1343.64	3154.53		108.28	3.15018e-10	0	81534.2	2	1135.09	2269.18	0.536236	110.833	21467	21467	MS2	17/204	2014-0403_iTRAQ-1.raw
gQQSIIDAmDITGGk	Unambiguous	Acyl-coenzyme A dehydrogenase OS=Escherichia coli (strain K12) GN=fadE PE=2 SV=2 - [FADE_ECOLI]	1	1	Q47146	N-Term(iTRAQ4plex); M9(Oxidation); K15(iTRAQ4plex)	HCD	1	1	24031.9	206.172		19266.3	108.28	2.99416e-10	0	386752	2	919.484	1837.96	2.64163	69.5321	13039	13039	MS2	19/154	2014-0403_iTRAQ-4.raw
LGEHNIDVLEGNEQFINAAk	Unambiguous	>CON_sp|TRYP_PIG|	1	1		K20(iTRAQ4plex)	HCD	1	1	14221.9	13413.6		16605.6	108.25	2.98508e-10	0	378197	3	785.744	2355.22	4.64157	87.7406	18280	18280	MS2	20/202	2014-0403_iTRAQ-4.raw
aLIAQEPLLGAk	Unambiguous	Penicillin-binding protein activator LpoA OS=Escherichia coli (strain K12) GN=lpoA PE=1 SV=1 - [LPOA_ECOLI]	1	1	P45464	N-Term(iTRAQ4plex); K12(iTRAQ4plex)	HCD	1	1	20788.4	8792.82	8778.81		108.24	2.99197e-10	0	259085	2	756.476	1511.95	3.54695	86.4103	16156	16156	MS2	11/102	2014-0403_iTRAQ-1.raw
LPTQSSQLYGTNLVNLLk	Unambiguous	NAD(P) transhydrogenase subunit alpha OS=Escherichia coli (strain K12) GN=pntA PE=1 SV=2 - [PNTA_ECOLI]	1	1	P07001	K18(iTRAQ4plex)	HCD	1	1	1888.4	309.73		2158.13	108.22	3.00578e-10	0	82577.7	2	1067.11	2133.21	4.81456	116.393	25004	25004	MS2	12/180	2014-0403_iTRAQ-4.raw
NHDTGVSPVFAGGVEYAITPEIATR	Unambiguous	Outer membrane protein A OS=Escherichia coli (strain K12) GN=ompA PE=1 SV=1 - [OMPA_ECOLI]	1	1	P0A910		HCD	1	1	2679.11	1120.68		2310.75	108.22	3.00578e-10	0	678917	3	867.772	2601.3	2.50921	102.563	22019	22019	MS2	21/282	2014-0403_iTRAQ-4.raw
SVDEAANSDIVDk	Unambiguous	ATP synthase subunit b OS=Escherichia coli (strain K12 / DH10B) GN=atpF PE=3 SV=1 - [ATPF_ECODH]	1	1	B1X9W4	K13(iTRAQ4plex)	HCD	1	1	5934.72	3425.1	4851.82		108.19	3.02661e-10	0	246505	2	753.876	1506.74	2.63354	47.1913	6707	6707	MS2	11/130	2014-0403_iTRAQ-1.raw
eATIDVNALAAk	Unambiguous	Peptidyl-prolyl cis-trans isomerase D OS=Escherichia coli (strain K12) GN=ppiD PE=1 SV=1 - [PPID_ECOLI]	1	1	P0ADY1	N-Term(iTRAQ4plex); K12(iTRAQ4plex)	HCD	1	1		105131	99484.3	117031	108.17	3.23861e-10	0	1.16837e+06	2	752.434	1503.86	-0.425243	73.1437	13771	13771	MS2	11/106	2014-0403_iTRAQ-2.raw
IVAQAQAEIEAER	Unambiguous	ATP synthase subunit b OS=Escherichia coli (strain K12 / DH10B) GN=atpF PE=3 SV=1 - [ATPF_ECODH]	1	1	B1X9W4		HCD	1	1		3696.99	5930.78	6970.46	108.15	3.05462e-10	0	1.02438e+06	2	714.38	1427.75	2.12882	53.7194	8536	8536	MS2	10/122	2014-0403_iTRAQ-2.raw
IVAQAQAEIEAER	Unambiguous	ATP synthase subunit b OS=Escherichia coli (strain K12 / DH10B) GN=atpF PE=3 SV=1 - [ATPF_ECODH]	1	1	B1X9W4		HCD	1	1	4900.96	3348.98		4460.46	108.14	3.06166e-10	0	333788	2	714.379	1427.75	1.18834	56.2191	9369	9369	MS2	10/122	2014-0403_iTRAQ-4.raw
vGmGmGSTVAVLFQSGR	Unambiguous	Glucitol/sorbitol-specific phosphotransferase enzyme IIB component OS=Escherichia coli (strain K12) GN=srlE PE=1 SV=1 - [PTHB_ECOLI]	1	1	P56580	N-Term(iTRAQ4plex); M3(Oxidation); M5(Oxidation)	HCD	1	1	31154		5860.77	2965.86	108.13	3.06872e-10	0	555340	2	936.978	1872.95	3.1906	86.3227	17274	17274	MS2	16/150	2014-0403_iTRAQ-3.raw
eATIDVNALAAk	Unambiguous	Peptidyl-prolyl cis-trans isomerase D OS=Escherichia coli (strain K12) GN=ppiD PE=1 SV=1 - [PPID_ECOLI]	1	1	P0ADY1	N-Term(iTRAQ4plex); K12(iTRAQ4plex)	HCD	1	1	80488.7	57753.2		108115	108.13	3.09938e-10	0	996464	2	752.436	1503.87	2.17223	73.5031	14182	14182	MS2	11/106	2014-0403_iTRAQ-4.raw
SNTGLVIDPYFSGTk	Unambiguous	Glycerol kinase OS=Escherichia coli (strain K12 / MC4100 / BW2952) GN=glpK PE=3 SV=1 - [GLPK_ECOBW]	1	1	C5A093	K15(iTRAQ4plex)	HCD	1	1	9271.27		26752.4	22330.3	108.1	3.08999e-10	0	1.05676e+06	2	871.96	1742.91	2.7696	92.4064	18885	18885	MS2	10/164	2014-0403_iTRAQ-3.raw
sNTGLVIDPYFSGTk	Unambiguous	Glycerol kinase OS=Escherichia coli (strain K12 / MC4100 / BW2952) GN=glpK PE=3 SV=1 - [GLPK_ECOBW]	1	1	C5A093	N-Term(iTRAQ4plex); K15(iTRAQ4plex)	HCD	1	1	24506.5	13557.2	33286.5		108.09	3.09711e-10	0	198919	2	944.012	1887.02	3.52196	92.684	17638	17638	MS2	13/164	2014-0403_iTRAQ-1.raw
IVAQAQAEIEAER	Unambiguous	ATP synthase subunit b OS=Escherichia coli (strain K12 / DH10B) GN=atpF PE=3 SV=1 - [ATPF_ECODH]	1	1	B1X9W4		HCD	1	1	2492.52		4008.89	2614.33	108.09	3.09711e-10	0	255568	2	714.379	1427.75	1.61583	56.9526	9175	9175	MS2	10/122	2014-0403_iTRAQ-3.raw
gLTDAAQQVVAAVEGk	Unambiguous	Succinyl-CoA ligase [ADP-forming] subunit beta OS=Escherichia coli (strain K12 / MC4100 / BW2952) GN=sucC PE=3 SV=1 - [SUCC_ECOBW]	1	1	C4ZWK2	N-Term(iTRAQ4plex); K16(iTRAQ4plex)	HCD	1	1	1377.41		3480.61	1938.48	108.09	3.21344e-10	0	84742.1	2	923.023	1845.04	3.74557	118.252	24556	24556	MS2	21/160	2014-0403_iTRAQ-3.raw
VAmVSmTGSVSAGEk	Unambiguous	Lactaldehyde dehydrogenase OS=Escherichia coli (strain K12) GN=aldA PE=1 SV=2 - [ALDA_ECOLI]	1	1	P25553	M3(Oxidation); M6(Oxidation); K15(iTRAQ4plex)	HCD	1	1	1889.09	814.87	372.187		108.08	3.10425e-10	0	60050.1	2	815.404	1629.8	3.35014	35.8236	4471	4471	MS2	12/130	2014-0403_iTRAQ-1.raw
IVAQAQAEIEAER	Unambiguous	ATP synthase subunit b OS=Escherichia coli (strain K12 / DH10B) GN=atpF PE=3 SV=1 - [ATPF_ECODH]	1	1	B1X9W4		HCD	1	1	4862.21	1297.98	2737.12	57.9059	108.07	3.11141e-10	0	222871	2	714.379	1427.75	1.70133	57.3191	8891	8891	MS2	10/122	2014-0403_iTRAQ-1.raw
IVAQAQAEIEAER	Unambiguous	ATP synthase subunit b OS=Escherichia coli (strain K12 / DH10B) GN=atpF PE=3 SV=1 - [ATPF_ECODH]	1	1	B1X9W4		HCD	1	1	5752.28	1378.94	2954.22		108.06	3.11858e-10	0	205475	2	714.379	1427.75	1.27384	57.2681	8878	8878	MS2	10/122	2014-0403_iTRAQ-1.raw
dHAPLmQEINQTGGYNDEIEGk	Unambiguous	ATP synthase subunit alpha OS=Escherichia coli (strain K12 / MC4100 / BW2952) GN=atpA PE=3 SV=1 - [ATPA_ECOBW]	1	1	C4ZZ12	N-Term(iTRAQ4plex); M6(Oxidation); K22(iTRAQ4plex)	HCD	1	1	30413.5	10744.3		22563.1	108.06	3.11858e-10	0	504947	3	921.778	2763.32	2.4363	65.1077	11814	11814	MS2	22/236	2014-0403_iTRAQ-4.raw
VESLAVDEGDAIk	Unambiguous	UPF0194 membrane protein YbhG OS=Escherichia coli (strain K12 / MC4100 / BW2952) GN=ybhG PE=3 SV=1 - [YBHG_ECOBW]	1	1	C4ZXW7	K13(iTRAQ4plex)	HCD	1	1		7018.58	5077.8	5992.92	108.04	3.13297e-10	0	263116	2	745.398	1489.79	0.802192	62.5479	10847	10847	MS2	11/112	2014-0403_iTRAQ-2.raw
dYGVGSDVYSVTSFTELAR	Unambiguous	Pyruvate dehydrogenase E1 component OS=Escherichia coli (strain K12) GN=aceE PE=1 SV=2 - [ODP1_ECOLI]	1	1	P0AFG8	N-Term(iTRAQ4plex)	HCD	1	1		15537.5	16760.3	32160	108.04	3.13297e-10	0	307397	2	1105.54	2210.07	0.270538	112.185	23288	23288	MS2	17/174	2014-0403_iTRAQ-2.raw
yNTNGGIVTGDGmGmALSHGVPLR	Unambiguous	Fumarate reductase flavoprotein subunit OS=Escherichia coli (strain K12) GN=frdA PE=1 SV=3 - [FRDA_ECOLI]	1	1	P00363	N-Term(iTRAQ4plex); M13(Oxidation); M15(Oxidation)	HCD	1	1	15623.9	2154.81		8713.58	108.03	3.14019e-10	0	281448	3	865.094	2593.27	1.93527	71.8733	13725	13725	MS2	24/258	2014-0403_iTRAQ-4.raw
eATIDVNALAAk	Unambiguous	Peptidyl-prolyl cis-trans isomerase D OS=Escherichia coli (strain K12) GN=ppiD PE=1 SV=1 - [PPID_ECOLI]	1	1	P0ADY1	N-Term(iTRAQ4plex); K12(iTRAQ4plex)	HCD	1	1		54400.6	47626	63686.7	108.02	3.35242e-10	0	635042	2	752.435	1503.86	-0.100558	73.1071	13760	13760	MS2	11/106	2014-0403_iTRAQ-2.raw
TGVVLAPDGGILGk	Unambiguous	Epimerase family protein YfcH OS=Escherichia coli (strain K12) GN=yfcH PE=3 SV=1 - [YFCH_ECOLI]	1	1	P77775	K14(iTRAQ4plex)	HCD	1	1	25394.3	16217.1		30751.3	108.01	3.15469e-10	0	945493	2	720.931	1440.86	0.573158	84.7018	17428	17428	MS2	11/118	2014-0403_iTRAQ-4.raw
aGETLGIVGESGSGk	Unambiguous	Uncharacterized ABC transporter ATP-binding protein YejF OS=Escherichia coli (strain K12) GN=yejF PE=3 SV=1 - [YEJF_ECOLI]|Oligopeptide transport ATP-binding protein OppD OS=Escherichia coli (strain K12) GN=oppD PE=3 SV=2 - [OPPD_ECOLI]	2	2	P33916;P76027	N-Term(iTRAQ4plex); K15(iTRAQ4plex)	HCD	1	1	26777.8	8189.81	19321		107.99	3.81251e-10	0	273237	2	825.453	1649.9	2.6864	60.8804	9723	9723	MS2	14/132	2014-0403_iTRAQ-1.raw
aGETLGLVGESGSGk	Unambiguous	Uncharacterized ABC transporter ATP-binding protein YejF OS=Escherichia coli (strain K12) GN=yejF PE=3 SV=1 - [YEJF_ECOLI]|Oligopeptide transport ATP-binding protein OppD OS=Escherichia coli (strain K12) GN=oppD PE=3 SV=2 - [OPPD_ECOLI]	2	2	P33916;P76027	N-Term(iTRAQ4plex); K15(iTRAQ4plex)	HCD	1	2	26777.8	8189.81	19321		107.99	3.81251e-10	0	273237	2	825.453	1649.9	2.6864	60.8804	9723	9723	MS2	14/132	2014-0403_iTRAQ-1.raw
qYAPmSVAQQSLVLFAAER	Unambiguous	ATP synthase subunit alpha OS=Escherichia coli (strain K12 / MC4100 / BW2952) GN=atpA PE=3 SV=1 - [ATPA_ECOBW]	1	1	C4ZZ12	N-Term(iTRAQ4plex); M5(Oxidation)	HCD	1	1	23576.1	8110		20085.4	107.99	3.23269e-10	0	211345	2	1135.09	2269.18	1.9349	109.559	23581	23581	MS2	12/204	2014-0403_iTRAQ-4.raw
IGTTGAIQPHINVGDVLVTTASVR	Unambiguous	Uridine phosphorylase OS=Escherichia coli (strain K12) GN=udp PE=1 SV=3 - [UDP_ECOLI]	1	1	P12758		HCD	1	1	2315.21	980.568	696.96		107.98	3.24811e-10	0	311544	3	807.115	2419.33	0.360298	102.625	19796	19796	MS2	12/254	2014-0403_iTRAQ-1.raw
lLLLDESLSALDYk	Unambiguous	Spermidine/putrescine import ATP-binding protein PotA OS=Escherichia coli (strain K12) GN=potA PE=1 SV=1 - [POTA_ECOLI]	1	1	P69874	N-Term(iTRAQ4plex); K14(iTRAQ4plex)	HCD	1	1		8467.66	11195.1	15879.6	107.98	3.17656e-10	0	166854	2	941.047	1881.09	1.79878	135.807	27767	27767	MS2	13/118	2014-0403_iTRAQ-2.raw
IVAQAQAEIEAER	Unambiguous	ATP synthase subunit b OS=Escherichia coli (strain K12 / DH10B) GN=atpF PE=3 SV=1 - [ATPF_ECODH]	1	1	B1X9W4		HCD	1	1	3147.51		5542.63	2897.12	107.96	3.19122e-10	0	251313	2	714.38	1427.75	2.64181	57.0347	9194	9194	MS2	10/122	2014-0403_iTRAQ-3.raw
aINALANPTTNSYk	Unambiguous	Glutamine synthetase OS=Escherichia coli (strain K12) GN=glnA PE=1 SV=2 - [GLNA_ECOLI]	1	1	P0A9C5	N-Term(iTRAQ4plex); K14(iTRAQ4plex)	HCD	1	1	15300.7		14472.4	8954.75	107.96	3.19122e-10	0	387660	2	883.491	1765.97	3.36906	64.7657	11274	11274	MS2	12/132	2014-0403_iTRAQ-3.raw
INDWASIYGVVGVGYGk	Unambiguous	Outer membrane protein X OS=Escherichia coli (strain K12) GN=ompX PE=1 SV=1 - [OMPX_ECOLI]	1	1	P0A917	K17(iTRAQ4plex)	HCD	1	1	1278.67	793.542		1294.95	107.96	3.19122e-10	0	145001	2	971.515	1942.02	1.98377	112.556	24218	24218	MS2	11/164	2014-0403_iTRAQ-4.raw
DNLTGSEQIFYSGFk	Unambiguous	Protein TolQ OS=Escherichia coli (strain K12) GN=tolQ PE=1 SV=1 - [TOLQ_ECOLI]	1	1	P0ABU9	K15(iTRAQ4plex)	HCD	1	1	2653.36		5671.9	1855.85	107.94	3.20595e-10	0	234061	2	925.46	1849.91	2.47874	98.4715	20374	20374	MS2	12/160	2014-0403_iTRAQ-3.raw
TPNPGNTmSEQLGDk	Unambiguous	ATP-dependent zinc metalloprotease FtsH OS=Escherichia coli (strain K12) GN=ftsH PE=1 SV=1 - [FTSH_ECOLI]	1	1	P0AAI3	M8(Oxidation); K15(iTRAQ4plex)	HCD	1	1	848.152		2961	1648.72	107.93	3.21334e-10	0	115247	2	874.919	1748.83	3.44716	38.0763	5001	5001	MS2	13/162	2014-0403_iTRAQ-3.raw
IVAQAQAEIEAER	Unambiguous	ATP synthase subunit b OS=Escherichia coli (strain K12 / DH10B) GN=atpF PE=3 SV=1 - [ATPF_ECODH]	1	1	B1X9W4		HCD	1	1	6001.29	3073.44		5133.57	107.92	3.22075e-10	0	294400	2	714.38	1427.75	1.95782	56.3585	9406	9406	MS2	10/122	2014-0403_iTRAQ-4.raw
IQLVGDDLFVTNTk	Unambiguous	Enolase OS=Escherichia coli (strain K12 / MC4100 / BW2952) GN=eno PE=3 SV=1 - [ENO_ECOBW]	1	1	C4ZZT2	K14(iTRAQ4plex)	HCD	1	1	9510.54	5684.38		7899.68	107.9	3.23561e-10	0	434239	2	853.977	1706.95	1.67023	99.8574	21384	21384	MS2	12/142	2014-0403_iTRAQ-4.raw
SVGTQVDDGTLEVR	Unambiguous	Uncharacterized protein YraP OS=Escherichia coli (strain K12) GN=yraP PE=4 SV=1 - [YRAP_ECOLI]	1	1	P64596		HCD	1	1		3160.75	2316.99	3692.08	107.89	3.24307e-10	0	282086	2	738.372	1475.74	1.89498	56.4439	9235	9235	MS2	11/144	2014-0403_iTRAQ-2.raw
dAYVLAEGQNELQVPmTYTDAAGNTFTk	Unambiguous	Membrane protein insertase YidC OS=Escherichia coli (strain K12 / MC4100 / BW2952) GN=yidC PE=3 SV=1 - [YIDC_ECOBW]	1	1	C4ZYY3	N-Term(iTRAQ4plex); M16(Oxidation); K28(iTRAQ4plex)	HCD	1	1	7492.12		20093.4	9548.44	107.87	3.25804e-10	0	89833.3	4	838.662	3351.63	-0.475583	102.107	21218	21218	MS2	21/306	2014-0403_iTRAQ-3.raw
IVAQAQAEIEAER	Unambiguous	ATP synthase subunit b OS=Escherichia coli (strain K12 / DH10B) GN=atpF PE=3 SV=1 - [ATPF_ECODH]	1	1	B1X9W4		HCD	1	1	3839.75	1935.41		3144.11	107.87	3.25804e-10	0	205220	2	714.38	1427.75	2.38531	54.034	8800	8800	MS2	10/122	2014-0403_iTRAQ-4.raw
LFETSENGLDYFTSVPAR	Unambiguous	NADH-quinone oxidoreductase subunit G OS=Escherichia coli (strain K12) GN=nuoG PE=1 SV=4 - [NUOG_ECOLI]	2	1	P33602		HCD	1	1				433.848	107.86	3.26555e-10	0	287222	2	1023.5	2045.99	2.06457	104.684	21721	21721	MS2	13/180	2014-0403_iTRAQ-2.raw
IQLVGDDLFVTNTk	Unambiguous	Enolase OS=Escherichia coli (strain K12 / MC4100 / BW2952) GN=eno PE=3 SV=1 - [ENO_ECOBW]	1	1	C4ZZT2	K14(iTRAQ4plex)	HCD	1	1		6907.4	7398.31	4829.78	107.84	3.28062e-10	0	217046	2	853.976	1706.94	-0.18913	100.374	20782	20782	MS2	12/142	2014-0403_iTRAQ-2.raw
aLVAVNLASEEPYHNALNEk	Unambiguous	Universal stress protein E OS=Escherichia coli (strain K12) GN=uspE PE=1 SV=2 - [USPE_ECOLI]	1	1	P0AAC0	N-Term(iTRAQ4plex); K20(iTRAQ4plex)	HCD	1	1	17834	7640.91	17561.5		107.83	4.40883e-10	0	322144	3	824.112	2470.32	0.914599	89.4926	16892	16892	MS2	19/200	2014-0403_iTRAQ-1.raw
gGSISGGGYGSGGGk	Unambiguous	>CON_sp|K22E_HUMAN|	1	1		N-Term(iTRAQ4plex); K15(iTRAQ4plex)	HCD	1	1	14470			4598.99	107.81	3.30337e-10	0	57259.3	2	743.386	1485.76	7.4364	31.0667	3868	3868	MS2	14/128	2014-0403_iTRAQ-4.raw
yIcGEETALINSLEGR	Unambiguous	NADH-quinone oxidoreductase subunit F OS=Escherichia coli (strain K12) GN=nuoF PE=1 SV=3 - [NUOF_ECOLI]	1	1	P31979	N-Term(iTRAQ4plex); C3(Carbamidomethyl)	HCD	1	1	8186.91		11130.9	9213.93	107.8	3.31098e-10	0	234566	2	984.997	1968.99	2.33492	115.571	24036	24036	MS2	15/148	2014-0403_iTRAQ-3.raw
qYAPmSVAQQSLVLFAAER	Unambiguous	ATP synthase subunit alpha OS=Escherichia coli (strain K12 / MC4100 / BW2952) GN=atpA PE=3 SV=1 - [ATPA_ECOBW]	1	1	C4ZZ12	N-Term(iTRAQ4plex); M5(Oxidation)	HCD	1	1	10173.7		22086.2	13261.6	107.8	3.41045e-10	0	115087	2	1135.09	2269.18	2.58044	109.834	22893	22893	MS2	12/204	2014-0403_iTRAQ-3.raw
dASESDVEASLDR	Unambiguous	Succinate dehydrogenase flavoprotein subunit OS=Escherichia coli (strain K12) GN=sdhA PE=1 SV=1 - [DHSA_ECOLI]	1	1	P0AC41	N-Term(iTRAQ4plex)	HCD	1	1	39842		267832	68675.8	107.78	3.32626e-10	0	4.38682e+06	2	769.361	1537.71	3.24966	53.2455	8257	8257	MS2	12/118	2014-0403_iTRAQ-3.raw
VDGGAVANNFLmQFQSDILGTR	Unambiguous	Glycerol kinase OS=Escherichia coli (strain K12 / MC4100 / BW2952) GN=glpK PE=3 SV=1 - [GLPK_ECOBW]	1	1	C5A093	M12(Oxidation)	HCD	1	1					107.77	3.33393e-10	0	28656	2	1185.09	2369.16	3.2025	143.288	30025	30025	MS2	14/234	2014-0403_iTRAQ-4.raw
gLSVLmLEAQDLAcATSSASSk	Unambiguous	Aerobic glycerol-3-phosphate dehydrogenase OS=Escherichia coli (strain K12) GN=glpD PE=1 SV=3 - [GLPD_ECOLI]	1	1	P13035	N-Term(iTRAQ4plex); M6(Oxidation); C14(Carbamidomethyl); K22(iTRAQ4plex)	HCD	1	1	14000.5	1680.97	9423.74		107.76	4.12873e-10	0	421322	3	848.44	2543.31	5.23044	117.955	22818	22818	MS2	21/228	2014-0403_iTRAQ-1.raw
IVAQAQAEIEAER	Unambiguous	ATP synthase subunit b OS=Escherichia coli (strain K12 / DH10B) GN=atpF PE=3 SV=1 - [ATPF_ECODH]	1	1	B1X9W4		HCD	1	1	4510.08	1570.45	2467.57		107.69	3.39591e-10	0	122709	2	714.379	1427.75	1.44483	58.5053	9166	9166	MS2	10/122	2014-0403_iTRAQ-1.raw
TPNPGNTmSEQLGDk	Unambiguous	ATP-dependent zinc metalloprotease FtsH OS=Escherichia coli (strain K12) GN=ftsH PE=1 SV=1 - [FTSH_ECOLI]	1	1	P0AAI3	M8(Oxidation); K15(iTRAQ4plex)	HCD	1	1	2696.92		4869.57	3276.96	107.69	3.39591e-10	0	249655	2	874.919	1748.83	4.28477	38.1321	5012	5012	MS2	13/162	2014-0403_iTRAQ-3.raw
iAQFNVVSEAHNEGTIVSVSDGVIR	Unambiguous	ATP synthase subunit alpha OS=Escherichia coli (strain K12 / MC4100 / BW2952) GN=atpA PE=3 SV=1 - [ATPA_ECOBW]	1	1	C4ZZ12	N-Term(iTRAQ4plex)	HCD	1	1	21747.8	7830.96	15261.9		107.68	4.59789e-10	0	273386	3	929.16	2785.47	2.24756	104.406	20163	20163	MS2	22/262	2014-0403_iTRAQ-1.raw
YIYALGGNEAATR	Unambiguous	Ribose transport system permease protein RbsC OS=Escherichia coli (strain K12) GN=rbsC PE=1 SV=1 - [RBSC_ECOLI]	1	1	P0AGI1		HCD	1	1	4939.1		9234.19	6789.59	107.67	3.41159e-10	0	634054	2	699.856	1398.71	2.94455	62.9306	10773	10773	MS2	11/112	2014-0403_iTRAQ-3.raw
gPLDHDGFSAVEAIAPGVIER	Unambiguous	ATP synthase subunit alpha OS=Escherichia coli (strain K12 / MC4100 / BW2952) GN=atpA PE=3 SV=1 - [ATPA_ECOBW]	1	1	C4ZZ12	N-Term(iTRAQ4plex)	HCD	1	1	14716.9	7276.17		13951.6	107.66	3.91639e-10	0	150854	2	1147.6	2294.2	3.68124	105.23	22630	22630	MS2	17/192	2014-0403_iTRAQ-4.raw
IAQFNVVSEAHNEGTIVSVSDGVIR	Unambiguous	ATP synthase subunit alpha OS=Escherichia coli (strain K12 / MC4100 / BW2952) GN=atpA PE=3 SV=1 - [ATPA_ECOBW]	1	1	C4ZZ12		HCD	1	1					107.62	4.48022e-10	0	1.78847e+06	3	881.125	2641.36	0.872827	99.6688	19186	19186	MS2	12/262	2014-0403_iTRAQ-1.raw
iLEVVETGLAQGTSSGYDAEAR	Unambiguous	Fatty acid oxidation complex subunit alpha OS=Escherichia coli (strain K12 / MC4100 / BW2952) GN=fadJ PE=3 SV=1 - [FADJ_ECOBW]	1	1	C4ZVN2	N-Term(iTRAQ4plex)	HCD	1	1	1320.43		3873.39	2785.08	107.62	4.49752e-10	0	301283	3	804.081	2410.23	3.00628	115.4	24003	24003	MS2	19/224	2014-0403_iTRAQ-3.raw
YIVALDQGTTSSR	Unambiguous	Glycerol kinase OS=Escherichia coli (strain K12 / MC4100 / BW2952) GN=glpK PE=3 SV=1 - [GLPK_ECOBW]	1	1	C5A093		HCD	1	1	6919.97	4155.68		7038.6	107.62	3.45109e-10	0	543351	2	705.866	1410.73	1.95924	60.5318	10538	10538	MS2	11/120	2014-0403_iTRAQ-4.raw
lTPYYQGIGPAWTk	Unambiguous	Aerobic glycerol-3-phosphate dehydrogenase OS=Escherichia coli (strain K12) GN=glpD PE=1 SV=3 - [GLPD_ECOLI]	1	1	P13035	N-Term(iTRAQ4plex); K14(iTRAQ4plex)	HCD	1	1	19874.1	3865.71	16867.7		107.57	3.49105e-10	0	233543	2	942.021	1883.04	2.45696	96.802	18585	18585	MS2	13/142	2014-0403_iTRAQ-1.raw
IVAQAQAEIEAER	Unambiguous	ATP synthase subunit b OS=Escherichia coli (strain K12 / DH10B) GN=atpF PE=3 SV=1 - [ATPF_ECODH]	1	1	B1X9W4		HCD	1	1	2772.17	1842.48		2497.18	107.57	3.49105e-10	0	348822	2	714.38	1427.75	2.12882	54.08	8812	8812	MS2	10/122	2014-0403_iTRAQ-4.raw
IVAQAQAEIEAER	Unambiguous	ATP synthase subunit b OS=Escherichia coli (strain K12 / DH10B) GN=atpF PE=3 SV=1 - [ATPF_ECODH]	1	1	B1X9W4		HCD	1	1		2879.08	3548.83	2864.77	107.55	3.50717e-10	0	239423	2	714.379	1427.75	1.27384	55.899	9093	9093	MS2	10/122	2014-0403_iTRAQ-2.raw
dAAYHFQGDADNDQLSVTPLVGLGk	Unambiguous	CDP-diacylglycerol--serine O-phosphatidyltransferase OS=Escherichia coli (strain K12) GN=pssA PE=1 SV=2 - [PSS_ECOLI]	2	1	P23830	N-Term(iTRAQ4plex); K25(iTRAQ4plex)	HCD	1	1		4832.83	4247.52	6237.97	107.52	4.07125e-10	0	88615.2	3	973.832	2919.48	3.31522	98.8636	20433	20433	MS2	23/262	2014-0403_iTRAQ-2.raw
LPYITFPEGSEEHTYLHAQR	Unambiguous	Pyruvate dehydrogenase E1 component OS=Escherichia coli (strain K12) GN=aceE PE=1 SV=2 - [ODP1_ECOLI]	1	1	P0AFG8		HCD	1	1	4038.49	1693.32	2666.55		107.51	3.53962e-10	0	82300.4	3	796.728	2388.17	2.86624	88.5107	16651	16651	MS2	13/172	2014-0403_iTRAQ-1.raw
qYAPmSVAQQSLVLFAAER	Unambiguous	ATP synthase subunit alpha OS=Escherichia coli (strain K12 / MC4100 / BW2952) GN=atpA PE=3 SV=1 - [ATPA_ECOBW]	1	1	C4ZZ12	N-Term(iTRAQ4plex); M5(Oxidation)	HCD	1	1		6271.23	7014.47	9443.01	107.5	3.6188e-10	0	75851	2	1135.09	2269.18	1.82731	110.181	22883	22883	MS2	12/204	2014-0403_iTRAQ-2.raw
lINDAYDSEYFATk	Unambiguous	Glycerol kinase OS=Escherichia coli (strain K12 / MC4100 / BW2952) GN=glpK PE=3 SV=1 - [GLPK_ECOBW]	1	1	C5A093	N-Term(iTRAQ4plex); K14(iTRAQ4plex)	HCD	1	1	94884.4	32010.9		55933.5	107.49	3.66279e-10	0	482412	2	969.493	1937.98	2.98163	88.1815	18410	18410	MS2	13/144	2014-0403_iTRAQ-4.raw
VGmGmGSTVAVLFQSGR	Unambiguous	Glucitol/sorbitol-specific phosphotransferase enzyme IIB component OS=Escherichia coli (strain K12) GN=srlE PE=1 SV=1 - [PTHB_ECOLI]	1	1	P56580	M3(Oxidation); M5(Oxidation)	HCD	1	1	4818.43	1531.49	2203.65		107.48	3.56415e-10	0	501456	2	864.927	1728.85	3.18118	84.0031	15562	15562	MS2	11/150	2014-0403_iTRAQ-1.raw
VLTQTmVTSADEGGLHTk	Unambiguous	NADH dehydrogenase OS=Escherichia coli (strain K12) GN=ndh PE=1 SV=2 - [DHNA_ECOLI]	1	1	P00393	M6(Oxidation); K18(iTRAQ4plex)	HCD	1	1		14224.4	9271.58	13146.7	107.47	3.57237e-10	0	424735	3	683.354	2048.05	1.76798	49.492	7517	7517	MS2	11/192	2014-0403_iTRAQ-2.raw
LHSLLDEGSLVELGSELEPk	Unambiguous	Acetyl-coenzyme A carboxylase carboxyl transferase subunit beta OS=Escherichia coli (strain K12 / DH10B) GN=accD PE=3 SV=1 - [ACCD_ECODH]	2	1	B1X927	K20(iTRAQ4plex)	HCD	1	1	1760.87	623.653	788.28		107.45	4.01148e-10	0	47180.9	3	770.419	2309.24	3.37345	119.269	23064	23064	MS2	19/182	2014-0403_iTRAQ-1.raw
LDNVATSNSSIEYR	Unambiguous	LPS-assembly protein LptD OS=Escherichia coli (strain K12) GN=lptD PE=1 SV=2 - [LPTD_ECOLI]	1	1	P31554		HCD	1	1	5851	3204.3		5465.28	107.45	3.58886e-10	0	389101	2	784.883	1568.76	2.19997	51.1322	8075	8075	MS2	13/146	2014-0403_iTRAQ-4.raw
IVAQAQAEIEAER	Unambiguous	ATP synthase subunit b OS=Escherichia coli (strain K12 / DH10B) GN=atpF PE=3 SV=1 - [ATPF_ECODH]	1	1	B1X9W4		HCD	1	1	4052.76		6443.49	3995.01	107.44	3.59713e-10	0	144206	2	714.38	1427.75	2.8128	58.2975	9519	9519	MS2	10/122	2014-0403_iTRAQ-3.raw
aAIAAAQANPNAk	Unambiguous	Fumarate reductase flavoprotein subunit OS=Escherichia coli (strain K12) GN=frdA PE=1 SV=3 - [FRDA_ECOLI]	1	1	P00363	N-Term(iTRAQ4plex); K13(iTRAQ4plex)	HCD	1	1	5912.75	2893.9	7357.97		107.43	3.60543e-10	0	73384.7	2	749.935	1498.86	2.53973	38.1366	4900	4900	MS2	12/110	2014-0403_iTRAQ-1.raw
nNEHIQVITSLTNALDDESVIER	Unambiguous	PTS system mannitol-specific EIICBA component OS=Escherichia coli (strain K12) GN=mtlA PE=1 SV=1 - [PTM3C_ECOLI]	1	1	P00550	N-Term(iTRAQ4plex)	HCD	1	1	1261.75	234.562	692.367		107.43	4.80708e-10	0	39479.5	3	918.807	2754.41	1.68765	114.511	22174	22174	MS2	11/258	2014-0403_iTRAQ-1.raw
HSQVFSTAEDNQSAVTIHVLQGER	Unambiguous	Chaperone protein DnaK OS=Escherichia coli (strain K12) GN=dnaK PE=1 SV=2 - [DNAK_ECOLI]	1	1	P0A6Y8		HCD	1	1		1706.35	1807.3	1282.32	107.43	3.60543e-10	0	332578	3	885.104	2653.3	0.744659	75.5919	14446	14446	MS2	23/268	2014-0403_iTRAQ-2.raw
iLLDTELTAEQEk	Unambiguous	Aerobic respiration control sensor protein ArcB OS=Escherichia coli (strain K12) GN=arcB PE=1 SV=1 - [ARCB_ECOLI]	1	1	P0AEC3	N-Term(iTRAQ4plex); K13(iTRAQ4plex)	HCD	1	1	17095.8	6622.29		17394.1	107.43	3.93964e-10	0	305060	2	896.006	1791	2.81888	88.0961	18385	18385	MS2	12/116	2014-0403_iTRAQ-4.raw
aAIAAAQANPNAk	Unambiguous	Fumarate reductase flavoprotein subunit OS=Escherichia coli (strain K12) GN=frdA PE=1 SV=3 - [FRDA_ECOLI]	1	1	P00363	N-Term(iTRAQ4plex); K13(iTRAQ4plex)	HCD	1	1	4872.08	2812.75	7039.26		107.39	3.63879e-10	0	26127.8	2	749.935	1498.86	2.53973	38.0912	4892	4892	MS2	12/110	2014-0403_iTRAQ-1.raw
SVDEAANSDIVDk	Unambiguous	ATP synthase subunit b OS=Escherichia coli (strain K12 / DH10B) GN=atpF PE=3 SV=1 - [ATPF_ECODH]	1	1	B1X9W4	K13(iTRAQ4plex)	HCD	1	1	4552.76		10834.6	3791.88	107.39	3.63879e-10	0	530854	2	753.877	1506.75	4.73994	46.6213	6756	6756	MS2	11/130	2014-0403_iTRAQ-3.raw
lAEEIIYGPEHVSTGASNDIk	Unambiguous	ATP-dependent zinc metalloprotease FtsH OS=Escherichia coli (strain K12) GN=ftsH PE=1 SV=1 - [FTSH_ECOLI]	1	1	P0AAI3	N-Term(iTRAQ4plex); K21(iTRAQ4plex)	HCD	1	1	38863.9	14544.4	16864.3		107.38	3.64717e-10	0	152710	3	844.448	2531.33	2.23372	92.9095	17688	17688	MS2	24/198	2014-0403_iTRAQ-1.raw
aLGVTFFLPEGDAISASR	Unambiguous	ATP-dependent zinc metalloprotease FtsH OS=Escherichia coli (strain K12) GN=ftsH PE=1 SV=1 - [FTSH_ECOLI]	1	1	P0AAI3	N-Term(iTRAQ4plex)	HCD	1	1	29862.6		35540.9	26617.8	107.38	4.66166e-10	0	1.13658e+06	2	998.04	1995.07	3.22569	122.506	25361	25361	MS2	16/160	2014-0403_iTRAQ-3.raw
ELAASGVmLTSDENVVR	Unambiguous	Modulator of FtsH protease HflK OS=Escherichia coli (strain K12) GN=hflK PE=1 SV=1 - [HFLK_ECOLI]	1	1	P0ABC7	M8(Oxidation)	HCD	1	1	2208.4			4051.61	107.36	3.66401e-10	0	1.0987e+06	2	903.951	1806.89	1.89168	71.5775	13641	13641	MS2	11/158	2014-0403_iTRAQ-4.raw
qEAAPAAAPAPAAGVk	Unambiguous	Dihydrolipoyllysine-residue acetyltransferase component of pyruvate dehydrogenase complex OS=Escherichia coli (strain K12) GN=aceF PE=1 SV=3 - [ODP2_ECOLI]	1	1	P06959	N-Term(iTRAQ4plex); K16(iTRAQ4plex)	HCD	1	1		4073.76	4841.08	16077.5	107.34	3.68092e-10	0	206329	2	854.487	1707.97	2.4459	42.9006	6015	6015	MS2	12/150	2014-0403_iTRAQ-2.raw
aNDAAGDGTTTATVLAQAIITEGLk	Unambiguous	60 kDa chaperonin OS=Escherichia coli (strain K12 / MC4100 / BW2952) GN=groL PE=3 SV=1 - [CH60_ECOBW]	1	1	C5A1D5	N-Term(iTRAQ4plex); K25(iTRAQ4plex)	HCD	1	1	4238.25	998.708	2573.91		107.33	3.68941e-10	0	179331	3	897.49	2690.46	4.2825	131.664	25314	25314	MS2	24/276	2014-0403_iTRAQ-1.raw
ILAQSIEVYQR	Unambiguous	Protein translocase subunit SecA OS=Escherichia coli (strain K12 / MC4100 / BW2952) GN=secA PE=3 SV=1 - [SECA_ECOBW]	1	1	C4ZRJ3		HCD	1	1		8342.23	6765.65	16229.5	107.28	3.73213e-10	0	1.75325e+06	2	660.37	1319.73	0.953621	67.5821	12232	12232	MS2	10/98	2014-0403_iTRAQ-2.raw
QAVTNPQNTLFAIk	Unambiguous	Chaperone protein DnaK OS=Escherichia coli (strain K12) GN=dnaK PE=1 SV=2 - [DNAK_ECOLI]	1	1	P0A6Y8	K14(iTRAQ4plex)	HCD	1	1		8030.3	9967.16	8168.88	107.28	3.78813e-10	0	305205	2	844.977	1688.95	1.22498	86.0509	17267	17267	MS2	11/140	2014-0403_iTRAQ-2.raw
ELAASGVmLTSDENVVR	Unambiguous	Modulator of FtsH protease HflK OS=Escherichia coli (strain K12) GN=hflK PE=1 SV=1 - [HFLK_ECOLI]	1	1	P0ABC7	M8(Oxidation)	HCD	1	1	1050.76		2714.88	1833.5	107.28	3.73213e-10	0	655060	2	903.951	1806.89	2.22947	71.6652	13210	13210	MS2	11/158	2014-0403_iTRAQ-3.raw
aAELAGNDTIPVEITR	Unambiguous	Protein HemY OS=Escherichia coli (strain K12) GN=hemY PE=1 SV=1 - [HEMY_ECOLI]	1	1	P0ACB7	N-Term(iTRAQ4plex)	HCD	1	1		116998	59898.3	66503	107.26	3.862e-10	0	1418779	2	907.493	1813.98	0.142544	81.6807	16089	16089	MS2	15/162	2014-0403_iTRAQ-2.raw
lYEGETLGVVGESGcGk	Unambiguous	Oligopeptide transporter subunit OS=Escherichia coli (strain K12 / MC4100 / BW2952) GN=oppF PE=3 SV=1 - [C4ZTT9_ECOBW]	2	1	C4ZTT9	N-Term(iTRAQ4plex); C15(Carbamidomethyl); K17(iTRAQ4plex)	HCD	1	1		25560.1	16251	31357.6	107.24	3.76666e-10	0	1.01452e+06	3	681.683	2043.03	1.6948	76.7257	14762	14762	MS2	19/148	2014-0403_iTRAQ-2.raw
VGmGmGSTVAVLFQSGR	Unambiguous	Glucitol/sorbitol-specific phosphotransferase enzyme IIB component OS=Escherichia coli (strain K12) GN=srlE PE=1 SV=1 - [PTHB_ECOLI]	1	1	P56580	M3(Oxidation); M5(Oxidation)	HCD	1	1		3076.91	2863.41	5174.49	107.23	3.77534e-10	0	345953	2	864.925	1728.84	1.06295	82.3068	16277	16277	MS2	11/150	2014-0403_iTRAQ-2.raw
VVLASNGSQVTVSPR	Unambiguous	Outer membrane lipoprotein SlyB OS=Escherichia coli (strain K12) GN=slyB PE=2 SV=1 - [SLYB_ECOLI]	1	1	P0A905		HCD	1	1	4804.33		5289.14	3796.83	107.23	3.77534e-10	0	343173	2	757.423	1513.84	3.2719	55.6864	8858	8858	MS2	12/146	2014-0403_iTRAQ-3.raw
ELAASGVmLTSDENVVR	Unambiguous	Modulator of FtsH protease HflK OS=Escherichia coli (strain K12) GN=hflK PE=1 SV=1 - [HFLK_ECOLI]	1	1	P0ABC7	M8(Oxidation)	HCD	1	1			443.425	1229.02	107.22	3.78405e-10	0	445283	2	903.951	1806.89	2.56725	71.1257	13214	13214	MS2	11/158	2014-0403_iTRAQ-2.raw
dIAVLEDAGVPYQLLESSR	Unambiguous	D-amino acid dehydrogenase small subunit OS=Escherichia coli (strain K12 / MC4100 / BW2952) GN=dadA PE=3 SV=1 - [DADA_ECOBW]	1	1	C4ZTN0	N-Term(iTRAQ4plex)	HCD	1	1	4731.08			4197.12	107.22	3.90721e-10	0	115227	2	1110.09	2219.17	2.89998	124.055	26488	26488	MS2	16/190	2014-0403_iTRAQ-4.raw
yIcGEETALINSLEGR	Unambiguous	NADH-quinone oxidoreductase subunit F OS=Escherichia coli (strain K12) GN=nuoF PE=1 SV=3 - [NUOF_ECOLI]	1	1	P31979	N-Term(iTRAQ4plex); C3(Carbamidomethyl)	HCD	1	1	5649.76	2196.09	4506.15		107.2	3.80151e-10	0	112702	2	984.997	1968.99	2.33492	116.185	22490	22490	MS2	14/148	2014-0403_iTRAQ-1.raw
LSYDTEASIAk	Unambiguous	Transaldolase B OS=Escherichia coli (strain K12) GN=talB PE=1 SV=2 - [TALB_ECOLI]	1	1	P0A870	K11(iTRAQ4plex)	HCD	1	1		17673.2	21284.1	8001.53	107.2	3.80151e-10	0	957143	2	671.355	1341.7	1.24805	54.7794	8809	8809	MS2	10/92	2014-0403_iTRAQ-2.raw
eLVDDIVLVSEDEIR	Unambiguous	L-threonine dehydratase catabolic TdcB OS=Escherichia coli (strain K12) GN=tdcB PE=1 SV=1 - [TDCB_ECOLI]	1	1	P0AGF6	N-Term(iTRAQ4plex)	HCD	1	1	8618.36	2961.28		1107.25	107.19	3.81028e-10	0	51443.9	2	944.508	1888.01	3.09135	126.998	27050	27050	MS2	14/136	2014-0403_iTRAQ-4.raw
gDLGFALSGISIAYGFSk	Unambiguous	Glycerol-3-phosphate transporter OS=Escherichia coli (strain K12) GN=glpT PE=1 SV=1 - [GLPT_ECOLI]	1	1	P08194	N-Term(iTRAQ4plex); K18(iTRAQ4plex)	HCD	1	1		2586.98	1859.38	3191	107.17	4.77749e-10	0	216402	3	697.718	2091.14	2.02948	133.192	27287	27287	MS2	17/166	2014-0403_iTRAQ-2.raw
lGSIGSDLGASIk	Unambiguous	Sec-independent protein translocase protein TatA OS=Escherichia coli (strain K12) GN=tatA PE=1 SV=1 - [TATA_ECOLI]	1	1	P69428	N-Term(iTRAQ4plex); K13(iTRAQ4plex)	HCD	1	1		41688.5	47640.8	52496.8	107.16	3.83669e-10	0	508878	2	753.443	1505.88	0.774663	86.3529	17354	17354	MS2	12/112	2014-0403_iTRAQ-2.raw
IQLVGDDLFVTNTk	Unambiguous	Enolase OS=Escherichia coli (strain K12 / MC4100 / BW2952) GN=eno PE=3 SV=1 - [ENO_ECOBW]	1	1	C4ZZT2	K14(iTRAQ4plex)	HCD	1	1	3891.32		6674.97	3587.43	107.15	3.84553e-10	0	281747	2	853.979	1706.95	3.02899	100.635	20890	20890	MS2	12/142	2014-0403_iTRAQ-3.raw
LYEGETLGVVGESGcGk	Unambiguous	Oligopeptide transporter subunit OS=Escherichia coli (strain K12 / MC4100 / BW2952) GN=oppF PE=3 SV=1 - [C4ZTT9_ECOBW]	2	1	C4ZTT9	C15(Carbamidomethyl); K17(iTRAQ4plex)	HCD	1	1	5623.97	2247.36		7888.49	107.15	3.84553e-10	0	257729	2	949.97	1898.93	2.41548	68.4912	12752	12752	MS2	15/148	2014-0403_iTRAQ-4.raw
qIASLGIYPAVDPLDSTSR	Unambiguous	ATP synthase subunit beta OS=Escherichia coli (strain K12 / MC4100 / BW2952) GN=atpD PE=3 SV=1 - [ATPB_ECOBW]	1	1	C4ZZ10	N-Term(iTRAQ4plex)	HCD	1	1	16341.6		25478.4	19682.1	107.12	4.06616e-10	0	73555.5	2	1074.08	2147.15	3.40539	108.307	22573	22573	MS2	17/208	2014-0403_iTRAQ-3.raw
iLEVVETGLAQGTSSGYDAEAR	Unambiguous	Fatty acid oxidation complex subunit alpha OS=Escherichia coli (strain K12 / MC4100 / BW2952) GN=fadJ PE=3 SV=1 - [FADJ_ECOBW]	1	1	C4ZVN2	N-Term(iTRAQ4plex)	HCD	1	1	5682.75	1381.46		4807.69	107.1	4.55289e-10	0	434315	3	804.082	2410.23	4.37374	115.387	24788	24788	MS2	19/224	2014-0403_iTRAQ-4.raw
VGmGmGSTVAVLFQSGR	Unambiguous	Glucitol/sorbitol-specific phosphotransferase enzyme IIB component OS=Escherichia coli (strain K12) GN=srlE PE=1 SV=1 - [PTHB_ECOLI]	1	1	P56580	M3(Oxidation); M5(Oxidation)	HCD	1	1	4637.84	2341.33		3828.21	107.09	3.89903e-10	0	356714	2	864.925	1728.84	1.5572	82.3785	16762	16762	MS2	11/150	2014-0403_iTRAQ-4.raw
YDANNIYLAANYGETR	Unambiguous	Outer membrane protein F OS=Escherichia coli (strain K12) GN=ompF PE=1 SV=1 - [OMPF_ECOLI]	1	1	P02931		HCD	1	1			1420.72	434.906	107.07	3.91703e-10	0	477976	2	924.432	1847.86	0.909293	77.2065	14789	14789	MS2	12/170	2014-0403_iTRAQ-3.raw
lGSIGSDLGASIk	Unambiguous	Sec-independent protein translocase protein TatA OS=Escherichia coli (strain K12) GN=tatA PE=1 SV=1 - [TATA_ECOLI]	1	1	P69428	N-Term(iTRAQ4plex); K13(iTRAQ4plex)	HCD	1	1	41112.8	18787.9		33319.9	107.05	3.93511e-10	0	267437	2	753.445	1505.88	3.53078	86.2981	17885	17885	MS2	12/112	2014-0403_iTRAQ-4.raw
nPGEDITEVVEEHFGIGAGk	Unambiguous	Serine transporter OS=Escherichia coli (strain K12) GN=sdaC PE=1 SV=1 - [SDAC_ECOLI]	1	1	P0AAD6	N-Term(iTRAQ4plex); K20(iTRAQ4plex)	HCD	1	1	13918.4	1098.64	5612.01		107.03	4.59714e-10	0	60973.6	3	796.08	2386.22	4.78668	119.945	23187	23187	MS2	14/206	2014-0403_iTRAQ-1.raw
EATIDVNALAAk	Unambiguous	Peptidyl-prolyl cis-trans isomerase D OS=Escherichia coli (strain K12) GN=ppiD PE=1 SV=1 - [PPID_ECOLI]	1	1	P0ADY1	K12(iTRAQ4plex)	HCD	1	1		40445	22667.1	34875.4	107.03	3.95327e-10	0	1.48004e+06	2	680.385	1359.76	1.96256	71.2225	13241	13241	MS2	10/106	2014-0403_iTRAQ-2.raw
VDSSGFQTEPVAADGk	Unambiguous	Outer membrane protein assembly factor BamB OS=Escherichia coli (strain K12) GN=bamB PE=1 SV=1 - [BAMB_ECOLI]	1	1	P77774	K16(iTRAQ4plex)	HCD	1	1		1812.65	1667.3	11613.6	107.03	3.95327e-10	0	372306	2	876.434	1751.86	1.85558	51.6867	8043	8043	MS2	12/162	2014-0403_iTRAQ-2.raw
sPQDGLANGIVYISEDR	Unambiguous	Ribose import ATP-binding protein RbsA OS=Escherichia coli (strain K12) GN=rbsA PE=1 SV=1 - [RBSA_ECOLI]	1	1	P04983	N-Term(iTRAQ4plex)	HCD	1	1	27455.8	17605.3		26248.4	107.01	4.07093e-10	0	329162	2	989.507	1978.01	3.23502	93.2282	19756	19756	MS2	16/186	2014-0403_iTRAQ-4.raw
mNIIEANVATPDAR	Unambiguous	6,7-dimethyl-8-ribityllumazine synthase OS=Escherichia coli (strain K12 / MC4100 / BW2952) GN=ribH PE=3 SV=1 - [RISB_ECOBW]	1	1	C4ZTH2	M1(Oxidation)	HCD	1	1	2752.49		4109.68	2191.05	107	3.98067e-10	0	213640	2	765.885	1530.76	2.43808	62.3094	10606	10606	MS2	12/142	2014-0403_iTRAQ-3.raw
eVVFASIDTGTPAk	Unambiguous	4-deoxy-L-threo-5-hexosulose-uronate ketol-isomerase OS=Escherichia coli (strain K12 / MC4100 / BW2952) GN=kduI PE=3 SV=1 - [KDUI_ECOBW]	1	1	C5A0C6	N-Term(iTRAQ4plex); K14(iTRAQ4plex)	HCD	1	1		11276.6	13422.4	8943.15	106.99	3.98985e-10	0	209108	2	861.98	1722.95	0.436969	79.447	15503	15503	MS2	13/124	2014-0403_iTRAQ-2.raw
eLAASGVmLTSDENVVR	Unambiguous	Modulator of FtsH protease HflK OS=Escherichia coli (strain K12) GN=hflK PE=1 SV=1 - [HFLK_ECOLI]	1	1	P0ABC7	N-Term(iTRAQ4plex); M8(Oxidation)	HCD	1	1	93491.2	32861.1		118080	106.97	4.21909e-10	0	2.04768e+06	2	976.002	1951	2.18367	75.7525	14837	14837	MS2	16/158	2014-0403_iTRAQ-4.raw
EAVDTTSQPVATEk	Unambiguous	Putative uroporphyrinogen-III C-methyltransferase OS=Escherichia coli (strain K12) GN=hemX PE=1 SV=1 - [HEMX_ECOLI]	1	1	P09127	K14(iTRAQ4plex)	HCD	1	1	2127.21		6518.43	3492.43	106.94	4.03605e-10	0	238174	2	810.419	1619.83	3.53339	37.1366	4819	4819	MS2	12/140	2014-0403_iTRAQ-3.raw
LAVGLYDGmNLDWLAYR	Unambiguous	Tryptophanase OS=Escherichia coli (strain K12 / MC4100 / BW2952) GN=tnaA PE=3 SV=1 - [TNAA_ECOBW]	1	1	C4ZYY6	M9(Oxidation)	HCD	1	1	364.95	275.864			106.91	4.06403e-10	0	113247	2	993.496	1985.98	2.70712	123.812	26441	26441	MS2	15/152	2014-0403_iTRAQ-4.raw
gLSQGSGVAFDNEk	Unambiguous	Maltoporin OS=Escherichia coli (strain K12 / MC4100 / BW2952) GN=lamB PE=3 SV=1 - [LAMB_ECOBW]	1	1	C5A130	N-Term(iTRAQ4plex); K14(iTRAQ4plex)	HCD	1	1		8640.67	8082.59	30872.6	106.89	4.08279e-10	0	192141	2	848.942	1696.88	1.04368	55.416	8972	8972	MS2	13/144	2014-0403_iTRAQ-2.raw
IAPDLSEEELIQVADSLVR	Unambiguous	Dihydroorotate dehydrogenase (quinone) OS=Escherichia coli (strain K12 / MC4100 / BW2952) GN=pyrD PE=3 SV=1 - [PYRD_ECOBW]	1	1	C4ZQ71		HCD	1	1					106.89	4.08279e-10	0	20918.2	2	1049.06	2097.11	1.03258	144.652	29352	29352	MS2	12/182	2014-0403_iTRAQ-2.raw
iAELAGFSVPENTk	Unambiguous	Aldehyde-alcohol dehydrogenase OS=Escherichia coli (strain K12) GN=adhE PE=1 SV=2 - [ADHE_ECOLI]	1	1	P0A9Q7	N-Term(iTRAQ4plex); K14(iTRAQ4plex)	HCD	1	1	12577.5		30077.9	14015.2	106.88	4.0922e-10	0	485793	2	882.494	1763.98	1.7764	94.6935	19462	19462	MS2	12/128	2014-0403_iTRAQ-3.raw
EATIDVNALAAk	Unambiguous	Peptidyl-prolyl cis-trans isomerase D OS=Escherichia coli (strain K12) GN=ppiD PE=1 SV=1 - [PPID_ECOLI]	1	1	P0ADY1	K12(iTRAQ4plex)	HCD	1	1	41786.3	25902.4		45534.8	106.87	4.10163e-10	0	1.55835e+06	2	680.385	1359.76	2.50119	71.67	13668	13668	MS2	10/106	2014-0403_iTRAQ-4.raw
iAELAGFSVPENTk	Unambiguous	Aldehyde-alcohol dehydrogenase OS=Escherichia coli (strain K12) GN=adhE PE=1 SV=2 - [ADHE_ECOLI]	1	1	P0A9Q7	N-Term(iTRAQ4plex); K14(iTRAQ4plex)	HCD	1	1	19315.2	3527.21	7801.92		106.86	4.11109e-10	0	100710	2	882.497	1763.99	4.33685	95.3046	18240	18240	MS2	12/128	2014-0403_iTRAQ-1.raw
NGNPSGEGFTSGVTNNGR	Unambiguous	Outer membrane protein C OS=Escherichia coli (strain K12) GN=ompC PE=1 SV=1 - [OMPC_ECOLI]	1	1	P06996		HCD	1	1					106.86	4.11109e-10	0	462529	2	882.9	1764.79	2.24695	44.9099	6229	6229	MS2	13/188	2014-0403_iTRAQ-1.raw
gASQNIIPSSTGAAk	Unambiguous	Glyceraldehyde-3-phosphate dehydrogenase A OS=Escherichia coli (strain K12) GN=gapA PE=1 SV=2 - [G3P1_ECOLI]	1	1	P0A9B2	N-Term(iTRAQ4plex); K15(iTRAQ4plex)	HCD	1	1	55562.3	38285.7		26975.8	106.86	4.11109e-10	0	525638	2	845.476	1689.94	3.89955	50.5974	7946	7946	MS2	14/150	2014-0403_iTRAQ-4.raw
gLTNEALNVTLVEAGER	Unambiguous	NADH dehydrogenase OS=Escherichia coli (strain K12) GN=ndh PE=1 SV=2 - [DHNA_ECOLI]	1	1	P00393	N-Term(iTRAQ4plex)	HCD	1	1	48662.3	9340.36		39946	106.86	4.11109e-10	0	1.58984e+06	2	965.521	1930.04	-0.364885	95.3178	20309	20309	MS2	15/180	2014-0403_iTRAQ-4.raw
SFISVIAGGFGTDGSSTGDDQEVGEHR	Unambiguous	NAD(P) transhydrogenase subunit beta OS=Escherichia coli (strain K12) GN=pntB PE=1 SV=1 - [PNTB_ECOLI]	1	1	P0AB67		HCD	1	1	2024.62		1908.1	1992.52	106.85	4.12056e-10	0	166546	3	909.085	2725.24	2.01437	109.725	22869	22869	MS2	15/268	2014-0403_iTRAQ-3.raw
dDDPSFDELVALAVETGR	Unambiguous	PTS system mannose-specific EIIAB component OS=Escherichia coli (strain K12) GN=manX PE=1 SV=2 - [PTNAB_ECOLI]	1	1	P69797	N-Term(iTRAQ4plex)	HCD	1	1	2413.68	856.05	2644.31		106.84	4.13006e-10	0	26227.1	2	1047.01	2093.02	3.17727	135.306	25969	25969	MS2	15/166	2014-0403_iTRAQ-1.raw
IWDSTDALELk	Unambiguous	Dihydrolipoyl dehydrogenase OS=Escherichia coli (strain K12) GN=lpdA PE=1 SV=2 - [DLDH_ECOLI]	1	1	P0A9P0	K11(iTRAQ4plex)	HCD	1	1	46176.3	34308.5		57076.6	106.84	4.13006e-10	0	1.86092e+06	2	717.887	1434.77	4.47918	87.0538	18085	18085	MS2	10/92	2014-0403_iTRAQ-4.raw
vVLASNGSQVTVSPR	Unambiguous	Outer membrane lipoprotein SlyB OS=Escherichia coli (strain K12) GN=slyB PE=2 SV=1 - [SLYB_ECOLI]	1	1	P0A905	N-Term(iTRAQ4plex)	HCD	1	1	24440.7	8222.24	8196.43		106.81	4.15869e-10	0	254091	2	829.474	1657.94	2.8329	64.2461	10541	10541	MS2	13/146	2014-0403_iTRAQ-1.raw
IASANQVTTGVTSR	Unambiguous	LPS-assembly protein LptD OS=Escherichia coli (strain K12) GN=lptD PE=1 SV=2 - [LPTD_ECOLI]	1	1	P31554		HCD	1	1	1017.67		1717.83	1219.91	106.8	4.16828e-10	0	342825	2	702.877	1404.75	1.90958	42.5111	5878	5878	MS2	13/142	2014-0403_iTRAQ-3.raw
iVQVIGAVVDVEFPQDAVPR	Unambiguous	ATP synthase subunit beta OS=Escherichia coli (strain K12 / MC4100 / BW2952) GN=atpD PE=3 SV=1 - [ATPB_ECOBW]	1	1	C4ZZ10	N-Term(iTRAQ4plex)	HCD	1	1		1857.52	2470.93	3279.4	106.79	4.17789e-10	0	57724.8	2	1148.15	2295.29	2.65579	140.443	28600	28600	MS2	11/198	2014-0403_iTRAQ-2.raw
eLAAFSQFASDLDDATR	Unambiguous	ATP synthase subunit alpha OS=Escherichia coli (strain K12 / MC4100 / BW2952) GN=atpA PE=3 SV=1 - [ATPA_ECOBW]	1	1	C4ZZ12	N-Term(iTRAQ4plex)	HCD	1	1	64726.3		102789	73543.7	106.78	4.18752e-10	0	744395	2	1000.99	2000.98	5.70099	126.169	26049	26049	MS2	16/178	2014-0403_iTRAQ-3.raw
dAYVLAEGQNELQVPmTYTDAAGNTFTk	Unambiguous	Membrane protein insertase YidC OS=Escherichia coli (strain K12 / MC4100 / BW2952) GN=yidC PE=3 SV=1 - [YIDC_ECOBW]	1	1	C4ZYY3	N-Term(iTRAQ4plex); M16(Oxidation); K28(iTRAQ4plex)	HCD	1	1	3232.21		8707.2	3246.19	106.78	4.18752e-10	0	612642	3	1117.88	3351.63	0.347906	102.189	21233	21233	MS2	23/306	2014-0403_iTRAQ-3.raw
vGmGmGSTVAVLFQSGR	Unambiguous	Glucitol/sorbitol-specific phosphotransferase enzyme IIB component OS=Escherichia coli (strain K12) GN=srlE PE=1 SV=1 - [PTHB_ECOLI]	1	1	P56580	N-Term(iTRAQ4plex); M3(Oxidation); M5(Oxidation)	HCD	1	1		4813.98	2785.07	87213.8	106.75	4.21654e-10	0	1.35776e+06	2	936.976	1872.94	0.453236	85.5538	17129	17129	MS2	16/150	2014-0403_iTRAQ-2.raw
aGETLGIVGESGSGk	Unambiguous	Uncharacterized ABC transporter ATP-binding protein YejF OS=Escherichia coli (strain K12) GN=yejF PE=3 SV=1 - [YEJF_ECOLI]|Oligopeptide transport ATP-binding protein OppD OS=Escherichia coli (strain K12) GN=oppD PE=3 SV=2 - [OPPD_ECOLI]	2	2	P33916;P76027	N-Term(iTRAQ4plex); K15(iTRAQ4plex)	HCD	1	1	15494.5		50387.1	27183.9	106.72	5.10753e-10	0	340058	2	825.453	1649.9	2.76039	59.6359	9885	9885	MS2	14/132	2014-0403_iTRAQ-3.raw
aGETLGLVGESGSGk	Unambiguous	Uncharacterized ABC transporter ATP-binding protein YejF OS=Escherichia coli (strain K12) GN=yejF PE=3 SV=1 - [YEJF_ECOLI]|Oligopeptide transport ATP-binding protein OppD OS=Escherichia coli (strain K12) GN=oppD PE=3 SV=2 - [OPPD_ECOLI]	2	2	P33916;P76027	N-Term(iTRAQ4plex); K15(iTRAQ4plex)	HCD	1	2	15494.5		50387.1	27183.9	106.72	5.10753e-10	0	340058	2	825.453	1649.9	2.76039	59.6359	9885	9885	MS2	14/132	2014-0403_iTRAQ-3.raw
mPLVEIIPHAGTSAQTIATTVk	Unambiguous	Fatty acid oxidation complex subunit alpha OS=Escherichia coli (strain K12 / MC4100 / BW2952) GN=fadJ PE=3 SV=1 - [FADJ_ECOBW]	1	1	C4ZVN2	M1(Oxidation); K22(iTRAQ4plex)	HCD	1	1	2303.77		9731.56	4539.08	106.72	4.24577e-10	0	270595	3	813.456	2438.35	3.76263	92.3755	18876	18876	MS2	20/212	2014-0403_iTRAQ-3.raw
gVSADQISIVSYGk	Unambiguous	Peptidoglycan-associated lipoprotein OS=Escherichia coli (strain K12) GN=pal PE=1 SV=1 - [PAL_ECOLI]	1	1	P0A912	N-Term(iTRAQ4plex); K14(iTRAQ4plex)	HCD	1	1	51036.8	23917.3	23598.7		106.68	4.28506e-10	0	387104	2	856.481	1711.95	4.08172	78.0456	14073	14073	MS2	13/136	2014-0403_iTRAQ-1.raw
dAINNVEAYFEQHPALLk	Unambiguous	Low-affinity inorganic phosphate transporter 1 OS=Escherichia coli (strain K12) GN=pitA PE=1 SV=1 - [PITA_ECOLI]	1	1	P0AFJ7	N-Term(iTRAQ4plex); K18(iTRAQ4plex)	HCD	1	1		7778.67	7573.15	12311	106.68	4.28506e-10	0	116910	3	787.423	2360.25	2.06801	116.194	24087	24087	MS2	21/184	2014-0403_iTRAQ-2.raw
TGTTAGAGYNLVASATQGDmR	Unambiguous	D-alanyl-D-alanine carboxypeptidase DacC OS=Escherichia coli (strain K12) GN=dacC PE=1 SV=2 - [DACC_ECOLI]	1	1	P08506	M20(Oxidation)	HCD	1	1					106.68	4.28506e-10	0	261872	2	1029.48	2057.96	1.71034	70.374	12840	12840	MS2	15/218	2014-0403_iTRAQ-3.raw
VEGGVVDLNTLk	Unambiguous	50S ribosomal protein L15 OS=Escherichia coli (strain K12 / MC4100 / BW2952) GN=rplO PE=3 SV=1 - [RL15_ECOBW]	1	1	C4ZUF6	K12(iTRAQ4plex)	HCD	1	1	19019	4350.52	6601.34	58.7727	106.67	4.61772e-10	0	273527	2	694.401	1387.8	2.85444	77.2633	13869	13869	MS2	10/110	2014-0403_iTRAQ-1.raw
LVNTNVDQAAAASGR	Unambiguous	Protein translocase subunit SecD OS=Escherichia coli (strain K12) GN=secD PE=1 SV=1 - [SECD_ECOLI]	1	1	P0AG90		HCD	1	1				1544.19	106.65	4.31476e-10	0	1.48977e+06	2	743.886	1486.76	2.7031	43.0917	6056	6056	MS2	12/154	2014-0403_iTRAQ-2.raw
eIESYDAVLVLGEDVTQTGAR	Unambiguous	NADH-quinone oxidoreductase subunit G OS=Escherichia coli (strain K12) GN=nuoG PE=1 SV=4 - [NUOG_ECOLI]	2	1	P33602	N-Term(iTRAQ4plex)	HCD	1	1		1985.41	2378.86	3260.11	106.65	5.00669e-10	0	748249	3	803.748	2409.23	1.51729	121.787	25159	25159	MS2	20/202	2014-0403_iTRAQ-2.raw
aLGVTFFLPEGDAISASR	Unambiguous	ATP-dependent zinc metalloprotease FtsH OS=Escherichia coli (strain K12) GN=ftsH PE=1 SV=1 - [FTSH_ECOLI]	1	1	P0AAI3	N-Term(iTRAQ4plex)	HCD	1	1	39424	21361.4		37970.7	106.65	5.46086e-10	0	658378	2	998.04	1995.07	2.67502	122.434	26180	26180	MS2	17/160	2014-0403_iTRAQ-4.raw
ELAESEGAIER	Unambiguous	Transaldolase B OS=Escherichia coli (strain K12) GN=talB PE=1 SV=2 - [TALB_ECOLI]	1	1	P0A870		HCD	1	1		1943.73	2369.26	2448.56	106.64	4.32471e-10	0	155232	2	602.298	1203.59	2.545	40.0164	5417	5417	MS2	10/98	2014-0403_iTRAQ-2.raw
QEAAPAAAPAPAAGVk	Unambiguous	Dihydrolipoyllysine-residue acetyltransferase component of pyruvate dehydrogenase complex OS=Escherichia coli (strain K12) GN=aceF PE=1 SV=3 - [ODP2_ECOLI]	1	1	P06959	K16(iTRAQ4plex)	HCD	1	1	3930.7	887.778	2606.92		106.63	4.33468e-10	0	41908.7	2	782.437	1563.87	3.06938	42.4866	5743	5743	MS2	13/150	2014-0403_iTRAQ-1.raw
ILINTPASQGGIGDLYNFk	Unambiguous	Aldehyde-alcohol dehydrogenase OS=Escherichia coli (strain K12) GN=adhE PE=1 SV=2 - [ADHE_ECOLI]	1	1	P0A9Q7	K19(iTRAQ4plex)	HCD	1	1		1649.45	415.784	4877.93	106.63	4.54095e-10	0	176234	2	1083.09	2165.18	1.26185	108.211	22476	22476	MS2	15/192	2014-0403_iTRAQ-2.raw
lEFTGQSVDAPLLSETAR	Unambiguous	Methionine import ATP-binding protein MetN OS=Escherichia coli (strain K12) GN=metN PE=1 SV=4 - [METN_ECOLI]	1	1	P30750	N-Term(iTRAQ4plex)	HCD	1	1	8423.81	2832.79	4643.83		106.62	5.17206e-10	0	109905	2	1039.55	2078.09	2.56843	103.699	20011	20011	MS2	15/188	2014-0403_iTRAQ-1.raw
aIAQVGTISANSDETVGk	Unambiguous	60 kDa chaperonin OS=Escherichia coli (strain K12 / MC4100 / BW2952) GN=groL PE=3 SV=1 - [CH60_ECOBW]	1	1	C5A1D5	N-Term(iTRAQ4plex); K18(iTRAQ4plex)	HCD	1	1		11517.3	15245.4	30961	106.61	5.14033e-10	0	455947	3	683.707	2049.11	0.548989	62.6599	10873	10873	MS2	17/180	2014-0403_iTRAQ-2.raw
LVNTNVDQAAAASGR	Unambiguous	Protein translocase subunit SecD OS=Escherichia coli (strain K12) GN=secD PE=1 SV=1 - [SECD_ECOLI]	1	1	P0AG90		HCD	1	1	803.547		1425.43	711.008	106.6	4.36472e-10	0	373122	2	743.886	1486.76	2.621	43.4411	6070	6070	MS2	14/154	2014-0403_iTRAQ-3.raw
ISQSVDDVDFFYAPADFR	Unambiguous	CDP-diacylglycerol--serine O-phosphatidyltransferase OS=Escherichia coli (strain K12) GN=pssA PE=1 SV=2 - [PSS_ECOLI]	2	1	P23830		HCD	1	1	478.175	462.213		554.55	106.59	4.37478e-10	0	62365.2	2	1046.49	2091.97	0.567559	116.555	25035	25035	MS2	13/194	2014-0403_iTRAQ-4.raw
aDISSDQIAAIGITNQR	Unambiguous	Glycerol kinase OS=Escherichia coli (strain K12 / MC4100 / BW2952) GN=glpK PE=3 SV=1 - [GLPK_ECOBW]	1	1	C5A093	N-Term(iTRAQ4plex)	HCD	1	1	5136.1	2412.62	5632.81		106.57	4.4389e-10	0	203679	2	959.014	1917.02	2.31973	81.7251	14991	14991	MS2	15/172	2014-0403_iTRAQ-1.raw
VEGGVVDLNTLk	Unambiguous	50S ribosomal protein L15 OS=Escherichia coli (strain K12 / MC4100 / BW2952) GN=rplO PE=3 SV=1 - [RL15_ECOBW]	1	1	C4ZUF6	K12(iTRAQ4plex)	HCD	1	1	16099.4	7634.64		16057.2	106.56	4.86865e-10	0	311782	2	694.401	1387.79	2.15077	75.7259	14831	14831	MS2	10/110	2014-0403_iTRAQ-4.raw
SDEEQTSTTTDTPATPAR	Unambiguous	LPS-assembly lipoprotein LptE OS=Escherichia coli (strain K12 / MC4100 / BW2952) GN=lptE PE=3 SV=1 - [LPTE_ECOBW]	1	1	C4ZWC8		HCD	1	1					106.53	4.43564e-10	0	39421.1	2	954.429	1907.85	2.07048	31.5455	3811	3811	MS2	10/190	2014-0403_iTRAQ-2.raw
dAINNVEAYFEQHPALLk	Unambiguous	Low-affinity inorganic phosphate transporter 1 OS=Escherichia coli (strain K12) GN=pitA PE=1 SV=1 - [PITA_ECOLI]	1	1	P0AFJ7	N-Term(iTRAQ4plex); K18(iTRAQ4plex)	HCD	1	1	39094.3	1719.81		34240.4	106.53	4.43564e-10	0	366858	3	787.426	2360.26	5.55903	115.833	24884	24884	MS2	21/184	2014-0403_iTRAQ-4.raw
VEGGVVDLNTLk	Unambiguous	50S ribosomal protein L15 OS=Escherichia coli (strain K12 / MC4100 / BW2952) GN=rplO PE=3 SV=1 - [RL15_ECOBW]	1	1	C4ZUF6	K12(iTRAQ4plex)	HCD	1	1	19299.8	9353.55		17588.5	106.52	4.84685e-10	0	352894	2	694.402	1387.8	3.3822	75.6695	14814	14814	MS2	10/110	2014-0403_iTRAQ-4.raw
IWDSTDALELk	Unambiguous	Dihydrolipoyl dehydrogenase OS=Escherichia coli (strain K12) GN=lpdA PE=1 SV=2 - [DLDH_ECOLI]	1	1	P0A9P0	K11(iTRAQ4plex)	HCD	1	1	25062.7	20787.8		31197.5	106.46	4.50772e-10	0	398921	2	717.886	1434.76	3.1179	87.0007	18072	18072	MS2	10/92	2014-0403_iTRAQ-4.raw
TSGVGDVQLFGSQYAmR	Unambiguous	Acriflavine resistance protein B OS=Escherichia coli (strain K12) GN=acrB PE=1 SV=1 - [ACRB_ECOLI]	1	1	P31224	M16(Oxidation)	HCD	1	1	1041.01		2658.2	1535	106.45	4.51811e-10	0	284564	2	916.439	1831.87	3.54332	84.3197	16758	16758	MS2	13/168	2014-0403_iTRAQ-3.raw
yVESQVYQGVVENLASEQAAR	Unambiguous	ATP synthase gamma chain OS=Escherichia coli (strain K12 / MC4100 / BW2952) GN=atpG PE=3 SV=1 - [ATPG_ECOBW]	1	1	C4ZZ11	N-Term(iTRAQ4plex)	HCD	1	1	9471.86	3788.2		6320.93	106.45	4.78972e-10	0	127485	3	828.756	2484.25	1.48989	102.269	21953	21953	MS2	25/220	2014-0403_iTRAQ-4.raw
aPEESEYLNLIANAAR	Unambiguous	Putative Lon protease homolog OS=Escherichia coli (strain K12) GN=ycbZ PE=3 SV=1 - [LONH_ECOLI]	1	1	P75867	N-Term(iTRAQ4plex)	HCD	1	1	10114.1	4475.45	5482.71		106.42	4.6861e-10	0	167275	2	952.998	1904.99	2.79415	108.818	21064	21064	MS2	14/140	2014-0403_iTRAQ-1.raw
sDILNAVGITLDETTTR	Unambiguous	Glycine dehydrogenase [decarboxylating] OS=Escherichia coli (strain K12 / MC4100 / BW2952) GN=gcvP PE=3 SV=1 - [GCSP_ECOBW]	1	1	C5A0H5	N-Term(iTRAQ4plex)	HCD	1	1	5165.37	1510.68		2071.84	106.42	5.66665e-10	0	106903	2	982.03	1963.05	2.76772	117.479	25213	25213	MS2	16/182	2014-0403_iTRAQ-4.raw
DkPVIVVDGSGmQcQEPANALTk	Unambiguous	Uncharacterized protein YibN OS=Escherichia coli (strain K12) GN=yibN PE=1 SV=1 - [YIBN_ECOLI]	1	1	P0AG27	K2(iTRAQ4plex); M12(Oxidation); C14(Carbamidomethyl); K23(iTRAQ4plex)	HCD	1	1	4790.08	3833.01		7927.16	106.4	5.42936e-10	0	250834	3	921.143	2761.41	1.60525	68.033	12620	12620	MS2	21/260	2014-0403_iTRAQ-4.raw
dKPVIVVDGSGmQcQEPANALTk	Unambiguous	Uncharacterized protein YibN OS=Escherichia coli (strain K12) GN=yibN PE=1 SV=1 - [YIBN_ECOLI]	1	1	P0AG27	N-Term(iTRAQ4plex); M12(Oxidation); C14(Carbamidomethyl); K23(iTRAQ4plex)	HCD	1	2	4790.08	3833.01		7927.16	106.4	5.42936e-10	0	250834	3	921.143	2761.41	1.60525	68.033	12620	12620	MS2	21/260	2014-0403_iTRAQ-4.raw
lAQQAGIDQSHPALQR	Unambiguous	UPF0283 membrane protein YcjF OS=Escherichia coli (strain K12 / MC4100 / BW2952) GN=ycjF PE=3 SV=1 - [YCJF_ECOBW]	1	1	C4ZV70	N-Term(iTRAQ4plex)	HCD	1	1	32082.7	8851.36		25592.5	106.39	5.39595e-10	0	165328	3	626.344	1877.02	3.40161	51.6889	8209	8209	MS2	19/150	2014-0403_iTRAQ-4.raw
eVVYTDWEQVANFAR	Unambiguous	Protoporphyrinogen IX dehydrogenase [menaquinone] OS=Escherichia coli (strain K12) GN=hemG PE=1 SV=1 - [HEMG_ECOLI]	1	1	P0ACB4	N-Term(iTRAQ4plex)	HCD	1	1	6422.06	3962.35		6741.42	106.39	4.58096e-10	0	199688	2	985.992	1970.98	1.6223	114.559	24629	24629	MS2	14/138	2014-0403_iTRAQ-4.raw
VYSGVVNSGDTVLNSVk	Unambiguous	Elongation factor G OS=Escherichia coli (strain K12 / MC4100 / BW2952) GN=fusA PE=3 SV=1 - [EFG_ECOBW]	1	1	C4ZUJ5	K17(iTRAQ4plex)	HCD	1	1		7740.76	9913.13	2863.38	106.37	4.72883e-10	0	1.02647e+06	2	941.507	1882.01	1.6585	79.6236	15551	15551	MS2	11/172	2014-0403_iTRAQ-2.raw
VGVIVGAEQQVAEVAQk	Unambiguous	D-methionine-binding lipoprotein MetQ OS=Escherichia coli (strain K12) GN=metQ PE=1 SV=2 - [METQ_ECOLI]	1	1	P28635	K17(iTRAQ4plex)	HCD	1	1	2200.27		14075.3	6738.29	106.37	4.60211e-10	0	523973	2	935.034	1869.06	2.30606	90.6938	18452	18452	MS2	13/154	2014-0403_iTRAQ-3.raw
VVAGSNLQDIIk	Unambiguous	Uncharacterized symporter YdjN OS=Escherichia coli (strain K12) GN=ydjN PE=3 SV=1 - [YDJN_ECOLI]	1	1	P77529	K12(iTRAQ4plex)	HCD	1	1	38760.9	15429.5		35138.3	106.37	4.60211e-10	0	578546	2	700.917	1400.83	3.07947	76.3297	15000	15000	MS2	10/108	2014-0403_iTRAQ-4.raw
LHSLLDEGSLVELGSELEPk	Unambiguous	Acetyl-coenzyme A carboxylase carboxyl transferase subunit beta OS=Escherichia coli (strain K12 / DH10B) GN=accD PE=3 SV=1 - [ACCD_ECODH]	2	1	B1X927	K20(iTRAQ4plex)	HCD	1	1		3907.35	3284.19	3967.62	106.36	5.12122e-10	0	143837	3	770.418	2309.24	1.15327	119.136	24650	24650	MS2	19/182	2014-0403_iTRAQ-2.raw
VLNAmGTGVQLLSk	Unambiguous	Anaerobic glycerol-3-phosphate dehydrogenase subunit C OS=Escherichia coli (strain K12) GN=glpC PE=1 SV=1 - [GLPC_ECOLI]	1	1	P0A996	M5(Oxidation); K14(iTRAQ4plex)	HCD	1	1	7591.12		14279.5	7268.97	106.35	4.62335e-10	0	449593	2	795.956	1590.9	2.11135	75.7533	14376	14376	MS2	12/138	2014-0403_iTRAQ-3.raw
dTTTIIDGVGEEAAIQGR	Unambiguous	60 kDa chaperonin OS=Escherichia coli (strain K12 / MC4100 / BW2952) GN=groL PE=3 SV=1 - [CH60_ECOBW]	1	1	C5A1D5	N-Term(iTRAQ4plex)	HCD	1	1	112796	25728.7	64259.1		106.34	5.69071e-10	0	2.72122e+06	3	664.015	1990.03	5.30898	84.3604	15650	15650	MS2	25/162	2014-0403_iTRAQ-1.raw
VEGGVVDLNTLk	Unambiguous	50S ribosomal protein L15 OS=Escherichia coli (strain K12 / MC4100 / BW2952) GN=rplO PE=3 SV=1 - [RL15_ECOBW]	1	1	C4ZUF6	K12(iTRAQ4plex)	HCD	1	1	13013.8		24602.9	12339.7	106.33	5.04032e-10	0	596583	2	694.401	1387.79	2.06281	75.8135	14395	14395	MS2	10/110	2014-0403_iTRAQ-3.raw
dYLDGVDVAEGELVVLENVR	Unambiguous	Phosphoglycerate kinase OS=Escherichia coli (strain K12) GN=pgk PE=1 SV=2 - [PGK_ECOLI]	1	1	P0A799	N-Term(iTRAQ4plex)	HCD	1	1		684.611	1720.33	197.717	106.3	4.85255e-10	0	93545.5	3	783.41	2348.21	1.77001	137.581	28087	28087	MS2	20/188	2014-0403_iTRAQ-2.raw
LNSmPSAFYSVNLVAR	Unambiguous	Protoporphyrinogen IX dehydrogenase [menaquinone] OS=Escherichia coli (strain K12) GN=hemG PE=1 SV=1 - [HEMG_ECOLI]	1	1	P0ACB4	M4(Oxidation)	HCD	1	1	3441.88		6847.03	3690.56	106.28	4.69847e-10	0	192744	2	892.956	1784.9	2.12891	91.9069	18750	18750	MS2	14/162	2014-0403_iTRAQ-3.raw
DHAPLmQEINQTGGYNDEIEGk	Unambiguous	ATP synthase subunit alpha OS=Escherichia coli (strain K12 / MC4100 / BW2952) GN=atpA PE=3 SV=1 - [ATPA_ECOBW]	1	1	C4ZZ12	M6(Oxidation); K22(iTRAQ4plex)	HCD	1	1	4173.93	1207.8	3079.96		106.27	4.7093e-10	0	206730	3	873.744	2619.22	2.80803	66.9997	11232	11232	MS2	18/236	2014-0403_iTRAQ-1.raw
iEAGQPTVcSETcVGR	Unambiguous	Respiratory nitrate reductase 1 beta chain OS=Escherichia coli (strain K12) GN=narH PE=1 SV=3 - [NARH_ECOLI]	1	1	P11349	N-Term(iTRAQ4plex); C9(Carbamidomethyl); C13(Carbamidomethyl)	HCD	1	1	12366.1	3464.25		12743.1	106.27	4.7093e-10	0	275448	2	954.459	1907.91	2.12808	54.025	8798	8798	MS2	14/162	2014-0403_iTRAQ-4.raw
aVAEVYASSDAHEk	Unambiguous	Catalase-peroxidase OS=Escherichia coli (strain K12 / DH10B) GN=katG PE=3 SV=1 - [KATG_ECODH]	1	1	B1XBA8	N-Term(iTRAQ4plex); K14(iTRAQ4plex)	HCD	1	1	144368	52914.5		93862.7	106.25	4.73104e-10	0	1.9279e+06	3	588.974	1764.91	4.34133	44.5612	6531	6531	MS2	11/122	2014-0403_iTRAQ-4.raw
aGLINSGGAAGGETDLSDAVR	Unambiguous	Fructose-bisphosphate aldolase class 1 OS=Escherichia coli (strain K12) GN=fbaB PE=1 SV=2 - [ALF1_ECOLI]	1	1	P0A991	N-Term(iTRAQ4plex)	HCD	1	1		19373	14454.5	16819.3	106.18	4.80791e-10	0	2.21669e+06	3	692.356	2075.05	1.89447	73.6577	13913	13913	MS2	19/216	2014-0403_iTRAQ-2.raw
sLATAAGAVAGGVAGQGVQSAmNk	Unambiguous	Outer membrane lipoprotein SlyB OS=Escherichia coli (strain K12) GN=slyB PE=2 SV=1 - [SLYB_ECOLI]	1	1	P0A905	N-Term(iTRAQ4plex); M22(Oxidation); K24(iTRAQ4plex)	HCD	1	1	18334.6	9381.48		20470.9	106.17	5.13285e-10	0	446040	3	807.434	2420.29	3.34224	79.319	15864	15864	MS2	24/238	2014-0403_iTRAQ-4.raw
VDSSGFQTEPVAADGk	Unambiguous	Outer membrane protein assembly factor BamB OS=Escherichia coli (strain K12) GN=bamB PE=1 SV=1 - [BAMB_ECOLI]	1	1	P77774	K16(iTRAQ4plex)	HCD	1	1	5031.54	2424.53		6502.3	106.15	4.84124e-10	0	291386	2	876.434	1751.86	2.55238	52.0257	8298	8298	MS2	12/162	2014-0403_iTRAQ-4.raw
NIFGYQYTIPTHQGR	Unambiguous	Tryptophanase OS=Escherichia coli (strain K12 / MC4100 / BW2952) GN=tnaA PE=3 SV=1 - [TNAA_ECOBW]	1	1	C4ZYY6		HCD	1	1	3017.85	1026.15	2635.83		106.14	4.8524e-10	0	118826	2	897.952	1794.9	2.19203	83.3612	15389	15389	MS2	11/146	2014-0403_iTRAQ-1.raw
IHQFGVAGLGGAGFPTGVk	Unambiguous	Electron transport complex protein RnfC OS=Escherichia coli (strain K12 / MC4100 / BW2952) GN=rnfC PE=3 SV=1 - [RNFC_ECOBW]	1	1	C4ZY92	K19(iTRAQ4plex)	HCD	1	1	11488	4000.07	4933.62	73.8655	106.14	4.8524e-10	0	78054.3	3	653.033	1957.09	3.85519	91.454	17355	17355	MS2	20/176	2014-0403_iTRAQ-1.raw
aGETLGIVGESGSGk	Unambiguous	Uncharacterized ABC transporter ATP-binding protein YejF OS=Escherichia coli (strain K12) GN=yejF PE=3 SV=1 - [YEJF_ECOLI]|Oligopeptide transport ATP-binding protein OppD OS=Escherichia coli (strain K12) GN=oppD PE=3 SV=2 - [OPPD_ECOLI]	2	2	P33916;P76027	N-Term(iTRAQ4plex); K15(iTRAQ4plex)	HCD	1	1		25991.5	40572.6	27550.9	106.14	5.64271e-10	0	344889	2	825.452	1649.9	1.0587	58.6312	9812	9812	MS2	14/132	2014-0403_iTRAQ-2.raw
aGETLGLVGESGSGk	Unambiguous	Uncharacterized ABC transporter ATP-binding protein YejF OS=Escherichia coli (strain K12) GN=yejF PE=3 SV=1 - [YEJF_ECOLI]|Oligopeptide transport ATP-binding protein OppD OS=Escherichia coli (strain K12) GN=oppD PE=3 SV=2 - [OPPD_ECOLI]	2	2	P33916;P76027	N-Term(iTRAQ4plex); K15(iTRAQ4plex)	HCD	1	2		25991.5	40572.6	27550.9	106.14	5.64271e-10	0	344889	2	825.452	1649.9	1.0587	58.6312	9812	9812	MS2	14/132	2014-0403_iTRAQ-2.raw
aAPcIIFIDEIDAVGR	Unambiguous	ATP-dependent zinc metalloprotease FtsH OS=Escherichia coli (strain K12) GN=ftsH PE=1 SV=1 - [FTSH_ECOLI]	1	1	P0AAI3	N-Term(iTRAQ4plex); C4(Carbamidomethyl)	HCD	1	1		3184.37	1011.98	6054.5	106.14	4.8524e-10	0	79999.3	2	952.51	1904.01	2.68496	133.286	27305	27305	MS2	15/126	2014-0403_iTRAQ-2.raw
TQVVVLGAGPAGYSAAFR	Unambiguous	Dihydrolipoyl dehydrogenase OS=Escherichia coli (strain K12) GN=lpdA PE=1 SV=2 - [DLDH_ECOLI]	1	1	P0A9P0		HCD	1	1	3472.93	1154.78	1583.11		106.1	5.08125e-10	0	355974	2	882.477	1763.95	1.61209	94.2732	18006	18006	MS2	13/194	2014-0403_iTRAQ-1.raw
NIFGYQYTIPTHQGR	Unambiguous	Tryptophanase OS=Escherichia coli (strain K12 / MC4100 / BW2952) GN=tnaA PE=3 SV=1 - [TNAA_ECOBW]	1	1	C4ZYY6		HCD	1	1	5410.52	3097.89		6472.78	106.1	4.8973e-10	0	606848	2	897.951	1794.9	1.71596	81.7011	16556	16556	MS2	11/146	2014-0403_iTRAQ-4.raw
eLAASGVmLTSDENVVR	Unambiguous	Modulator of FtsH protease HflK OS=Escherichia coli (strain K12) GN=hflK PE=1 SV=1 - [HFLK_ECOLI]	1	1	P0ABC7	N-Term(iTRAQ4plex); M8(Oxidation)	HCD	1	1	22972.9	8439.52		23920.8	106.08	5.16635e-10	0	661332	2	976.002	1951	2.43394	75.552	14780	14780	MS2	15/158	2014-0403_iTRAQ-4.raw
vGmGmGSTVAVLFQSGR	Unambiguous	Glucitol/sorbitol-specific phosphotransferase enzyme IIB component OS=Escherichia coli (strain K12) GN=srlE PE=1 SV=1 - [PTHB_ECOLI]	1	1	P56580	N-Term(iTRAQ4plex); M3(Oxidation); M5(Oxidation)	HCD	1	1	4363.21	71700.8		5154.58	106.03	4.97687e-10	0	766467	2	936.976	1872.94	0.713938	85.366	17626	17626	MS2	16/150	2014-0403_iTRAQ-4.raw
SLDELQDGSQVAVPNDPTNLGR	Unambiguous	D-methionine-binding lipoprotein MetQ OS=Escherichia coli (strain K12) GN=metQ PE=1 SV=2 - [METQ_ECOLI]	1	1	P28635		HCD	1	1					106.01	4.99985e-10	0	686584	2	1163.07	2325.14	1.60178	80.7866	16282	16282	MS2	11/234	2014-0403_iTRAQ-4.raw
aGETLGIVGESGSGk	Unambiguous	Uncharacterized ABC transporter ATP-binding protein YejF OS=Escherichia coli (strain K12) GN=yejF PE=3 SV=1 - [YEJF_ECOLI]|Oligopeptide transport ATP-binding protein OppD OS=Escherichia coli (strain K12) GN=oppD PE=3 SV=2 - [OPPD_ECOLI]	2	2	P33916;P76027	N-Term(iTRAQ4plex); K15(iTRAQ4plex)	HCD	1	1	19987.1		64992.4	37692.1	106	6.02853e-10	0	510590	2	825.453	1649.9	2.83437	59.6708	9894	9894	MS2	14/132	2014-0403_iTRAQ-3.raw
aGETLGLVGESGSGk	Unambiguous	Uncharacterized ABC transporter ATP-binding protein YejF OS=Escherichia coli (strain K12) GN=yejF PE=3 SV=1 - [YEJF_ECOLI]|Oligopeptide transport ATP-binding protein OppD OS=Escherichia coli (strain K12) GN=oppD PE=3 SV=2 - [OPPD_ECOLI]	2	2	P33916;P76027	N-Term(iTRAQ4plex); K15(iTRAQ4plex)	HCD	1	2	19987.1		64992.4	37692.1	106	6.02853e-10	0	510590	2	825.453	1649.9	2.83437	59.6708	9894	9894	MS2	14/132	2014-0403_iTRAQ-3.raw
LGETGDAIAk	Unambiguous	Uncharacterized protein YqjD OS=Escherichia coli (strain K12) GN=yqjD PE=1 SV=1 - [YQJD_ECOLI]	1	1	P64581	K10(iTRAQ4plex)	HCD	1	1		19022.1	9464.24	9196.62	105.98	5.0345e-10	0	427439	2	559.813	1118.62	1.35862	39.8657	5386	5386	MS2	9/78	2014-0403_iTRAQ-2.raw
LATGANALDTAAAIR	Unambiguous	Acriflavine resistance protein B OS=Escherichia coli (strain K12) GN=acrB PE=1 SV=1 - [ACRB_ECOLI]	1	1	P31224		HCD	1	1	17105.7	10174.9		17896	105.98	5.0345e-10	0	1.15557e+06	2	714.895	1428.78	1.51258	71.0219	13478	13478	MS2	12/144	2014-0403_iTRAQ-4.raw
iADQLIVGGGIANTFIAAQGHDVGk	Unambiguous	Phosphoglycerate kinase OS=Escherichia coli (strain K12) GN=pgk PE=1 SV=2 - [PGK_ECOLI]	1	1	P0A799	N-Term(iTRAQ4plex); K25(iTRAQ4plex)	HCD	1	1	2783.03	1947.71	2395.49		105.96	5.05774e-10	0	22043.4	3	918.515	2753.53	3.85609	117.987	22825	22825	MS2	22/272	2014-0403_iTRAQ-1.raw
LGETGDAIAk	Unambiguous	Uncharacterized protein YqjD OS=Escherichia coli (strain K12) GN=yqjD PE=1 SV=1 - [YQJD_ECOLI]	1	1	P64581	K10(iTRAQ4plex)	HCD	1	1		10346.8	5231.94	6106.3	105.96	5.05774e-10	0	64887	2	559.813	1118.62	1.46775	39.8328	5379	5379	MS2	9/78	2014-0403_iTRAQ-2.raw
aGIVGADGQTHQGAFDLSYLR	Unambiguous	1-deoxy-D-xylulose-5-phosphate synthase OS=Escherichia coli (strain K12 / MC4100 / BW2952) GN=dxs PE=3 SV=1 - [DXS_ECOBW]	1	1	C4ZTH7	N-Term(iTRAQ4plex)	HCD	1	1	9110.99		32086.8	14990.7	105.96	5.70404e-10	0	526408	3	774.066	2320.18	1.24402	92.184	18821	18821	MS2	24/206	2014-0403_iTRAQ-3.raw
VTPDEVSPVTLGDNLTSNR	Unambiguous	4-deoxy-L-threo-5-hexosulose-uronate ketol-isomerase OS=Escherichia coli (strain K12 / MC4100 / BW2952) GN=kduI PE=3 SV=1 - [KDUI_ECOBW]	1	1	C5A0C6		HCD	1	1	682.599		387.125		105.95	5.0694e-10	0	172291	2	1007.51	2014.01	1.76037	87.068	16310	16310	MS2	16/184	2014-0403_iTRAQ-1.raw
gATPAASDIQEAk	Unambiguous	Proline/betaine transporter OS=Escherichia coli (strain K12) GN=proP PE=1 SV=1 - [PROP_ECOLI]	1	1	P0C0L7	N-Term(iTRAQ4plex); K13(iTRAQ4plex)	HCD	1	1	16854.8	1296.34	4225.68		105.94	5.08109e-10	0	95144.9	2	773.925	1546.84	6.72289	43.9583	6039	6039	MS2	12/118	2014-0403_iTRAQ-1.raw
sPQDGLANGIVYISEDR	Unambiguous	Ribose import ATP-binding protein RbsA OS=Escherichia coli (strain K12) GN=rbsA PE=1 SV=1 - [RBSA_ECOLI]	1	1	P04983	N-Term(iTRAQ4plex)	HCD	1	1	9802	5739.13		8590.18	105.92	5.10454e-10	0	232961	2	989.505	1978	1.93903	93.3566	19791	19791	MS2	13/186	2014-0403_iTRAQ-4.raw
TILVPIDISDSELTQR	Unambiguous	Universal stress protein F OS=Escherichia coli (strain K12) GN=uspF PE=1 SV=2 - [USPF_ECOLI]	1	1	P37903		HCD	1	1		1314.36	1720.77	1824.12	105.9	5.1281e-10	0	189404	2	900.49	1799.97	-0.801656	108.831	22608	22608	MS2	13/148	2014-0403_iTRAQ-2.raw
yVESQVYQGVVENLASEQAAR	Unambiguous	ATP synthase gamma chain OS=Escherichia coli (strain K12 / MC4100 / BW2952) GN=atpG PE=3 SV=1 - [ATPG_ECOBW]	1	1	C4ZZ11	N-Term(iTRAQ4plex)	HCD	1	1	27063.6		34114.1	22175.9	105.9	5.55205e-10	0	1.1596e+06	3	828.756	2484.25	1.85842	102.983	21409	21409	MS2	22/220	2014-0403_iTRAQ-3.raw
tLLmDEQDHGYALTGDALSQAAIAAANR	Unambiguous	Cytidine deaminase OS=Escherichia coli (strain K12 / MC4100 / BW2952) GN=cdd PE=3 SV=1 - [CDD_ECOBW]	1	1	C4ZSM3	N-Term(iTRAQ4plex); M4(Oxidation)	HCD	1	1	4084.93		5118.61	4324.89	105.89	5.13992e-10	0	269335	3	1026.18	3076.52	1.92444	104.899	21831	21831	MS2	17/294	2014-0403_iTRAQ-3.raw
fTAQGADAEQALk	Unambiguous	Multiphosphoryl transfer protein OS=Escherichia coli (strain K12) GN=fruB PE=1 SV=1 - [PTFAH_ECOLI]	1	1	P69811	N-Term(iTRAQ4plex); K13(iTRAQ4plex)	HCD	1	1		25961.7	51225.1	17959	105.88	5.15177e-10	0	427323	2	819.441	1637.87	0.334505	60.8002	10394	10394	MS2	12/128	2014-0403_iTRAQ-2.raw
sADASLADmNDPSLITVR	Unambiguous	Putative uroporphyrinogen-III C-methyltransferase OS=Escherichia coli (strain K12) GN=hemX PE=1 SV=1 - [HEMX_ECOLI]	1	1	P09127	N-Term(iTRAQ4plex); M9(Oxidation)	HCD	1	1	10583		22694.8	16933.4	105.88	5.15177e-10	0	577351	2	1018.51	2036.02	3.70019	76.2154	14507	14507	MS2	16/182	2014-0403_iTRAQ-3.raw
LGETGDAIAk	Unambiguous	Uncharacterized protein YqjD OS=Escherichia coli (strain K12) GN=yqjD PE=1 SV=1 - [YQJD_ECOLI]	1	1	P64581	K10(iTRAQ4plex)	HCD	1	1	11785.5	7785.77	5999.95		105.87	5.16365e-10	0	373841	2	559.814	1118.62	2.34076	40.4738	5350	5350	MS2	9/78	2014-0403_iTRAQ-1.raw
tLLmDEQDHGYALTGDALSQAAIAAANR	Unambiguous	Cytidine deaminase OS=Escherichia coli (strain K12 / MC4100 / BW2952) GN=cdd PE=3 SV=1 - [CDD_ECOBW]	1	1	C4ZSM3	N-Term(iTRAQ4plex); M4(Oxidation)	HCD	1	1	2218.83	1528.39	1703.75		105.86	5.25321e-10	0	51924.4	3	1026.18	3076.52	1.21024	105.818	20446	20446	MS2	18/294	2014-0403_iTRAQ-1.raw
NGNPSGEGFTSGVTNNGR	Unambiguous	Outer membrane protein C OS=Escherichia coli (strain K12) GN=ompC PE=1 SV=1 - [OMPC_ECOLI]	1	1	P06996		HCD	1	1	473.097		679.069		105.85	5.18748e-10	0	417948	2	882.901	1764.8	3.21532	44.5065	6293	6293	MS2	11/188	2014-0403_iTRAQ-3.raw
LDNVATSNSSIEYR	Unambiguous	LPS-assembly protein LptD OS=Escherichia coli (strain K12) GN=lptD PE=1 SV=2 - [LPTD_ECOLI]	1	1	P31554		HCD	1	1		2342.95	2493.14	3915.74	105.83	5.21143e-10	0	322375	2	784.883	1568.76	1.96653	50.7813	7825	7825	MS2	13/146	2014-0403_iTRAQ-2.raw
VTSNSVmNSFFIPR	Unambiguous	Ubiquinol oxidase subunit 2 OS=Escherichia coli (strain K12) GN=cyoA PE=1 SV=1 - [CYOA_ECOLI]	1	1	P0ABJ1	M7(Oxidation)	HCD	1	1	4826.63		10352.4	6565.34	105.82	5.22344e-10	0	2.23634e+06	2	807.904	1614.8	3.22264	85.0927	16962	16962	MS2	11/138	2014-0403_iTRAQ-3.raw
SGGGFSSGSAGIINYQR	Unambiguous	>CON_sp|K2C1_HUMAN|	1	1			HCD	1	1	2297.94		4254.17	2453.6	105.82	5.22344e-10	0	387366	2	829.402	1657.8	2.6961	67.5089	12043	12043	MS2	11/150	2014-0403_iTRAQ-3.raw
fTAQGADAEQALk	Unambiguous	Multiphosphoryl transfer protein OS=Escherichia coli (strain K12) GN=fruB PE=1 SV=1 - [PTFAH_ECOLI]	1	1	P69811	N-Term(iTRAQ4plex); K13(iTRAQ4plex)	HCD	1	1	31980	13766.2		23849.2	105.82	5.22344e-10	0	409597	2	819.444	1637.88	4.73174	61.1671	10712	10712	MS2	12/128	2014-0403_iTRAQ-4.raw
LATGANALDTAAAIR	Unambiguous	Acriflavine resistance protein B OS=Escherichia coli (strain K12) GN=acrB PE=1 SV=1 - [ACRB_ECOLI]	1	1	P31224		HCD	1	1	18229.7	6793.52	7075.81		105.81	5.23548e-10	0	525546	2	714.896	1428.78	2.79412	72.9349	12762	12762	MS2	12/144	2014-0403_iTRAQ-1.raw
ELLSQYDFPGDDTPIVR	Unambiguous	Elongation factor Tu 1 OS=Escherichia coli (strain K12) GN=tufA PE=1 SV=1 - [EFTU1_ECOLI]	2	1	P0CE47		HCD	1	1			661.795		105.81	5.23548e-10	0	168902	2	982.984	1964.96	0.708452	101.361	21006	21006	MS2	11/176	2014-0403_iTRAQ-2.raw
LGETGDAIAk	Unambiguous	Uncharacterized protein YqjD OS=Escherichia coli (strain K12) GN=yqjD PE=1 SV=1 - [YQJD_ECOLI]	1	1	P64581	K10(iTRAQ4plex)	HCD	1	1	9241.03	5614.37		9948.45	105.81	5.23548e-10	0	77305.3	2	559.815	1118.62	3.86851	40.216	5615	5615	MS2	9/78	2014-0403_iTRAQ-4.raw
HVmVSTGTSDADFEk	Unambiguous	GMP reductase OS=Escherichia coli (strain K12 / MC4100 / BW2952) GN=guaC PE=3 SV=1 - [GUAC_ECOBW]	1	1	C4ZRJ8	M3(Oxidation); K15(iTRAQ4plex)	HCD	1	1	5540.12	4061.63		3813.37	105.81	5.23548e-10	0	295892	2	892.421	1783.83	2.76965	46.8032	7049	7049	MS2	11/130	2014-0403_iTRAQ-4.raw
TVAVTPDYAEIAk	Unambiguous	Respiratory nitrate reductase 1 alpha chain OS=Escherichia coli (strain K12) GN=narG PE=1 SV=4 - [NARG_ECOLI]	1	1	P09152	K13(iTRAQ4plex)	HCD	1	1	25377	5445.61		26033.9	105.79	5.25965e-10	0	893298	2	761.42	1521.83	3.14689	69.9101	13143	13143	MS2	10/114	2014-0403_iTRAQ-4.raw
LGETGDAIAk	Unambiguous	Uncharacterized protein YqjD OS=Escherichia coli (strain K12) GN=yqjD PE=1 SV=1 - [YQJD_ECOLI]	1	1	P64581	K10(iTRAQ4plex)	HCD	1	1	7809.57	4820.82	3979.63		105.77	5.28392e-10	0	138736	2	559.814	1118.62	2.1225	40.4112	5337	5337	MS2	9/78	2014-0403_iTRAQ-1.raw
YTLAGTEVSALLGR	Unambiguous	ATP synthase subunit beta OS=Escherichia coli (strain K12 / MC4100 / BW2952) GN=atpD PE=3 SV=1 - [ATPB_ECOBW]	1	1	C4ZZ10		HCD	1	1		1719.79	2264.52	1910.67	105.76	5.2961e-10	0	317740	2	725.9	1450.79	2.02307	104.301	21642	21642	MS2	13/118	2014-0403_iTRAQ-2.raw
ekVIDTTAAGDSFSAGYLAVR	Unambiguous	2-dehydro-3-deoxygluconokinase OS=Escherichia coli (strain K12) GN=kdgK PE=1 SV=1 - [KDGK_ECOLI]	1	1	P37647	N-Term(iTRAQ4plex); K2(iTRAQ4plex)	HCD	1	1		6648.3	7061.35	3778.43	105.75	7.3303e-10	1	151060	3	820.439	2459.3	-0.35565	87.0271	17522	17522	MS2	15/224	2014-0403_iTRAQ-2.raw
SAELLDTmAHDYR	Unambiguous	Putative cytochrome d ubiquinol oxidase subunit 3 OS=Escherichia coli (strain K12) GN=yhcB PE=1 SV=2 - [YHCB_ECOLI]	1	1	P0ADW3	M8(Oxidation)	HCD	1	1	2883.35	578.831	1394.56		105.7	5.36978e-10	0	177078	2	769.352	1537.7	1.2973	53.315	7997	7997	MS2	10/116	2014-0403_iTRAQ-1.raw
LVAVGNTFVYPIAGYSk	Unambiguous	D-methionine-binding lipoprotein MetQ OS=Escherichia coli (strain K12) GN=metQ PE=1 SV=2 - [METQ_ECOLI]	1	1	P28635	K17(iTRAQ4plex)	HCD	1	1	3656.05	2010.42	2081.02		105.7	5.36978e-10	0	64944.1	2	972.046	1943.08	4.48669	103.571	19984	19984	MS2	11/168	2014-0403_iTRAQ-1.raw
LGETGDAIAk	Unambiguous	Uncharacterized protein YqjD OS=Escherichia coli (strain K12) GN=yqjD PE=1 SV=1 - [YQJD_ECOLI]	1	1	P64581	K10(iTRAQ4plex)	HCD	1	1	7666.48		32343.9	13990.3	105.7	5.36978e-10	0	306113	2	559.814	1118.62	2.55901	40.1767	5415	5415	MS2	9/78	2014-0403_iTRAQ-3.raw
aSYNVEGAFQASNk	Unambiguous	Uncharacterized lipoprotein YajG OS=Escherichia coli (strain K12) GN=yajG PE=4 SV=1 - [YAJG_ECOLI]	1	1	P0ADA5	N-Term(iTRAQ4plex); K14(iTRAQ4plex)	HCD	1	1	27750.9	15261.1		22323.8	105.69	5.38216e-10	0	309698	2	887.457	1773.91	3.17746	64.4727	11626	11626	MS2	13/144	2014-0403_iTRAQ-4.raw
LINDAYDSEYFATk	Unambiguous	Glycerol kinase OS=Escherichia coli (strain K12 / MC4100 / BW2952) GN=glpK PE=3 SV=1 - [GLPK_ECOBW]	1	1	C5A093	K14(iTRAQ4plex)	HCD	1	1		14234.8	14529.2	12665.9	105.66	5.41947e-10	0	1.39768e+06	2	897.44	1793.87	0.642126	77.1123	14872	14872	MS2	11/144	2014-0403_iTRAQ-2.raw
aPEESEYLNLIANAAR	Unambiguous	Putative Lon protease homolog OS=Escherichia coli (strain K12) GN=ycbZ PE=3 SV=1 - [LONH_ECOLI]	1	1	P75867	N-Term(iTRAQ4plex)	HCD	1	1		11318.5	7892.08	13055.2	105.66	5.48721e-10	0	275557	2	952.997	1904.99	1.38441	108.134	22459	22459	MS2	15/140	2014-0403_iTRAQ-2.raw
LINDAYDSEYFATk	Unambiguous	Glycerol kinase OS=Escherichia coli (strain K12 / MC4100 / BW2952) GN=glpK PE=3 SV=1 - [GLPK_ECOBW]	1	1	C5A093	K14(iTRAQ4plex)	HCD	1	1	12519.7	5835.15		9949.57	105.66	5.41947e-10	0	322036	2	897.44	1793.87	0.574078	77.5451	15344	15344	MS2	11/144	2014-0403_iTRAQ-4.raw
IAELAGFSVPENTk	Unambiguous	Aldehyde-alcohol dehydrogenase OS=Escherichia coli (strain K12) GN=adhE PE=1 SV=2 - [ADHE_ECOLI]	1	1	P0A9Q7	K14(iTRAQ4plex)	HCD	1	1	23354.7	5604.15	11195		105.65	5.73129e-10	0	1.14343e+06	2	810.444	1619.88	2.92162	85.6613	15971	15971	MS2	11/128	2014-0403_iTRAQ-1.raw
dIENQYETQITQIEHEVSSSGQEVQSSAk	Unambiguous	>CON_sp|K1C9_HUMAN|	1	1		N-Term(iTRAQ4plex); K29(iTRAQ4plex)	HCD	1	1		1822.85	1396.64	1853.01	105.62	5.46961e-10	0	51881.4	3	1184.91	3552.72	0.416669	111.08	23069	23069	MS2	22/326	2014-0403_iTRAQ-2.raw
IAPDLSEEELIQVADSLVR	Unambiguous	Dihydroorotate dehydrogenase (quinone) OS=Escherichia coli (strain K12 / MC4100 / BW2952) GN=pyrD PE=3 SV=1 - [PYRD_ECOBW]	1	1	C4ZQ71		HCD	1	1					105.62	5.46961e-10	0	55057.6	2	1049.06	2097.11	2.66243	145.108	29486	29486	MS2	15/182	2014-0403_iTRAQ-3.raw
TVAVTPDYAEIAk	Unambiguous	Respiratory nitrate reductase 1 alpha chain OS=Escherichia coli (strain K12) GN=narG PE=1 SV=4 - [NARG_ECOLI]	1	1	P09152	K13(iTRAQ4plex)	HCD	1	1	6759.29		17954.7	6655.79	105.61	5.48222e-10	0	350795	2	761.42	1521.83	2.74583	70.1705	12780	12780	MS2	10/114	2014-0403_iTRAQ-3.raw
VNQVAEVLQLAHLLDR	Unambiguous	Maltose/maltodextrin import ATP-binding protein MalK OS=Escherichia coli (strain K12) GN=malK PE=1 SV=1 - [MALK_ECOLI]	1	1	P68187		HCD	1	1	317.279	183.795			105.57	5.53295e-10	0	103748	3	606.681	1818.03	2.68426	133.442	28243	28243	MS2	11/166	2014-0403_iTRAQ-4.raw
LGGNSLLDLVVFGR	Unambiguous	Succinate dehydrogenase flavoprotein subunit OS=Escherichia coli (strain K12) GN=sdhA PE=1 SV=1 - [DHSA_ECOLI]	1	1	P0AC41		HCD	1	1	1208.24	823.35		798.639	105.55	5.55849e-10	0	514054	2	730.419	1459.83	2.34719	139.073	29268	29268	MS2	13/130	2014-0403_iTRAQ-4.raw
gENYDGTTGSFADLLR	Unambiguous	(Dimethylallyl)adenosine tRNA methylthiotransferase MiaB OS=Escherichia coli (strain K12 / DH10B) GN=miaB PE=3 SV=1 - [MIAB_ECODH]	1	1	B1X656	N-Term(iTRAQ4plex)	HCD	1	1		9945.47	3676.07	6001.3	105.54	5.5713e-10	0	113320	2	930.453	1859.9	4.76617	97.865	20210	20210	MS2	15/168	2014-0403_iTRAQ-2.raw
TVAVTPDYAEIAk	Unambiguous	Respiratory nitrate reductase 1 alpha chain OS=Escherichia coli (strain K12) GN=narG PE=1 SV=4 - [NARG_ECOLI]	1	1	P09152	K13(iTRAQ4plex)	HCD	1	1	17996.7	5685.94		18609.2	105.54	5.5713e-10	0	432869	2	761.421	1521.83	3.94901	69.8655	13131	13131	MS2	10/114	2014-0403_iTRAQ-4.raw
VGVIVGAEQQVAEVAQk	Unambiguous	D-methionine-binding lipoprotein MetQ OS=Escherichia coli (strain K12) GN=metQ PE=1 SV=2 - [METQ_ECOLI]	1	1	P28635	K17(iTRAQ4plex)	HCD	1	1	5412.25	3867.44		6943.87	105.53	5.58414e-10	0	522767	2	935.034	1869.06	1.84889	89.6701	18820	18820	MS2	13/154	2014-0403_iTRAQ-4.raw
dANYIAQNAEGVTVNR	Unambiguous	Formate dehydrogenase-O, large subunit OS=Escherichia coli (strain K12 / MC4100 / BW2952) GN=fdoG PE=4 SV=1 - [C5A062_ECOBW]	2	1	C5A062	N-Term(iTRAQ4plex)	HCD	1	1	10610.8	5203.73	8862.69		105.52	5.59702e-10	0	357805	2	939.977	1878.95	2.26867	69.1399	11768	11768	MS2	14/170	2014-0403_iTRAQ-1.raw
IQGIGAGFIPANLDLk	Unambiguous	Cysteine synthase A OS=Escherichia coli (strain K12) GN=cysK PE=1 SV=2 - [CYSK_ECOLI]	1	1	P0ABK5	K16(iTRAQ4plex)	HCD	1	1		4680.31	3397.72	4394.01	105.5	5.62285e-10	0	260630	2	886.016	1771.02	0.322497	114.762	23802	23802	MS2	13/148	2014-0403_iTRAQ-2.raw
lLLLDESLSALDYk	Unambiguous	Spermidine/putrescine import ATP-binding protein PotA OS=Escherichia coli (strain K12) GN=potA PE=1 SV=1 - [POTA_ECOLI]	1	1	P69874	N-Term(iTRAQ4plex); K14(iTRAQ4plex)	HCD	1	1	10228.5		13557.8	11442.7	105.48	5.6488e-10	0	127462	2	941.049	1881.09	4.00515	136.55	27953	27953	MS2	13/118	2014-0403_iTRAQ-3.raw
LDDTSSEFNTQR	Unambiguous	Succinate dehydrogenase flavoprotein subunit OS=Escherichia coli (strain K12) GN=sdhA PE=1 SV=1 - [DHSA_ECOLI]	1	1	P0AC41		HCD	1	1	1966.23	777.924		1896.09	105.48	5.6488e-10	0	873800	2	706.82	1412.63	2.64376	41.5623	5892	5892	MS2	10/110	2014-0403_iTRAQ-4.raw
gLSQGSGVAFDNEk	Unambiguous	Maltoporin OS=Escherichia coli (strain K12 / MC4100 / BW2952) GN=lamB PE=3 SV=1 - [LAMB_ECOBW]	1	1	C5A130	N-Term(iTRAQ4plex); K14(iTRAQ4plex)	HCD	1	1	21365		31709.4	11388.4	105.47	5.66183e-10	0	500699	2	848.943	1696.88	2.48245	56.4864	9062	9062	MS2	12/144	2014-0403_iTRAQ-3.raw
LGGNSLLDLVVFGR	Unambiguous	Succinate dehydrogenase flavoprotein subunit OS=Escherichia coli (strain K12) GN=sdhA PE=1 SV=1 - [DHSA_ECOLI]	1	1	P0AC41		HCD	1	1	935.624		808.395	735.262	105.45	5.68796e-10	0	37920.7	2	730.418	1459.83	1.34375	139.056	28403	28403	MS2	10/130	2014-0403_iTRAQ-3.raw
QIGIYSPNGQQYTPQDR	Unambiguous	Pyruvate dehydrogenase E1 component OS=Escherichia coli (strain K12) GN=aceE PE=1 SV=2 - [ODP1_ECOLI]	1	1	P0AFG8		HCD	1	1	850.047		1340.38		105.44	5.70107e-10	0	291472	2	982.979	1964.95	2.1546	65.7193	11545	11545	MS2	13/180	2014-0403_iTRAQ-3.raw
INDWASIYGVVGVGYGk	Unambiguous	Outer membrane protein X OS=Escherichia coli (strain K12) GN=ompX PE=1 SV=1 - [OMPX_ECOLI]	1	1	P0A917	K17(iTRAQ4plex)	HCD	1	1		661.341	278.169	3797	105.42	5.72739e-10	0	133005	2	971.516	1942.02	2.73805	112.967	23453	23453	MS2	13/164	2014-0403_iTRAQ-2.raw
eAGVQEADFLANVDk	Unambiguous	Aldehyde-alcohol dehydrogenase OS=Escherichia coli (strain K12) GN=adhE PE=1 SV=2 - [ADHE_ECOLI]	1	1	P0A9Q7	N-Term(iTRAQ4plex); K15(iTRAQ4plex)	HCD	1	1		8073.06	3627.75	20576.6	105.41	5.74059e-10	0	298674	2	947.495	1893.98	1.39394	86.3655	17358	17358	MS2	21/158	2014-0403_iTRAQ-2.raw
lTILGINQVPADLIEASR	Unambiguous	Glycine betaine/L-proline transport system permease protein ProW OS=Escherichia coli (strain K12) GN=proW PE=1 SV=1 - [PROW_ECOLI]	1	1	P14176	N-Term(iTRAQ4plex)	HCD	1	1	8378.4		15188.5	9803.25	105.41	5.74059e-10	0	115010	2	1034.1	2067.19	-0.212727	132.356	27188	27188	MS2	17/188	2014-0403_iTRAQ-3.raw
lPSTcFAEENGSIVNSGR	Unambiguous	Formate dehydrogenase-O, large subunit OS=Escherichia coli (strain K12 / MC4100 / BW2952) GN=fdoG PE=4 SV=1 - [C5A062_ECOBW]	2	1	C5A062	N-Term(iTRAQ4plex); C5(Carbamidomethyl)	HCD	1	1	30104.6	4449.2		33612.6	105.39	5.76709e-10	0	388770	2	1041.51	2082.01	3.10829	78.6869	15676	15676	MS2	12/178	2014-0403_iTRAQ-4.raw
TGSLImIFEVEGAAPAAAPAk	Unambiguous	Dihydrolipoyllysine-residue acetyltransferase component of pyruvate dehydrogenase complex OS=Escherichia coli (strain K12) GN=aceF PE=1 SV=3 - [ODP2_ECOLI]	1	1	P06959	M6(Oxidation); K21(iTRAQ4plex)	HCD	1	1	1324.22	1384.67		782.626	105.38	5.78038e-10	0	153464	2	1102.59	2204.18	1.61211	115.633	24844	24844	MS2	13/180	2014-0403_iTRAQ-4.raw
dYGVGSDVYSVTSFTELAR	Unambiguous	Pyruvate dehydrogenase E1 component OS=Escherichia coli (strain K12) GN=aceE PE=1 SV=2 - [ODP1_ECOLI]	1	1	P0AFG8	N-Term(iTRAQ4plex)	HCD	1	1		50753.1	71239.1	127178	105.36	5.80706e-10	0	3402534	2	1105.54	2210.08	2.36941	112.267	23304	23304	MS2	15/174	2014-0403_iTRAQ-2.raw
aNDAAGDGTTTATVLAQAIITEGLk	Unambiguous	60 kDa chaperonin OS=Escherichia coli (strain K12 / MC4100 / BW2952) GN=groL PE=3 SV=1 - [CH60_ECOBW]	1	1	C5A1D5	N-Term(iTRAQ4plex); K25(iTRAQ4plex)	HCD	1	1		2379.19	1478.24	7041.52	105.34	6.16996e-10	0	218144	3	897.489	2690.45	2.58107	130.429	26775	26775	MS2	25/276	2014-0403_iTRAQ-2.raw
YLYSVTSPDDSLR	Unambiguous	Modulator of FtsH protease HflK OS=Escherichia coli (strain K12) GN=hflK PE=1 SV=1 - [HFLK_ECOLI]	1	1	P0ABC7		HCD	1	1	5353.14	3306.17		4417.05	105.34	5.83387e-10	0	316521	2	758.372	1515.74	2.08748	73.1996	14094	14094	MS2	11/110	2014-0403_iTRAQ-4.raw
LDDTSSEFNTQR	Unambiguous	Succinate dehydrogenase flavoprotein subunit OS=Escherichia coli (strain K12) GN=sdhA PE=1 SV=1 - [DHSA_ECOLI]	1	1	P0AC41		HCD	1	1	2245.03	586.972	737.588		105.32	5.8608e-10	0	280651	2	706.82	1412.63	2.64376	41.8628	5619	5619	MS2	10/110	2014-0403_iTRAQ-1.raw
vIGVGGGGGNAVEHmVR	Unambiguous	Cell division protein FtsZ OS=Escherichia coli (strain K12) GN=ftsZ PE=1 SV=1 - [FTSZ_ECOLI]	1	1	P0A9A6	N-Term(iTRAQ4plex); M15(Oxidation)	HCD	1	1	26560.4	17035.3		27159.7	105.32	5.8608e-10	0	521037	3	590.315	1768.93	2.49865	51.0632	8056	8056	MS2	22/142	2014-0403_iTRAQ-4.raw
aAVEEGVVAGGGVALIR	Unambiguous	60 kDa chaperonin OS=Escherichia coli (strain K12 / MC4100 / BW2952) GN=groL PE=3 SV=1 - [CH60_ECOBW]	1	1	C5A1D5	N-Term(iTRAQ4plex)	HCD	1	1		96789.6	73920.1	270111	105.29	5.90142e-10	0	4.22541e+06	2	856.496	1711.98	0.89371	85.3486	17080	17080	MS2	15/130	2014-0403_iTRAQ-2.raw
QSLEASLAETEGR	Unambiguous	>CON_sp|K1C10_HUMAN|	1	1			HCD	1	1	12400.5	12634.5		12540.6	105.26	5.94233e-10	0	885011	2	695.846	1390.68	2.03649	63.6987	11404	11404	MS2	10/138	2014-0403_iTRAQ-4.raw
VQNASYQVAAYLADEIAk	Unambiguous	Glutamate decarboxylase alpha OS=Escherichia coli (strain K12) GN=gadA PE=1 SV=1 - [DCEA_ECOLI]	2	1	P69908	K18(iTRAQ4plex)	HCD	1	1	583.323		1254.53	654.299	105.25	5.95603e-10	0	32975.7	2	1049.55	2098.1	3.50675	114.106	23755	23755	MS2	12/188	2014-0403_iTRAQ-3.raw
YVESQVYQGVVENLASEQAAR	Unambiguous	ATP synthase gamma chain OS=Escherichia coli (strain K12 / MC4100 / BW2952) GN=atpG PE=3 SV=1 - [ATPG_ECOBW]	1	1	C4ZZ11		HCD	1	1				427.787	105.25	5.95603e-10	0	235201	2	1170.58	2340.15	3.36615	96.0066	20479	20479	MS2	15/220	2014-0403_iTRAQ-4.raw
iDQLSSDVQTLNAk	Unambiguous	Major outer membrane lipoprotein Lpp OS=Escherichia coli (strain K12) GN=lpp PE=1 SV=1 - [LPP_ECOLI]	1	1	P69776	N-Term(iTRAQ4plex); K14(iTRAQ4plex)	HCD	1	1		26301.7	47857.3	231435	105.22	5.99731e-10	0	1530171	2	910.506	1820	2.0773	78.7068	15305	15305	MS2	12/142	2014-0403_iTRAQ-2.raw
dNQDGFQQLFSELGIANR	Unambiguous	1-phosphofructokinase OS=Escherichia coli (strain K12) GN=fruK PE=3 SV=1 - [K1PF_ECOLI]	1	1	P0AEW9	N-Term(iTRAQ4plex)	HCD	1	1	5678.22		5652.5	3600.82	105.22	5.99731e-10	0	48100.9	2	1098.54	2196.08	0.937437	135.516	27765	27765	MS2	16/190	2014-0403_iTRAQ-3.raw
IATDPFVGNLTFFR	Unambiguous	Elongation factor G OS=Escherichia coli (strain K12 / MC4100 / BW2952) GN=fusA PE=3 SV=1 - [EFG_ECOBW]	1	1	C4ZUJ5		HCD	1	1		712.952	867.895		105.21	6.01114e-10	0	725404	2	799.425	1597.84	3.02244	124.491	25671	25671	MS2	13/130	2014-0403_iTRAQ-2.raw
VAVFTQGANAEAAk	Unambiguous	50S ribosomal protein L1 OS=Escherichia coli (strain K12 / MC4100 / BW2952) GN=rplA PE=3 SV=1 - [RL1_ECOBW]	1	1	C5A0S4	K14(iTRAQ4plex)	HCD	1	1	4581.71		23202.6	5743.65	105.2	6.02499e-10	0	143992	2	760.915	1520.82	3.06525	53.4348	8301	8301	MS2	10/132	2014-0403_iTRAQ-3.raw
VLNAmGTGVQLLSk	Unambiguous	Anaerobic glycerol-3-phosphate dehydrogenase subunit C OS=Escherichia coli (strain K12) GN=glpC PE=1 SV=1 - [GLPC_ECOLI]	1	1	P0A996	M5(Oxidation); K14(iTRAQ4plex)	HCD	1	1	6734.92		12764	8285.21	105.2	6.02499e-10	0	451774	2	795.956	1590.9	2.57173	75.6755	14356	14356	MS2	12/138	2014-0403_iTRAQ-3.raw
gLVDEINTSDEVILSLmEGR	Unambiguous	Probable protease SohB OS=Escherichia coli (strain K12) GN=sohB PE=1 SV=1 - [SOHB_ECOLI]	1	1	P0AG14	N-Term(iTRAQ4plex); M17(Oxidation)	HCD	1	1	734.504	360.838	763.24		105.17	7.48058e-10	0	51943.2	3	784.072	2350.2	3.25775	129.972	25011	25011	MS2	19/206	2014-0403_iTRAQ-1.raw
aSINTDDPGVQGVDIIHEYTVAAPAAGLSR	Unambiguous	Adenosine deaminase OS=Escherichia coli (strain K12 / MC4100 / BW2952) GN=add PE=3 SV=1 - [ADD_ECOBW]	1	1	C4ZY85	N-Term(iTRAQ4plex)	HCD	1	1		503.897	2711.43	2253.41	105.17	7.14608e-10	0	81920.2	3	1061.22	3181.64	4.64389	106.262	22065	22065	MS2	17/338	2014-0403_iTRAQ-2.raw
NHDTGVSPVFAGGVEYAITPEIATR	Unambiguous	Outer membrane protein A OS=Escherichia coli (strain K12) GN=ompA PE=1 SV=1 - [OMPA_ECOLI]	1	1	P0A910		HCD	1	1	1473.7		2020.93	1291.33	105.15	6.09476e-10	0	112840	3	867.77	2601.3	0.890241	103.101	21438	21438	MS2	27/282	2014-0403_iTRAQ-3.raw
QSLEASLAETEGR	Unambiguous	>CON_sp|K1C10_HUMAN|	1	1			HCD	1	1	10251.9	7511.3		11473.3	105.14	6.10881e-10	0	554774	2	695.846	1390.68	2.3876	63.6587	11391	11391	MS2	10/138	2014-0403_iTRAQ-4.raw
TADQGTNIQTPAQmAk	Unambiguous	Fumarate reductase iron-sulfur subunit OS=Escherichia coli (strain K12) GN=frdB PE=1 SV=2 - [FRDB_ECOLI]	1	1	P0AC47	M14(Oxidation); K16(iTRAQ4plex)	HCD	1	1		2560.51	1878.07	1605.17	105.13	6.12289e-10	0	340592	2	917.959	1834.91	1.19619	37.5308	4922	4922	MS2	11/162	2014-0403_iTRAQ-2.raw
lAQLTGWQAIDGFk	Unambiguous	Glucitol/sorbitol-specific phosphotransferase enzyme IIB component OS=Escherichia coli (strain K12) GN=srlE PE=1 SV=1 - [PTHB_ECOLI]	1	1	P56580	N-Term(iTRAQ4plex); K14(iTRAQ4plex)	HCD	1	1	4294.23	81658		4823.26	105.13	6.12289e-10	0	263673	2	918.516	1836.03	-0.0952795	114.976	24707	24707	MS2	11/138	2014-0403_iTRAQ-4.raw
gGSGGGGSISGGGYGSGGGSGGR	Unambiguous	>CON_sp|K22E_HUMAN|	1	1		N-Term(iTRAQ4plex)	HCD	1	1	5282.78			1937.24	105.11	6.15115e-10	0	54008.7	2	943.434	1885.86	5.05908	28.9068	3476	3476	MS2	29/210	2014-0403_iTRAQ-4.raw
TLQYGEALDDLLTAIk	Unambiguous	Dihydroorotate dehydrogenase (quinone) OS=Escherichia coli (strain K12 / MC4100 / BW2952) GN=pyrD PE=3 SV=1 - [PYRD_ECOBW]	1	1	C4ZQ71	K16(iTRAQ4plex)	HCD	1	1	293.43		382.248	437.932	105.09	6.58202e-10	0	44877.7	2	954.529	1908.05	2.6393	142.261	28977	28977	MS2	11/170	2014-0403_iTRAQ-3.raw
QIASLGIYPAVDPLDSTSR	Unambiguous	ATP synthase subunit beta OS=Escherichia coli (strain K12 / MC4100 / BW2952) GN=atpD PE=3 SV=1 - [ATPB_ECOBW]	1	1	C4ZZ10		HCD	1	1					105.09	6.17955e-10	0	504040	2	1002.03	2003.05	0.670312	106.611	22210	22210	MS2	14/208	2014-0403_iTRAQ-3.raw
lGSIGSDLGASIk	Unambiguous	Sec-independent protein translocase protein TatA OS=Escherichia coli (strain K12) GN=tatA PE=1 SV=1 - [TATA_ECOLI]	1	1	P69428	N-Term(iTRAQ4plex); K13(iTRAQ4plex)	HCD	1	1	62341.7		77686.6	39972.4	105.08	6.19379e-10	0	535417	2	753.445	1505.88	2.96334	86.9455	17447	17447	MS2	12/112	2014-0403_iTRAQ-3.raw
VNSPGGSVTASEVIR	Unambiguous	Protease 4 OS=Escherichia coli (strain K12) GN=sppA PE=1 SV=2 - [SPPA_ECOLI]	1	1	P08395		HCD	1	1	6020.33	1146.15	3635.65		105.05	6.23672e-10	0	1.22124e+06	2	736.89	1472.77	1.5001	58.3243	9124	9124	MS2	13/156	2014-0403_iTRAQ-1.raw
aAELAGNDTIPVEITR	Unambiguous	Protein HemY OS=Escherichia coli (strain K12) GN=hemY PE=1 SV=1 - [HEMY_ECOLI]	1	1	P0ACB7	N-Term(iTRAQ4plex)	HCD	1	1	103700	46595.8	37415.2		105.03	6.26551e-10	0	1.67537e+06	2	907.494	1813.98	2.02678	83.2619	15363	15363	MS2	15/162	2014-0403_iTRAQ-1.raw
lDAEGETmLTIPGNPPNLLR	Unambiguous	Oligopeptide transport ATP-binding protein OppD OS=Escherichia coli (strain K12) GN=oppD PE=3 SV=2 - [OPPD_ECOLI]	1	1	P76027	N-Term(iTRAQ4plex); M8(Oxidation)	HCD	1	1		2498.97	4385.33	2279.94	105.03	7.28598e-10	0	55125.9	2	1156.11	2311.22	4.44281	104.494	21682	21682	MS2	17/180	2014-0403_iTRAQ-2.raw
VGDTVIEFDLPLLEEk	Unambiguous	Glucose-specific phosphotransferase enzyme IIA component OS=Escherichia coli (strain K12) GN=crr PE=1 SV=2 - [PTGA_ECOLI]	1	1	P69783	K16(iTRAQ4plex)	HCD	1	1	1372.96		1238.95	1267.24	105.03	7.09755e-10	0	137479	2	981.034	1961.06	0.0989071	132.351	27187	27187	MS2	11/144	2014-0403_iTRAQ-3.raw
VAmVSmTGSVSAGEk	Unambiguous	Lactaldehyde dehydrogenase OS=Escherichia coli (strain K12) GN=aldA PE=1 SV=2 - [ALDA_ECOLI]	1	1	P25553	M3(Oxidation); M6(Oxidation); K15(iTRAQ4plex)	HCD	1	1	2351.98	493.926	648.871		105.02	6.27996e-10	0	53673.2	2	815.405	1629.8	4.54852	35.7316	4454	4454	MS2	12/130	2014-0403_iTRAQ-1.raw
lGSIGSDLGASIk	Unambiguous	Sec-independent protein translocase protein TatA OS=Escherichia coli (strain K12) GN=tatA PE=1 SV=1 - [TATA_ECOLI]	1	1	P69428	N-Term(iTRAQ4plex); K13(iTRAQ4plex)	HCD	1	1	72687	41451.4		72187.6	105.02	6.27996e-10	0	438676	2	753.446	1505.88	4.42246	86.1771	17850	17850	MS2	12/112	2014-0403_iTRAQ-4.raw
aAISQASDVAALDNVR	Unambiguous	Phenylalanine--tRNA ligase alpha subunit OS=Escherichia coli (strain K12 / MC4100 / BW2952) GN=pheS PE=3 SV=1 - [SYFA_ECOBW]	1	1	C4ZYH6	N-Term(iTRAQ4plex)	HCD	1	1	15414.8	5985.13	4912.18		105	6.30894e-10	0	360667	2	872.971	1744.93	2.17071	76.2151	13595	13595	MS2	14/160	2014-0403_iTRAQ-1.raw
eAGVQEADFLANVDk	Unambiguous	Aldehyde-alcohol dehydrogenase OS=Escherichia coli (strain K12) GN=adhE PE=1 SV=2 - [ADHE_ECOLI]	1	1	P0A9Q7	N-Term(iTRAQ4plex); K15(iTRAQ4plex)	HCD	1	1	21593.6	2138.96	14346		105	6.65659e-10	0	115718	2	947.498	1893.99	4.55206	87.6484	16448	16448	MS2	14/158	2014-0403_iTRAQ-1.raw
VDYSTFLQEVNNDQVR	Unambiguous	ATP-dependent zinc metalloprotease FtsH OS=Escherichia coli (strain K12) GN=ftsH PE=1 SV=1 - [FTSH_ECOLI]	1	1	P0AAI3		HCD	1	1	683.938		1165.67	673.043	104.99	6.32349e-10	0	173912	2	963.964	1926.92	1.19106	99.872	20701	20701	MS2	13/158	2014-0403_iTRAQ-3.raw
kLEQQQANAEPEQQVDPR	Unambiguous	Electron transport complex protein RnfC OS=Escherichia coli (strain K12 / MC4100 / BW2952) GN=rnfC PE=3 SV=1 - [RNFC_ECOBW]	1	1	C4ZY92	K1(iTRAQ4plex)	HCD	1	1	847.032	621.998	466.205		104.98	7.13208e-10	1	41477.3	3	751.386	2252.14	2.6758	37.1991	4725	4725	MS2	21/196	2014-0403_iTRAQ-1.raw
kLEQQQANAEPEQQVDPR	Unambiguous	Electron transport complex protein RnfC OS=Escherichia coli (strain K12 / MC4100 / BW2952) GN=rnfC PE=3 SV=1 - [RNFC_ECOBW]	1	1	C4ZY92	N-Term(iTRAQ4plex)	HCD	1	2	847.032	621.998	466.205		104.98	7.13208e-10	1	41477.3	3	751.386	2252.14	2.6758	37.1991	4725	4725	MS2	21/196	2014-0403_iTRAQ-1.raw
IADQLIVGGGIANTFIAAQGHDVGk	Unambiguous	Phosphoglycerate kinase OS=Escherichia coli (strain K12) GN=pgk PE=1 SV=2 - [PGK_ECOLI]	1	1	P0A799	K25(iTRAQ4plex)	HCD	1	1	2934.66	2210.49	2263.21		104.97	6.41616e-10	0	256369	3	870.477	2609.42	-0.0429601	110.806	21461	21461	MS2	21/272	2014-0403_iTRAQ-1.raw
dGFVIAGGGGmVVVEELEHALAR	Unambiguous	3-oxoacyl-[acyl-carrier-protein] synthase 1 OS=Escherichia coli (strain K12) GN=fabB PE=1 SV=1 - [FABB_ECOLI]	1	1	P0A953	N-Term(iTRAQ4plex); M11(Oxidation)	HCD	1	1		821.72	1367.32	530.698	104.97	7.06892e-10	0	54229.5	3	829.434	2486.29	2.13409	141.165	28729	28729	MS2	24/210	2014-0403_iTRAQ-2.raw
IFYGDSDNDITAAR	Unambiguous	Class B acid phosphatase OS=Escherichia coli (strain K12) GN=aphA PE=1 SV=1 - [APHA_ECOLI]	1	1	P0AE22		HCD	1	1		4053.77	4101.14	4948.26	104.96	6.36732e-10	0	179551	2	779.364	1557.72	1.26916	62.6388	10869	10869	MS2	11/128	2014-0403_iTRAQ-2.raw
aAIAAAQANPNAk	Unambiguous	Fumarate reductase flavoprotein subunit OS=Escherichia coli (strain K12) GN=frdA PE=1 SV=3 - [FRDA_ECOLI]	1	1	P00363	N-Term(iTRAQ4plex); K13(iTRAQ4plex)	HCD	1	1	9707.22	2647.71		3496.63	104.95	6.382e-10	0	82148	2	749.936	1498.87	5.06442	38.1078	5191	5191	MS2	12/110	2014-0403_iTRAQ-4.raw
eLAAFSQFASDLDDATR	Unambiguous	ATP synthase subunit alpha OS=Escherichia coli (strain K12 / MC4100 / BW2952) GN=atpA PE=3 SV=1 - [ATPA_ECOBW]	1	1	C4ZZ12	N-Term(iTRAQ4plex)	HCD	1	1	32165.8	9434.77	24221.1		104.93	6.41145e-10	0	929351	2	1000.99	2000.97	0.0885011	126.776	24434	24434	MS2	16/178	2014-0403_iTRAQ-1.raw
IQLVGDDLFVTNTk	Unambiguous	Enolase OS=Escherichia coli (strain K12 / MC4100 / BW2952) GN=eno PE=3 SV=1 - [ENO_ECOBW]	1	1	C4ZZT2	K14(iTRAQ4plex)	HCD	1	1		6021.12	7595.35	4667.45	104.92	6.42623e-10	0	178740	2	853.977	1706.95	1.67023	100.32	20770	20770	MS2	12/142	2014-0403_iTRAQ-2.raw
DGTmSDFGIPASIVAk	Unambiguous	Lysine decarboxylase, inducible OS=Escherichia coli (strain K12) GN=cadA PE=1 SV=1 - [LDCI_ECOLI]	1	1	P0A9H3	M4(Oxidation); K16(iTRAQ4plex)	HCD	1	1		3215.46	2164.58	13467.2	104.92	6.42623e-10	0	231676	2	884.95	1768.89	0.860585	93.746	19220	19220	MS2	12/142	2014-0403_iTRAQ-2.raw
VAVFTQGANAEAAk	Unambiguous	50S ribosomal protein L1 OS=Escherichia coli (strain K12 / MC4100 / BW2952) GN=rplA PE=3 SV=1 - [RL1_ECOBW]	1	1	C5A0S4	K14(iTRAQ4plex)	HCD	1	1		6975.26	3182.94	11673.6	104.91	6.44105e-10	0	416953	2	760.915	1520.82	1.94152	52.587	8265	8265	MS2	10/132	2014-0403_iTRAQ-2.raw
YDEAPSNVAQAVIEAR	Unambiguous	Elongation factor G OS=Escherichia coli (strain K12 / MC4100 / BW2952) GN=fusA PE=3 SV=1 - [EFG_ECOBW]	1	1	C4ZUJ5		HCD	1	1		3144.81	2376.86	2491.4	104.91	6.44105e-10	0	572071	2	866.93	1732.85	1.76917	84.4165	16845	16845	MS2	13/162	2014-0403_iTRAQ-2.raw
gVNLPGVSIALPALAEk	Unambiguous	Pyruvate kinase I OS=Escherichia coli (strain K12) GN=pykF PE=1 SV=1 - [KPYK1_ECOLI]	1	1	P0AD61	N-Term(iTRAQ4plex); K17(iTRAQ4plex)	HCD	1	1	6990.78	3475.17		3351.98	104.91	6.44105e-10	0	51980.5	2	969.09	1937.17	2.99822	120.927	25886	25886	MS2	14/172	2014-0403_iTRAQ-4.raw
hLADTGVLGGIISGAIAAYmFNR	Unambiguous	PTS system glucose-specific EIICB component OS=Escherichia coli (strain K12) GN=ptsG PE=1 SV=1 - [PTGCB_ECOLI]	1	1	P69786	N-Term(iTRAQ4plex); M20(Oxidation)	HCD	1	1	661.207	1727.66		512.343	104.9	7.75007e-10	0	58512.7	3	836.446	2507.32	1.57751	142.029	29799	29799	MS2	23/196	2014-0403_iTRAQ-4.raw
aLIAQEPLLGAk	Unambiguous	Penicillin-binding protein activator LpoA OS=Escherichia coli (strain K12) GN=lpoA PE=1 SV=1 - [LPOA_ECOLI]	1	1	P45464	N-Term(iTRAQ4plex); K12(iTRAQ4plex)	HCD	1	1	43287.2	22974		30554.3	104.89	6.47078e-10	0	463230	2	756.476	1511.94	2.98179	84.7765	17451	17451	MS2	11/102	2014-0403_iTRAQ-4.raw
IHQFGVAGLGGAGFPTGVk	Unambiguous	Electron transport complex protein RnfC OS=Escherichia coli (strain K12 / MC4100 / BW2952) GN=rnfC PE=3 SV=1 - [RNFC_ECOBW]	1	1	C4ZY92	K19(iTRAQ4plex)	HCD	1	1	14342.4		21339.5	12623.4	104.86	6.51563e-10	0	706624	3	653.031	1957.08	0.7677	90.7512	18468	18468	MS2	20/176	2014-0403_iTRAQ-3.raw
aINEQPLNLGQGIWLSDSAEGNLR	Unambiguous	Multiphosphoryl transfer protein OS=Escherichia coli (strain K12) GN=fruB PE=1 SV=1 - [PTFAH_ECOLI]	1	1	P69811	N-Term(iTRAQ4plex)	HCD	1	1	1868.57		4752.15	1932.76	104.86	8.40964e-10	0	167288	3	913.812	2739.42	1.61324	117.551	24419	24419	MS2	25/258	2014-0403_iTRAQ-3.raw
gENYDGTTGSFADLLR	Unambiguous	(Dimethylallyl)adenosine tRNA methylthiotransferase MiaB OS=Escherichia coli (strain K12 / DH10B) GN=miaB PE=3 SV=1 - [MIAB_ECODH]	1	1	B1X656	N-Term(iTRAQ4plex)	HCD	1	1	9561.03	2764.89		7801.11	104.86	6.51563e-10	0	84513.8	2	930.452	1859.9	4.43801	97.4237	20801	20801	MS2	15/168	2014-0403_iTRAQ-4.raw
eATIDVNALAAk	Unambiguous	Peptidyl-prolyl cis-trans isomerase D OS=Escherichia coli (strain K12) GN=ppiD PE=1 SV=1 - [PPID_ECOLI]	1	1	P0ADY1	N-Term(iTRAQ4plex); K12(iTRAQ4plex)	HCD	1	1	142129	93532.4		158460	104.83	6.97165e-10	0	1598955	2	752.436	1503.86	1.52286	73.5549	14198	14198	MS2	11/106	2014-0403_iTRAQ-4.raw
aTGTSEmAPALVAAFGGk	Unambiguous	PTS system glucose-specific EIICB component OS=Escherichia coli (strain K12) GN=ptsG PE=1 SV=1 - [PTGCB_ECOLI]	1	1	P69786	N-Term(iTRAQ4plex); M7(Oxidation); K18(iTRAQ4plex)	HCD	1	1		5381.19	4805.79	5245.61	104.82	7.11957e-10	0	233804	2	992.029	1983.05	1.98788	89.6191	18211	18211	MS2	23/144	2014-0403_iTRAQ-2.raw
gLTSSTPTGDATk	Unambiguous	Acyl-coenzyme A dehydrogenase OS=Escherichia coli (strain K12) GN=fadE PE=2 SV=2 - [FADE_ECOLI]	1	1	Q47146	N-Term(iTRAQ4plex); K13(iTRAQ4plex)	HCD	1	1	408.971		10168.3	2280.75	104.81	6.59108e-10	0	85045	2	762.414	1523.82	3.30547	37.9731	4981	4981	MS2	12/114	2014-0403_iTRAQ-3.raw
lPYITFPEGSEEHTYLHAQR	Unambiguous	Pyruvate dehydrogenase E1 component OS=Escherichia coli (strain K12) GN=aceE PE=1 SV=2 - [ODP1_ECOLI]	1	1	P0AFG8	N-Term(iTRAQ4plex)	HCD	1	1	27249.4	15600.4	23967.2		104.8	6.60627e-10	0	193496	3	844.761	2532.27	1.66188	94.4878	18056	18056	MS2	13/172	2014-0403_iTRAQ-1.raw
VESLAVDEGDAIk	Unambiguous	UPF0194 membrane protein YbhG OS=Escherichia coli (strain K12 / MC4100 / BW2952) GN=ybhG PE=3 SV=1 - [YBHG_ECOBW]	1	1	C4ZXW7	K13(iTRAQ4plex)	HCD	1	1	5539.61		12775.5	7128.31	104.78	6.63677e-10	0	432101	2	745.399	1489.79	2.19514	63.4924	10915	10915	MS2	10/112	2014-0403_iTRAQ-3.raw
SVDEAANSDIVDk	Unambiguous	ATP synthase subunit b OS=Escherichia coli (strain K12 / DH10B) GN=atpF PE=3 SV=1 - [ATPF_ECODH]	1	1	B1X9W4	K13(iTRAQ4plex)	HCD	1	1	14850.4	9926.62		16835.7	104.76	6.6674e-10	0	674286	2	753.876	1506.75	3.03861	46.4266	6964	6964	MS2	10/130	2014-0403_iTRAQ-4.raw
lSFSLPADmTDQSGk	Unambiguous	Protein DcrB OS=Escherichia coli (strain K12) GN=dcrB PE=1 SV=1 - [DCRB_ECOLI]	1	1	P0AEE1	N-Term(iTRAQ4plex); M9(Oxidation); K15(iTRAQ4plex)	HCD	1	1	16191.8	9321.96		17467.3	104.76	6.6674e-10	0	221961	2	950.984	1900.96	2.41187	84.1372	17265	17265	MS2	13/140	2014-0403_iTRAQ-4.raw
tLDDDAAAGVVAQLQAEQGVEk	Unambiguous	Cell division protein FtsX OS=Escherichia coli (strain K12) GN=ftsX PE=1 SV=1 - [FTSX_ECOLI]	1	1	P0AC30	N-Term(iTRAQ4plex); K22(iTRAQ4plex)	HCD	1	1	8718.94	2872.28		7929.68	104.76	7.60294e-10	0	248259	3	839.443	2516.31	2.27028	99.0659	21194	21194	MS2	23/226	2014-0403_iTRAQ-4.raw
amLGDVAAQVLLLQSR	Unambiguous	Biopolymer transport protein ExbB OS=Escherichia coli (strain K12) GN=exbB PE=1 SV=1 - [EXBB_ECOLI]	1	1	P0ABU7	N-Term(iTRAQ4plex); M2(Oxidation)	HCD	1	1	4193.79	1146.51	1183.12		104.75	6.68277e-10	0	47661.7	2	923.026	1845.04	3.42436	117.136	22668	22668	MS2	14/154	2014-0403_iTRAQ-1.raw
vNQVAEVLQLAHLLDR	Unambiguous	Maltose/maltodextrin import ATP-binding protein MalK OS=Escherichia coli (strain K12) GN=malK PE=1 SV=1 - [MALK_ECOLI]	1	1	P68187	N-Term(iTRAQ4plex)	HCD	1	1	1833.57		4615.9	3529.7	104.75	6.68277e-10	0	88152.8	3	654.715	1962.13	1.88987	136.824	28002	28002	MS2	12/166	2014-0403_iTRAQ-3.raw
VGQILEEPLLINTSLSk	Unambiguous	Dipeptide transport ATP-binding protein DppF OS=Escherichia coli (strain K12) GN=dppF PE=3 SV=1 - [DPPF_ECOLI]	1	1	P37313	K17(iTRAQ4plex)	HCD	1	1	1261.11	604.691		1536.65	104.75	6.68277e-10	0	75374.2	2	999.588	1998.17	3.9317	111.003	23888	23888	MS2	11/176	2014-0403_iTRAQ-4.raw
LSGSVTVGETPVIR	Unambiguous	Glucose-specific phosphotransferase enzyme IIA component OS=Escherichia coli (strain K12) GN=crr PE=1 SV=2 - [PTGA_ECOLI]	1	1	P69783		HCD	1	1		7226.51	6647.55	9015.12	104.73	6.71362e-10	0	1.52067e+06	2	707.9	1414.79	1.72235	66.9929	12071	12071	MS2	11/120	2014-0403_iTRAQ-2.raw
VAFSGGEFQLNADR	Unambiguous	Protein YdgA OS=Escherichia coli (strain K12) GN=ydgA PE=1 SV=1 - [YDGA_ECOLI]	1	1	P77804		HCD	1	1	8041.08	5564.13		7590.45	104.71	6.74461e-10	0	322290	2	755.869	1510.73	0.9709	80.1723	16108	16108	MS2	12/132	2014-0403_iTRAQ-4.raw
IINEPTAAALAYGLDk	Unambiguous	Chaperone protein DnaK OS=Escherichia coli (strain K12) GN=dnaK PE=1 SV=2 - [DNAK_ECOLI]	1	1	P0A6Y8	K16(iTRAQ4plex)	HCD	1	1	5138.77	2832.35	3755.5		104.7	6.76015e-10	0	78855	2	902.504	1804	1.83129	94.8728	18143	18143	MS2	13/168	2014-0403_iTRAQ-1.raw
fLFNNGYADQITSVLk	Unambiguous	Aldehyde-alcohol dehydrogenase OS=Escherichia coli (strain K12) GN=adhE PE=1 SV=2 - [ADHE_ECOLI]	1	1	P0A9Q7	N-Term(iTRAQ4plex); K16(iTRAQ4plex)	HCD	1	1		1950.39	756.177	6980.87	104.7	6.76015e-10	0	51708.2	2	1059.58	2118.15	1.08042	124.023	25585	25585	MS2	16/152	2014-0403_iTRAQ-2.raw
yVESQVYQGVVENLASEQAAR	Unambiguous	ATP synthase gamma chain OS=Escherichia coli (strain K12 / MC4100 / BW2952) GN=atpG PE=3 SV=1 - [ATPG_ECOBW]	1	1	C4ZZ11	N-Term(iTRAQ4plex)	HCD	1	1		8048.66	7918.54	6527.57	104.7	7.14961e-10	0	461994	3	828.757	2484.26	3.18513	102.927	21339	21339	MS2	23/220	2014-0403_iTRAQ-2.raw
NHDTGVSPVFAGGVEYAITPEIATR	Unambiguous	Outer membrane protein A OS=Escherichia coli (strain K12) GN=ompA PE=1 SV=1 - [OMPA_ECOLI]	1	1	P0A910		HCD	1	1	1530.42		941.065		104.69	6.77574e-10	0	146717	3	867.77	2601.29	-0.0248296	104.019	20086	20086	MS2	24/282	2014-0403_iTRAQ-1.raw
TGVVLAPDGGILGk	Unambiguous	Epimerase family protein YfcH OS=Escherichia coli (strain K12) GN=yfcH PE=3 SV=1 - [YFCH_ECOLI]	1	1	P77775	K14(iTRAQ4plex)	HCD	1	1		13446.6	9140.6	9724.3	104.66	6.8227e-10	0	525494	2	720.932	1440.86	1.58981	84.7691	16936	16936	MS2	11/118	2014-0403_iTRAQ-2.raw
LGGNSLLDLVVFGR	Unambiguous	Succinate dehydrogenase flavoprotein subunit OS=Escherichia coli (strain K12) GN=sdhA PE=1 SV=1 - [DHSA_ECOLI]	1	1	P0AC41		HCD	1	1	757.202	360.312	716.474		104.65	6.83843e-10	0	76238.3	2	730.419	1459.83	2.09633	140.139	26826	26826	MS2	12/130	2014-0403_iTRAQ-1.raw
vGGmAEIVGFNTELLQPR	Unambiguous	D-amino acid dehydrogenase small subunit OS=Escherichia coli (strain K12 / MC4100 / BW2952) GN=dadA PE=3 SV=1 - [DADA_ECOBW]	1	1	C4ZTN0	N-Term(iTRAQ4plex); M4(Oxidation)	HCD	1	1	335.173		11464.6	5001.55	104.65	7.72941e-10	0	84191.4	2	1046.06	2091.11	1.27823	107.085	22318	22318	MS2	17/164	2014-0403_iTRAQ-3.raw
fNVTTSAQSIEQLSTFLNER	Unambiguous	Anaerobic glycerol-3-phosphate dehydrogenase subunit A OS=Escherichia coli (strain K12) GN=glpA PE=1 SV=1 - [GLPA_ECOLI]	1	1	P0A9C0	N-Term(iTRAQ4plex)	HCD	1	1	1116.56		813.702		104.64	7.47239e-10	0	122118	3	810.42	2429.24	0.77467	131.926	25362	25362	MS2	19/218	2014-0403_iTRAQ-1.raw
lTILGINQVPADLIEASR	Unambiguous	Glycine betaine/L-proline transport system permease protein ProW OS=Escherichia coli (strain K12) GN=proW PE=1 SV=1 - [PROW_ECOLI]	1	1	P14176	N-Term(iTRAQ4plex)	HCD	1	1		2296.24	3616.28	4340.48	104.64	6.8542e-10	0	122573	2	1034.1	2067.2	1.44071	131.721	27018	27018	MS2	15/188	2014-0403_iTRAQ-2.raw
eATIDVNALAAk	Unambiguous	Peptidyl-prolyl cis-trans isomerase D OS=Escherichia coli (strain K12) GN=ppiD PE=1 SV=1 - [PPID_ECOLI]	1	1	P0ADY1	N-Term(iTRAQ4plex); K12(iTRAQ4plex)	HCD	1	1	174510	90863.3	108378		104.63	6.97309e-10	0	2.47679e+06	2	752.438	1503.87	4.12033	75.2757	13362	13362	MS2	11/106	2014-0403_iTRAQ-1.raw
TVINQVTYLPIASEVTDVNR	Unambiguous	Oligopeptide transporter subunit OS=Escherichia coli (strain K12 / MC4100 / BW2952) GN=oppA PE=4 SV=1 - [C4ZTT4_ECOBW]	2	1	C4ZTT4		HCD	1	1			165		104.63	6.9903e-10	0	77921.1	2	1116.6	2232.19	1.17533	110.091	22865	22865	MS2	16/216	2014-0403_iTRAQ-2.raw
VESLAVDEGDAIk	Unambiguous	UPF0194 membrane protein YbhG OS=Escherichia coli (strain K12 / MC4100 / BW2952) GN=ybhG PE=3 SV=1 - [YBHG_ECOBW]	1	1	C4ZXW7	K13(iTRAQ4plex)	HCD	1	1	4328.67		11755.1	5898.43	104.63	7.02474e-10	0	270463	2	745.399	1489.79	2.93257	63.4589	10908	10908	MS2	10/112	2014-0403_iTRAQ-3.raw
QIGIYSPNGQQYTPQDR	Unambiguous	Pyruvate dehydrogenase E1 component OS=Escherichia coli (strain K12) GN=aceE PE=1 SV=2 - [ODP1_ECOLI]	1	1	P0AFG8		HCD	1	1					104.63	6.87e-10	0	721075	2	982.978	1964.95	1.78186	65.7585	11555	11555	MS2	13/180	2014-0403_iTRAQ-3.raw
aNDAAGDGTTTATVLAQAIITEGLk	Unambiguous	60 kDa chaperonin OS=Escherichia coli (strain K12 / MC4100 / BW2952) GN=groL PE=3 SV=1 - [CH60_ECOBW]	1	1	C5A1D5	N-Term(iTRAQ4plex); K25(iTRAQ4plex)	HCD	1	1	4763.52	7600.21		6189.33	104.63	6.92143e-10	0	652158	3	897.49	2690.45	3.3297	130.952	27779	27779	MS2	22/276	2014-0403_iTRAQ-4.raw
SVDEAANSDIVDk	Unambiguous	ATP synthase subunit b OS=Escherichia coli (strain K12 / DH10B) GN=atpF PE=3 SV=1 - [ATPF_ECODH]	1	1	B1X9W4	K13(iTRAQ4plex)	HCD	1	1	6742.66	4585.75	5641.33		104.62	6.88583e-10	0	73355.3	2	753.876	1506.75	3.20064	47.1655	6703	6703	MS2	10/130	2014-0403_iTRAQ-1.raw
vmIHQPLGGYQGQATDIEIHAR	Unambiguous	ATP-dependent Clp protease proteolytic subunit OS=Escherichia coli (strain K12) GN=clpP PE=1 SV=1 - [CLPP_ECOLI]	1	1	P0A6G7	N-Term(iTRAQ4plex); M2(Oxidation)	HCD	1	1	7457.18	1421.2	3294.25		104.62	6.88583e-10	0	151244	3	865.449	2594.33	1.8447	75.6416	13456	13456	MS2	15/208	2014-0403_iTRAQ-1.raw
gLTNmALDDSALQGFFGVDR	Unambiguous	Outer membrane protein assembly factor BamD OS=Escherichia coli (strain K12) GN=bamD PE=1 SV=1 - [BAMD_ECOLI]	1	1	P0AC02	N-Term(iTRAQ4plex); M5(Oxidation)	HCD	1	1		749.552	803.849	3115.91	104.62	6.88583e-10	0	314287	3	763.046	2287.12	3.64198	122.11	25223	25223	MS2	24/216	2014-0403_iTRAQ-2.raw
aEAGDVANAILDGTDAVmLSGESAk	Unambiguous	Pyruvate kinase I OS=Escherichia coli (strain K12) GN=pykF PE=1 SV=1 - [KPYK1_ECOLI]	1	1	P0AD61	N-Term(iTRAQ4plex); M18(Oxidation); K25(iTRAQ4plex)	HCD	1	1		7629.92	8627.09	6159.3	104.61	7.47229e-10	0	447501	3	903.789	2709.35	1.58616	109.43	22727	22727	MS2	24/268	2014-0403_iTRAQ-2.raw
gSLGGGFSSGGFSGGSFSR	Unambiguous	>CON_sp|K1C10_HUMAN|	1	1		N-Term(iTRAQ4plex)	HCD	1	1	88121.3	44.3593		38660.4	104.61	6.90171e-10	0	639944	2	926.443	1851.88	2.18654	80.1558	16102	16102	MS2	16/176	2014-0403_iTRAQ-4.raw
gLSVLmLEAQDLAcATSSASSk	Unambiguous	Aerobic glycerol-3-phosphate dehydrogenase OS=Escherichia coli (strain K12) GN=glpD PE=1 SV=3 - [GLPD_ECOLI]	1	1	P13035	N-Term(iTRAQ4plex); M6(Oxidation); C14(Carbamidomethyl); K22(iTRAQ4plex)	HCD	1	1		1903.81	1191.08	1958.98	104.6	7.45484e-10	0	83675.4	3	848.438	2543.3	1.70269	116.982	24237	24237	MS2	19/228	2014-0403_iTRAQ-2.raw
TGVVLAPDGGILGk	Unambiguous	Epimerase family protein YfcH OS=Escherichia coli (strain K12) GN=yfcH PE=3 SV=1 - [YFCH_ECOLI]	1	1	P77775	K14(iTRAQ4plex)	HCD	1	1	13731.1	5311.67	6603.21		104.59	6.93356e-10	0	281861	2	720.932	1440.86	2.26757	86.1533	16092	16092	MS2	11/118	2014-0403_iTRAQ-1.raw
lVNTNVDQAAAASGR	Unambiguous	Protein translocase subunit SecD OS=Escherichia coli (strain K12) GN=secD PE=1 SV=1 - [SECD_ECOLI]	1	1	P0AG90	N-Term(iTRAQ4plex)	HCD	1	1	51010.2	9480.56	30479.8		104.58	6.94955e-10	0	233121	2	815.938	1630.87	2.90586	56.2733	8647	8647	MS2	13/154	2014-0403_iTRAQ-1.raw
gLSVLmLEAQDLAcATSSASSk	Unambiguous	Aerobic glycerol-3-phosphate dehydrogenase OS=Escherichia coli (strain K12) GN=glpD PE=1 SV=3 - [GLPD_ECOLI]	1	1	P13035	N-Term(iTRAQ4plex); M6(Oxidation); C14(Carbamidomethyl); K22(iTRAQ4plex)	HCD	1	1	40250.7	10288.1		32855.4	104.58	7.97692e-10	0	1.04475e+06	3	848.439	2543.3	3.50257	117.674	25251	25251	MS2	22/228	2014-0403_iTRAQ-4.raw
HSQVFSTAEDNQSAVTIHVLQGER	Unambiguous	Chaperone protein DnaK OS=Escherichia coli (strain K12) GN=dnaK PE=1 SV=2 - [DNAK_ECOLI]	1	1	P0A6Y8		HCD	1	1	1338.15	908.669		901.337	104.57	6.96557e-10	0	347173	3	885.106	2653.3	2.26289	76.1381	14943	14943	MS2	21/268	2014-0403_iTRAQ-4.raw
gVTPVHFDSANDGVAAASEAVNLLR	Unambiguous	Pyruvate kinase II OS=Escherichia coli (strain K12) GN=pykA PE=1 SV=3 - [KPYK2_ECOLI]	1	1	P21599	N-Term(iTRAQ4plex)	HCD	1	1	3758.29		6354.06	3335.77	104.56	8.20621e-10	0	207266	3	885.463	2654.37	3.35316	113.066	23556	23556	MS2	25/252	2014-0403_iTRAQ-3.raw
iLIGEVTVVDESEPFAHEk	Unambiguous	Aldehyde-alcohol dehydrogenase OS=Escherichia coli (strain K12) GN=adhE PE=1 SV=2 - [ADHE_ECOLI]	1	1	P0A9Q7	N-Term(iTRAQ4plex); K19(iTRAQ4plex)	HCD	1	1	139417	21228.4	46941.3		104.55	7.75162e-10	0	1.69198e+06	3	800.771	2400.3	3.37234	106.312	20546	20546	MS2	22/170	2014-0403_iTRAQ-1.raw
vIEDISSTDSQAAHNLALSIDER	Unambiguous	Peptidoglycan synthase FtsI OS=Escherichia coli (strain K12) GN=ftsI PE=1 SV=1 - [FTSI_ECOLI]	1	1	P0AD68	N-Term(iTRAQ4plex)	HCD	1	1		6282.28	3700.44	5817.54	104.52	9.05915e-10	0	78471.4	3	876.782	2628.33	2.75357	103.232	21405	21405	MS2	27/238	2014-0403_iTRAQ-2.raw
aTGTSEmAPALVAAFGGk	Unambiguous	PTS system glucose-specific EIICB component OS=Escherichia coli (strain K12) GN=ptsG PE=1 SV=1 - [PTGCB_ECOLI]	1	1	P69786	N-Term(iTRAQ4plex); M7(Oxidation); K18(iTRAQ4plex)	HCD	1	1	6685.63	274.017	2197.17		104.51	8.23044e-10	0	59146.2	2	992.029	1983.05	2.17255	90.8792	17215	17215	MS2	21/144	2014-0403_iTRAQ-1.raw
fNVTTSAQSIEQLSTFLNER	Unambiguous	Anaerobic glycerol-3-phosphate dehydrogenase subunit A OS=Escherichia coli (strain K12) GN=glpA PE=1 SV=1 - [GLPA_ECOLI]	1	1	P0A9C0	N-Term(iTRAQ4plex)	HCD	1	1		1553.33	1279.42	1329.01	104.51	7.69944e-10	0	147534	3	810.42	2429.24	0.77467	130.679	26825	26825	MS2	21/218	2014-0403_iTRAQ-2.raw
LVDALASSAEIEk	Unambiguous	Protease 4 OS=Escherichia coli (strain K12) GN=sppA PE=1 SV=2 - [SPPA_ECOLI]	1	1	P08395	K13(iTRAQ4plex)	HCD	1	1	27938.8	10406.3		33178.9	104.51	8.03574e-10	0	1.2973e+06	2	745.417	1489.83	2.84852	70.8149	13415	13415	MS2	10/114	2014-0403_iTRAQ-4.raw
VFmQPASEGTGIIAGGAmR	Unambiguous	30S ribosomal protein S5 OS=Escherichia coli (strain K12) GN=rpsE PE=1 SV=2 - [RS5_ECOLI]	1	1	P0A7W1	M3(Oxidation); M18(Oxidation)	HCD	1	1					104.5	7.07875e-10	0	360524	2	962.968	1924.93	1.73065	67.4771	11348	11348	MS2	13/180	2014-0403_iTRAQ-1.raw
gPLDHDGFSAVEAIAPGVIER	Unambiguous	ATP synthase subunit alpha OS=Escherichia coli (strain K12 / MC4100 / BW2952) GN=atpA PE=3 SV=1 - [ATPA_ECOBW]	1	1	C4ZZ12	N-Term(iTRAQ4plex)	HCD	1	1	10048.2	4190.57		10866.1	104.49	8.69519e-10	0	95274.4	3	765.406	2294.2	5.53765	104.275	22417	22417	MS2	11/192	2014-0403_iTRAQ-4.raw
eATIDVNALAAk	Unambiguous	Peptidyl-prolyl cis-trans isomerase D OS=Escherichia coli (strain K12) GN=ppiD PE=1 SV=1 - [PPID_ECOLI]	1	1	P0ADY1	N-Term(iTRAQ4plex); K12(iTRAQ4plex)	HCD	1	1	68853.8		136702	100690	104.48	7.48547e-10	0	537361	2	752.436	1503.86	1.44169	73.6108	13768	13768	MS2	11/106	2014-0403_iTRAQ-3.raw
yIcGEETALINSLEGR	Unambiguous	NADH-quinone oxidoreductase subunit F OS=Escherichia coli (strain K12) GN=nuoF PE=1 SV=3 - [NUOF_ECOLI]	1	1	P31979	N-Term(iTRAQ4plex); C3(Carbamidomethyl)	HCD	1	1	7892.13		11203	9207.86	104.47	7.12782e-10	0	36292.2	2	985	1968.99	5.37273	115.517	24026	24026	MS2	15/148	2014-0403_iTRAQ-3.raw
gPLDHDGFSAVEAIAPGVIER	Unambiguous	ATP synthase subunit alpha OS=Escherichia coli (strain K12 / MC4100 / BW2952) GN=atpA PE=3 SV=1 - [ATPA_ECOBW]	1	1	C4ZZ12	N-Term(iTRAQ4plex)	HCD	1	1	10963.1		24408.6	9715.63	104.47	9.02114e-10	0	463116	3	765.407	2294.21	6.81464	109.933	22915	22915	MS2	11/192	2014-0403_iTRAQ-3.raw
AAPcIIFIDEIDAVGR	Unambiguous	ATP-dependent zinc metalloprotease FtsH OS=Escherichia coli (strain K12) GN=ftsH PE=1 SV=1 - [FTSH_ECOLI]	1	1	P0AAI3	C4(Carbamidomethyl)	HCD	1	1	994.509	459.189		649.367	104.46	7.14425e-10	0	91797.5	2	880.459	1759.91	3.46664	130.702	27734	27734	MS2	12/126	2014-0403_iTRAQ-4.raw
VNSPGGSVTASEVIR	Unambiguous	Protease 4 OS=Escherichia coli (strain K12) GN=sppA PE=1 SV=2 - [SPPA_ECOLI]	1	1	P08395		HCD	1	1	6708.83	3463.07	3786.68		104.44	7.17723e-10	0	482607	2	736.89	1472.77	1.08568	58.2589	9109	9109	MS2	13/156	2014-0403_iTRAQ-1.raw
lTTDIGPVIDSEAk	Unambiguous	Bifunctional protein PutA OS=Escherichia coli (strain K12) GN=putA PE=1 SV=3 - [PUTA_ECOLI]	1	1	P09546	N-Term(iTRAQ4plex); K14(iTRAQ4plex)	HCD	1	1	28127.2	2700.9		25993.8	104.42	7.21035e-10	0	272502	2	873.994	1746.98	4.26731	81.9386	16624	16624	MS2	12/124	2014-0403_iTRAQ-4.raw
tDAQNTAAYIGNGDR	Unambiguous	Outer membrane protein C OS=Escherichia coli (strain K12) GN=ompC PE=1 SV=1 - [OMPC_ECOLI]	2	1	P06996	N-Term(iTRAQ4plex)	HCD	1	1		10198.6	17399.5	133991	104.41	7.22698e-10	0	1.39627e+06	2	855.914	1710.82	2.16367	45.7526	6648	6648	MS2	12/160	2014-0403_iTRAQ-2.raw
[truncated: 46,577 more rows]
